# Supplementary material for: Integrating Single-Cell RNA-Seq and ATAC-Seq Analysis Reveals Uterine Cell Heterogeneity and Regulatory Networks Linked to Pimpled Eggs in Chickens
Source: Int J Mol Sci. 2024 Dec 15;25(24):13431. doi: 10.3390/ijms252413431 (PMC11679886; doi:10.3390/ijms252413431)
Supplement: Supplementary file 1 [file ijms-25-13431-s001.zip]

Archive with 12 entries (12 files):
- Supplementary Figures S1-S3.pdf
- Supplementary Table1.xlsx
- Supplementary Table10.xlsx
- Supplementary Table11.xlsx
- Supplementary Table2.xlsx
- Supplementary Table3.xlsx
- Supplementary Table4.xlsx
- Supplementary Table5.xlsx
- Supplementary Table6.xlsx
- Supplementary Table7.xlsx
- Supplementary Table8.xlsx
- Supplementary Table9.xlsx
