# Supplementary material for: Integrating Single-Cell RNA-Seq and ATAC-Seq Analysis Reveals Uterine Cell Heterogeneity and Regulatory Networks Linked to Pimpled Eggs in Chickens
Source: Int J Mol Sci. 2024 Dec 15;25(24):13431. doi: 10.3390/ijms252413431 (PMC11679886; doi:10.3390/ijms252413431)
Supplement: Supplementary file 1 [file ijms-25-13431-s001.zip › Supplementary Table1.xlsx]

## Sheet: Table 1
Table S1. Summary of scRNA-seq and scATAC-seq dataset.
scRNA-seq
	Summary	Mean	N1	N2	N3	P1	P2	P3
Sequencing	Raw reads	3.55591e+08	334168038	333900120	344689796	341300713	446561295	332925745
	Raw Bases(G)	106.68	100.25	100.17	103.41	102.39	133.97	99.88
	Q20	0.9708	0.975	0.9577	0.9712	0.9712	0.976	0.9735
	Q30	0.937	0.9426	0.9207	0.9371	0.9361	0.9431	0.9447
	GC	0.4336	0.4637	0.4436	0.4716	0.4652	0.4773	0.4603
Mapping	Reads.Mapped.to.Genome	0.664833	0.755	0.588	0.641	0.666	0.678	0.661
	Reads.Mapped Confidently.to.Genome	0.6547	0.745	0.579	0.63	0.655	0.668	0.651
	Reads.Mapped.Confidently.to.Intergenic.Regions	0.0538	0.059	0.046	0.054	0.057	0.05	0.057
	Reads.Mapped.Confidently.to.Intronic.Regions	0.1997	0.219	0.144	0.194	0.204	0.186	0.251
Cells	Estimated.Number.of.Cells	13331	33720	6256	11707	8566	14679	5062
	Mean.Reads.per.Cell	38127	9910	53373	29443	39844	30422	65770
	Median.Genes.per Cell	1575	834	1780	1322	1682	1342	2494
	Number.of.Reads	355590951	334168038	333900120	344689796	341300713	446561295	332925745
	Valid.Barcodes	0.9353	0.941	0.94	0.925	0.937	0.922	0.947
	Sequencing.Saturation	0.690667	0.622	0.721	0.662	0.676	0.758	0.705
	Q30.Bases.in.Barcode	0.963667	0.962	0.967	0.965	0.962	0.96	0.966
	Q30.Bases.in.RNA.Read	0.9375	0.943	0.921	0.937	0.936	0.943	0.945
	Q30.Bases.in.UMI	0.972333	0.972	0.972	0.974	0.973	0.972	0.971
