# Supplementary material for: Integrating Single-Cell RNA-Seq and ATAC-Seq Analysis Reveals Uterine Cell Heterogeneity and Regulatory Networks Linked to Pimpled Eggs in Chickens
Source: Int J Mol Sci. 2024 Dec 15;25(24):13431. doi: 10.3390/ijms252413431 (PMC11679886; doi:10.3390/ijms252413431)
Supplement: Supplementary file 1 [file ijms-25-13431-s001.zip › Supplementary Table10.xlsx]

## Sheet: Table 10
Table S10. Basic Sequencing Data Analysis of N1 and P1 Samples Using Cell Ranger ATAC
Metric	N1	P1
num_fragments	342472097	278716653
frac_valid_barcode	0.961	0.961
r1_q30_bases_frac	0.96	0.961
r2_q30_bases_frac	0.957	0.956
bc_q30_bases_frac	0.885	0.88
annotated_cells	6089	4316
cell_threshold	770	1374
median_fragments_per_cell	2175	5399
median_fragments_per_noncell	1	1
frac_fragments_nfr	0.616	0.547
frac_fragments_nuc	0.273	0.301
tss_enrichment_score	4.82	4.17
frac_fragments_overlapping_tss	0.391	0.401
frac_fragments_overlapping_peaks	0.592	0.61
frac_cut_fragments_in_peaks	0.558	0.559
frac_fragments_overlapping_targets	0.391	0.401
frac_fragments_overlapping_dnase	0	0
frac_fragments_overlapping_enhancer	0	0
frac_fragments_overlapping_promoter	0	0
frac_mapped_confidently	0.752	0.826
frac_waste_unmapped	0.051	0.033
frac_waste_mitochondrial	0	0
frac_waste_duplicate	0.427	0.53
bulk_estimated_saturation	0.862	0.923
bulk_total_library_complexity	32179774	41615995
