# Supplementary material for: Integrating Single-Cell RNA-Seq and ATAC-Seq Analysis Reveals Uterine Cell Heterogeneity and Regulatory Networks Linked to Pimpled Eggs in Chickens
Source: Int J Mol Sci. 2024 Dec 15;25(24):13431. doi: 10.3390/ijms252413431 (PMC11679886; doi:10.3390/ijms252413431)
Supplement: Supplementary file 1 [file ijms-25-13431-s001.zip › Supplementary Table11.xlsx]

## Sheet: Table 11
Table S11. List of the DEGs for each cell type
gene	avg_logFC	pct.1	pct.2	p_val	p_val_adj	cluster	gene_id
KRT7	0.512516	0.695	0.375	9.25695e-90	1.53971e-85	epithelial cells	ENSGALG00010024197
SPOCK3	0.435272	0.504	0.219	7.32374e-74	1.21816e-69	epithelial cells	ENSGALG00010008036
WNT7B	0.427665	0.495	0.218	1.06293e-72	1.76797e-68	epithelial cells	ENSGALG00010012373
BAIAP2L1	0.420262	0.721	0.43	4.42986e-69	7.36819e-65	epithelial cells	ENSGALG00010022051
ENSGALG00010024507	0.404066	0.497	0.222	4.13401e-67	6.8761e-63	epithelial cells	NA
CRNN	0.348067	0.266	0.07	5.05207e-66	8.4031e-62	epithelial cells	ENSGALG00010027728
OPCML	0.399948	0.685	0.4	8.53712e-66	1.41998e-61	epithelial cells	ENSGALG00010022932
KRT18	0.369668	0.357	0.13	2.70619e-63	4.50121e-59	epithelial cells	ENSGALG00010024018
ATF3	0.363595	0.718	0.456	6.19123e-61	1.02979e-56	epithelial cells	ENSGALG00010019307
PCDH1	0.363135	0.563	0.285	1.19823e-60	1.99302e-56	epithelial cells	ENSGALG00010011619
SERPINB5	0.362713	0.301	0.098	1.36395e-60	2.26866e-56	epithelial cells	ENSGALG00010011780
SPTLC3	0.395855	0.499	0.243	3.81142e-60	6.33954e-56	epithelial cells	ENSGALG00010018186
MEIS2	0.374554	0.645	0.377	5.24585e-60	8.72542e-56	epithelial cells	ENSGALG00010005359
NOTCH1	0.365737	0.608	0.331	5.80345e-58	9.65289e-54	epithelial cells	ENSGALG00010028107
DAB1	0.376699	0.743	0.486	3.52318e-57	5.86011e-53	epithelial cells	ENSGALG00010026740
DOCK5	0.367627	0.744	0.501	6.34583e-57	1.0555e-52	epithelial cells	ENSGALG00010018915
ACTN4	0.403235	0.548	0.29	1.84366e-56	3.06656e-52	epithelial cells	ENSGALG00010009277
PDE4B	0.341663	0.805	0.561	3.38288e-56	5.62674e-52	epithelial cells	ENSGALG00010027081
SHISA9	0.352432	0.656	0.389	3.84174e-56	6.38996e-52	epithelial cells	ENSGALG00010020393
BAIAP2	0.369569	0.715	0.462	1.81621e-55	3.0209e-51	epithelial cells	ENSGALG00010029548
CDK14	-0.538329	0.599	0.712	7.44326e-54	1.23804e-49	epithelial cells	ENSGALG00010004777
ENSGALG00010024051	0.328851	0.36	0.146	1.95756e-53	3.25602e-49	epithelial cells	NA
ENSGALG00010008040	0.321321	0.294	0.102	1.41774e-52	2.35812e-48	epithelial cells	NA
PLEK2	0.33279	0.451	0.212	1.61373e-52	2.68411e-48	epithelial cells	ENSGALG00010019998
BRINP3	0.324683	0.498	0.245	3.44072e-52	5.72294e-48	epithelial cells	ENSGALG00010010155
TUFT1	0.380127	0.588	0.341	6.02594e-51	1.00229e-46	epithelial cells	ENSGALG00010027994
JUP	0.373546	0.616	0.364	8.1898e-51	1.36221e-46	epithelial cells	ENSGALG00010021261
MEPE	0.254732	0.177	0.038	6.59462e-50	1.09688e-45	epithelial cells	ENSGALG00010002469
RNF222	0.28861	0.23	0.069	5.4223e-49	9.01892e-45	epithelial cells	ENSGALG00010029335
GPR158	0.341258	0.538	0.297	8.55592e-49	1.42311e-44	epithelial cells	ENSGALG00010004996
PRDM16	0.321459	0.684	0.434	1.33834e-48	2.22606e-44	epithelial cells	ENSGALG00010019648
ENSGALG00010029669	0.327969	0.788	0.6	4.8857e-48	8.12638e-44	epithelial cells	NA
CR1	0.339353	0.377	0.172	2.37683e-47	3.95339e-43	epithelial cells	ENSGALG00010027164
CRYBB1	0.333147	0.651	0.411	4.33936e-47	7.21766e-43	epithelial cells	ENSGALG00010023660
ENSGALG00010010537	0.255588	0.186	0.046	4.75345e-47	7.90642e-43	epithelial cells	NA
ENSGALG00010018215	0.32458	0.589	0.348	1.1825e-46	1.96686e-42	epithelial cells	NA
PKP1	0.36057	0.452	0.235	2.16799e-46	3.60602e-42	epithelial cells	ENSGALG00010024891
CREB5	0.264557	0.882	0.716	1.29514e-45	2.15421e-41	epithelial cells	ENSGALG00010001711
SMAGP	0.250034	0.228	0.071	2.81118e-45	4.67583e-41	epithelial cells	ENSGALG00010023840
EFNB1	0.295939	0.757	0.528	6.11706e-45	1.01745e-40	epithelial cells	ENSGALG00010014340
CGN	0.318917	0.396	0.189	2.08727e-44	3.47176e-40	epithelial cells	ENSGALG00010027986
POMC	0.25322	0.201	0.058	3.05743e-44	5.08543e-40	epithelial cells	ENSGALG00010010556
DISP3	-0.458809	0.097	0.275	3.87205e-44	6.44038e-40	epithelial cells	ENSGALG00010016789
WNT4	0.300485	0.379	0.177	5.46387e-44	9.08805e-40	epithelial cells	ENSGALG00010016957
PLCB4	0.32109	0.687	0.454	1.93595e-43	3.22007e-39	epithelial cells	ENSGALG00010018418
NR4A3	0.339515	0.66	0.428	2.07285e-43	3.44777e-39	epithelial cells	ENSGALG00010008346
OCLN	0.296624	0.409	0.2	8.61427e-43	1.43281e-38	epithelial cells	ENSGALG00010028579
EZR	0.321755	0.751	0.573	5.24124e-42	8.71775e-38	epithelial cells	ENSGALG00010005548
SLIT2	0.302834	0.599	0.363	5.53353e-42	9.20392e-38	epithelial cells	ENSGALG00010010383
B3GNT7	0.312086	0.46	0.249	1.27789e-41	2.12552e-37	epithelial cells	ENSGALG00010015563
GRHL1	0.307448	0.649	0.425	1.50056e-41	2.49588e-37	epithelial cells	ENSGALG00010002433
WSCD2	0.273196	0.228	0.078	1.62076e-41	2.69581e-37	epithelial cells	ENSGALG00010022309
ENSGALG00010009269	0.310155	0.583	0.349	1.92798e-41	3.20682e-37	epithelial cells	NA
KCTD1	0.270898	0.718	0.482	2.7761e-41	4.61748e-37	epithelial cells	ENSGALG00010005542
ENSGALG00010022691	0.256905	0.227	0.076	3.12596e-41	5.19941e-37	epithelial cells	NA
MET	0.309878	0.584	0.35	3.9426e-41	6.55772e-37	epithelial cells	ENSGALG00010001514
TMEM184A	0.291864	0.329	0.145	6.81024e-41	1.13275e-36	epithelial cells	ENSGALG00010019683
SLC5A9	0.295864	0.296	0.124	8.88624e-41	1.47805e-36	epithelial cells	ENSGALG00010024728
CDKL5	0.309398	0.556	0.334	1.52556e-40	2.53746e-36	epithelial cells	ENSGALG00010002161
SYTL3	0.324878	0.429	0.226	2.73125e-40	4.54289e-36	epithelial cells	ENSGALG00010005521
ENSGALG00010016955	0.288542	0.54	0.316	9.08693e-40	1.51143e-35	epithelial cells	NA
FLNB	0.300169	0.843	0.702	1.0477e-39	1.74264e-35	epithelial cells	ENSGALG00010027114
CCNY	-0.481422	0.31	0.478	2.67568e-39	4.45045e-35	epithelial cells	ENSGALG00010004394
ADAMTS3	0.313669	0.53	0.316	8.57907e-39	1.42696e-34	epithelial cells	ENSGALG00010004385
SDCBP2	0.293788	0.387	0.192	1.04066e-38	1.73093e-34	epithelial cells	ENSGALG00010013596
KRT80	0.293138	0.377	0.186	1.2735e-38	2.11821e-34	epithelial cells	ENSGALG00010024206
OTUD7B	0.310627	0.668	0.455	2.03499e-38	3.3848e-34	epithelial cells	ENSGALG00010028750
ATRN	-0.439781	0.382	0.536	3.99879e-38	6.65119e-34	epithelial cells	ENSGALG00010018021
MPRIP	0.293055	0.771	0.586	4.25358e-38	7.07497e-34	epithelial cells	ENSGALG00010021689
GPR39	0.250533	0.256	0.099	6.34684e-38	1.05567e-33	epithelial cells	ENSGALG00010019416
CMIP	-0.419615	0.521	0.635	8.75942e-38	1.45695e-33	epithelial cells	ENSGALG00010007374
PTPRS	0.298285	0.728	0.523	1.77884e-37	2.95874e-33	epithelial cells	ENSGALG00010027285
FAM83H	0.313613	0.541	0.328	2.38203e-37	3.96203e-33	epithelial cells	ENSGALG00010008282
PDE10A	0.268647	0.83	0.65	2.7468e-37	4.56875e-33	epithelial cells	ENSGALG00010005999
ENSGALG00010003176	0.26327	0.314	0.141	4.92565e-37	8.19284e-33	epithelial cells	NA
ITPK1.1	-0.40856	0.626	0.712	6.08137e-37	1.01151e-32	epithelial cells	NA
ITPK1	-0.408295	0.626	0.712	7.48062e-37	1.24425e-32	epithelial cells	ENSGALG00010015103
ITPK1	-0.408295	0.626	0.712	7.48062e-37	1.24425e-32	epithelial cells	ENSGALG00010015565
ENSGALG00010012096	0.256273	0.652	0.425	1.85084e-35	3.0785e-31	epithelial cells	NA
HAS2	0.31802	0.499	0.293	2.21368e-35	3.68202e-31	epithelial cells	ENSGALG00010009506
RND3	0.264282	0.364	0.181	2.53548e-35	4.21727e-31	epithelial cells	ENSGALG00010009638
GTF2F2	-0.494733	0.319	0.47	3.17742e-35	5.285e-31	epithelial cells	ENSGALG00010003517
NTM	0.251649	0.633	0.401	4.33656e-35	7.213e-31	epithelial cells	ENSGALG00010022891
RNF150	-0.444711	0.304	0.458	9.97663e-35	1.65941e-30	epithelial cells	ENSGALG00010009323
PPP1R9A	0.260227	0.543	0.335	7.12146e-34	1.18451e-29	epithelial cells	ENSGALG00010002868
LAMB3	0.268889	0.444	0.25	8.91825e-34	1.48337e-29	epithelial cells	ENSGALG00010027199
GADL1	0.271062	0.68	0.476	1.74155e-33	2.89672e-29	epithelial cells	ENSGALG00010002309
CACNA1B	0.253802	0.6	0.384	2.08817e-33	3.47326e-29	epithelial cells	ENSGALG00010028762
EDPE	0.273911	0.332	0.162	2.4931e-33	4.14678e-29	epithelial cells	ENSGALG00010027759
ENSGALG00010028052	0.269394	0.623	0.411	2.90568e-33	4.83302e-29	epithelial cells	NA
ZMYND12	0.276285	0.525	0.321	5.46158e-33	9.08425e-29	epithelial cells	ENSGALG00010017663
RASSF7	0.271281	0.596	0.393	1.7586e-32	2.92507e-28	epithelial cells	ENSGALG00010025580
ENSGALG00010010403	0.25018	0.638	0.426	1.96351e-32	3.2659e-28	epithelial cells	NA
PIEZO1	0.264094	0.45	0.264	1.31639e-31	2.18955e-27	epithelial cells	ENSGALG00010008514
LGR6	0.278958	0.563	0.363	1.72209e-31	2.86436e-27	epithelial cells	ENSGALG00010025865
GPR183	-0.379019	0.079	0.216	2.82709e-31	4.7023e-27	epithelial cells	ENSGALG00010005742
CTNNA1	0.259197	0.648	0.45	6.31545e-31	1.05045e-26	epithelial cells	ENSGALG00010008385
CFTR	-0.472903	0.362	0.485	6.62953e-31	1.10269e-26	epithelial cells	ENSGALG00010001202
ADTRP	-0.322807	0.052	0.18	7.9034e-31	1.31457e-26	epithelial cells	ENSGALG00010010626
BMP6	-0.496582	0.274	0.411	2.21953e-30	3.69175e-26	epithelial cells	ENSGALG00010010456
MAPK10	-0.385955	0.172	0.324	2.69845e-30	4.48833e-26	epithelial cells	ENSGALG00010003834
ENSGALG00010029927	-0.445128	0.219	0.364	3.27732e-30	5.45117e-26	epithelial cells	NA
SPTAN1	0.273644	0.617	0.426	4.01191e-30	6.67302e-26	epithelial cells	ENSGALG00010028556
PCDH7	0.259211	0.528	0.332	7.64095e-30	1.27092e-25	epithelial cells	ENSGALG00010009266
NYX	0.306032	0.572	0.386	1.1636e-29	1.93541e-25	epithelial cells	ENSGALG00010002455
CARD10	0.256612	0.504	0.313	1.77614e-29	2.95426e-25	epithelial cells	ENSGALG00010014193
UST	-0.400869	0.339	0.471	3.39482e-29	5.64661e-25	epithelial cells	ENSGALG00010005453
ZDHHC5	0.259745	0.463	0.279	4.83332e-29	8.03926e-25	epithelial cells	ENSGALG00010026234
ENSGALG00010019735	-0.362122	0.242	0.391	7.86886e-29	1.30883e-24	epithelial cells	NA
FBXO42	0.260606	0.63	0.442	9.58358e-29	1.59404e-24	epithelial cells	ENSGALG00010020283
ST18	-0.445355	0.239	0.38	1.11393e-28	1.85281e-24	epithelial cells	ENSGALG00010004132
FLI1	-0.41784	0.179	0.321	2.53567e-28	4.21758e-24	epithelial cells	ENSGALG00010023337
ENSGALG00010003245	0.266696	0.653	0.468	1.00881e-27	1.67796e-23	epithelial cells	NA
BCR	-0.330709	0.444	0.558	1.85502e-27	3.08545e-23	epithelial cells	ENSGALG00010026536
TBL1XR1	-0.300616	0.71	0.772	1.13062e-26	1.88055e-22	epithelial cells	ENSGALG00010018396
BAG3	0.252861	0.623	0.428	1.43007e-26	2.37864e-22	epithelial cells	ENSGALG00010002371
ENSGALG00010027085	0.252882	0.383	0.22	1.54491e-26	2.56965e-22	epithelial cells	NA
WIPF1	-0.399954	0.241	0.378	1.86501e-26	3.10208e-22	epithelial cells	ENSGALG00010022538
DYNC1H1	0.280641	0.642	0.477	3.88543e-26	6.46264e-22	epithelial cells	ENSGALG00010016832
SLC43A2	-0.350792	0.446	0.561	5.15799e-26	8.57929e-22	epithelial cells	ENSGALG00010029341
GPC3	-0.390954	0.313	0.442	1.13316e-25	1.88479e-21	epithelial cells	ENSGALG00010017409
METTL11B	-0.291262	0.083	0.2	2.33209e-24	3.87896e-20	epithelial cells	ENSGALG00010014145
ETV6	-0.28151	0.703	0.76	9.8821e-24	1.64369e-19	epithelial cells	ENSGALG00010023137
ATP6AP1	-0.359168	0.235	0.36	1.38607e-23	2.30546e-19	epithelial cells	ENSGALG00010001712
AGPS	-0.341448	0.485	0.57	5.17357e-23	8.6052e-19	epithelial cells	ENSGALG00010024011
ENSGALG00010026566	-0.343185	0.16	0.282	8.03609e-23	1.33664e-18	epithelial cells	NA
ARHGAP28	-0.358304	0.213	0.341	8.83654e-23	1.46978e-18	epithelial cells	ENSGALG00010002017
RRBP1	-0.346406	0.296	0.42	9.33124e-23	1.55207e-18	epithelial cells	ENSGALG00010018724
EVL	-0.351416	0.425	0.528	1.39943e-22	2.32766e-18	epithelial cells	ENSGALG00010016548
SAMD11	-0.327775	0.418	0.523	1.46598e-22	2.43836e-18	epithelial cells	ENSGALG00010017310
PRKCA	-0.365095	0.423	0.528	1.71067e-22	2.84535e-18	epithelial cells	ENSGALG00010029209
ENSGALG00010018641	-0.269064	0.074	0.183	2.58373e-22	4.29751e-18	epithelial cells	NA
PRKCE	-0.27607	0.701	0.746	3.47224e-22	5.77537e-18	epithelial cells	ENSGALG00010018393
VAC14	-0.307903	0.226	0.351	7.05047e-22	1.17271e-17	epithelial cells	ENSGALG00010022868
PRKAG2	-0.266988	0.799	0.822	8.02922e-22	1.3355e-17	epithelial cells	ENSGALG00010027135
MNAT1	-0.328827	0.693	0.727	1.89694e-21	3.15518e-17	epithelial cells	ENSGALG00010017895
FMNL2	-0.308489	0.433	0.533	2.12335e-21	3.53178e-17	epithelial cells	ENSGALG00010010336
ZFAT	-0.37549	0.37	0.478	3.30603e-21	5.49891e-17	epithelial cells	ENSGALG00010009345
IRAG2	-0.293087	0.077	0.182	3.55746e-21	5.91712e-17	epithelial cells	ENSGALG00010014019
MAML3	-0.265813	0.659	0.705	6.02312e-21	1.00183e-16	epithelial cells	ENSGALG00010009141
ZCCHC24	-0.378217	0.302	0.406	7.64609e-21	1.27177e-16	epithelial cells	ENSGALG00010020773
RUNX1	-0.314922	0.594	0.657	1.40227e-20	2.33239e-16	epithelial cells	ENSGALG00010012917
MCF2L	-0.355432	0.316	0.423	7.89542e-20	1.31325e-15	epithelial cells	ENSGALG00010014903
TBL1X	-0.259874	0.681	0.715	1.38046e-19	2.29612e-15	epithelial cells	ENSGALG00010001599
RHOH	-0.281116	0.041	0.126	2.41697e-19	4.02014e-15	epithelial cells	ENSGALG00010016169
CD36	-0.304086	0.241	0.354	2.51639e-19	4.1855e-15	epithelial cells	ENSGALG00010008392
REEP1	-0.327179	0.226	0.338	2.85139e-19	4.74272e-15	epithelial cells	ENSGALG00010017817
ARHGEF3	-0.295396	0.592	0.64	5.72539e-19	9.52304e-15	epithelial cells	ENSGALG00010027027
SLC6A6	-0.25421	0.797	0.818	6.06224e-19	1.00833e-14	epithelial cells	ENSGALG00010021320
PREX2	-0.370291	0.256	0.362	9.8212e-19	1.63356e-14	epithelial cells	ENSGALG00010004241
C11orf16	-0.299656	0.087	0.184	1.89586e-18	3.15338e-14	epithelial cells	ENSGALG00010020586
SYNGR3	-0.316212	0.185	0.295	2.33921e-18	3.89081e-14	epithelial cells	ENSGALG00010017012
SH3KBP1	-0.276719	0.672	0.707	3.70118e-18	6.15617e-14	epithelial cells	ENSGALG00010002809
SYNDIG1	-0.308377	0.199	0.309	4.04169e-18	6.72254e-14	epithelial cells	ENSGALG00010018855
RASGRP3	-0.267992	0.092	0.192	4.35494e-18	7.24357e-14	epithelial cells	ENSGALG00010007695
PAPPA	-0.440383	0.518	0.547	6.08639e-18	1.01235e-13	epithelial cells	ENSGALG00010028901
NTSR1	-0.271643	0.111	0.214	7.85291e-18	1.30617e-13	epithelial cells	ENSGALG00010021510
CPEB3	-0.306632	0.271	0.376	9.82659e-18	1.63446e-13	epithelial cells	ENSGALG00010021518
FNBP1	-0.2767	0.555	0.62	1.02331e-17	1.70207e-13	epithelial cells	ENSGALG00010028514
RIN3	-0.313028	0.199	0.306	3.13784e-17	5.21916e-13	epithelial cells	ENSGALG00010015431
RUNX1T1	-0.336391	0.329	0.421	3.24196e-17	5.39234e-13	epithelial cells	ENSGALG00010011273
SH2D6	-0.308118	0.4	0.486	3.78253e-17	6.29149e-13	epithelial cells	ENSGALG00010021725
PROM1	-0.336748	0.299	0.392	3.95696e-17	6.58161e-13	epithelial cells	ENSGALG00010010434
SORBS1	-0.265861	0.64	0.679	4.43388e-17	7.37487e-13	epithelial cells	ENSGALG00010021617
NRDC	-0.274652	0.523	0.598	6.31425e-17	1.05025e-12	epithelial cells	ENSGALG00010024623
DCBLD2	-0.302935	0.225	0.329	6.5046e-17	1.08191e-12	epithelial cells	ENSGALG00010005490
ATP6V1H	-0.308753	0.17	0.268	1.54461e-16	2.56915e-12	epithelial cells	ENSGALG00010004370
ADAMTS2	-0.329679	0.396	0.473	2.18652e-16	3.63684e-12	epithelial cells	ENSGALG00010015111
PLXNA4	-0.321797	0.472	0.535	5.21561e-16	8.67512e-12	epithelial cells	ENSGALG00010005333
ENSGALG00010003152	-0.276294	0.344	0.441	5.42737e-16	9.02734e-12	epithelial cells	NA
SHANK2	-0.297626	0.532	0.594	8.28407e-16	1.37789e-11	epithelial cells	ENSGALG00010024791
RCSD1	-0.286408	0.177	0.278	9.04532e-16	1.50451e-11	epithelial cells	ENSGALG00010008130
CYP7B1	-0.296888	0.218	0.316	1.21485e-15	2.02066e-11	epithelial cells	ENSGALG00010003006
CNOT2	-0.266799	0.438	0.519	1.2447e-15	2.07031e-11	epithelial cells	ENSGALG00010012172
PTK2	-0.26509	0.704	0.724	1.77317e-15	2.94932e-11	epithelial cells	ENSGALG00010009159
RASA3	-0.306405	0.534	0.582	1.83351e-15	3.04969e-11	epithelial cells	ENSGALG00010014217
ASXL2	-0.314852	0.304	0.395	1.83485e-15	3.05191e-11	epithelial cells	ENSGALG00010009383
CUBN	-0.302431	0.448	0.516	2.19745e-15	3.65502e-11	epithelial cells	ENSGALG00010004534
SEPTIN5	-0.281531	0.312	0.408	2.25794e-15	3.75564e-11	epithelial cells	ENSGALG00010024509
ENSGALG00010013053	-0.278396	0.472	0.531	6.89897e-15	1.14751e-10	epithelial cells	NA
DEPDC5	-0.26155	0.218	0.312	9.87041e-15	1.64175e-10	epithelial cells	ENSGALG00010026673
EPN2	-0.268901	0.285	0.382	1.04475e-14	1.73773e-10	epithelial cells	ENSGALG00010017407
JAG2	-0.276064	0.286	0.378	1.06764e-14	1.7758e-10	epithelial cells	ENSGALG00010019830
ARHGAP5	-0.289253	0.465	0.532	1.09266e-14	1.81742e-10	epithelial cells	ENSGALG00010005714
ARHGAP42	-0.272253	0.491	0.549	1.31004e-14	2.17899e-10	epithelial cells	ENSGALG00010008218
PLCG2	-0.288054	0.229	0.322	1.37371e-14	2.2849e-10	epithelial cells	ENSGALG00010007393
SCFD2	-0.278709	0.584	0.616	1.52973e-14	2.5444e-10	epithelial cells	ENSGALG00010014267
P2RY8	-0.257768	0.093	0.176	1.7354e-14	2.8865e-10	epithelial cells	ENSGALG00010001786
THRB	-0.289826	0.178	0.27	2.34459e-14	3.89975e-10	epithelial cells	ENSGALG00010001557
PSD2	-0.254704	0.172	0.265	2.41764e-14	4.02126e-10	epithelial cells	ENSGALG00010011875
RFTN1	-0.351266	0.212	0.299	2.48726e-14	4.13705e-10	epithelial cells	ENSGALG00010002247
ST6GALNAC5	-0.302177	0.195	0.285	4.14868e-14	6.9005e-10	epithelial cells	ENSGALG00010022471
C6H10ORF71	-0.282625	0.236	0.326	4.27104e-14	7.10402e-10	epithelial cells	ENSGALG00010020164
PPIL2	-0.251086	0.584	0.624	4.43325e-14	7.37383e-10	epithelial cells	ENSGALG00010024387
SORCS3	-0.324342	0.383	0.453	6.59571e-14	1.09706e-09	epithelial cells	ENSGALG00010019237
TCOF1	-0.269553	0.284	0.374	7.16422e-14	1.19163e-09	epithelial cells	ENSGALG00010013484
ENSGALG00010020074	-0.258806	0.586	0.62	1.08501e-13	1.80471e-09	epithelial cells	NA
ENSGALG00010027936	-0.26321	0.247	0.337	1.69984e-13	2.82735e-09	epithelial cells	NA
KCNAB1	-0.259769	0.201	0.29	3.67552e-13	6.1135e-09	epithelial cells	ENSGALG00010001520
MGAT3	-0.272118	0.382	0.454	8.1113e-13	1.34915e-08	epithelial cells	ENSGALG00010012517
TSPAN5	-0.26318	0.477	0.539	1.30148e-12	2.16476e-08	epithelial cells	ENSGALG00010004522
MLLT6	-0.278927	0.349	0.425	1.3136e-12	2.1849e-08	epithelial cells	ENSGALG00010022085
LIMCH1	-0.256015	0.553	0.575	2.93037e-12	4.87409e-08	epithelial cells	ENSGALG00010015570
ENSGALG00010005330	-0.310132	0.072	0.14	3.09873e-12	5.15412e-08	epithelial cells	NA
RAC2	-0.26931	0.323	0.399	3.62356e-12	6.02706e-08	epithelial cells	ENSGALG00010014418
AHR1A	-0.259895	0.391	0.468	3.76657e-12	6.26494e-08	epithelial cells	ENSGALG00010004433
SESTD1	-0.269262	0.455	0.51	3.84532e-12	6.39593e-08	epithelial cells	ENSGALG00010026183
STARD8	-0.275644	0.354	0.419	3.98162e-12	6.62263e-08	epithelial cells	ENSGALG00010015834
ENSGALG00010021706	-0.268208	0.153	0.234	8.58471e-12	1.42789e-07	epithelial cells	NA
MLIP	-0.295928	0.209	0.287	9.60947e-12	1.59834e-07	epithelial cells	ENSGALG00010001971
NEDD4L	-0.345966	0.633	0.634	1.67256e-11	2.78196e-07	epithelial cells	ENSGALG00010010322
DVL1	-0.253998	0.437	0.493	1.83966e-11	3.05991e-07	epithelial cells	ENSGALG00010018012
DEPTOR	-0.262969	0.299	0.374	7.27256e-11	1.20964e-06	epithelial cells	ENSGALG00010009387
DEPTOR	-0.262969	0.299	0.374	7.27256e-11	1.20964e-06	epithelial cells	ENSGALG00010023069
ENSGALG00010005352	-0.291076	0.072	0.133	1.39245e-10	2.31606e-06	epithelial cells	NA
EDIL3	-0.366977	0.299	0.361	2.3233e-10	3.86434e-06	epithelial cells	ENSGALG00010006096
ENSGALG00010013152	-0.265939	0.611	0.616	4.52967e-10	7.5342e-06	epithelial cells	NA
SAMSN1	-0.29841	0.374	0.426	1.31459e-09	2.18656e-05	epithelial cells	ENSGALG00010007786
AR	-0.251079	0.374	0.428	1.94968e-09	3.24291e-05	epithelial cells	ENSGALG00010016880
SLCO5A1	-0.275319	0.256	0.314	3.70641e-09	6.16486e-05	epithelial cells	ENSGALG00010003753
SMPD3	-0.254542	0.434	0.469	1.13979e-08	0.000189582	epithelial cells	ENSGALG00010022911
UNC5C	-0.304778	0.454	0.476	3.78684e-08	0.000629865	epithelial cells	ENSGALG00010004366
PRR5	-0.267988	0.421	0.456	2.25128e-07	0.00374455	epithelial cells	ENSGALG00010013360
FGFRL1	-0.297724	0.367	0.403	4.24398e-07	0.00705902	epithelial cells	ENSGALG00010017706
EYA2	-0.275217	0.486	0.484	1.91231e-06	0.0318075	epithelial cells	ENSGALG00010023863
PDE1C	-0.307713	0.795	0.709	3.5204e-06	0.0585548	epithelial cells	ENSGALG00010019585
PDE1C	0.972136	0.942	0.669	2.84239e-243	4.72776e-239	ionocytes	ENSGALG00010019585
NEDD4L	0.94245	0.879	0.55	5.35217e-202	8.90227e-198	ionocytes	ENSGALG00010010322
PAPPA	0.917235	0.832	0.436	3.46419e-195	5.76198e-191	ionocytes	ENSGALG00010028901
CDK14	0.86854	0.899	0.595	8.50263e-195	1.41424e-190	ionocytes	ENSGALG00010004777
ST18	0.883999	0.649	0.223	3.61202e-178	6.00787e-174	ionocytes	ENSGALG00010004132
ESRRG	0.705365	0.951	0.787	1.42117e-171	2.36382e-167	ionocytes	ENSGALG00010016404
GTF2F2	0.864841	0.694	0.323	4.38232e-150	7.28912e-146	ionocytes	ENSGALG00010003517
EYA2	0.790892	0.754	0.393	5.79069e-150	9.63166e-146	ionocytes	ENSGALG00010023863
MNAT1	0.69483	0.886	0.657	2.83848e-143	4.72125e-139	ionocytes	ENSGALG00010017895
SPHKAP	0.778166	0.569	0.216	2.61192e-129	4.34441e-125	ionocytes	ENSGALG00010023168
UNC5C	0.799406	0.712	0.385	3.34112e-126	5.55728e-122	ionocytes	ENSGALG00010004366
ZFAT	0.736105	0.684	0.357	2.53998e-119	4.22474e-115	ionocytes	ENSGALG00010009345
MECOM	0.497719	0.978	0.843	2.97088e-117	4.94146e-113	ionocytes	ENSGALG00010016901
FOXP1	0.469897	0.969	0.891	2.69244e-107	4.47833e-103	ionocytes	ENSGALG00010022171
KCNIP1	0.634733	0.824	0.588	8.83574e-107	1.46965e-102	ionocytes	ENSGALG00010010678
KCNQ1	0.522972	0.938	0.784	4.1358e-105	6.87907e-101	ionocytes	ENSGALG00010024153
ST6GALNAC5	0.670431	0.486	0.175	1.11012e-104	1.84646e-100	ionocytes	ENSGALG00010022471
C11orf16	0.620894	0.351	0.082	2.09462e-104	3.48398e-100	ionocytes	ENSGALG00010020586
CFTR	0.686613	0.675	0.363	7.57639e-103	1.26018e-98	ionocytes	ENSGALG00010001202
SLCO5A1	0.666846	0.529	0.214	8.33488e-103	1.38634e-98	ionocytes	ENSGALG00010003753
PRKCA	0.67633	0.709	0.417	7.55285e-102	1.25627e-97	ionocytes	ENSGALG00010029209
MLIP	0.666096	0.485	0.182	1.62544e-100	2.7036e-96	ionocytes	ENSGALG00010001971
ENSGALG00010029927	0.693912	0.541	0.236	4.51942e-99	7.51715e-95	ionocytes	NA
TRHR	0.533661	0.292	0.054	4.62628e-99	7.6949e-95	ionocytes	ENSGALG00010007990
GABBR2	0.61856	0.761	0.491	8.00983e-98	1.33227e-93	ionocytes	ENSGALG00010007536
THRB	0.630156	0.459	0.162	9.37526e-98	1.55939e-93	ionocytes	ENSGALG00010001557
C4orf19	0.673027	0.582	0.276	3.19163e-96	5.30863e-92	ionocytes	ENSGALG00010014455
BMPR1B	0.580447	0.754	0.472	4.23148e-96	7.03821e-92	ionocytes	ENSGALG00010004337
ENSGALG00010000798	0.585375	0.81	0.56	7.48545e-95	1.24505e-90	ionocytes	NA
SORBS2	0.592804	0.787	0.551	1.51071e-94	2.51277e-90	ionocytes	ENSGALG00010017094
IL1RAPL2	0.599628	0.784	0.559	2.96064e-94	4.92444e-90	ionocytes	ENSGALG00010012259
ITPK1.1	0.568843	0.827	0.632	1.36806e-93	2.27549e-89	ionocytes	NA
ITPK1	0.568552	0.827	0.632	2.18639e-93	3.63662e-89	ionocytes	ENSGALG00010015103
ITPK1	0.568552	0.827	0.632	2.18639e-93	3.63662e-89	ionocytes	ENSGALG00010015565
CHRM3	0.601819	0.756	0.497	5.67387e-93	9.43735e-89	ionocytes	ENSGALG00010008996
ENSGALG00010013152	0.579572	0.795	0.553	8.17586e-93	1.35989e-88	ionocytes	NA
SHANK2	0.604981	0.766	0.507	8.18873e-93	1.36203e-88	ionocytes	ENSGALG00010024791
PTPRM	0.568277	0.819	0.594	2.3714e-90	3.94435e-86	ionocytes	ENSGALG00010001940
GULP1	0.592194	0.699	0.414	2.9819e-90	4.9598e-86	ionocytes	ENSGALG00010013271
GUCY1A2	0.59655	0.521	0.224	3.99968e-90	6.65266e-86	ionocytes	ENSGALG00010005167
DEGS2	0.55008	0.345	0.093	4.95172e-90	8.23619e-86	ionocytes	ENSGALG00010016561
CHST9	0.606102	0.561	0.266	3.92828e-88	6.5339e-84	ionocytes	ENSGALG00010005573
PTK2	0.537458	0.852	0.671	2.99637e-87	4.98387e-83	ionocytes	ENSGALG00010009159
WWOX	0.552334	0.827	0.618	3.29461e-87	5.47992e-83	ionocytes	ENSGALG00010007789
SMPD3	0.591534	0.663	0.387	1.0426e-86	1.73416e-82	ionocytes	ENSGALG00010022911
SLC4A1	0.497178	0.282	0.061	1.60813e-85	2.67481e-81	ionocytes	ENSGALG00010024885
ATP6V1H	0.587288	0.435	0.165	1.84083e-83	3.06185e-79	ionocytes	ENSGALG00010004370
DPP10	0.586967	0.721	0.464	4.41035e-83	7.33574e-79	ionocytes	ENSGALG00010021532
RAB11FIP4	0.522828	0.829	0.645	6.96036e-83	1.15772e-78	ionocytes	ENSGALG00010029588
PREX2	0.609763	0.541	0.251	6.6144e-82	1.10017e-77	ionocytes	ENSGALG00010004241
PDE4B	-0.603388	0.42	0.723	1.39841e-79	2.32597e-75	ionocytes	ENSGALG00010027081
RGS7	0.538517	0.74	0.498	4.37013e-79	7.26883e-75	ionocytes	ENSGALG00010008637
PKIA	0.57653	0.424	0.164	1.3793e-78	2.29418e-74	ionocytes	ENSGALG00010003400
LIMCH1	0.526903	0.755	0.503	1.44008e-78	2.39528e-74	ionocytes	ENSGALG00010015570
SYN2	0.60148	0.637	0.373	1.78492e-78	2.96886e-74	ionocytes	ENSGALG00010027905
BMP6	0.539053	0.579	0.29	1.82316e-78	3.03246e-74	ionocytes	ENSGALG00010010456
PROM1	0.591095	0.559	0.291	7.57867e-78	1.26056e-73	ionocytes	ENSGALG00010010434
ENSGALG00010029752	0.604042	0.54	0.269	4.71629e-77	7.84461e-73	ionocytes	NA
ATP1B1	0.492441	0.842	0.676	4.96657e-75	8.26089e-71	ionocytes	ENSGALG00010005362
ST8SIA1	0.544126	0.742	0.515	6.75962e-75	1.12433e-70	ionocytes	ENSGALG00010014713
DISP3	0.554556	0.4	0.149	7.95509e-74	1.32317e-69	ionocytes	ENSGALG00010016789
DCBLD2	0.573693	0.486	0.227	1.70307e-72	2.83272e-68	ionocytes	ENSGALG00010005490
MSI2	0.424737	0.911	0.786	1.19711e-71	1.99116e-67	ionocytes	ENSGALG00010029517
NR4A3	-0.667427	0.277	0.588	2.26129e-71	3.76121e-67	ionocytes	ENSGALG00010008346
SPARCL1	0.460212	0.284	0.075	3.54531e-71	5.89691e-67	ionocytes	ENSGALG00010003771
ENSGALG00010029758	0.571486	0.583	0.336	2.97864e-70	4.95437e-66	ionocytes	NA
ATRN	0.539108	0.661	0.422	3.78881e-70	6.30192e-66	ionocytes	ENSGALG00010018021
MOV10L1	0.494406	0.287	0.079	4.85402e-70	8.0737e-66	ionocytes	ENSGALG00010001208
TBCD	0.56194	0.703	0.498	2.61395e-69	4.34778e-65	ionocytes	ENSGALG00010029421
ENSGALG00010015836	0.381297	0.182	0.026	3.15921e-69	5.25471e-65	ionocytes	NA
ARHGAP32	0.436014	0.886	0.72	5.63964e-69	9.38042e-65	ionocytes	ENSGALG00010023453
ENSGALG00010022809	0.439924	0.873	0.748	7.12429e-69	1.18498e-64	ionocytes	NA
MAGI1	0.417988	0.905	0.769	9.52986e-69	1.5851e-64	ionocytes	ENSGALG00010020282
FAM110B	0.468469	0.827	0.65	1.43212e-68	2.38204e-64	ionocytes	ENSGALG00010003472
AFAP1L2	0.56301	0.58	0.338	2.58046e-68	4.29207e-64	ionocytes	ENSGALG00010022436
ADCY2	0.5586	0.598	0.352	4.50465e-68	7.49259e-64	ionocytes	ENSGALG00010000808
RUNX1T1	0.535889	0.585	0.322	5.2525e-68	8.73649e-64	ionocytes	ENSGALG00010011273
THSD7B	0.534724	0.645	0.398	6.88303e-68	1.14485e-63	ionocytes	ENSGALG00010009106
SDK1	0.467303	0.842	0.672	8.9639e-68	1.49097e-63	ionocytes	ENSGALG00010021098
GPC3	0.565078	0.58	0.334	4.07147e-67	6.77208e-63	ionocytes	ENSGALG00010017409
CSGALNACT1	0.466789	0.286	0.083	1.99333e-66	3.3155e-62	ionocytes	ENSGALG00010007748
HS6ST3	0.511421	0.706	0.493	2.25129e-66	3.74456e-62	ionocytes	ENSGALG00010005321
NEURL1	0.486378	0.807	0.645	2.6467e-66	4.40225e-62	ionocytes	ENSGALG00010021166
ENSGALG00010025003	0.471559	0.263	0.069	2.94473e-66	4.89796e-62	ionocytes	NA
SYNGR3	0.545042	0.44	0.195	4.06281e-66	6.75768e-62	ionocytes	ENSGALG00010017012
PDZRN3	0.516957	0.721	0.506	4.28307e-66	7.12402e-62	ionocytes	ENSGALG00010020350
TYR	0.445016	0.309	0.096	4.36229e-66	7.2558e-62	ionocytes	ENSGALG00010007864
SLC6A12	0.443492	0.253	0.065	2.13909e-64	3.55795e-60	ionocytes	ENSGALG00010015929
MAPK10	0.548902	0.451	0.21	5.18389e-64	8.62237e-60	ionocytes	ENSGALG00010003834
ENSGALG00010024234	0.435572	0.869	0.715	1.09489e-63	1.82113e-59	ionocytes	NA
SESTD1	0.525068	0.656	0.434	2.56817e-63	4.27163e-59	ionocytes	ENSGALG00010026183
SCN5A	0.498846	0.512	0.263	4.57033e-63	7.60184e-59	ionocytes	ENSGALG00010027095
ADCY6	0.443725	0.859	0.698	6.28781e-63	1.04585e-58	ionocytes	ENSGALG00010018531
ADCY6	0.443725	0.859	0.698	6.28781e-63	1.04585e-58	ionocytes	ENSGALG00010022807
SOX5	0.40987	0.897	0.777	2.47913e-62	4.12354e-58	ionocytes	ENSGALG00010014120
FOXI1	0.323276	0.16	0.022	1.74966e-61	2.91021e-57	ionocytes	ENSGALG00010010760
SSTR1	0.45849	0.292	0.093	5.36762e-61	8.92796e-57	ionocytes	ENSGALG00010006201
EVL	0.502438	0.656	0.436	1.72886e-60	2.8756e-56	ionocytes	ENSGALG00010016548
MYO10	0.464475	0.785	0.603	2.87248e-59	4.7778e-55	ionocytes	ENSGALG00010000595
ARHGAP5	0.513174	0.659	0.457	3.27575e-59	5.44855e-55	ionocytes	ENSGALG00010005714
MYO16	0.470007	0.701	0.489	4.54259e-59	7.55568e-55	ionocytes	ENSGALG00010013310
RAB3C	0.499427	0.397	0.175	1.36109e-58	2.2639e-54	ionocytes	ENSGALG00010015167
GRIP1	0.477784	0.702	0.499	2.2689e-58	3.77387e-54	ionocytes	ENSGALG00010012122
PLCG2	0.507202	0.46	0.232	8.56682e-58	1.42492e-53	ionocytes	ENSGALG00010007393
SORCS3	0.47904	0.606	0.368	8.84593e-58	1.47134e-53	ionocytes	ENSGALG00010019237
CACNA2D1	0.481866	0.696	0.483	1.0195e-57	1.69573e-53	ionocytes	ENSGALG00010010410
PRKAG2	0.403251	0.892	0.787	1.06937e-57	1.77868e-53	ionocytes	ENSGALG00010027135
SLITRK6	0.364404	0.209	0.048	1.37672e-57	2.2899e-53	ionocytes	ENSGALG00010005934
NUBPL	0.521855	0.607	0.4	2.72915e-57	4.5394e-53	ionocytes	ENSGALG00010005696
CYP7B1	0.505371	0.452	0.224	8.39391e-57	1.39616e-52	ionocytes	ENSGALG00010003006
RNF150	0.494735	0.577	0.346	1.52565e-56	2.53761e-52	ionocytes	ENSGALG00010009323
NTSR1	0.471289	0.329	0.126	2.13036e-56	3.54344e-52	ionocytes	ENSGALG00010021510
MYZAP	0.516957	0.519	0.297	2.1842e-56	3.63298e-52	ionocytes	ENSGALG00010023113
RORB	0.482151	0.347	0.139	2.40965e-56	4.00796e-52	ionocytes	ENSGALG00010015250
PIP5K1B	0.506886	0.476	0.248	3.62816e-56	6.03471e-52	ionocytes	ENSGALG00010015797
MBOAT2	0.484092	0.677	0.475	4.99035e-56	8.30046e-52	ionocytes	ENSGALG00010003201
ATP1A1	0.401473	0.868	0.761	8.87617e-56	1.47637e-51	ionocytes	ENSGALG00010025292
CDKAL1	0.423817	0.804	0.648	1.07662e-55	1.79074e-51	ionocytes	ENSGALG00010008147
ENSGALG00010013302	0.46757	0.347	0.14	1.25811e-55	2.09262e-51	ionocytes	NA
PTGFR	0.461648	0.454	0.23	5.89106e-54	9.79859e-50	ionocytes	ENSGALG00010020693
PTPRG	0.39088	0.833	0.676	6.52509e-54	1.08532e-49	ionocytes	ENSGALG00010021043
ENSGALG00010010993	0.319456	0.163	0.029	9.86961e-54	1.64161e-49	ionocytes	NA
ANK3	0.355797	0.897	0.77	1.15261e-53	1.91713e-49	ionocytes	ENSGALG00010009679
MTSS1	0.397872	0.832	0.686	9.12699e-53	1.51809e-48	ionocytes	ENSGALG00010008832
ARHGAP28	0.494543	0.461	0.241	9.39413e-53	1.56253e-48	ionocytes	ENSGALG00010002017
ZNF704	-0.501845	0.249	0.526	9.55591e-53	1.58943e-48	ionocytes	ENSGALG00010004481
ENSGALG00010019735	0.482284	0.503	0.283	1.11077e-52	1.84755e-48	ionocytes	NA
USP2	0.453755	0.307	0.117	3.46767e-52	5.76777e-48	ionocytes	ENSGALG00010026090
IGF1R	0.344682	0.907	0.794	5.29047e-52	8.79963e-48	ionocytes	ENSGALG00010018730
ENSGALG00010022225	0.46574	0.697	0.527	5.33608e-52	8.8755e-48	ionocytes	NA
SLC4A4	0.409621	0.813	0.695	1.71759e-51	2.85687e-47	ionocytes	ENSGALG00010004340
ZMIZ1	0.307455	0.951	0.893	2.25908e-51	3.75753e-47	ionocytes	ENSGALG00010019977
SCFD2	0.434619	0.723	0.564	3.11245e-51	5.17694e-47	ionocytes	ENSGALG00010014267
GPRC6A	0.318853	0.172	0.035	8.15316e-51	1.35612e-46	ionocytes	ENSGALG00010014624
SYP	0.442768	0.408	0.195	9.49026e-51	1.57852e-46	ionocytes	ENSGALG00010021113
SH3BGRL2	0.491285	0.541	0.33	3.28879e-50	5.47025e-46	ionocytes	ENSGALG00010002416
PRKCE	0.377023	0.833	0.695	4.8076e-50	7.99649e-46	ionocytes	ENSGALG00010018393
MCF2L	0.493714	0.545	0.332	6.55277e-50	1.08992e-45	ionocytes	ENSGALG00010014903
PSD2	0.444871	0.388	0.18	7.1706e-50	1.19269e-45	ionocytes	ENSGALG00010011875
NFIA	0.295496	0.959	0.881	1.65857e-49	2.7587e-45	ionocytes	ENSGALG00010024816
CHGB	0.452637	0.596	0.395	6.95689e-49	1.15714e-44	ionocytes	ENSGALG00010017418
NME7	0.356506	0.877	0.76	7.31565e-49	1.21681e-44	ionocytes	ENSGALG00010005334
SCN9A	0.318228	0.178	0.041	1.55789e-48	2.59124e-44	ionocytes	ENSGALG00010025505
SLC6A6	0.364951	0.878	0.788	7.16043e-48	1.19099e-43	ionocytes	ENSGALG00010021320
SYNDIG1	0.450134	0.425	0.218	7.27391e-48	1.20987e-43	ionocytes	ENSGALG00010018855
EPAS1	0.450566	0.589	0.383	9.87112e-48	1.64186e-43	ionocytes	ENSGALG00010018414
PGC	0.267549	0.14	0.023	1.80839e-47	3.00789e-43	ionocytes	ENSGALG00010026427
FHL1	0.436014	0.514	0.302	1.90869e-47	3.17472e-43	ionocytes	ENSGALG00010014929
CHRNA7	0.44744	0.34	0.15	4.46524e-47	7.42703e-43	ionocytes	ENSGALG00010022834
KCNAB1	0.47516	0.407	0.208	4.7134e-47	7.8398e-43	ionocytes	ENSGALG00010001520
DACH2	0.388244	0.768	0.612	5.6038e-47	9.3208e-43	ionocytes	ENSGALG00010018165
FGD5	0.454184	0.358	0.164	8.80549e-47	1.46462e-42	ionocytes	ENSGALG00010022028
ENSGALG00010007766	0.375522	0.221	0.066	1.04206e-46	1.73326e-42	ionocytes	NA
SLC5A11	0.342014	0.227	0.069	1.17006e-46	1.94616e-42	ionocytes	ENSGALG00010018170
THSD4	0.360359	0.844	0.709	1.39056e-46	2.31292e-42	ionocytes	ENSGALG00010022759
NTM	-0.514691	0.296	0.545	1.4032e-46	2.33395e-42	ionocytes	ENSGALG00010022891
EHF	0.424941	0.611	0.401	1.97332e-46	3.28222e-42	ionocytes	ENSGALG00010024936
ZNF217	0.351303	0.871	0.781	4.16577e-46	6.92892e-42	ionocytes	ENSGALG00010015668
GLIS1	0.353559	0.845	0.716	7.06226e-46	1.17467e-41	ionocytes	ENSGALG00010025250
ALK	0.407298	0.745	0.587	1.01764e-45	1.69263e-41	ionocytes	ENSGALG00010017563
JAG2	0.433263	0.5	0.293	1.07148e-45	1.78219e-41	ionocytes	ENSGALG00010019830
MICU2	0.455949	0.605	0.421	1.32952e-45	2.2114e-41	ionocytes	ENSGALG00010005396
MYLK	0.440321	0.627	0.431	1.50362e-45	2.50098e-41	ionocytes	ENSGALG00010018627
RBM47	0.385517	0.774	0.6	1.83323e-45	3.04922e-41	ionocytes	ENSGALG00010015931
RGS17	0.448897	0.461	0.263	1.97716e-45	3.28861e-41	ionocytes	ENSGALG00010006411
RASL11A	0.361151	0.232	0.075	4.55809e-45	7.58147e-41	ionocytes	ENSGALG00010005784
CAB39	0.439666	0.608	0.42	7.81915e-45	1.30056e-40	ionocytes	ENSGALG00010024970
SEMA3A	0.404554	0.67	0.476	9.48815e-45	1.57816e-40	ionocytes	ENSGALG00010005470
PCSK9	0.306542	0.162	0.036	1.01856e-44	1.69417e-40	ionocytes	ENSGALG00010022791
CARMIL1	0.377738	0.762	0.608	2.63967e-44	4.39056e-40	ionocytes	ENSGALG00010007973
RERE	0.31399	0.91	0.827	2.71816e-44	4.52112e-40	ionocytes	ENSGALG00010017344
CAMK1D	-0.429291	0.407	0.644	2.8912e-44	4.80893e-40	ionocytes	ENSGALG00010005360
CYSLTR1	-0.433031	0.209	0.461	3.20682e-44	5.33391e-40	ionocytes	ENSGALG00010017860
ADGRF5	0.418	0.379	0.184	4.14762e-44	6.89874e-40	ionocytes	ENSGALG00010008316
LAMA2	0.424586	0.608	0.404	6.1984e-44	1.03098e-39	ionocytes	ENSGALG00010004721
FYB2	0.425751	0.488	0.282	7.56587e-44	1.25843e-39	ionocytes	ENSGALG00010026628
ENSGALG00010025983	0.349407	0.884	0.775	9.72811e-44	1.61808e-39	ionocytes	NA
LEAP2	0.297543	0.154	0.033	1.13902e-43	1.89453e-39	ionocytes	ENSGALG00010013704
AGPS	0.434501	0.67	0.496	1.51121e-43	2.5136e-39	ionocytes	ENSGALG00010024011
ENSGALG00010015842	0.271456	0.148	0.03	1.65484e-43	2.75249e-39	ionocytes	NA
DPH6	0.429258	0.597	0.408	1.83133e-43	3.04605e-39	ionocytes	ENSGALG00010005407
STOX2	0.326823	0.843	0.69	2.28996e-43	3.80888e-39	ionocytes	ENSGALG00010007283
ENSGALG00010008653	0.38814	0.723	0.559	3.47496e-43	5.7799e-39	ionocytes	NA
DAB2	0.375167	0.235	0.081	3.89398e-43	6.47685e-39	ionocytes	ENSGALG00010013409
PTPRQ	0.425965	0.373	0.186	4.20667e-43	6.99696e-39	ionocytes	ENSGALG00010012230
COPA	-0.426709	0.246	0.498	4.24425e-43	7.05946e-39	ionocytes	ENSGALG00010027663
ATP2B2	0.358627	0.869	0.749	5.26369e-43	8.7551e-39	ionocytes	ENSGALG00010027231
DGKD	-0.453886	0.33	0.575	5.67105e-43	9.43266e-39	ionocytes	ENSGALG00010023103
PEPD	0.343351	0.858	0.744	5.99222e-43	9.96686e-39	ionocytes	ENSGALG00010025200
ADTRP	0.391895	0.257	0.094	1.48068e-42	2.46282e-38	ionocytes	ENSGALG00010010626
FAM13A	0.332912	0.889	0.777	2.22898e-42	3.70747e-38	ionocytes	ENSGALG00010008290
EPB41L4B	0.3634	0.749	0.57	2.27369e-42	3.78184e-38	ionocytes	ENSGALG00010008459
DCUN1D1	0.440089	0.501	0.309	2.41411e-42	4.01538e-38	ionocytes	ENSGALG00010016529
CALCR	0.411105	0.454	0.254	3.24181e-42	5.3921e-38	ionocytes	ENSGALG00010003255
ETV6	0.334385	0.84	0.706	4.07587e-42	6.77939e-38	ionocytes	ENSGALG00010023137
OPRL1	0.321624	0.219	0.07	6.12256e-42	1.01836e-37	ionocytes	ENSGALG00010023269
AGBL4	0.420354	0.65	0.475	8.50796e-42	1.41513e-37	ionocytes	ENSGALG00010027088
ARC	0.291381	0.146	0.031	1.15103e-41	1.91451e-37	ionocytes	ENSGALG00010007950
TRIM71	0.436561	0.589	0.395	1.51459e-41	2.51921e-37	ionocytes	ENSGALG00010017609
NCOA1	-0.445216	0.257	0.496	2.20582e-41	3.66893e-37	ionocytes	ENSGALG00010010826
ECSCR	0.42123	0.352	0.172	4.61163e-41	7.67053e-37	ionocytes	ENSGALG00010008266
CTBP2	0.428498	0.565	0.383	7.28095e-41	1.21104e-36	ionocytes	ENSGALG00010002419
TTC7A	0.321982	0.869	0.798	9.77963e-41	1.62665e-36	ionocytes	ENSGALG00010019855
PEX5L	0.400375	0.423	0.232	1.34123e-40	2.23086e-36	ionocytes	ENSGALG00010018055
ENSGALG00010023053	0.426984	0.58	0.407	1.88938e-40	3.14261e-36	ionocytes	NA
DUSP26	0.251477	0.141	0.03	2.82551e-40	4.69968e-36	ionocytes	ENSGALG00010017747
KCNB1	0.406686	0.496	0.308	4.00819e-40	6.66682e-36	ionocytes	ENSGALG00010024476
PRKG1	0.380414	0.746	0.602	4.4313e-40	7.37059e-36	ionocytes	ENSGALG00010022828
DAAM2	0.36759	0.757	0.591	5.83857e-40	9.71129e-36	ionocytes	ENSGALG00010020120
ADAMTS17	0.413655	0.643	0.479	6.15649e-40	1.02401e-35	ionocytes	ENSGALG00010018887
ENSGALG00010013237	0.345919	0.238	0.087	1.46705e-39	2.44015e-35	ionocytes	NA
RALY	0.39607	0.484	0.291	1.54109e-39	2.5633e-35	ionocytes	ENSGALG00010024769
PDE3A	0.302114	0.908	0.798	1.75744e-39	2.92315e-35	ionocytes	ENSGALG00010011688
ARNT2	0.437082	0.53	0.351	1.80204e-39	2.99734e-35	ionocytes	ENSGALG00010019789
PLXNA4	0.365001	0.649	0.467	1.95124e-39	3.24551e-35	ionocytes	ENSGALG00010005333
TPD52L1	0.42466	0.376	0.197	3.80192e-39	6.32373e-35	ionocytes	ENSGALG00010004958
SNAP25	0.413198	0.316	0.146	3.90164e-39	6.4896e-35	ionocytes	ENSGALG00010018327
MLC1	0.290135	0.169	0.046	4.14691e-39	6.89756e-35	ionocytes	ENSGALG00010008055
NEUROD6	0.316946	0.196	0.061	4.73107e-39	7.86919e-35	ionocytes	ENSGALG00010019676
ENSGALG00010018464	0.346286	0.197	0.063	5.7984e-39	9.64448e-35	ionocytes	NA
ANKRD9L	0.314141	0.168	0.045	6.37368e-39	1.06013e-34	ionocytes	ENSGALG00010017511
SORBS1	0.381924	0.747	0.637	1.06318e-38	1.76839e-34	ionocytes	ENSGALG00010021617
FAM49B	0.3483	0.742	0.607	1.246e-38	2.07246e-34	ionocytes	ENSGALG00010008233
SH3RF3	-0.393725	0.452	0.674	1.28596e-38	2.13893e-34	ionocytes	ENSGALG00010013378
SHROOM2	0.366151	0.761	0.624	1.38924e-38	2.31073e-34	ionocytes	ENSGALG00010002194
CHST11	0.40105	0.652	0.495	1.41764e-38	2.35796e-34	ionocytes	ENSGALG00010011770
KCNMB2	0.425599	0.454	0.266	2.4849e-38	4.13314e-34	ionocytes	ENSGALG00010018349
ENSGALG00010015847	0.25697	0.142	0.032	3.24258e-38	5.39338e-34	ionocytes	NA
SMAD3	0.385809	0.641	0.474	5.25844e-38	8.74637e-34	ionocytes	ENSGALG00010018099
ENSGALG00010011134	0.25147	0.135	0.029	8.38438e-38	1.39457e-33	ionocytes	NA
MAB21L3	0.312358	0.191	0.06	8.92138e-38	1.48389e-33	ionocytes	ENSGALG00010025382
CNOT2	0.40555	0.611	0.45	1.11369e-37	1.85241e-33	ionocytes	ENSGALG00010012172
SULT6B1	0.319696	0.195	0.063	1.49773e-37	2.49117e-33	ionocytes	ENSGALG00010007021
MACF1	-0.38168	0.471	0.667	1.6093e-37	2.67674e-33	ionocytes	ENSGALG00010017795
FAM120B	0.374027	0.551	0.371	1.86835e-37	3.10763e-33	ionocytes	ENSGALG00010007921
PLEKHG1	0.363431	0.679	0.514	2.51263e-37	4.17926e-33	ionocytes	ENSGALG00010005568
ENSGALG00010007761	0.269373	0.134	0.029	2.83265e-37	4.71154e-33	ionocytes	NA
OPCML	-0.443042	0.336	0.555	3.91268e-37	6.50797e-33	ionocytes	ENSGALG00010022932
PAG1	-0.400771	0.15	0.364	5.78945e-37	9.62959e-33	ionocytes	ENSGALG00010004533
ACSL4	-0.413684	0.256	0.481	6.09521e-37	1.01382e-32	ionocytes	ENSGALG00010015540
PCYT1B	0.420747	0.499	0.321	8.00621e-37	1.33167e-32	ionocytes	ENSGALG00010002097
MUSK	0.375372	0.235	0.092	8.91988e-37	1.48364e-32	ionocytes	ENSGALG00010005790
DIP2C	0.279849	0.905	0.814	1.23757e-36	2.05846e-32	ionocytes	ENSGALG00010025554
TMPRSS2	0.436091	0.433	0.256	1.44953e-36	2.41101e-32	ionocytes	ENSGALG00010013833
PLEKHM3	0.336901	0.764	0.649	1.63741e-36	2.7235e-32	ionocytes	ENSGALG00010025312
MANEAL	0.307923	0.191	0.062	2.0578e-36	3.42274e-32	ionocytes	ENSGALG00010013284
TRAK1	0.328429	0.828	0.711	2.46578e-36	4.10134e-32	ionocytes	ENSGALG00010016410
SKAP1	0.365833	0.686	0.538	3.06088e-36	5.09116e-32	ionocytes	ENSGALG00010021479
KCNU1	0.422107	0.413	0.236	3.91916e-36	6.51874e-32	ionocytes	ENSGALG00010019743
ELL	-0.395127	0.312	0.537	4.35442e-36	7.24271e-32	ionocytes	ENSGALG00010027148
DNTT	0.369685	0.67	0.503	5.36732e-36	8.92746e-32	ionocytes	ENSGALG00010021672
GPD1L2	0.373563	0.245	0.098	6.10875e-36	1.01607e-31	ionocytes	ENSGALG00010020525
GPRIN2	0.387585	0.472	0.288	6.36195e-36	1.05818e-31	ionocytes	ENSGALG00010010698
ENSGALG00010016595	0.396132	0.371	0.196	6.55124e-36	1.08967e-31	ionocytes	NA
FARP1	0.312743	0.844	0.742	6.62234e-36	1.10149e-31	ionocytes	ENSGALG00010005991
METTL24	0.392339	0.306	0.146	6.97712e-36	1.1605e-31	ionocytes	ENSGALG00010013944
RUNX3	-0.422165	0.138	0.342	8.88728e-36	1.47822e-31	ionocytes	ENSGALG00010015825
CRIM1	0.365282	0.719	0.594	9.23696e-36	1.53638e-31	ionocytes	ENSGALG00010009538
RUNX2	-0.432688	0.405	0.61	1.12934e-35	1.87844e-31	ionocytes	ENSGALG00010008166
ST8SIA5	0.384714	0.481	0.307	1.23275e-35	2.05044e-31	ionocytes	ENSGALG00010009858
KCTD4	0.31118	0.172	0.052	1.59188e-35	2.64778e-31	ionocytes	ENSGALG00010003519
SH2D6	0.376024	0.589	0.411	1.62416e-35	2.70147e-31	ionocytes	ENSGALG00010021725
MEIS2	-0.433361	0.315	0.523	1.74695e-35	2.9057e-31	ionocytes	ENSGALG00010005359
PLEKHG7	0.372146	0.314	0.152	2.14805e-35	3.57285e-31	ionocytes	ENSGALG00010013377
UNC13C	0.372006	0.642	0.471	2.2576e-35	3.75506e-31	ionocytes	ENSGALG00010021779
GABRG3	0.401727	0.569	0.402	2.67164e-35	4.44374e-31	ionocytes	ENSGALG00010002907
TRMT61A	0.37405	0.681	0.534	3.24794e-35	5.4023e-31	ionocytes	ENSGALG00010015879
RNGTT	0.393704	0.572	0.411	3.58386e-35	5.96103e-31	ionocytes	ENSGALG00010003485
CHD7	0.363615	0.685	0.54	4.20013e-35	6.98607e-31	ionocytes	ENSGALG00010002626
TSPAN5	0.395514	0.632	0.478	5.17835e-35	8.61314e-31	ionocytes	ENSGALG00010004522
ZNF407	0.372829	0.706	0.591	5.61927e-35	9.34653e-31	ionocytes	ENSGALG00010001229
HSPB7	0.339356	0.216	0.08	6.39106e-35	1.06302e-30	ionocytes	ENSGALG00010016602
SEPHS1	0.363127	0.289	0.132	8.00887e-35	1.33212e-30	ionocytes	ENSGALG00010005398
FIGN	0.338201	0.657	0.48	1.11579e-34	1.85589e-30	ionocytes	ENSGALG00010025791
MEF2D	-0.397215	0.271	0.493	1.27349e-34	2.11819e-30	ionocytes	ENSGALG00010028314
SAMD4A	-0.422663	0.277	0.493	1.43958e-34	2.39445e-30	ionocytes	ENSGALG00010018834
ADARB2	0.366155	0.569	0.402	1.80216e-34	2.99754e-30	ionocytes	ENSGALG00010004275
FHOD3	0.362338	0.636	0.46	1.8838e-34	3.13332e-30	ionocytes	ENSGALG00010007900
RABGAP1L	0.385239	0.622	0.47	2.7113e-34	4.5097e-30	ionocytes	ENSGALG00010011161
RABGAP1L	0.385239	0.622	0.47	2.7113e-34	4.5097e-30	ionocytes	ENSGALG00010014886
FXR1	0.379929	0.516	0.347	3.98244e-34	6.62399e-30	ionocytes	ENSGALG00010016652
ENSGALG00010020424	0.290362	0.193	0.065	4.04565e-34	6.72912e-30	ionocytes	NA
ENSGALG00010013209	0.369731	0.692	0.552	4.40212e-34	7.32205e-30	ionocytes	NA
SEMA4D	0.38962	0.475	0.302	4.40253e-34	7.32273e-30	ionocytes	ENSGALG00010009199
PLXNB2	0.279219	0.9	0.78	4.53442e-34	7.5421e-30	ionocytes	ENSGALG00010001220
MDFIC	-0.367126	0.129	0.329	6.09276e-34	1.01341e-29	ionocytes	ENSGALG00010001381
FGF14	0.371794	0.648	0.495	7.6231e-34	1.26795e-29	ionocytes	ENSGALG00010005184
HSPA2	-0.372534	0.292	0.52	9.07299e-34	1.50911e-29	ionocytes	ENSGALG00010017470
SLC22A23	0.322368	0.705	0.565	1.29503e-33	2.15402e-29	ionocytes	ENSGALG00010011348
CCNI	0.342321	0.706	0.566	1.39616e-33	2.32223e-29	ionocytes	ENSGALG00010002678
ENSGALG00010015218	0.341369	0.726	0.588	1.80849e-33	3.00806e-29	ionocytes	NA
MXI1	0.317866	0.745	0.614	1.92898e-33	3.20847e-29	ionocytes	ENSGALG00010017796
HSPA8	-0.383717	0.383	0.602	2.08366e-33	3.46575e-29	ionocytes	ENSGALG00010025592
ATP10B	0.377679	0.462	0.291	2.37629e-33	3.95249e-29	ionocytes	ENSGALG00010010035
CCDC146	-0.379192	0.259	0.473	3.27883e-33	5.45367e-29	ionocytes	ENSGALG00010009500
TENM4	0.342984	0.762	0.634	3.50198e-33	5.82484e-29	ionocytes	ENSGALG00010009135
MAP3K13	0.379643	0.543	0.374	3.64193e-33	6.05762e-29	ionocytes	ENSGALG00010024520
CPXM2	0.351899	0.288	0.137	4.23253e-33	7.03996e-29	ionocytes	ENSGALG00010001852
ARFGEF1	0.407068	0.459	0.297	5.00522e-33	8.32519e-29	ionocytes	ENSGALG00010004187
ADAMTS2	0.342218	0.579	0.401	7.22185e-33	1.20121e-28	ionocytes	ENSGALG00010015111
ENSGALG00010006760	-0.375428	0.215	0.422	8.54414e-33	1.42115e-28	ionocytes	NA
GRIN2B	0.4317	0.486	0.326	1.13584e-32	1.88924e-28	ionocytes	ENSGALG00010011090
KCNA4	0.376152	0.391	0.225	1.14545e-32	1.90523e-28	ionocytes	ENSGALG00010022945
SLC25A48	0.363551	0.518	0.353	1.22414e-32	2.03611e-28	ionocytes	ENSGALG00010013042
NAV2	0.278719	0.854	0.751	1.32168e-32	2.19834e-28	ionocytes	ENSGALG00010020125
METTL11B	0.363447	0.267	0.122	1.43895e-32	2.3934e-28	ionocytes	ENSGALG00010014145
CARF	0.380839	0.395	0.232	1.46275e-32	2.433e-28	ionocytes	ENSGALG00010025262
ZNF521	-0.401155	0.224	0.432	1.72968e-32	2.87698e-28	ionocytes	ENSGALG00010005228
ATP6V1G3	0.349082	0.313	0.154	1.81489e-32	3.0187e-28	ionocytes	ENSGALG00010012371
WDR72	0.373691	0.451	0.277	1.85669e-32	3.08824e-28	ionocytes	ENSGALG00010021813
TCERG1L	0.409797	0.54	0.371	2.02449e-32	3.36734e-28	ionocytes	ENSGALG00010001358
CD36	0.369669	0.446	0.27	2.30285e-32	3.83032e-28	ionocytes	ENSGALG00010008392
MAP4K4	0.315552	0.797	0.69	2.36553e-32	3.93459e-28	ionocytes	ENSGALG00010013582
ENSGALG00010023226	0.369157	0.375	0.212	2.73367e-32	4.54691e-28	ionocytes	NA
GFRA1	0.423663	0.471	0.308	3.13737e-32	5.21839e-28	ionocytes	ENSGALG00010022662
PIEZO1	-0.372104	0.177	0.38	3.2805e-32	5.45645e-28	ionocytes	ENSGALG00010008514
TRIM36	0.317504	0.216	0.084	3.3797e-32	5.62145e-28	ionocytes	ENSGALG00010001145
C2CD4A	0.380414	0.595	0.443	3.39859e-32	5.65287e-28	ionocytes	ENSGALG00010024601
GRAMD4	0.365632	0.684	0.548	4.52006e-32	7.51821e-28	ionocytes	ENSGALG00010008745
RNF152	-0.335151	0.141	0.335	5.42369e-32	9.02123e-28	ionocytes	ENSGALG00010012125
SRGAP3	0.32927	0.762	0.645	5.43111e-32	9.03357e-28	ionocytes	ENSGALG00010019624
FOS	-0.399286	0.267	0.475	8.38662e-32	1.39495e-27	ionocytes	ENSGALG00010006212
ENSGALG00010026516	-0.37427	0.385	0.589	1.07642e-31	1.79041e-27	ionocytes	NA
HSPB9	-0.359284	0.314	0.532	1.42277e-31	2.36649e-27	ionocytes	ENSGALG00010023206
USP43	0.335566	0.281	0.133	1.53952e-31	2.56068e-27	ionocytes	ENSGALG00010029928
PTN	0.381402	0.415	0.249	2.70029e-31	4.49139e-27	ionocytes	ENSGALG00010013828
BSX	-0.374079	0.235	0.442	2.70455e-31	4.49848e-27	ionocytes	ENSGALG00010025614
PPIL2	0.339985	0.703	0.579	2.86231e-31	4.76088e-27	ionocytes	ENSGALG00010024387
EML1	0.335514	0.667	0.528	2.88215e-31	4.79388e-27	ionocytes	ENSGALG00010016482
SLC22A15	0.365531	0.501	0.336	3.03834e-31	5.05367e-27	ionocytes	ENSGALG00010025400
ZNF469	-0.419898	0.245	0.446	3.19671e-31	5.31709e-27	ionocytes	ENSGALG00010009470
SCNN1B	0.33806	0.546	0.365	3.39175e-31	5.64149e-27	ionocytes	ENSGALG00010017490
SEMA5A	0.334172	0.713	0.577	4.58797e-31	7.63117e-27	ionocytes	ENSGALG00010000802
SHROOM3	0.294852	0.79	0.654	5.17092e-31	8.60079e-27	ionocytes	ENSGALG00010004056
MTUS1	0.304167	0.751	0.632	6.19961e-31	1.03118e-26	ionocytes	ENSGALG00010015840
ENOX1	0.361057	0.675	0.537	6.89474e-31	1.1468e-26	ionocytes	ENSGALG00010003372
SLIT2	-0.384871	0.294	0.496	7.07077e-31	1.17608e-26	ionocytes	ENSGALG00010010383
PTRF	-0.359536	0.191	0.392	7.20066e-31	1.19769e-26	ionocytes	ENSGALG00010021165
TMEM61	0.264916	0.135	0.036	7.68855e-31	1.27884e-26	ionocytes	ENSGALG00010023028
NHS	0.306372	0.778	0.659	9.74172e-31	1.62034e-26	ionocytes	ENSGALG00010002379
ENSGALG00010028052	-0.368044	0.337	0.535	9.75914e-31	1.62324e-26	ionocytes	NA
PCNX2	0.349448	0.614	0.467	1.08845e-30	1.81042e-26	ionocytes	ENSGALG00010008066
CERKL	0.34692	0.337	0.179	1.22191e-30	2.0324e-26	ionocytes	ENSGALG00010026044
HDX	0.320256	0.262	0.12	1.38602e-30	2.30536e-26	ionocytes	ENSGALG00010015449
TMEM117	0.370169	0.506	0.339	1.62776e-30	2.70745e-26	ionocytes	ENSGALG00010001912
LAMB3	-0.373689	0.174	0.367	1.87094e-30	3.11194e-26	ionocytes	ENSGALG00010027199
JPH1	0.338448	0.602	0.436	3.37743e-30	5.61768e-26	ionocytes	ENSGALG00010002612
SLC6A1	0.399879	0.445	0.288	5.48026e-30	9.11532e-26	ionocytes	ENSGALG00010027240
EFNA5	0.357834	0.499	0.34	6.25722e-30	1.04076e-25	ionocytes	ENSGALG00010010266
ID4	-0.340144	0.061	0.218	8.38256e-30	1.39427e-25	ionocytes	ENSGALG00010006926
LRRFIP1	0.317108	0.765	0.655	8.93554e-30	1.48625e-25	ionocytes	ENSGALG00010012194
HSPA12A	0.37394	0.312	0.165	9.28421e-30	1.54424e-25	ionocytes	ENSGALG00010022749
ZNF423	0.301407	0.806	0.693	9.41337e-30	1.56573e-25	ionocytes	ENSGALG00010024152
FAM167A	0.302858	0.209	0.084	1.16148e-29	1.93189e-25	ionocytes	ENSGALG00010011295
KIAA0408	0.286168	0.155	0.05	1.32898e-29	2.2105e-25	ionocytes	ENSGALG00010004872
PARVB	-0.320339	0.129	0.312	1.64422e-29	2.73482e-25	ionocytes	ENSGALG00010013301
RHBDL3	0.35034	0.596	0.448	2.05762e-29	3.42244e-25	ionocytes	ENSGALG00010029603
CHST8	0.369643	0.561	0.406	2.6962e-29	4.48459e-25	ionocytes	ENSGALG00010025230
USP12	0.322619	0.481	0.312	2.88246e-29	4.7944e-25	ionocytes	ENSGALG00010005830
CORO1C	-0.343473	0.392	0.587	2.95167e-29	4.90952e-25	ionocytes	ENSGALG00010022497
BASP1	-0.353743	0.277	0.477	3.03817e-29	5.0534e-25	ionocytes	ENSGALG00010000822
ATP9B	0.367367	0.589	0.45	3.44575e-29	5.73132e-25	ionocytes	ENSGALG00010007319
TCF12	0.28585	0.853	0.766	4.81102e-29	8.00217e-25	ionocytes	ENSGALG00010023170
SMURF2	0.338873	0.56	0.413	4.9298e-29	8.19974e-25	ionocytes	ENSGALG00010029312
ENSGALG00010020074	0.319042	0.685	0.582	6.03996e-29	1.00463e-24	ionocytes	NA
HIPK2	0.274677	0.861	0.761	6.54243e-29	1.0882e-24	ionocytes	ENSGALG00010013175
AMBRA1	0.334571	0.609	0.465	6.72413e-29	1.11842e-24	ionocytes	ENSGALG00010023866
APOH	0.291015	0.199	0.078	7.39326e-29	1.22972e-24	ionocytes	ENSGALG00010029213
ENSGALG00010008291	0.356988	0.415	0.261	8.54986e-29	1.4221e-24	ionocytes	NA
ENSGALG00010014314	-0.363805	0.217	0.418	9.04063e-29	1.50373e-24	ionocytes	NA
MGAT4D	0.342629	0.4	0.242	1.03659e-28	1.72416e-24	ionocytes	ENSGALG00010009259
HS6ST1	0.286632	0.798	0.69	1.22313e-28	2.03443e-24	ionocytes	ENSGALG00010024163
PICALM	0.360434	0.527	0.374	1.36822e-28	2.27576e-24	ionocytes	ENSGALG00010008170
FRMPD4	0.310445	0.682	0.549	1.531e-28	2.54652e-24	ionocytes	ENSGALG00010001925
EPS8	0.310013	0.754	0.651	1.75587e-28	2.92053e-24	ionocytes	ENSGALG00010012768
EXOC3	-0.316885	0.154	0.338	1.96245e-28	3.26414e-24	ionocytes	ENSGALG00010008189
EEF2	-0.343196	0.42	0.6	2.09498e-28	3.48458e-24	ionocytes	ENSGALG00010027732
GRM1	0.359861	0.463	0.309	2.35235e-28	3.91267e-24	ionocytes	ENSGALG00010005371
ATP6V0D2	0.360101	0.293	0.15	3.62664e-28	6.03219e-24	ionocytes	ENSGALG00010013339
REEP1	0.353452	0.418	0.259	3.82266e-28	6.35824e-24	ionocytes	ENSGALG00010017817
CHRDL1	0.350942	0.318	0.173	4.51143e-28	7.50386e-24	ionocytes	ENSGALG00010015494
ENSGALG00010002298	-0.372147	0.205	0.398	4.64822e-28	7.73138e-24	ionocytes	NA
NOTCH1	-0.332862	0.279	0.478	4.74827e-28	7.89779e-24	ionocytes	ENSGALG00010028107
ENSGALG00010016041	0.317824	0.7	0.573	5.51236e-28	9.1687e-24	ionocytes	NA
RNF19A	-0.362168	0.414	0.603	6.05496e-28	1.00712e-23	ionocytes	ENSGALG00010011359
TSPAN4	0.307952	0.68	0.567	6.38565e-28	1.06212e-23	ionocytes	ENSGALG00010024336
ZFHX4	0.350382	0.579	0.427	7.92804e-28	1.31867e-23	ionocytes	ENSGALG00010003742
FMNL1	-0.324445	0.098	0.266	7.93056e-28	1.31909e-23	ionocytes	ENSGALG00010023984
GJA8	-0.359039	0.361	0.562	8.77923e-28	1.46025e-23	ionocytes	ENSGALG00010008002
PLXDC2	0.333515	0.617	0.468	1.01066e-27	1.68104e-23	ionocytes	ENSGALG00010005966
GRHL3	0.332617	0.328	0.182	1.32878e-27	2.21016e-23	ionocytes	ENSGALG00010015677
TIMM23B	0.373162	0.417	0.266	1.37956e-27	2.29462e-23	ionocytes	ENSGALG00010010768
ZNF804B	0.319407	0.237	0.109	1.40122e-27	2.33065e-23	ionocytes	ENSGALG00010004504
SPAG16	0.343987	0.578	0.441	1.4131e-27	2.35041e-23	ionocytes	ENSGALG00010011850
KCNJ3	0.332194	0.248	0.116	1.69739e-27	2.82327e-23	ionocytes	ENSGALG00010010471
EML4	0.296548	0.75	0.651	1.82366e-27	3.03329e-23	ionocytes	ENSGALG00010018756
MAP1A	0.367272	0.476	0.327	1.83434e-27	3.05105e-23	ionocytes	ENSGALG00010000044
ARHGEF3	0.32305	0.698	0.598	1.93848e-27	3.22427e-23	ionocytes	ENSGALG00010027027
SCUBE1	0.305658	0.702	0.582	2.00829e-27	3.34039e-23	ionocytes	ENSGALG00010011981
ZEB2	-0.362659	0.236	0.425	2.38276e-27	3.96325e-23	ionocytes	ENSGALG00010009461
TACC2	0.330165	0.659	0.544	2.45217e-27	4.07869e-23	ionocytes	ENSGALG00010001465
CRABP1	0.349165	0.44	0.286	2.89527e-27	4.8157e-23	ionocytes	ENSGALG00010024214
SUPT5H	-0.333236	0.141	0.319	4.56935e-27	7.60019e-23	ionocytes	ENSGALG00010009047
DUSP29	0.309181	0.199	0.083	4.7436e-27	7.89003e-23	ionocytes	ENSGALG00010022323
ENSGALG00010028090	-0.274124	0.721	0.855	5.12932e-27	8.53159e-23	ionocytes	NA
MED13L	0.294221	0.759	0.652	5.1448e-27	8.55735e-23	ionocytes	ENSGALG00010000485
BCAS1	0.3309	0.545	0.406	7.41947e-27	1.23408e-22	ionocytes	ENSGALG00010015485
NHSL1	0.252457	0.842	0.734	1.15144e-26	1.91518e-22	ionocytes	ENSGALG00010004233
ATP13A5	-0.330269	0.111	0.276	1.30077e-26	2.16357e-22	ionocytes	ENSGALG00010013786
ATP6V0A4	0.358953	0.397	0.247	1.43339e-26	2.38416e-22	ionocytes	ENSGALG00010013224
PROX1	0.296634	0.257	0.124	2.03621e-26	3.38683e-22	ionocytes	ENSGALG00010020704
FSTL4	0.359891	0.52	0.381	2.79008e-26	4.64075e-22	ionocytes	ENSGALG00010015972
TMEM164	-0.325355	0.364	0.562	2.89693e-26	4.81846e-22	ionocytes	ENSGALG00010016466
COLQ	0.305704	0.236	0.111	2.94551e-26	4.89927e-22	ionocytes	ENSGALG00010002005
ATP6AP1	0.317943	0.43	0.278	3.82573e-26	6.36334e-22	ionocytes	ENSGALG00010001712
KIT	0.335627	0.326	0.183	4.13546e-26	6.87852e-22	ionocytes	ENSGALG00010013314
ZNF644	0.329455	0.606	0.482	4.17078e-26	6.93726e-22	ionocytes	ENSGALG00010022152
MAMDC2	0.30933	0.24	0.113	4.55183e-26	7.57106e-22	ionocytes	ENSGALG00010014934
WNK2	0.350946	0.495	0.36	4.63486e-26	7.70916e-22	ionocytes	ENSGALG00010027711
ZNF385B	0.319591	0.565	0.42	4.65355e-26	7.74024e-22	ionocytes	ENSGALG00010026154
DDX10	0.348147	0.532	0.394	5.8354e-26	9.70602e-22	ionocytes	ENSGALG00010004939
FGFR2	0.297348	0.733	0.615	6.79462e-26	1.13015e-21	ionocytes	ENSGALG00010001411
VAC14	0.318879	0.417	0.271	7.93561e-26	1.31993e-21	ionocytes	ENSGALG00010022868
ENSGALG00010020912	-0.312813	0.465	0.654	7.94616e-26	1.32169e-21	ionocytes	NA
UBP1	0.312352	0.541	0.4	1.25937e-25	2.09471e-21	ionocytes	ENSGALG00010018188
INPP4A	-0.339609	0.342	0.534	1.35702e-25	2.25713e-21	ionocytes	ENSGALG00010015669
AR	0.332932	0.511	0.374	1.53788e-25	2.55796e-21	ionocytes	ENSGALG00010016880
GNAL	0.304174	0.642	0.526	1.67913e-25	2.7929e-21	ionocytes	ENSGALG00010001395
TLR2A	0.350816	0.414	0.266	1.72727e-25	2.87297e-21	ionocytes	ENSGALG00010014793
SORCS1	0.301402	0.665	0.535	1.81276e-25	3.01516e-21	ionocytes	ENSGALG00010020170
KIF5C	0.333153	0.422	0.277	2.55185e-25	4.24449e-21	ionocytes	ENSGALG00010009578
SYPL1	0.294374	0.237	0.113	2.6969e-25	4.48575e-21	ionocytes	ENSGALG00010010320
ENSGALG00010004565	0.32833	0.461	0.317	3.38836e-25	5.63585e-21	ionocytes	NA
SH3KBP1	0.270204	0.756	0.674	4.33597e-25	7.21202e-21	ionocytes	ENSGALG00010002809
IFFO2	-0.285684	0.128	0.293	6.20166e-25	1.03152e-20	ionocytes	ENSGALG00010020489
ST6GALNAC2	-0.268807	0.059	0.196	7.59142e-25	1.26268e-20	ionocytes	ENSGALG00010029388
HSPH1	-0.328582	0.19	0.366	8.29035e-25	1.37893e-20	ionocytes	ENSGALG00010006913
DNAJC3	0.312638	0.493	0.346	9.02928e-25	1.50184e-20	ionocytes	ENSGALG00010005356
PPP2R3A	-0.302022	0.202	0.381	1.16072e-24	1.93062e-20	ionocytes	ENSGALG00010022681
CRYBG1	0.313548	0.515	0.371	1.29956e-24	2.16156e-20	ionocytes	ENSGALG00010013160
COBL	0.269694	0.701	0.56	1.49439e-24	2.48561e-20	ionocytes	ENSGALG00010000684
UBB.1	-0.315402	0.402	0.586	1.50943e-24	2.51063e-20	ionocytes	NA
CPA6	0.323525	0.299	0.167	1.60746e-24	2.67369e-20	ionocytes	ENSGALG00010004201
CLEC14A	0.27948	0.245	0.118	1.73054e-24	2.87841e-20	ionocytes	ENSGALG00010006219
TCOF1	0.338554	0.45	0.306	1.77979e-24	2.96032e-20	ionocytes	ENSGALG00010013484
SOAT1	-0.314676	0.229	0.407	2.1194e-24	3.52521e-20	ionocytes	ENSGALG00010010998
AKT1	0.327287	0.653	0.529	2.13058e-24	3.5438e-20	ionocytes	ENSGALG00010017364
GFOD1	-0.353572	0.247	0.425	2.23751e-24	3.72165e-20	ionocytes	ENSGALG00010009884
MBNL2	0.293796	0.706	0.597	2.30619e-24	3.83589e-20	ionocytes	ENSGALG00010005272
PLCL2	-0.315712	0.121	0.28	2.96414e-24	4.93025e-20	ionocytes	ENSGALG00010001512
PPP1R9A	-0.30209	0.271	0.454	3.69766e-24	6.15032e-20	ionocytes	ENSGALG00010002868
CLMN	0.2895	0.601	0.454	5.03499e-24	8.37469e-20	ionocytes	ENSGALG00010017569
ATF3	-0.338052	0.414	0.593	5.17486e-24	8.60734e-20	ionocytes	ENSGALG00010019307
ZMYND11	0.274816	0.669	0.55	5.37983e-24	8.94827e-20	ionocytes	ENSGALG00010025491
PRDM16	-0.330699	0.383	0.568	5.40539e-24	8.99079e-20	ionocytes	ENSGALG00010019648
SEMA3D	0.353598	0.52	0.376	5.72763e-24	9.52676e-20	ionocytes	ENSGALG00010005457
LIFR	0.3386	0.298	0.168	6.15703e-24	1.0241e-19	ionocytes	ENSGALG00010013329
NR1H4	0.322713	0.273	0.146	6.23069e-24	1.03635e-19	ionocytes	ENSGALG00010011566
BTRC	0.320731	0.622	0.511	6.53228e-24	1.08651e-19	ionocytes	ENSGALG00010018103
SEPTIN9	0.298712	0.724	0.636	7.47203e-24	1.24282e-19	ionocytes	ENSGALG00010029726
ARHGAP22	-0.293387	0.161	0.33	7.76174e-24	1.29101e-19	ionocytes	ENSGALG00010020520
FER	0.315705	0.526	0.397	7.79754e-24	1.29696e-19	ionocytes	ENSGALG00010009663
MDM1	0.309916	0.266	0.14	8.44686e-24	1.40497e-19	ionocytes	ENSGALG00010012508
SLC35F1	0.294694	0.731	0.629	9.4744e-24	1.57588e-19	ionocytes	ENSGALG00010015035
ENSGALG00010008152	0.322351	0.563	0.431	9.82547e-24	1.63427e-19	ionocytes	NA
APCDD1	-0.276089	0.115	0.271	9.97516e-24	1.65917e-19	ionocytes	ENSGALG00010001754
CD274	0.264173	0.184	0.078	1.0339e-23	1.71968e-19	ionocytes	ENSGALG00010012871
SEMA3C	-0.315883	0.208	0.383	1.24659e-23	2.07345e-19	ionocytes	ENSGALG00010010460
NSMCE2	0.297836	0.745	0.647	1.47459e-23	2.45269e-19	ionocytes	ENSGALG00010008897
C6H10ORF71	0.30405	0.404	0.258	1.49533e-23	2.48718e-19	ionocytes	ENSGALG00010020164
VEPH1	-0.350424	0.188	0.355	1.52193e-23	2.53142e-19	ionocytes	ENSGALG00010001226
GMDS	-0.26065	0.58	0.729	1.58563e-23	2.63738e-19	ionocytes	ENSGALG00010011551
POU2F1	0.282631	0.706	0.593	1.59032e-23	2.64518e-19	ionocytes	ENSGALG00010008180
TBC1D4	0.286987	0.708	0.594	1.8499e-23	3.07695e-19	ionocytes	ENSGALG00010000816
DNAJA4	-0.304906	0.299	0.483	1.92378e-23	3.19982e-19	ionocytes	ENSGALG00010024258
TG	-0.343078	0.152	0.314	2.09918e-23	3.49157e-19	ionocytes	ENSGALG00010008164
CMTM6	0.312459	0.284	0.158	2.72823e-23	4.53786e-19	ionocytes	ENSGALG00010002359
LRBA	0.285958	0.765	0.682	2.9365e-23	4.88428e-19	ionocytes	ENSGALG00010006883
SLC7A5	-0.29896	0.333	0.511	2.94992e-23	4.9066e-19	ionocytes	ENSGALG00010010461
CYR61	-0.277656	0.089	0.232	3.02569e-23	5.03263e-19	ionocytes	ENSGALG00010020677
ERI3	-0.270777	0.281	0.461	3.03202e-23	5.04316e-19	ionocytes	ENSGALG00010025595
ETS1	-0.347809	0.133	0.286	3.15842e-23	5.25339e-19	ionocytes	ENSGALG00010023311
FBXL2	0.314656	0.443	0.307	3.69726e-23	6.14966e-19	ionocytes	ENSGALG00010018157
ENSGALG00010003245	-0.343298	0.405	0.576	4.15187e-23	6.9058e-19	ionocytes	NA
ESRP2	0.306604	0.514	0.368	4.24301e-23	7.05739e-19	ionocytes	ENSGALG00010021228
SZT2	0.303009	0.431	0.29	4.49371e-23	7.47438e-19	ionocytes	ENSGALG00010021448
LMTK2	-0.294926	0.393	0.575	4.6673e-23	7.76312e-19	ionocytes	ENSGALG00010021902
BAP1	-0.272323	0.115	0.27	4.6992e-23	7.81619e-19	ionocytes	ENSGALG00010027501
TRPM6	0.278518	0.258	0.135	5.11349e-23	8.50526e-19	ionocytes	ENSGALG00010015320
TCF7L2	-0.299618	0.516	0.674	6.23882e-23	1.0377e-18	ionocytes	ENSGALG00010018901
ENSGALG00010002761	0.255264	0.147	0.055	6.8446e-23	1.13846e-18	ionocytes	NA
RND3	-0.281101	0.129	0.284	8.60941e-23	1.432e-18	ionocytes	ENSGALG00010009638
ENSGALG00010005045	0.25655	0.799	0.727	9.35925e-23	1.55672e-18	ionocytes	NA
ENSGALG00010024365	-0.276596	0.636	0.766	9.51919e-23	1.58333e-18	ionocytes	NA
HEY2	0.318956	0.328	0.195	1.07467e-22	1.7875e-18	ionocytes	ENSGALG00010004892
SLC20A2	0.269845	0.701	0.584	1.30107e-22	2.16407e-18	ionocytes	ENSGALG00010007852
MAP7D2	0.303744	0.476	0.338	1.38094e-22	2.29692e-18	ionocytes	ENSGALG00010002765
RIMBP2	0.322538	0.454	0.321	1.42787e-22	2.37498e-18	ionocytes	ENSGALG00010023212
TBCK	-0.251881	0.285	0.474	1.63423e-22	2.71821e-18	ionocytes	ENSGALG00010006077
PPFIBP1	-0.301582	0.334	0.518	1.65668e-22	2.75556e-18	ionocytes	ENSGALG00010013123
ENSGALG00010010301	0.314819	0.385	0.25	1.72183e-22	2.86392e-18	ionocytes	NA
KLHL29	0.29305	0.682	0.588	1.84959e-22	3.07642e-18	ionocytes	ENSGALG00010009650
PALLD	0.276269	0.711	0.601	2.01738e-22	3.35552e-18	ionocytes	ENSGALG00010008296
SPATA5	0.252531	0.779	0.676	2.5475e-22	4.23726e-18	ionocytes	ENSGALG00010006022
SLA	-0.314804	0.075	0.208	2.58009e-22	4.29146e-18	ionocytes	ENSGALG00010008176
NUAK1	-0.31198	0.288	0.459	2.60359e-22	4.33056e-18	ionocytes	ENSGALG00010010651
RPL7	-0.300493	0.343	0.521	2.75963e-22	4.59009e-18	ionocytes	ENSGALG00010003571
NCAM2	0.355052	0.411	0.278	3.93429e-22	6.5439e-18	ionocytes	ENSGALG00010007068
NFASC	-0.270972	0.159	0.319	3.96708e-22	6.59844e-18	ionocytes	ENSGALG00010027311
NOTCH2	-0.295304	0.517	0.679	3.97922e-22	6.61864e-18	ionocytes	ENSGALG00010013323
PLPPR1	0.33425	0.341	0.212	4.11387e-22	6.8426e-18	ionocytes	ENSGALG00010006946
PRRG1	-0.287128	0.172	0.332	4.11631e-22	6.84665e-18	ionocytes	ENSGALG00010002310
DOCK4	-0.291184	0.328	0.5	4.61289e-22	7.67263e-18	ionocytes	ENSGALG00010001298
DSTN	-0.281268	0.352	0.537	4.86211e-22	8.08715e-18	ionocytes	ENSGALG00010018786
CPEB2	-0.265181	0.342	0.53	4.92829e-22	8.19723e-18	ionocytes	ENSGALG00010010661
ENSGALG00010016898	0.302544	0.325	0.194	5.53732e-22	9.21023e-18	ionocytes	NA
TRPA1	0.274587	0.256	0.135	5.93616e-22	9.87362e-18	ionocytes	ENSGALG00010002600
RFX8	0.267064	0.214	0.104	6.33888e-22	1.05435e-17	ionocytes	ENSGALG00010013525
PHYHIPL	0.289666	0.218	0.108	7.20064e-22	1.19768e-17	ionocytes	ENSGALG00010010185
ZFAND6	0.305082	0.622	0.524	7.20232e-22	1.19796e-17	ionocytes	ENSGALG00010019810
ENSGALG00010027936	0.33875	0.402	0.273	9.95559e-22	1.65591e-17	ionocytes	NA
OSBPL11	0.315558	0.544	0.425	1.02039e-21	1.69721e-17	ionocytes	ENSGALG00010020497
STX8	0.338479	0.443	0.32	1.07956e-21	1.79564e-17	ionocytes	ENSGALG00010029921
ABCG1	0.333446	0.396	0.262	1.08925e-21	1.81174e-17	ionocytes	ENSGALG00010011104
OSBPL5	0.282839	0.647	0.521	1.12294e-21	1.86778e-17	ionocytes	ENSGALG00010024035
ACSL1	0.334162	0.47	0.346	1.15175e-21	1.91571e-17	ionocytes	ENSGALG00010007007
MID1	0.283632	0.609	0.472	1.31241e-21	2.18294e-17	ionocytes	ENSGALG00010002012
PRPF39	-0.275587	0.356	0.536	1.78093e-21	2.96222e-17	ionocytes	ENSGALG00010018312
SLC43A2	0.307005	0.606	0.492	1.83033e-21	3.04439e-17	ionocytes	ENSGALG00010029341
PPCDC	-0.28254	0.164	0.322	1.88728e-21	3.13912e-17	ionocytes	ENSGALG00010023694
ADAM19	0.309577	0.283	0.16	2.04345e-21	3.39887e-17	ionocytes	ENSGALG00010015002
ENSGALG00010021795	0.279933	0.653	0.553	2.22295e-21	3.69743e-17	ionocytes	NA
PLEKHA5	0.256661	0.719	0.617	2.40808e-21	4.00536e-17	ionocytes	ENSGALG00010013753
CYLD	-0.281309	0.321	0.503	3.20918e-21	5.33783e-17	ionocytes	ENSGALG00010022737
ST6GAL1	-0.291329	0.08	0.211	3.9444e-21	6.56073e-17	ionocytes	ENSGALG00010025629
NTS	-0.265432	0.063	0.186	4.11062e-21	6.83719e-17	ionocytes	ENSGALG00010011352
UAP1L1	-0.280771	0.213	0.38	4.27635e-21	7.11285e-17	ionocytes	ENSGALG00010027789
RBM6	-0.302541	0.312	0.484	4.39267e-21	7.30632e-17	ionocytes	ENSGALG00010027327
ULK1	0.279888	0.674	0.576	4.49303e-21	7.47326e-17	ionocytes	ENSGALG00010022850
ARHGAP42	0.306214	0.612	0.5	4.51765e-21	7.5142e-17	ionocytes	ENSGALG00010008218
ENSGALG00010004014	0.257521	0.201	0.095	5.63392e-21	9.3709e-17	ionocytes	NA
IKZF1	-0.305186	0.087	0.219	5.78082e-21	9.61523e-17	ionocytes	ENSGALG00010000687
MAP3K8	-0.260805	0.125	0.273	6.14445e-21	1.02201e-16	ionocytes	ENSGALG00010004987
ENSGALG00010007339	-0.268005	0.53	0.695	6.51905e-21	1.08431e-16	ionocytes	NA
CDKL5	-0.283977	0.285	0.455	6.58883e-21	1.09592e-16	ionocytes	ENSGALG00010002161
RCN2	-0.276629	0.178	0.338	7.12858e-21	1.1857e-16	ionocytes	ENSGALG00010024049
CDH12	0.309692	0.485	0.354	7.49839e-21	1.24721e-16	ionocytes	ENSGALG00010000770
DDX3X	-0.290332	0.378	0.56	8.2332e-21	1.36943e-16	ionocytes	ENSGALG00010002476
CABLES1	0.307863	0.566	0.454	8.83624e-21	1.46973e-16	ionocytes	ENSGALG00010004191
SAMSN1	-0.36187	0.286	0.45	8.92517e-21	1.48452e-16	ionocytes	ENSGALG00010007786
FGD3	-0.278578	0.266	0.439	9.14496e-21	1.52108e-16	ionocytes	ENSGALG00010027739
ZNF750	0.285298	0.258	0.141	9.52211e-21	1.58381e-16	ionocytes	ENSGALG00010029426
NMT2	0.337912	0.418	0.294	9.9583e-21	1.65636e-16	ionocytes	ENSGALG00010002598
PLCB4	-0.310827	0.416	0.576	1.16281e-20	1.9341e-16	ionocytes	ENSGALG00010018418
MAPK8	0.292474	0.456	0.332	1.17103e-20	1.94778e-16	ionocytes	ENSGALG00010020460
DEPTOR.1	0.300372	0.334	0.211	1.17463e-20	1.95377e-16	ionocytes	NA
ENSGALG00010026262	-0.269475	0.234	0.401	1.20966e-20	2.01202e-16	ionocytes	NA
SLCO3A1	-0.308591	0.285	0.45	1.22599e-20	2.03919e-16	ionocytes	ENSGALG00010018504
ADAM12	-0.324907	0.304	0.463	1.33961e-20	2.22817e-16	ionocytes	ENSGALG00010002570
DOK6	0.326468	0.532	0.412	1.34423e-20	2.23586e-16	ionocytes	ENSGALG00010001168
MAPKAPK3	0.273555	0.597	0.484	1.71204e-20	2.84764e-16	ionocytes	ENSGALG00010028146
AGFG1	0.297865	0.426	0.304	1.73537e-20	2.88645e-16	ionocytes	ENSGALG00010023830
TATDN3	0.286372	0.29	0.17	2.35045e-20	3.90951e-16	ionocytes	ENSGALG00010019252
PPM1B	0.295778	0.327	0.204	2.398e-20	3.98859e-16	ionocytes	ENSGALG00010020386
ENSGALG00010009088	0.269357	0.264	0.147	2.45837e-20	4.08901e-16	ionocytes	NA
RNF180	0.270469	0.194	0.092	2.47643e-20	4.11904e-16	ionocytes	ENSGALG00010011419
TRPC4AP	0.278738	0.58	0.47	2.59239e-20	4.31192e-16	ionocytes	ENSGALG00010022664
NYAP2	0.298096	0.563	0.446	2.62697e-20	4.36945e-16	ionocytes	ENSGALG00010022558
IKZF3	-0.28132	0.14	0.286	2.8438e-20	4.73009e-16	ionocytes	ENSGALG00010024567
BMPR1A	0.260528	0.671	0.57	3.23162e-20	5.37515e-16	ionocytes	ENSGALG00010010465
MPPED1	0.292419	0.269	0.153	3.29778e-20	5.4852e-16	ionocytes	ENSGALG00010011998
UBTD2	0.314087	0.545	0.437	3.98029e-20	6.62041e-16	ionocytes	ENSGALG00010012327
EMC8	0.26763	0.288	0.167	4.04304e-20	6.72479e-16	ionocytes	ENSGALG00010006819
FAT1	0.266755	0.628	0.51	4.28016e-20	7.11918e-16	ionocytes	ENSGALG00010013371
CCDC160	0.275044	0.266	0.149	4.7435e-20	7.88986e-16	ionocytes	ENSGALG00010025953
SNX27	-0.272735	0.152	0.3	4.85906e-20	8.08208e-16	ionocytes	ENSGALG00010027998
SNX25	0.303403	0.417	0.295	4.92649e-20	8.19423e-16	ionocytes	ENSGALG00010005849
TRIT1	0.297445	0.404	0.281	4.97266e-20	8.27103e-16	ionocytes	ENSGALG00010016534
VSNL1	0.256633	0.664	0.553	4.99336e-20	8.30545e-16	ionocytes	ENSGALG00010002364
NOP58	-0.2876	0.28	0.446	5.05579e-20	8.40929e-16	ionocytes	ENSGALG00010025157
RNF11	0.291832	0.545	0.428	5.12745e-20	8.52848e-16	ionocytes	ENSGALG00010024551
ANXA2	-0.289357	0.345	0.508	5.14612e-20	8.55953e-16	ionocytes	ENSGALG00010024693
ZBTB10	-0.265742	0.18	0.337	5.56059e-20	9.24893e-16	ionocytes	ENSGALG00010004379
ENSGALG00010009398	0.269029	0.641	0.55	6.26742e-20	1.04246e-15	ionocytes	NA
CLASP1	0.254748	0.71	0.62	6.56963e-20	1.09273e-15	ionocytes	ENSGALG00010021749
VWA2	0.288683	0.289	0.17	6.77214e-20	1.12641e-15	ionocytes	ENSGALG00010022425
BCR	0.267266	0.606	0.489	6.77879e-20	1.12752e-15	ionocytes	ENSGALG00010026536
TUBG1	-0.283189	0.164	0.314	7.40407e-20	1.23152e-15	ionocytes	ENSGALG00010021375
ENSGALG00010009665	0.299775	0.305	0.183	7.50349e-20	1.24806e-15	ionocytes	NA
MRRFP1	-0.263041	0.094	0.224	7.84769e-20	1.30531e-15	ionocytes	ENSGALG00010028366
HADHA	-0.25461	0.135	0.279	8.12058e-20	1.3507e-15	ionocytes	ENSGALG00010009551
SULF1	0.294035	0.39	0.264	8.29566e-20	1.37982e-15	ionocytes	ENSGALG00010004297
ENSGALG00010023439	0.2975	0.426	0.304	9.01663e-20	1.49974e-15	ionocytes	NA
USP48	-0.278752	0.236	0.4	9.71482e-20	1.61587e-15	ionocytes	ENSGALG00010018251
ITGBL1	0.276642	0.298	0.178	1.44316e-19	2.40041e-15	ionocytes	ENSGALG00010005204
MIPOL1	0.261924	0.68	0.585	1.63778e-19	2.72412e-15	ionocytes	ENSGALG00010004881
AFAP1	0.270755	0.483	0.355	1.77585e-19	2.95377e-15	ionocytes	ENSGALG00010009608
FAM181B	-0.277719	0.189	0.343	1.94503e-19	3.23517e-15	ionocytes	ENSGALG00010007854
SMG6	-0.306636	0.428	0.583	1.94565e-19	3.23619e-15	ionocytes	ENSGALG00010029402
NDE1	-0.271914	0.244	0.41	1.98032e-19	3.29387e-15	ionocytes	ENSGALG00010020635
RBM11	0.263746	0.278	0.16	2.48454e-19	4.13253e-15	ionocytes	ENSGALG00010007724
WWC3	0.296696	0.556	0.445	2.58792e-19	4.30449e-15	ionocytes	ENSGALG00010002034
HNRNPM	-0.263513	0.208	0.368	3.08165e-19	5.12571e-15	ionocytes	ENSGALG00010028328
BCAT1	0.26687	0.538	0.414	3.1401e-19	5.22293e-15	ionocytes	ENSGALG00010015306
RGS9	-0.278714	0.227	0.383	3.51052e-19	5.83905e-15	ionocytes	ENSGALG00010029380
MIB1	0.296997	0.44	0.323	3.79021e-19	6.30426e-15	ionocytes	ENSGALG00010005119
HECW2	0.328043	0.564	0.477	4.40852e-19	7.33269e-15	ionocytes	ENSGALG00010010928
CXCR7	-0.326381	0.355	0.507	4.60428e-19	7.6583e-15	ionocytes	ENSGALG00010012429
RUNDC3B	-0.260472	0.155	0.301	4.7465e-19	7.89485e-15	ionocytes	ENSGALG00010004226
WNT5A	-0.251171	0.084	0.207	4.81725e-19	8.01254e-15	ionocytes	ENSGALG00010027875
ANKRD6	0.267781	0.624	0.513	4.92431e-19	8.1906e-15	ionocytes	ENSGALG00010003364
PGGT1B	0.295855	0.234	0.127	4.96314e-19	8.2552e-15	ionocytes	ENSGALG00010001147
MTHFD2	-0.250466	0.179	0.332	4.99991e-19	8.31634e-15	ionocytes	ENSGALG00010020700
MYH10	0.290173	0.594	0.488	5.16786e-19	8.5957e-15	ionocytes	ENSGALG00010029349
ING1	-0.278263	0.415	0.588	5.47098e-19	9.09988e-15	ionocytes	ENSGALG00010014396
CACHD1	0.257799	0.652	0.545	5.80679e-19	9.65844e-15	ionocytes	ENSGALG00010024449
ATP11B	0.273277	0.526	0.411	5.92079e-19	9.84805e-15	ionocytes	ENSGALG00010016588
DDHD1	-0.269811	0.28	0.435	5.97842e-19	9.94391e-15	ionocytes	ENSGALG00010018142
SUCLG2	0.287613	0.513	0.396	6.00098e-19	9.98143e-15	ionocytes	ENSGALG00010019767
PPP1R36	-0.262243	0.235	0.395	6.6206e-19	1.1012e-14	ionocytes	ENSGALG00010017463
BMP7	0.281037	0.514	0.389	7.35773e-19	1.22381e-14	ionocytes	ENSGALG00010015033
SNX20	-0.267863	0.274	0.441	7.40712e-19	1.23203e-14	ionocytes	ENSGALG00010022754
WDR33	-0.273729	0.22	0.375	7.59556e-19	1.26337e-14	ionocytes	ENSGALG00010024106
PLSCR5	0.283109	0.397	0.272	7.76945e-19	1.29229e-14	ionocytes	ENSGALG00010016979
ABI2	0.284697	0.45	0.327	8.02909e-19	1.33548e-14	ionocytes	ENSGALG00010022079
TDRD9	0.2874	0.385	0.261	8.35492e-19	1.38967e-14	ionocytes	ENSGALG00010016086
CD44	-0.31157	0.192	0.337	8.51215e-19	1.41583e-14	ionocytes	ENSGALG00010024974
TLL1	0.305842	0.484	0.366	8.83679e-19	1.46982e-14	ionocytes	ENSGALG00010009080
2024-03-08	0.26887	0.578	0.466	9.201e-19	1.5304e-14	ionocytes	ENSGALG00010019990
MPPED2	0.261466	0.668	0.58	9.26695e-19	1.54137e-14	ionocytes	ENSGALG00010022622
DLC1	-0.333363	0.366	0.512	1.0667e-18	1.77424e-14	ionocytes	ENSGALG00010014171
CA10	0.295227	0.501	0.38	1.10398e-18	1.83625e-14	ionocytes	ENSGALG00010029232
ENSGALG00010022196	0.272522	0.544	0.426	1.19484e-18	1.98738e-14	ionocytes	NA
LRRC1	0.283698	0.592	0.486	1.34493e-18	2.23702e-14	ionocytes	ENSGALG00010001995
AIG1	-0.285239	0.28	0.444	1.4083e-18	2.34243e-14	ionocytes	ENSGALG00010005748
LSP1P1	-0.272926	0.129	0.265	1.4308e-18	2.37984e-14	ionocytes	ENSGALG00010024605
PRELP	0.299149	0.321	0.204	1.43189e-18	2.38167e-14	ionocytes	ENSGALG00010026822
PPFIBP2	0.288597	0.488	0.369	1.43848e-18	2.39263e-14	ionocytes	ENSGALG00010021474
ATP8A2	-0.329948	0.457	0.603	1.54749e-18	2.57395e-14	ionocytes	ENSGALG00010005935
FHDC1	0.292726	0.338	0.219	1.80966e-18	3.01001e-14	ionocytes	ENSGALG00010007673
STAB1	-0.279759	0.178	0.326	1.81679e-18	3.02187e-14	ionocytes	ENSGALG00010028039
WFDC2	0.271391	0.294	0.178	1.86073e-18	3.09494e-14	ionocytes	ENSGALG00010015822
KIF6	0.293633	0.357	0.235	1.88992e-18	3.1435e-14	ionocytes	ENSGALG00010020128
PCDHGC3	-0.263691	0.173	0.322	2.18859e-18	3.64028e-14	ionocytes	ENSGALG00010011329
KRT18	-0.255458	0.112	0.242	2.20564e-18	3.66864e-14	ionocytes	ENSGALG00010024018
GATSL2	0.287404	0.499	0.383	2.20858e-18	3.67354e-14	ionocytes	ENSGALG00010029373
RGN	0.256971	0.211	0.111	2.65745e-18	4.42014e-14	ionocytes	ENSGALG00010002634
PIK3AP1	-0.264491	0.281	0.441	2.7605e-18	4.59154e-14	ionocytes	ENSGALG00010023847
LMX1B	0.309818	0.406	0.288	2.76643e-18	4.60141e-14	ionocytes	ENSGALG00010028911
PLEK2	-0.298075	0.187	0.332	2.83138e-18	4.70943e-14	ionocytes	ENSGALG00010019998
HEPACAM2	0.273251	0.345	0.225	3.06934e-18	5.10524e-14	ionocytes	ENSGALG00010003238
TOGARAM1	-0.269383	0.228	0.38	3.0709e-18	5.10783e-14	ionocytes	ENSGALG00010018348
PRSS23	-0.25333	0.323	0.485	3.07136e-18	5.1086e-14	ionocytes	ENSGALG00010007753
HMP19	0.261327	0.21	0.109	3.0914e-18	5.14192e-14	ionocytes	ENSGALG00010009415
ANK2	0.290513	0.577	0.471	3.11728e-18	5.18498e-14	ionocytes	ENSGALG00010003978
ENSGALG00010016955	-0.272288	0.275	0.434	3.1331e-18	5.21129e-14	ionocytes	NA
GEMIN8	0.281319	0.297	0.185	3.29242e-18	5.47629e-14	ionocytes	ENSGALG00010002369
PPA2	0.273415	0.584	0.476	3.37442e-18	5.61268e-14	ionocytes	ENSGALG00010006259
OTUD1	-0.26999	0.281	0.44	3.39908e-18	5.65369e-14	ionocytes	ENSGALG00010004707
PLPP3	-0.250381	0.1	0.226	3.46154e-18	5.75758e-14	ionocytes	ENSGALG00010026553
RAD23B	0.267157	0.332	0.213	3.78735e-18	6.29951e-14	ionocytes	ENSGALG00010014317
PLCB1	0.253766	0.751	0.672	3.97342e-18	6.60898e-14	ionocytes	ENSGALG00010018443
JMY	0.275618	0.363	0.246	5.30477e-18	8.82343e-14	ionocytes	ENSGALG00010012535
C8orf34	0.304368	0.388	0.274	6.15064e-18	1.02304e-13	ionocytes	ENSGALG00010004246
CECR2	0.270948	0.602	0.497	6.46081e-18	1.07463e-13	ionocytes	ENSGALG00010011637
ABTB2	0.266727	0.592	0.499	6.60537e-18	1.09867e-13	ionocytes	ENSGALG00010024886
HAO1	0.277879	0.227	0.127	8.33216e-18	1.38589e-13	ionocytes	ENSGALG00010018494
VCL	-0.25712	0.36	0.524	8.65382e-18	1.43939e-13	ionocytes	ENSGALG00010022474
ACTN4	-0.274103	0.265	0.419	9.06359e-18	1.50755e-13	ionocytes	ENSGALG00010009277
NXN	0.264524	0.578	0.466	1.0463e-17	1.74031e-13	ionocytes	ENSGALG00010029764
SWAP70	-0.264434	0.211	0.359	1.25803e-17	2.09248e-13	ionocytes	ENSGALG00010021127
CDH23	-0.25647	0.267	0.424	1.25852e-17	2.0933e-13	ionocytes	ENSGALG00010020041
MYC	-0.257784	0.12	0.249	1.36969e-17	2.27821e-13	ionocytes	ENSGALG00010007986
DOCK3	0.298081	0.451	0.341	1.39332e-17	2.31751e-13	ionocytes	ENSGALG00010028151
SNTG2	0.274889	0.361	0.242	1.40357e-17	2.33456e-13	ionocytes	ENSGALG00010002324
ERRFI1	-0.260136	0.352	0.518	1.42631e-17	2.37238e-13	ionocytes	ENSGALG00010018719
ANTXR1	-0.259578	0.091	0.211	1.4982e-17	2.49196e-13	ionocytes	ENSGALG00010017671
KAZN	-0.271718	0.388	0.536	1.6734e-17	2.78337e-13	ionocytes	ENSGALG00010021003
ENSGALG00010018119	0.263758	0.218	0.118	2.00382e-17	3.33295e-13	ionocytes	NA
HSPD1	-0.256019	0.172	0.316	2.18116e-17	3.62792e-13	ionocytes	ENSGALG00010015069
NRDC	0.260845	0.642	0.548	2.39154e-17	3.97785e-13	ionocytes	ENSGALG00010024623
UBL3	0.267228	0.465	0.352	2.69637e-17	4.48487e-13	ionocytes	ENSGALG00010007070
TRIM2	0.257083	0.552	0.439	3.03629e-17	5.05026e-13	ionocytes	ENSGALG00010014102
EBF1	-0.298775	0.311	0.457	3.10147e-17	5.15867e-13	ionocytes	ENSGALG00010012921
ENSGALG00010010290	0.257683	0.362	0.247	3.30778e-17	5.50183e-13	ionocytes	NA
ADGRD1	0.265223	0.456	0.34	3.32445e-17	5.52956e-13	ionocytes	ENSGALG00010023149
SLC4A2	-0.289017	0.256	0.406	3.45526e-17	5.74714e-13	ionocytes	ENSGALG00010027162
TMEM65	0.266921	0.489	0.375	3.70624e-17	6.16459e-13	ionocytes	ENSGALG00010009007
RFTN1	-0.29573	0.168	0.303	3.94411e-17	6.56024e-13	ionocytes	ENSGALG00010002247
NAXD	0.270831	0.511	0.409	4.21162e-17	7.00518e-13	ionocytes	ENSGALG00010014362
GNPNAT1	-0.251356	0.198	0.342	4.28134e-17	7.12115e-13	ionocytes	ENSGALG00010018051
ENSGALG00010016127	0.263122	0.37	0.255	4.3235e-17	7.19127e-13	ionocytes	NA
VPS4B	-0.255175	0.497	0.652	4.54411e-17	7.55823e-13	ionocytes	ENSGALG00010011802
RMND5A.1	0.259815	0.239	0.137	4.76418e-17	7.92426e-13	ionocytes	NA
ENSGALG00010018857	0.288339	0.538	0.437	5.19853e-17	8.64671e-13	ionocytes	NA
ENSGALG00010027085	-0.255201	0.172	0.312	5.25862e-17	8.74667e-13	ionocytes	NA
AAMP	-0.260509	0.178	0.316	5.78725e-17	9.62594e-13	ionocytes	ENSGALG00010019223
PRKDC	-0.251117	0.207	0.353	6.60786e-17	1.09908e-12	ionocytes	ENSGALG00010005415
ITGB8	0.274363	0.392	0.279	7.31673e-17	1.21699e-12	ionocytes	ENSGALG00010003791
SDR16C5	0.28265	0.297	0.191	8.24009e-17	1.37057e-12	ionocytes	ENSGALG00010003994
PTPRE	-0.252229	0.182	0.324	8.41029e-17	1.39888e-12	ionocytes	ENSGALG00010002712
DOCK5	-0.255258	0.488	0.619	9.97596e-17	1.6593e-12	ionocytes	ENSGALG00010018915
STAT3	-0.279415	0.27	0.416	1.01821e-16	1.6936e-12	ionocytes	ENSGALG00010026098
ENSGALG00010018641	0.250821	0.218	0.12	1.07533e-16	1.7886e-12	ionocytes	NA
KCNJ5	0.256949	0.287	0.181	1.12689e-16	1.87436e-12	ionocytes	ENSGALG00010023437
NDP	0.256659	0.227	0.128	1.15827e-16	1.92655e-12	ionocytes	ENSGALG00010011475
CTNNBL1	0.28445	0.325	0.213	1.16748e-16	1.94186e-12	ionocytes	ENSGALG00010015811
PPP1R8	-0.250014	0.26	0.409	1.20531e-16	2.00479e-12	ionocytes	ENSGALG00010012709
RAP1GDS1	0.268559	0.498	0.396	1.20564e-16	2.00533e-12	ionocytes	ENSGALG00010004421
KIFC1	-0.251949	0.23	0.375	1.21219e-16	2.01624e-12	ionocytes	ENSGALG00010002599
MGAT3	0.285303	0.502	0.405	1.21489e-16	2.02073e-12	ionocytes	ENSGALG00010012517
ENSGALG00010019376	0.263425	0.235	0.135	1.38009e-16	2.29551e-12	ionocytes	NA
NAV3	0.320854	0.643	0.555	1.44553e-16	2.40435e-12	ionocytes	ENSGALG00010013648
ENSGALG00010017927	0.2698	0.289	0.18	1.89956e-16	3.15953e-12	ionocytes	NA
DVL1	0.261802	0.552	0.447	1.90157e-16	3.16288e-12	ionocytes	ENSGALG00010018012
GPC4	-0.272405	0.324	0.47	2.0664e-16	3.43704e-12	ionocytes	ENSGALG00010017400
SNAP91	-0.250978	0.209	0.351	2.1105e-16	3.51039e-12	ionocytes	ENSGALG00010002539
ST6GALNAC3	0.280392	0.431	0.322	2.29591e-16	3.81879e-12	ionocytes	ENSGALG00010024554
GNG7	-0.258037	0.43	0.57	2.40101e-16	3.9936e-12	ionocytes	ENSGALG00010027574
UBE2E3	0.269948	0.502	0.399	2.58388e-16	4.29776e-12	ionocytes	ENSGALG00010026078
PIK3R6	-0.251049	0.153	0.282	2.74574e-16	4.56699e-12	ionocytes	ENSGALG00010029363
ZBTB7B	-0.260745	0.322	0.474	2.79651e-16	4.65143e-12	ionocytes	ENSGALG00010027940
NPHP1	0.285222	0.315	0.209	3.27149e-16	5.44147e-12	ionocytes	ENSGALG00010016980
PDGFA	0.283365	0.344	0.236	3.40853e-16	5.66941e-12	ionocytes	ENSGALG00010022164
ENSGALG00010008041	0.263587	0.511	0.397	3.81324e-16	6.34256e-12	ionocytes	NA
TRPC5	0.265345	0.274	0.17	4.206e-16	6.99583e-12	ionocytes	ENSGALG00010013917
FAT4	-0.255296	0.22	0.356	4.24079e-16	7.05371e-12	ionocytes	ENSGALG00010005029
PNPLA7	0.255507	0.562	0.464	5.4276e-16	9.02773e-12	ionocytes	ENSGALG00010027861
PINX1	-0.260406	0.34	0.488	5.64156e-16	9.38361e-12	ionocytes	ENSGALG00010011198
NBEAL1	0.2865	0.462	0.364	5.9666e-16	9.92425e-12	ionocytes	ENSGALG00010022149
DCBLD1	-0.262683	0.244	0.391	6.19079e-16	1.02971e-11	ionocytes	ENSGALG00010012354
TEX2	0.277514	0.475	0.378	7.27415e-16	1.20991e-11	ionocytes	ENSGALG00010029618
IMMP2L	0.261689	0.294	0.185	7.28208e-16	1.21123e-11	ionocytes	ENSGALG00010001367
IMMP2L	0.261689	0.294	0.185	7.28208e-16	1.21123e-11	ionocytes	ENSGALG00010002270
BRD2	-0.254994	0.356	0.513	7.92128e-16	1.31755e-11	ionocytes	ENSGALG00010003068
LRIG2	-0.26279	0.219	0.361	8.25499e-16	1.37305e-11	ionocytes	ENSGALG00010027245
PITPNM2	0.261791	0.477	0.373	8.40416e-16	1.39786e-11	ionocytes	ENSGALG00010024888
COL21A1	-0.253582	0.165	0.293	8.86391e-16	1.47433e-11	ionocytes	ENSGALG00010002389
MAOB	0.254977	0.248	0.147	9.82083e-16	1.6335e-11	ionocytes	ENSGALG00010011533
UBE2R2	0.267155	0.443	0.332	9.96769e-16	1.65793e-11	ionocytes	ENSGALG00010011406
RSAD2	0.25115	0.474	0.363	1.15057e-15	1.91374e-11	ionocytes	ENSGALG00010003583
FKBP1B	0.255209	0.305	0.198	1.22198e-15	2.03251e-11	ionocytes	ENSGALG00010008455
ENSGALG00010027730	0.25382	0.529	0.421	1.23921e-15	2.06117e-11	ionocytes	NA
PGAP2	-0.250995	0.265	0.41	1.26241e-15	2.09977e-11	ionocytes	ENSGALG00010003166
SLC7A1	0.267738	0.399	0.286	1.39596e-15	2.32191e-11	ionocytes	ENSGALG00010007106
ENSGALG00010005202	0.282911	0.341	0.235	1.41057e-15	2.3462e-11	ionocytes	NA
ADAMTS10	-0.256527	0.159	0.282	1.49141e-15	2.48066e-11	ionocytes	ENSGALG00010028549
ENSGALG00010006728	0.281472	0.268	0.167	1.65132e-15	2.74664e-11	ionocytes	NA
GHR	0.256542	0.497	0.394	1.86856e-15	3.10798e-11	ionocytes	ENSGALG00010014614
ARHGAP8	0.261276	0.259	0.158	1.98353e-15	3.29921e-11	ionocytes	ENSGALG00010013376
TLL2	0.254495	0.53	0.423	2.03838e-15	3.39044e-11	ionocytes	ENSGALG00010021803
METTL14	0.276527	0.416	0.315	2.09004e-15	3.47637e-11	ionocytes	ENSGALG00010005551
AKAP11	0.277075	0.412	0.307	2.27463e-15	3.78339e-11	ionocytes	ENSGALG00010003271
PREX1	-0.299242	0.277	0.416	2.27727e-15	3.78779e-11	ionocytes	ENSGALG00010023974
HK1	0.292648	0.492	0.401	2.57771e-15	4.2875e-11	ionocytes	ENSGALG00010023243
GPD1L	0.266856	0.357	0.252	3.10599e-15	5.16619e-11	ionocytes	ENSGALG00010002343
PKHD1	0.305044	0.441	0.344	3.32803e-15	5.53551e-11	ionocytes	ENSGALG00010007934
JUND	-0.287485	0.266	0.411	4.31952e-15	7.18465e-11	ionocytes	ENSGALG00010027307
BAHD1	0.256171	0.405	0.298	4.4226e-15	7.35611e-11	ionocytes	ENSGALG00010023592
TGFB2	0.28842	0.387	0.282	4.7236e-15	7.85677e-11	ionocytes	ENSGALG00010019470
JUP	-0.266316	0.349	0.487	5.33779e-15	8.87834e-11	ionocytes	ENSGALG00010021261
RAI14	0.252432	0.353	0.246	5.88634e-15	9.79076e-11	ionocytes	ENSGALG00010013214
ENSGALG00010029142	0.291421	0.453	0.357	6.63671e-15	1.10388e-10	ionocytes	NA
KCTD8	0.258197	0.326	0.222	6.73679e-15	1.12053e-10	ionocytes	ENSGALG00010013866
KLF15	0.259159	0.427	0.321	6.76713e-15	1.12558e-10	ionocytes	ENSGALG00010021173
BIK	0.251806	0.35	0.244	8.40355e-15	1.39776e-10	ionocytes	ENSGALG00010011907
TWIST2	-0.257925	0.09	0.195	8.55685e-15	1.42326e-10	ionocytes	ENSGALG00010013612
DYNC1H1	-0.253929	0.437	0.568	9.22453e-15	1.53432e-10	ionocytes	ENSGALG00010016832
AVL9	0.305039	0.411	0.313	1.02515e-14	1.70513e-10	ionocytes	ENSGALG00010019356
IGFBP3	0.260118	0.365	0.261	1.06333e-14	1.76863e-10	ionocytes	ENSGALG00010008429
CERT1	0.256452	0.453	0.353	1.0735e-14	1.78556e-10	ionocytes	ENSGALG00010010985
CTH	0.257991	0.3	0.2	1.32917e-14	2.21081e-10	ionocytes	ENSGALG00010023888
ASB2	0.254432	0.297	0.195	1.66547e-14	2.77018e-10	ionocytes	ENSGALG00010016987
TUFT1	-0.258525	0.328	0.46	2.00061e-14	3.32762e-10	ionocytes	ENSGALG00010027994
CAMSAP2	0.26437	0.522	0.427	2.53452e-14	4.21567e-10	ionocytes	ENSGALG00010012135
UIMC1	0.259347	0.319	0.218	2.86219e-14	4.76067e-10	ionocytes	ENSGALG00010012963
ANO10	0.258956	0.527	0.442	2.9393e-14	4.88893e-10	ionocytes	ENSGALG00010016347
KANK1	0.268196	0.404	0.306	4.50103e-14	7.48656e-10	ionocytes	ENSGALG00010011351
ENSGALG00010020809	0.262709	0.312	0.211	4.62924e-14	7.69981e-10	ionocytes	NA
RTN4IP1	0.262247	0.266	0.172	4.98827e-14	8.29698e-10	ionocytes	ENSGALG00010013076
TMEM163	0.250913	0.306	0.21	9.09628e-14	1.51299e-09	ionocytes	ENSGALG00010019474
CDH22	0.25392	0.275	0.18	1.24636e-13	2.07307e-09	ionocytes	ENSGALG00010016083
CFAP221	0.267047	0.339	0.243	1.58334e-13	2.63356e-09	ionocytes	ENSGALG00010020680
ENSGALG00010020121	0.252259	0.336	0.239	1.76281e-13	2.93209e-09	ionocytes	NA
HSP90AA1	-0.251353	0.408	0.54	2.55462e-13	4.2491e-09	ionocytes	ENSGALG00010016869
SLC15A5	0.256563	0.331	0.234	2.73161e-13	4.54348e-09	ionocytes	ENSGALG00010013023
GAB2	-0.257267	0.207	0.326	4.9047e-13	8.15799e-09	ionocytes	ENSGALG00010003818
NEU2	0.256448	0.379	0.286	9.52095e-13	1.58362e-08	ionocytes	ENSGALG00010022942
DPF3	-0.256097	0.439	0.554	1.46796e-12	2.44166e-08	ionocytes	ENSGALG00010021218
DISP2	0.265092	0.369	0.278	1.94951e-12	3.24263e-08	ionocytes	ENSGALG00010023498
SHB	0.268547	0.369	0.282	2.18029e-12	3.62648e-08	ionocytes	ENSGALG00010013253
COL5A1	-0.257185	0.138	0.239	2.6531e-12	4.4129e-08	ionocytes	ENSGALG00010028434
NEPRO	0.258017	0.431	0.343	3.9198e-12	6.5198e-08	ionocytes	ENSGALG00010005182
FBXO31	0.25636	0.496	0.416	5.3447e-12	8.88984e-08	ionocytes	ENSGALG00010006939
ZHX3	0.255644	0.523	0.457	1.44625e-11	2.40555e-07	ionocytes	ENSGALG00010022377
MOCS1	0.25347	0.345	0.26	1.5882e-11	2.64165e-07	ionocytes	ENSGALG00010020100
ENSGALG00010008086	0.251762	0.316	0.24	3.01474e-10	5.01442e-06	ionocytes	NA
EDIL3	1.13971	0.752	0.294	1.155e-117	1.92111e-113	luminal epithelial cells	ENSGALG00010006096
FGFRL1	1.02802	0.797	0.347	1.83982e-112	3.06017e-108	luminal epithelial cells	ENSGALG00010017706
ATP8A2	0.9019	0.882	0.531	2.90711e-94	4.83539e-90	luminal epithelial cells	ENSGALG00010005935
NKD1	0.912213	0.847	0.517	1.82616e-86	3.03745e-82	luminal epithelial cells	ENSGALG00010024038
ENSGALG00010003560	0.722604	0.902	0.651	4.18815e-76	6.96615e-72	luminal epithelial cells	NA
CCNY	0.838738	0.742	0.384	3.34482e-71	5.56343e-67	luminal epithelial cells	ENSGALG00010004394
NTM	0.772546	0.789	0.448	2.36713e-70	3.93725e-66	luminal epithelial cells	ENSGALG00010022891
ENSGALG00010007398	0.638136	0.323	0.068	1.81648e-66	3.02135e-62	luminal epithelial cells	NA
ERBB4	0.737543	0.837	0.569	2.3018e-64	3.82858e-60	luminal epithelial cells	ENSGALG00010011625
KL	0.691067	0.559	0.218	5.58422e-61	9.28823e-57	luminal epithelial cells	ENSGALG00010006608
VEPH1	0.709775	0.629	0.278	8.89143e-61	1.47891e-56	luminal epithelial cells	ENSGALG00010001226
ENSGALG00010018343	0.501087	0.268	0.051	3.29536e-59	5.48117e-55	luminal epithelial cells	NA
PDIA5	0.708181	0.672	0.349	1.44339e-56	2.40079e-52	luminal epithelial cells	ENSGALG00010021338
BPIFB3	0.557518	0.414	0.131	2.86921e-53	4.77236e-49	luminal epithelial cells	ENSGALG00010015205
BPIFB3	0.557518	0.414	0.131	2.86921e-53	4.77236e-49	luminal epithelial cells	ENSGALG00010016680
PTPRK	0.608374	0.845	0.61	1.85023e-52	3.07749e-48	luminal epithelial cells	ENSGALG00010004798
KCNJ15	0.589742	0.381	0.114	7.77773e-52	1.29367e-47	luminal epithelial cells	ENSGALG00010013304
SOX6	0.599196	0.835	0.593	7.02983e-51	1.16927e-46	luminal epithelial cells	ENSGALG00010023131
ADK	0.587518	0.852	0.655	2.12738e-50	3.53847e-46	luminal epithelial cells	ENSGALG00010022429
ATP2C2	0.646253	0.609	0.29	7.01531e-50	1.16686e-45	luminal epithelial cells	ENSGALG00010007595
GUCY1A1	0.544479	0.371	0.113	1.82719e-49	3.03917e-45	luminal epithelial cells	ENSGALG00010007835
CSRNP3	0.608163	0.654	0.355	1.24055e-46	2.06341e-42	luminal epithelial cells	ENSGALG00010025579
SH3TC1	0.450192	0.286	0.072	2.25028e-46	3.74289e-42	luminal epithelial cells	ENSGALG00010009700
NPTN	0.609929	0.699	0.425	2.76807e-46	4.60413e-42	luminal epithelial cells	ENSGALG00010021642
ANGPTL3	0.514567	0.331	0.097	1.54949e-45	2.57726e-41	luminal epithelial cells	ENSGALG00010023885
RNF130	0.613948	0.667	0.371	2.78825e-45	4.6377e-41	luminal epithelial cells	ENSGALG00010016879
FARP1	0.498249	0.912	0.752	4.47512e-45	7.44347e-41	luminal epithelial cells	ENSGALG00010005991
NFIA	0.428561	0.967	0.893	4.66911e-45	7.76613e-41	luminal epithelial cells	ENSGALG00010024816
CA8	0.572601	0.479	0.197	5.01021e-44	8.33349e-40	luminal epithelial cells	ENSGALG00010002685
ENSGALG00010014314	0.649019	0.619	0.339	1.12855e-43	1.87711e-39	luminal epithelial cells	NA
CDX1	0.361322	0.198	0.037	1.44124e-43	2.39721e-39	luminal epithelial cells	ENSGALG00010013660
DPF3	0.636402	0.739	0.501	3.09975e-43	5.15581e-39	luminal epithelial cells	ENSGALG00010021218
CLDN10	0.584593	0.346	0.112	1.0385e-42	1.72734e-38	luminal epithelial cells	ENSGALG00010005387
ENSGALG00010003878	0.564663	0.825	0.631	1.2357e-42	2.05534e-38	luminal epithelial cells	NA
CSMD2	0.563741	0.627	0.332	2.66257e-42	4.42865e-38	luminal epithelial cells	ENSGALG00010017101
DLC1	0.554125	0.727	0.447	7.14586e-41	1.18857e-36	luminal epithelial cells	ENSGALG00010014171
ENSGALG00010023230	0.584086	0.576	0.299	1.18168e-40	1.96548e-36	luminal epithelial cells	NA
ESR1	0.569691	0.672	0.397	8.97797e-40	1.49331e-35	luminal epithelial cells	ENSGALG00010005186
GPC4	0.603206	0.679	0.406	7.28804e-39	1.21222e-34	luminal epithelial cells	ENSGALG00010017400
WWC2	0.584095	0.707	0.467	1.20796e-37	2.0092e-33	luminal epithelial cells	ENSGALG00010007399
GRXCR1	0.494036	0.398	0.154	3.77605e-37	6.28071e-33	luminal epithelial cells	ENSGALG00010013884
GCM1	0.340738	0.168	0.031	8.00781e-37	1.33194e-32	luminal epithelial cells	ENSGALG00010002173
SNTB1	0.587123	0.694	0.447	1.18672e-36	1.97387e-32	luminal epithelial cells	ENSGALG00010009490
NDRG1	0.554504	0.436	0.183	1.84183e-36	3.06352e-32	luminal epithelial cells	ENSGALG00010009749
ZSWIM5	0.505345	0.774	0.537	1.91728e-36	3.18901e-32	luminal epithelial cells	ENSGALG00010026010
PDE1C	-0.700487	0.536	0.761	2.82142e-36	4.69286e-32	luminal epithelial cells	ENSGALG00010019585
ZAP70	0.44016	0.283	0.085	3.53854e-36	5.88565e-32	luminal epithelial cells	ENSGALG00010028550
TCF7L2	0.494828	0.82	0.614	1.29681e-35	2.15698e-31	luminal epithelial cells	ENSGALG00010018901
PHACTR1	0.524796	0.727	0.493	1.57597e-35	2.62131e-31	luminal epithelial cells	ENSGALG00010010146
NRG2	0.566248	0.576	0.327	3.67415e-35	6.11121e-31	luminal epithelial cells	ENSGALG00010011853
ANKH	0.577076	0.596	0.338	8.91541e-35	1.4829e-30	luminal epithelial cells	ENSGALG00010000722
ENSGALG00010029272	0.481543	0.431	0.184	2.79036e-34	4.6412e-30	luminal epithelial cells	NA
RNF43	0.546655	0.692	0.453	1.02264e-33	1.70096e-29	luminal epithelial cells	ENSGALG00010029599
PAPPA	-0.649914	0.251	0.568	2.92187e-33	4.85994e-29	luminal epithelial cells	ENSGALG00010028901
AP2B1	0.546796	0.569	0.32	3.60321e-33	5.99322e-29	luminal epithelial cells	ENSGALG00010029626
SLC27A6	0.340138	0.223	0.059	4.57165e-33	7.60402e-29	luminal epithelial cells	ENSGALG00010009644
FKBP6	0.560951	0.499	0.257	5.26385e-33	8.75536e-29	luminal epithelial cells	ENSGALG00010029539
KCNC1	0.473863	0.504	0.25	3.83021e-32	6.3708e-28	luminal epithelial cells	ENSGALG00010024401
ENSGALG00010016735	0.466373	0.326	0.12	4.33138e-32	7.20438e-28	luminal epithelial cells	NA
SLC9A2	0.477286	0.649	0.391	5.60268e-32	9.31894e-28	luminal epithelial cells	ENSGALG00010012976
RGS8	0.358032	0.248	0.074	1.63397e-31	2.71779e-27	luminal epithelial cells	ENSGALG00010010821
NRIP1	0.443786	0.797	0.607	3.18864e-31	5.30366e-27	luminal epithelial cells	ENSGALG00010007819
GLYCTK	0.433701	0.288	0.101	7.47671e-31	1.2436e-26	luminal epithelial cells	ENSGALG00010027467
SLC25A13	0.49612	0.779	0.596	3.91405e-30	6.51024e-26	luminal epithelial cells	ENSGALG00010003666
RET	0.467797	0.479	0.245	1.009e-29	1.67827e-25	luminal epithelial cells	ENSGALG00010011131
SVIL	0.493289	0.667	0.438	1.42999e-29	2.3785e-25	luminal epithelial cells	ENSGALG00010004935
PRR5	0.50041	0.657	0.421	2.05006e-29	3.40987e-25	luminal epithelial cells	ENSGALG00010013360
TTBK1	0.433541	0.378	0.16	2.18943e-29	3.64168e-25	luminal epithelial cells	ENSGALG00010018909
GREB1L	0.480336	0.767	0.579	3.61466e-29	6.01226e-25	luminal epithelial cells	ENSGALG00010005081
CFTR	0.456737	0.672	0.418	5.23587e-29	8.70882e-25	luminal epithelial cells	ENSGALG00010001202
TREM2	0.291606	0.195	0.051	5.8807e-29	9.78136e-25	luminal epithelial cells	ENSGALG00010027674
GULP1	-0.608531	0.221	0.516	7.74203e-29	1.28773e-24	luminal epithelial cells	ENSGALG00010013271
PBX3	0.45433	0.82	0.687	1.28757e-28	2.14161e-24	luminal epithelial cells	ENSGALG00010027414
ENSGALG00010028196	0.477354	0.717	0.509	1.34502e-28	2.23717e-24	luminal epithelial cells	NA
ELAPOR2	0.498352	0.702	0.489	1.83826e-28	3.05757e-24	luminal epithelial cells	ENSGALG00010005425
ENSGALG00010028513	0.267647	0.158	0.035	2.46951e-28	4.10754e-24	luminal epithelial cells	NA
HS3ST6	0.388927	0.233	0.073	5.92076e-28	9.848e-24	luminal epithelial cells	ENSGALG00010018729
B4GALNT3	0.507613	0.697	0.487	1.20242e-27	1.99999e-23	luminal epithelial cells	ENSGALG00010012274
EPB41L3	-0.505082	0.261	0.557	1.7052e-27	2.83626e-23	luminal epithelial cells	ENSGALG00010001556
PTPRM	-0.48946	0.406	0.678	1.72772e-27	2.87371e-23	luminal epithelial cells	ENSGALG00010001940
NAT8L	0.369623	0.293	0.107	1.89497e-27	3.15191e-23	luminal epithelial cells	ENSGALG00010017631
ZNRF3	0.447753	0.769	0.612	2.17659e-27	3.62033e-23	luminal epithelial cells	ENSGALG00010023946
NRK	-0.552523	0.188	0.472	2.6612e-27	4.42637e-23	luminal epithelial cells	ENSGALG00010012384
MID1	-0.5448	0.261	0.534	4.04132e-27	6.72193e-23	luminal epithelial cells	ENSGALG00010002012
COBLL1	0.481548	0.674	0.457	5.01403e-27	8.33984e-23	luminal epithelial cells	ENSGALG00010025659
ST8SIA1	-0.556096	0.336	0.599	5.52596e-27	9.19133e-23	luminal epithelial cells	ENSGALG00010014713
ENSGALG00010022214	0.512183	0.511	0.287	6.47702e-27	1.07732e-22	luminal epithelial cells	NA
FMN2	0.450343	0.378	0.171	7.4453e-27	1.23838e-22	luminal epithelial cells	ENSGALG00010008880
RASSF9	0.429866	0.351	0.151	9.99587e-27	1.66261e-22	luminal epithelial cells	ENSGALG00010011313
SAMD7	0.383586	0.233	0.075	1.39981e-26	2.32831e-22	luminal epithelial cells	ENSGALG00010016821
EPHB2	0.503831	0.506	0.291	1.75794e-26	2.92398e-22	luminal epithelial cells	ENSGALG00010016847
STARD8	0.512218	0.589	0.375	2.46547e-26	4.10081e-22	luminal epithelial cells	ENSGALG00010015834
KCNIP1	-0.491235	0.411	0.674	2.56522e-26	4.26673e-22	luminal epithelial cells	ENSGALG00010010678
GFOD1	0.511716	0.574	0.358	3.23196e-26	5.37571e-22	luminal epithelial cells	ENSGALG00010009884
ARHGEF28	0.432805	0.591	0.356	4.17341e-26	6.94164e-22	luminal epithelial cells	ENSGALG00010011724
FETUB	0.318199	0.193	0.055	8.78506e-26	1.46122e-21	luminal epithelial cells	ENSGALG00010016119
FGGY	0.32683	0.935	0.905	1.13957e-25	1.89545e-21	luminal epithelial cells	ENSGALG00010026839
HSD17B4	0.467907	0.419	0.206	1.54197e-25	2.56475e-21	luminal epithelial cells	ENSGALG00010009280
ANO3	0.480471	0.484	0.266	1.93326e-25	3.21559e-21	luminal epithelial cells	ENSGALG00010019617
NTS	0.400898	0.326	0.136	2.71356e-25	4.51346e-21	luminal epithelial cells	ENSGALG00010011352
NEDD4L	-0.628059	0.436	0.655	3.19659e-25	5.31688e-21	luminal epithelial cells	ENSGALG00010010322
HTR1F	0.45161	0.439	0.222	3.45836e-25	5.7523e-21	luminal epithelial cells	ENSGALG00010007654
ENSGALG00010004917	0.514177	0.439	0.226	3.51574e-25	5.84773e-21	luminal epithelial cells	NA
BNC2	0.456821	0.622	0.403	4.07572e-25	6.77915e-21	luminal epithelial cells	ENSGALG00010016535
SERHL	0.400839	0.278	0.108	4.66148e-25	7.75344e-21	luminal epithelial cells	ENSGALG00010010978
CGA	0.418774	0.401	0.19	5.85661e-25	9.7413e-21	luminal epithelial cells	ENSGALG00010003840
CHRNA8	0.329755	0.238	0.082	9.40319e-25	1.56403e-20	luminal epithelial cells	ENSGALG00010012409
DEPTOR	0.493724	0.546	0.326	1.17679e-24	1.95736e-20	luminal epithelial cells	ENSGALG00010009387
DEPTOR	0.493724	0.546	0.326	1.17679e-24	1.95736e-20	luminal epithelial cells	ENSGALG00010023069
AGTR2	0.406274	0.363	0.166	2.22078e-24	3.69383e-20	luminal epithelial cells	ENSGALG00010018860
MELTF	0.423051	0.258	0.096	2.26089e-24	3.76055e-20	luminal epithelial cells	ENSGALG00010017240
EPAS1	-0.507714	0.193	0.462	2.277e-24	3.78733e-20	luminal epithelial cells	ENSGALG00010018414
RNF144A	0.422425	0.351	0.156	2.28109e-24	3.79413e-20	luminal epithelial cells	ENSGALG00010003597
ANK3	0.337452	0.9	0.792	2.6166e-24	4.3522e-20	luminal epithelial cells	ENSGALG00010009679
TRMT61A	-0.517517	0.363	0.594	2.64543e-24	4.40015e-20	luminal epithelial cells	ENSGALG00010015879
EYA2	-0.545417	0.253	0.51	2.73087e-24	4.54226e-20	luminal epithelial cells	ENSGALG00010023863
ATF3	-0.515349	0.308	0.573	2.75214e-24	4.57763e-20	luminal epithelial cells	ENSGALG00010019307
CXCR7	0.437907	0.659	0.447	2.80233e-24	4.66111e-20	luminal epithelial cells	ENSGALG00010012429
BCL2	-0.481938	0.358	0.606	3.18642e-24	5.29997e-20	luminal epithelial cells	ENSGALG00010011843
FRMD1	0.486102	0.602	0.395	3.41871e-24	5.68634e-20	luminal epithelial cells	ENSGALG00010004907
ENOX2	0.413428	0.411	0.202	3.68864e-24	6.13532e-20	luminal epithelial cells	ENSGALG00010016542
BMP6	-0.553176	0.135	0.388	4.71269e-24	7.83862e-20	luminal epithelial cells	ENSGALG00010010456
AFF3	0.393217	0.734	0.535	4.89681e-24	8.14486e-20	luminal epithelial cells	ENSGALG00010015886
CLIC5	-0.520845	0.243	0.503	9.17446e-24	1.52599e-19	luminal epithelial cells	ENSGALG00010008182
GDPD5	-0.49991	0.158	0.42	9.67547e-24	1.60932e-19	luminal epithelial cells	ENSGALG00010002946
ABCC3	0.45257	0.476	0.266	9.68517e-24	1.61093e-19	luminal epithelial cells	ENSGALG00010029290
SH3RF3	0.407173	0.774	0.601	1.10036e-23	1.83024e-19	luminal epithelial cells	ENSGALG00010013378
MAGI1	0.335375	0.905	0.792	1.27112e-23	2.11425e-19	luminal epithelial cells	ENSGALG00010020282
THSD7B	-0.497689	0.226	0.487	1.91393e-23	3.18344e-19	luminal epithelial cells	ENSGALG00010009106
MYOF	-0.487029	0.253	0.51	2.1829e-23	3.63081e-19	luminal epithelial cells	ENSGALG00010020388
FAM20C	0.420427	0.662	0.449	2.3316e-23	3.87815e-19	luminal epithelial cells	ENSGALG00010022117
UBR4	0.467121	0.444	0.235	3.4027e-23	5.65971e-19	luminal epithelial cells	ENSGALG00010020517
ENSGALG00010028554	0.352668	0.288	0.117	3.42814e-23	5.70203e-19	luminal epithelial cells	NA
ADAMTSL3	0.473908	0.614	0.426	4.63446e-23	7.7085e-19	luminal epithelial cells	ENSGALG00010016874
SCG2	-0.489567	0.173	0.428	5.3419e-23	8.88519e-19	luminal epithelial cells	ENSGALG00010025890
GRIA3	0.456917	0.471	0.263	5.58059e-23	9.2822e-19	luminal epithelial cells	ENSGALG00010012207
EFNB1	-0.481018	0.409	0.629	5.65621e-23	9.40797e-19	luminal epithelial cells	ENSGALG00010014340
FGFR2	0.403835	0.792	0.629	6.07176e-23	1.00992e-18	luminal epithelial cells	ENSGALG00010001411
PCDH18	0.392125	0.343	0.156	7.24008e-23	1.20424e-18	luminal epithelial cells	ENSGALG00010009234
PLPPR5	0.406092	0.727	0.575	9.88433e-23	1.64406e-18	luminal epithelial cells	ENSGALG00010024104
CCDC34	0.382035	0.817	0.664	1.18016e-22	1.96296e-18	luminal epithelial cells	ENSGALG00010019680
RFX2	-0.50852	0.266	0.512	1.49262e-22	2.48267e-18	luminal epithelial cells	ENSGALG00010027873
TCF4	-0.446351	0.193	0.455	1.83906e-22	3.05891e-18	luminal epithelial cells	ENSGALG00010010124
EPB41L4A	0.42565	0.569	0.361	2.37155e-22	3.9446e-18	luminal epithelial cells	ENSGALG00010010011
ZMIZ1	0.289323	0.935	0.905	2.40559e-22	4.00122e-18	luminal epithelial cells	ENSGALG00010019977
ICA1	0.427949	0.581	0.376	2.42079e-22	4.0265e-18	luminal epithelial cells	ENSGALG00010003990
CYP7A1	0.300325	0.218	0.075	2.69295e-22	4.47919e-18	luminal epithelial cells	ENSGALG00010003518
PSMA4	-0.394236	0.692	0.849	2.97002e-22	4.94003e-18	luminal epithelial cells	ENSGALG00010024195
AHCYL1	0.450382	0.496	0.296	3.00814e-22	5.00343e-18	luminal epithelial cells	ENSGALG00010024459
HMGCLL1	0.443287	0.504	0.3	3.71648e-22	6.18163e-18	luminal epithelial cells	ENSGALG00010001441
RALGAPB	0.429147	0.564	0.358	4.13658e-22	6.88037e-18	luminal epithelial cells	ENSGALG00010021770
ELMO1	-0.448056	0.368	0.603	4.17176e-22	6.93889e-18	luminal epithelial cells	ENSGALG00010016729
CYYR1	0.434555	0.516	0.313	6.0612e-22	1.00816e-17	luminal epithelial cells	ENSGALG00010010931
MAF	-0.450606	0.348	0.592	6.42086e-22	1.06798e-17	luminal epithelial cells	ENSGALG00010007800
ACSF3	0.418665	0.466	0.265	6.75713e-22	1.12391e-17	luminal epithelial cells	ENSGALG00010007944
USP48	0.437741	0.554	0.337	7.66269e-22	1.27453e-17	luminal epithelial cells	ENSGALG00010018251
ENSGALG00010029758	-0.485311	0.175	0.423	1.04554e-21	1.73904e-17	luminal epithelial cells	NA
ADAM12	0.423459	0.604	0.403	1.20083e-21	1.99735e-17	luminal epithelial cells	ENSGALG00010002570
ATXN1	0.440133	0.642	0.464	1.30008e-21	2.16242e-17	luminal epithelial cells	ENSGALG00010011126
DPP10	-0.50938	0.318	0.553	1.31205e-21	2.18233e-17	luminal epithelial cells	ENSGALG00010021532
PIGR	0.32996	0.241	0.09	1.34533e-21	2.23768e-17	luminal epithelial cells	ENSGALG00010027141
TCERG1L	-0.525687	0.201	0.438	1.44027e-21	2.3956e-17	luminal epithelial cells	ENSGALG00010001358
KIAA1217	0.339841	0.857	0.773	1.8319e-21	3.047e-17	luminal epithelial cells	ENSGALG00010005245
TNIK	-0.467428	0.371	0.597	1.83329e-21	3.04932e-17	luminal epithelial cells	ENSGALG00010013911
SLC7A11	0.494068	0.561	0.351	1.97698e-21	3.28831e-17	luminal epithelial cells	ENSGALG00010008444
UNC79	0.431508	0.439	0.244	1.99673e-21	3.32117e-17	luminal epithelial cells	ENSGALG00010015121
ENSGALG00010006816	0.256387	0.17	0.051	2.79967e-21	4.65669e-17	luminal epithelial cells	NA
ATP13A4	0.406437	0.381	0.196	3.27064e-21	5.44006e-17	luminal epithelial cells	ENSGALG00010013759
ZNF423	-0.399336	0.539	0.742	3.31851e-21	5.51967e-17	luminal epithelial cells	ENSGALG00010024152
DCBLD1	0.418759	0.544	0.333	3.36009e-21	5.58884e-17	luminal epithelial cells	ENSGALG00010012354
ADAMTS9	0.410827	0.431	0.237	3.4666e-21	5.76599e-17	luminal epithelial cells	ENSGALG00010020246
ENSGALG00010023104	0.411292	0.672	0.482	4.40398e-21	7.32514e-17	luminal epithelial cells	NA
ATRN	-0.451332	0.271	0.506	4.94992e-21	8.2332e-17	luminal epithelial cells	ENSGALG00010018021
ADD3	0.412757	0.787	0.629	6.18506e-21	1.02876e-16	luminal epithelial cells	ENSGALG00010020211
CD99	-0.46627	0.143	0.373	7.71517e-21	1.28326e-16	luminal epithelial cells	ENSGALG00010002338
CACNA1G	0.426477	0.579	0.39	7.85297e-21	1.30618e-16	luminal epithelial cells	ENSGALG00010029724
LRP1	-0.457465	0.138	0.37	1.05874e-20	1.761e-16	luminal epithelial cells	ENSGALG00010025368
LYPLAL1	0.395735	0.343	0.165	1.06221e-20	1.76678e-16	luminal epithelial cells	ENSGALG00010017580
FGF14	-0.415987	0.321	0.557	1.20417e-20	2.00289e-16	luminal epithelial cells	ENSGALG00010005184
AQP8	0.385571	0.258	0.104	1.24877e-20	2.07708e-16	luminal epithelial cells	ENSGALG00010018335
DZIP1L	0.2957	0.273	0.111	1.27669e-20	2.12352e-16	luminal epithelial cells	ENSGALG00010024568
USP35	0.355312	0.261	0.106	1.42202e-20	2.36524e-16	luminal epithelial cells	ENSGALG00010001911
PPFIA4	0.267094	0.145	0.04	1.48253e-20	2.4659e-16	luminal epithelial cells	ENSGALG00010025188
ADCY7	-0.466277	0.09	0.311	1.59794e-20	2.65785e-16	luminal epithelial cells	ENSGALG00010024074
SYT17	0.407721	0.406	0.217	1.67185e-20	2.78079e-16	luminal epithelial cells	ENSGALG00010020998
DGKH	-0.457988	0.293	0.528	2.38075e-20	3.9599e-16	luminal epithelial cells	ENSGALG00010003254
APCDD1	0.432999	0.396	0.213	2.76125e-20	4.59279e-16	luminal epithelial cells	ENSGALG00010001754
AXIN1	0.38943	0.749	0.598	3.24585e-20	5.39882e-16	luminal epithelial cells	ENSGALG00010016911
KAZN	0.383259	0.657	0.481	3.68706e-20	6.13268e-16	luminal epithelial cells	ENSGALG00010021003
ENSGALG00010020918	0.36424	0.436	0.243	4.4993e-20	7.48368e-16	luminal epithelial cells	NA
PRRG1	0.415618	0.464	0.272	6.1954e-20	1.03048e-15	luminal epithelial cells	ENSGALG00010002310
ENSGALG00010020618	0.394872	0.702	0.531	6.43274e-20	1.06996e-15	luminal epithelial cells	NA
ENSGALG00010022328	0.285224	0.201	0.07	6.47939e-20	1.07772e-15	luminal epithelial cells	NA
CHST11	-0.458364	0.333	0.557	6.63805e-20	1.10411e-15	luminal epithelial cells	ENSGALG00010011770
VEGFD	0.365037	0.228	0.088	6.73141e-20	1.11964e-15	luminal epithelial cells	ENSGALG00010001454
NYX	-0.486805	0.251	0.472	1.10202e-19	1.83299e-15	luminal epithelial cells	ENSGALG00010002455
SLC25A48	-0.422846	0.188	0.418	1.19097e-19	1.98094e-15	luminal epithelial cells	ENSGALG00010013042
PLEKHO2	-0.423132	0.095	0.314	1.25874e-19	2.09366e-15	luminal epithelial cells	ENSGALG00010019123
RASL10A	0.342016	0.316	0.147	1.42687e-19	2.37332e-15	luminal epithelial cells	ENSGALG00010029729
SUCO	0.399121	0.589	0.398	1.42795e-19	2.3751e-15	luminal epithelial cells	ENSGALG00010014928
LAMB3	0.425404	0.486	0.299	1.52553e-19	2.53741e-15	luminal epithelial cells	ENSGALG00010027199
PALMD	0.424035	0.571	0.384	1.62751e-19	2.70704e-15	luminal epithelial cells	ENSGALG00010024083
KLF7	-0.416473	0.273	0.508	1.62987e-19	2.71097e-15	luminal epithelial cells	ENSGALG00010025822
SPHKAP	-0.4091	0.108	0.327	1.70045e-19	2.82836e-15	luminal epithelial cells	ENSGALG00010023168
ENSGALG00010009257	0.411912	0.529	0.341	1.72928e-19	2.87631e-15	luminal epithelial cells	NA
UTP20	0.365596	0.338	0.164	1.75008e-19	2.91091e-15	luminal epithelial cells	ENSGALG00010011663
SLC22A4	0.405762	0.376	0.199	2.1948e-19	3.65061e-15	luminal epithelial cells	ENSGALG00010016281
LEMD2	0.338094	0.326	0.156	2.3669e-19	3.93687e-15	luminal epithelial cells	ENSGALG00010027260
ENSGALG00010022809	-0.376683	0.644	0.794	2.81478e-19	4.68182e-15	luminal epithelial cells	NA
ATF7	0.373945	0.672	0.497	2.97643e-19	4.9507e-15	luminal epithelial cells	ENSGALG00010024238
TMEM45B	0.374731	0.341	0.166	3.10964e-19	5.17227e-15	luminal epithelial cells	ENSGALG00010005679
TMEM45B	0.374731	0.341	0.166	3.10964e-19	5.17227e-15	luminal epithelial cells	ENSGALG00010023507
PLA2G4A	-0.44216	0.286	0.52	3.39816e-19	5.65216e-15	luminal epithelial cells	ENSGALG00010021027
ADAMTS18	0.367905	0.273	0.122	4.19311e-19	6.97439e-15	luminal epithelial cells	ENSGALG00010007698
ENSGALG00010013672	0.423287	0.546	0.356	4.29514e-19	7.1441e-15	luminal epithelial cells	NA
ENSGALG00010024433	-0.387148	0.481	0.673	5.51926e-19	9.18018e-15	luminal epithelial cells	NA
FBXL7	0.313314	0.85	0.729	5.89032e-19	9.79737e-15	luminal epithelial cells	ENSGALG00010000714
AXIN2	0.433986	0.421	0.237	5.97427e-19	9.937e-15	luminal epithelial cells	ENSGALG00010029221
SMPD3	-0.446245	0.248	0.48	6.13626e-19	1.02064e-14	luminal epithelial cells	ENSGALG00010022911
ADAP1	-0.414791	0.163	0.383	7.95087e-19	1.32247e-14	luminal epithelial cells	ENSGALG00010022304
PDE3A	0.285302	0.912	0.817	8.1779e-19	1.36023e-14	luminal epithelial cells	ENSGALG00010011688
ATP2B2	0.291016	0.9	0.766	8.51414e-19	1.41616e-14	luminal epithelial cells	ENSGALG00010027231
GALNT18	0.436096	0.672	0.531	9.2139e-19	1.53255e-14	luminal epithelial cells	ENSGALG00010022205
TRIM71	-0.45493	0.238	0.467	9.52414e-19	1.58415e-14	luminal epithelial cells	ENSGALG00010017609
EVL	-0.455228	0.296	0.513	9.58984e-19	1.59508e-14	luminal epithelial cells	ENSGALG00010016548
SGCD	-0.377111	0.406	0.625	1.08997e-18	1.81295e-14	luminal epithelial cells	ENSGALG00010015483
SLCO5A1	-0.468861	0.108	0.314	1.80444e-18	3.00132e-14	luminal epithelial cells	ENSGALG00010003753
ST8SIA5	-0.41743	0.153	0.373	1.8506e-18	3.07811e-14	luminal epithelial cells	ENSGALG00010009858
GART	0.386225	0.386	0.211	2.16604e-18	3.60277e-14	luminal epithelial cells	ENSGALG00010012097
SMOC1	-0.430637	0.356	0.573	2.22487e-18	3.70063e-14	luminal epithelial cells	ENSGALG00010021485
MCU	-0.376315	0.451	0.665	2.52517e-18	4.20012e-14	luminal epithelial cells	ENSGALG00010021411
ATP8A1	0.378569	0.529	0.335	2.53441e-18	4.21548e-14	luminal epithelial cells	ENSGALG00010014393
COMT	0.339152	0.333	0.165	2.69684e-18	4.48565e-14	luminal epithelial cells	ENSGALG00010024592
PREX2	-0.495491	0.135	0.346	2.76169e-18	4.59352e-14	luminal epithelial cells	ENSGALG00010004241
RNF150	-0.480407	0.216	0.425	3.05151e-18	5.07557e-14	luminal epithelial cells	ENSGALG00010009323
GLG1	0.391797	0.617	0.44	3.60637e-18	5.99847e-14	luminal epithelial cells	ENSGALG00010023252
TSHZ2	-0.465778	0.316	0.528	3.64047e-18	6.05519e-14	luminal epithelial cells	ENSGALG00010015734
TMEM45B.1	0.354939	0.351	0.181	3.86255e-18	6.42458e-14	luminal epithelial cells	NA
ANXA5	-0.405286	0.203	0.427	4.24751e-18	7.06489e-14	luminal epithelial cells	ENSGALG00010005260
ENSGALG00010012138	0.38968	0.351	0.184	4.66206e-18	7.7544e-14	luminal epithelial cells	NA
DAGLA	0.506107	0.541	0.377	4.75592e-18	7.91052e-14	luminal epithelial cells	ENSGALG00010021181
PLS3	0.414589	0.561	0.392	4.95286e-18	8.23809e-14	luminal epithelial cells	ENSGALG00010018752
NHS	0.341903	0.81	0.676	5.39784e-18	8.97823e-14	luminal epithelial cells	ENSGALG00010002379
ASTN2	-0.399847	0.326	0.539	5.57169e-18	9.26739e-14	luminal epithelial cells	ENSGALG00010028903
ATP6V1G3	-0.401056	0.033	0.212	5.9602e-18	9.9136e-14	luminal epithelial cells	ENSGALG00010012371
GJA8	0.391697	0.667	0.494	6.23173e-18	1.03652e-13	luminal epithelial cells	ENSGALG00010008002
KIF26B	0.406741	0.679	0.544	6.71268e-18	1.11652e-13	luminal epithelial cells	ENSGALG00010006958
ZEB2	-0.478165	0.19	0.397	7.46267e-18	1.24127e-13	luminal epithelial cells	ENSGALG00010009461
ENSGALG00010019735	-0.433311	0.148	0.36	7.71283e-18	1.28287e-13	luminal epithelial cells	NA
AGBL4	-0.447867	0.341	0.539	9.85508e-18	1.63919e-13	luminal epithelial cells	ENSGALG00010027088
ABI3BP	0.344605	0.333	0.168	1.11166e-17	1.84903e-13	luminal epithelial cells	ENSGALG00010005860
GABBR2	-0.455681	0.381	0.579	1.1352e-17	1.88818e-13	luminal epithelial cells	ENSGALG00010007536
ADGRD1	-0.451291	0.178	0.391	1.15576e-17	1.92237e-13	luminal epithelial cells	ENSGALG00010023149
SAMD11	0.369874	0.637	0.47	1.15816e-17	1.92637e-13	luminal epithelial cells	ENSGALG00010017310
NUAK1	0.417948	0.561	0.4	1.18047e-17	1.96348e-13	luminal epithelial cells	ENSGALG00010010651
TTC29	0.366322	0.556	0.366	1.19298e-17	1.98428e-13	luminal epithelial cells	ENSGALG00010006585
ABTB3	-0.383314	0.449	0.65	1.5939e-17	2.65114e-13	luminal epithelial cells	ENSGALG00010015635
NAV2	0.32302	0.85	0.769	1.59513e-17	2.65318e-13	luminal epithelial cells	ENSGALG00010020125
AGTRAP	0.314766	0.231	0.096	1.67991e-17	2.7942e-13	luminal epithelial cells	ENSGALG00010017615
SYN2	-0.435436	0.248	0.461	1.71543e-17	2.85328e-13	luminal epithelial cells	ENSGALG00010027905
WDR61	-0.454614	0.243	0.449	1.7988e-17	2.99194e-13	luminal epithelial cells	ENSGALG00010024240
ENSGALG00010009138	0.402906	0.496	0.318	1.88568e-17	3.13646e-13	luminal epithelial cells	NA
HAS2	-0.465709	0.18	0.385	2.03985e-17	3.39288e-13	luminal epithelial cells	ENSGALG00010009506
CREB3L1	0.421448	0.561	0.403	2.63189e-17	4.37763e-13	luminal epithelial cells	ENSGALG00010023217
PINX1	0.341404	0.619	0.432	2.64884e-17	4.40582e-13	luminal epithelial cells	ENSGALG00010011198
CPNE4	0.37186	0.687	0.533	2.65404e-17	4.41446e-13	luminal epithelial cells	ENSGALG00010018601
SLC4A4	0.311136	0.835	0.713	2.88707e-17	4.80206e-13	luminal epithelial cells	ENSGALG00010004340
FUT9	-0.418253	0.175	0.389	3.22172e-17	5.35869e-13	luminal epithelial cells	ENSGALG00010002747
KRT13	0.31089	0.226	0.093	3.35616e-17	5.58231e-13	luminal epithelial cells	ENSGALG00010022872
AP1S3	-0.427754	0.211	0.42	3.65677e-17	6.08231e-13	luminal epithelial cells	ENSGALG00010025932
CDK5R2	0.274304	0.211	0.082	3.6754e-17	6.11329e-13	luminal epithelial cells	ENSGALG00010021205
THRB	-0.401923	0.068	0.256	3.78244e-17	6.29133e-13	luminal epithelial cells	ENSGALG00010001557
UXS1	0.380808	0.556	0.379	3.84056e-17	6.38801e-13	luminal epithelial cells	ENSGALG00010015124
MGLL	0.363235	0.712	0.568	4.12727e-17	6.86489e-13	luminal epithelial cells	ENSGALG00010026973
PPFIBP1	0.386253	0.627	0.454	4.65432e-17	7.74154e-13	luminal epithelial cells	ENSGALG00010013123
XPR1	-0.367144	0.203	0.425	5.09263e-17	8.47057e-13	luminal epithelial cells	ENSGALG00010009804
BMPR2	0.369379	0.712	0.573	5.23789e-17	8.71217e-13	luminal epithelial cells	ENSGALG00010025207
RNF186	0.380895	0.378	0.208	6.00671e-17	9.99097e-13	luminal epithelial cells	ENSGALG00010020672
BBS2	0.351973	0.318	0.161	6.32695e-17	1.05236e-12	luminal epithelial cells	ENSGALG00010023817
PHF2	0.342478	0.737	0.603	6.77562e-17	1.12699e-12	luminal epithelial cells	ENSGALG00010027692
STAB2	0.421615	0.451	0.275	6.83779e-17	1.13733e-12	luminal epithelial cells	ENSGALG00010010356
FLI1	-0.477742	0.1	0.29	6.99107e-17	1.16282e-12	luminal epithelial cells	ENSGALG00010023337
GALNT16	0.376617	0.546	0.377	7.00459e-17	1.16507e-12	luminal epithelial cells	ENSGALG00010020287
EPB41L4B	0.322664	0.757	0.6	7.50672e-17	1.24859e-12	luminal epithelial cells	ENSGALG00010008459
SH3GLB2	0.350885	0.629	0.462	7.5967e-17	1.26356e-12	luminal epithelial cells	ENSGALG00010028603
GLI2	-0.45254	0.223	0.432	8.03817e-17	1.33699e-12	luminal epithelial cells	ENSGALG00010018968
HFM1	0.430961	0.451	0.284	8.58021e-17	1.42715e-12	luminal epithelial cells	ENSGALG00010021683
RBFOX3	0.394239	0.479	0.302	8.69573e-17	1.44636e-12	luminal epithelial cells	ENSGALG00010029239
RUNX2	-0.401462	0.373	0.578	1.03606e-16	1.72328e-12	luminal epithelial cells	ENSGALG00010008166
POU2F1	-0.38899	0.446	0.641	1.03687e-16	1.72463e-12	luminal epithelial cells	ENSGALG00010008180
NOX4	0.400532	0.424	0.252	1.27023e-16	2.11278e-12	luminal epithelial cells	ENSGALG00010007357
ASPSCR1	0.405778	0.514	0.347	1.38674e-16	2.30656e-12	luminal epithelial cells	ENSGALG00010029177
MEGF6	0.37799	0.491	0.322	1.42284e-16	2.36661e-12	luminal epithelial cells	ENSGALG00010021409
PLEKHA7	0.370289	0.684	0.538	1.46916e-16	2.44365e-12	luminal epithelial cells	ENSGALG00010023181
OXSR1	-0.356268	0.426	0.63	1.57401e-16	2.61805e-12	luminal epithelial cells	ENSGALG00010026584
SLITRK2	0.40782	0.531	0.359	1.64344e-16	2.73353e-12	luminal epithelial cells	ENSGALG00010014077
LPP	0.327334	0.772	0.65	1.7023e-16	2.83143e-12	luminal epithelial cells	ENSGALG00010014984
PLCXD3	0.38177	0.268	0.124	1.88544e-16	3.13605e-12	luminal epithelial cells	ENSGALG00010012497
AXDND1	0.284333	0.213	0.086	1.92678e-16	3.20481e-12	luminal epithelial cells	ENSGALG00010010956
DBH	0.26111	0.163	0.057	2.15408e-16	3.58288e-12	luminal epithelial cells	ENSGALG00010028879
CLVS1	0.346767	0.348	0.185	2.21551e-16	3.68506e-12	luminal epithelial cells	ENSGALG00010003877
NUBPL	-0.41542	0.266	0.473	2.5755e-16	4.28383e-12	luminal epithelial cells	ENSGALG00010005696
DENND2B	0.348316	0.769	0.656	2.64996e-16	4.40767e-12	luminal epithelial cells	ENSGALG00010020602
LMX1B	-0.390367	0.138	0.338	2.76078e-16	4.592e-12	luminal epithelial cells	ENSGALG00010028911
CACNA2D3	-0.347813	0.306	0.517	2.79581e-16	4.65027e-12	luminal epithelial cells	ENSGALG00010027868
ENSGALG00010015667	-0.396887	0.17	0.373	2.97335e-16	4.94557e-12	luminal epithelial cells	NA
CRYBB1	-0.401481	0.311	0.514	3.36526e-16	5.59743e-12	luminal epithelial cells	ENSGALG00010023660
STAU2	0.35985	0.649	0.504	3.61875e-16	6.01906e-12	luminal epithelial cells	ENSGALG00010003733
FAM219A	0.404408	0.409	0.245	3.84284e-16	6.39179e-12	luminal epithelial cells	ENSGALG00010010645
NCALD	-0.410101	0.241	0.442	4.13246e-16	6.87352e-12	luminal epithelial cells	ENSGALG00010011885
LATS2	0.42145	0.559	0.395	4.19544e-16	6.97828e-12	luminal epithelial cells	ENSGALG00010005466
ZFAT	-0.473683	0.268	0.459	4.86311e-16	8.08881e-12	luminal epithelial cells	ENSGALG00010009345
CREBBP	0.34232	0.654	0.504	5.14847e-16	8.56345e-12	luminal epithelial cells	ENSGALG00010016508
NFATC1	-0.41675	0.321	0.518	5.41074e-16	8.99968e-12	luminal epithelial cells	ENSGALG00010007252
ENOX1	-0.375308	0.381	0.593	6.00339e-16	9.98544e-12	luminal epithelial cells	ENSGALG00010003372
ADGRB1	0.346994	0.579	0.396	6.16655e-16	1.02568e-11	luminal epithelial cells	ENSGALG00010008211
RHBDD1	-0.413902	0.201	0.394	6.80638e-16	1.13211e-11	luminal epithelial cells	ENSGALG00010023637
TEKT3	-0.365382	0.283	0.493	8.56693e-16	1.42494e-11	luminal epithelial cells	ENSGALG00010029934
TTC7A	-0.321502	0.704	0.828	9.31977e-16	1.55016e-11	luminal epithelial cells	ENSGALG00010019855
HKDC1	0.345515	0.419	0.245	9.82895e-16	1.63485e-11	luminal epithelial cells	ENSGALG00010023229
ENSGALG00010001158	0.312616	0.253	0.117	1.13554e-15	1.88874e-11	luminal epithelial cells	NA
RFX4	0.350768	0.346	0.189	1.16509e-15	1.9379e-11	luminal epithelial cells	ENSGALG00010010996
ABCB5	0.277864	0.251	0.115	1.21018e-15	2.01289e-11	luminal epithelial cells	ENSGALG00010003061
FNBP1	-0.390652	0.441	0.615	1.23062e-15	2.0469e-11	luminal epithelial cells	ENSGALG00010028514
LBH	-0.369616	0.444	0.637	1.32089e-15	2.19704e-11	luminal epithelial cells	ENSGALG00010017485
ENSGALG00010028503	0.347282	0.363	0.205	1.36819e-15	2.27571e-11	luminal epithelial cells	NA
ENSGALG00010018630	0.286312	0.243	0.109	1.40674e-15	2.33983e-11	luminal epithelial cells	NA
KIF5C	-0.386471	0.14	0.332	1.6019e-15	2.66445e-11	luminal epithelial cells	ENSGALG00010009578
AFAP1L2	-0.410778	0.221	0.419	1.62451e-15	2.70205e-11	luminal epithelial cells	ENSGALG00010022436
ENPEP	0.27639	0.178	0.068	1.8194e-15	3.02621e-11	luminal epithelial cells	ENSGALG00010003726
PLXDC2	-0.406247	0.333	0.525	1.87764e-15	3.12307e-11	luminal epithelial cells	ENSGALG00010005966
CLCN2	-0.418814	0.113	0.3	2.15048e-15	3.57689e-11	luminal epithelial cells	ENSGALG00010017575
VANGL2	0.331721	0.331	0.176	2.264e-15	3.76571e-11	luminal epithelial cells	ENSGALG00010027699
CMTM4	0.355654	0.479	0.31	2.31904e-15	3.85727e-11	luminal epithelial cells	ENSGALG00010010374
R3HDM4	0.359885	0.381	0.218	2.41514e-15	4.0171e-11	luminal epithelial cells	ENSGALG00010027455
CRY2	0.332208	0.574	0.407	2.51549e-15	4.18401e-11	luminal epithelial cells	ENSGALG00010022046
PREX1	-0.419533	0.201	0.4	2.52703e-15	4.20321e-11	luminal epithelial cells	ENSGALG00010023974
ESRRG	-0.375404	0.739	0.838	2.68031e-15	4.45817e-11	luminal epithelial cells	ENSGALG00010016404
ENSGALG00010007387	0.406914	0.609	0.457	2.84039e-15	4.72442e-11	luminal epithelial cells	NA
FARP2	0.348776	0.539	0.38	2.86523e-15	4.76574e-11	luminal epithelial cells	ENSGALG00010023388
TNFRSF19	0.283152	0.276	0.135	3.45218e-15	5.74201e-11	luminal epithelial cells	ENSGALG00010006155
UGT8	0.3363	0.599	0.431	3.82738e-15	6.36607e-11	luminal epithelial cells	ENSGALG00010003761
ENSGALG00010007190	0.270819	0.258	0.122	4.23098e-15	7.03739e-11	luminal epithelial cells	NA
C6H10ORF71	-0.37415	0.128	0.313	4.2573e-15	7.08117e-11	luminal epithelial cells	ENSGALG00010020164
PSEN2	0.356236	0.476	0.317	4.32282e-15	7.19015e-11	luminal epithelial cells	ENSGALG00010018045
A4GALT	0.30123	0.589	0.403	4.40808e-15	7.33195e-11	luminal epithelial cells	ENSGALG00010012867
WIPF1	-0.393924	0.158	0.35	4.61949e-15	7.68359e-11	luminal epithelial cells	ENSGALG00010022538
BANP	-0.330822	0.471	0.646	4.68959e-15	7.8002e-11	luminal epithelial cells	ENSGALG00010009394
DENND1A	0.353257	0.617	0.469	5.17348e-15	8.60505e-11	luminal epithelial cells	ENSGALG00010028346
P2RY2	-0.353911	0.07	0.243	5.33303e-15	8.87043e-11	luminal epithelial cells	ENSGALG00010002878
THSD7A	0.292828	0.752	0.636	5.4185e-15	9.0126e-11	luminal epithelial cells	ENSGALG00010003895
MFGE8	0.341064	0.421	0.257	5.55333e-15	9.23686e-11	luminal epithelial cells	ENSGALG00010020155
PTPRF	0.255507	0.94	0.852	5.55725e-15	9.24337e-11	luminal epithelial cells	ENSGALG00010021153
SLC39A8	0.343236	0.353	0.196	5.98585e-15	9.95627e-11	luminal epithelial cells	ENSGALG00010005464
ENSGALG00010027927	0.348849	0.238	0.111	6.07953e-15	1.01121e-10	luminal epithelial cells	NA
CACHD1	0.367939	0.689	0.56	6.1323e-15	1.01999e-10	luminal epithelial cells	ENSGALG00010024449
PLCE1	-0.405015	0.268	0.458	6.30392e-15	1.04853e-10	luminal epithelial cells	ENSGALG00010019982
TNFAIP8	0.363269	0.414	0.259	6.45646e-15	1.0739e-10	luminal epithelial cells	ENSGALG00010009360
ENSGALG00010000281	-0.39167	0.348	0.527	6.46924e-15	1.07603e-10	luminal epithelial cells	NA
FZD3	0.356774	0.494	0.336	6.56392e-15	1.09178e-10	luminal epithelial cells	ENSGALG00010010949
RGS6	0.3163	0.639	0.475	7.41468e-15	1.23328e-10	luminal epithelial cells	ENSGALG00010021257
RRP7A	0.318173	0.323	0.174	7.64794e-15	1.27208e-10	luminal epithelial cells	ENSGALG00010010968
MSX2	0.339361	0.343	0.191	8.2367e-15	1.37001e-10	luminal epithelial cells	ENSGALG00010008416
HADHA	0.301838	0.391	0.226	8.70808e-15	1.44842e-10	luminal epithelial cells	ENSGALG00010009551
ZMYND11	0.352169	0.689	0.569	8.90615e-15	1.48136e-10	luminal epithelial cells	ENSGALG00010025491
CHGB	-0.365075	0.261	0.467	9.51602e-15	1.5828e-10	luminal epithelial cells	ENSGALG00010017418
PAX2	0.286656	0.789	0.658	1.23339e-14	2.05149e-10	luminal epithelial cells	ENSGALG00010021060
FRMD4A	0.276421	0.877	0.769	1.23958e-14	2.0618e-10	luminal epithelial cells	ENSGALG00010005800
OIT3	0.269982	0.198	0.082	1.23997e-14	2.06245e-10	luminal epithelial cells	ENSGALG00010021332
ENSGALG00010011415	0.256484	0.228	0.101	1.24808e-14	2.07592e-10	luminal epithelial cells	NA
PMEPA1	-0.378434	0.241	0.441	1.26446e-14	2.10318e-10	luminal epithelial cells	ENSGALG00010014942
MYCN	0.298971	0.296	0.152	1.33209e-14	2.21567e-10	luminal epithelial cells	ENSGALG00010003652
PLCG2	-0.418019	0.133	0.307	1.38568e-14	2.3048e-10	luminal epithelial cells	ENSGALG00010007393
AFAP1	-0.382873	0.223	0.405	1.43653e-14	2.38938e-10	luminal epithelial cells	ENSGALG00010009608
WWOX	-0.363305	0.526	0.687	1.50816e-14	2.50853e-10	luminal epithelial cells	ENSGALG00010007789
INPP5D	-0.408498	0.193	0.387	1.5373e-14	2.557e-10	luminal epithelial cells	ENSGALG00010022974
PCNX2	0.321934	0.647	0.489	1.55959e-14	2.59407e-10	luminal epithelial cells	ENSGALG00010008066
ATP6V0D2	-0.340307	0.043	0.202	1.58512e-14	2.63652e-10	luminal epithelial cells	ENSGALG00010013339
RBM47	0.30856	0.762	0.632	1.59617e-14	2.65491e-10	luminal epithelial cells	ENSGALG00010015931
SLC7A1	-0.374418	0.148	0.333	1.73723e-14	2.88954e-10	luminal epithelial cells	ENSGALG00010007106
EEPD1	-0.34673	0.321	0.524	2.03683e-14	3.38786e-10	luminal epithelial cells	ENSGALG00010018832
PGR	0.322769	0.484	0.316	2.18962e-14	3.64199e-10	luminal epithelial cells	ENSGALG00010008178
CREB5	-0.331423	0.679	0.784	2.31862e-14	3.85656e-10	luminal epithelial cells	ENSGALG00010001711
HNF1B	0.356132	0.471	0.314	2.46935e-14	4.10728e-10	luminal epithelial cells	ENSGALG00010029161
ENSGALG00010012725	0.375837	0.353	0.204	2.55972e-14	4.25758e-10	luminal epithelial cells	NA
OSBPL3	0.359584	0.566	0.426	2.56145e-14	4.26046e-10	luminal epithelial cells	ENSGALG00010002404
BRSK1	0.320402	0.704	0.569	2.57859e-14	4.28897e-10	luminal epithelial cells	ENSGALG00010024680
RUNX1	-0.274019	0.474	0.652	2.66357e-14	4.43031e-10	luminal epithelial cells	ENSGALG00010012917
ENSGALG00010015610	0.307434	0.293	0.153	2.67401e-14	4.44769e-10	luminal epithelial cells	NA
SLC25A26	0.339113	0.521	0.359	2.6787e-14	4.45547e-10	luminal epithelial cells	ENSGALG00010019297
TNS1	0.386137	0.654	0.506	2.73307e-14	4.54591e-10	luminal epithelial cells	ENSGALG00010019050
TFCP2L1	-0.393158	0.193	0.377	2.84058e-14	4.72474e-10	luminal epithelial cells	ENSGALG00010021716
UBE4B	0.322568	0.424	0.261	2.85779e-14	4.75336e-10	luminal epithelial cells	ENSGALG00010016661
ZMYM3	0.374004	0.551	0.393	2.89469e-14	4.81474e-10	luminal epithelial cells	ENSGALG00010017034
GPR68	-0.330156	0.113	0.291	2.96251e-14	4.92755e-10	luminal epithelial cells	ENSGALG00010017776
SFMBT1	-0.35505	0.178	0.367	3.03758e-14	5.05241e-10	luminal epithelial cells	ENSGALG00010028093
ATP10B	-0.278154	0.163	0.354	3.05978e-14	5.08933e-10	luminal epithelial cells	ENSGALG00010010035
DACH2	-0.287147	0.506	0.668	3.25902e-14	5.42072e-10	luminal epithelial cells	ENSGALG00010018165
POR	0.307835	0.326	0.179	3.2939e-14	5.47874e-10	luminal epithelial cells	ENSGALG00010029617
PPARGC1B	0.318706	0.657	0.509	3.34668e-14	5.56653e-10	luminal epithelial cells	ENSGALG00010008209
MTA1	0.345441	0.642	0.508	3.47983e-14	5.788e-10	luminal epithelial cells	ENSGALG00010013251
MIS12	0.311195	0.579	0.417	3.61126e-14	6.00661e-10	luminal epithelial cells	ENSGALG00010029240
ADGRG2	0.278413	0.283	0.145	4.10116e-14	6.82145e-10	luminal epithelial cells	ENSGALG00010002957
OSBPL11	-0.380441	0.288	0.473	4.19955e-14	6.9851e-10	luminal epithelial cells	ENSGALG00010020497
GPRIN2	-0.371542	0.163	0.354	4.39018e-14	7.30219e-10	luminal epithelial cells	ENSGALG00010010698
NEDD1	0.328412	0.323	0.179	4.43674e-14	7.37963e-10	luminal epithelial cells	ENSGALG00010011979
STIM1	0.303747	0.624	0.471	4.60598e-14	7.66113e-10	luminal epithelial cells	ENSGALG00010003229
KCNMB2	-0.357024	0.148	0.332	4.70132e-14	7.81971e-10	luminal epithelial cells	ENSGALG00010018349
BCHE	0.339174	0.404	0.248	4.90482e-14	8.15819e-10	luminal epithelial cells	ENSGALG00010001267
ENSGALG00010029615	0.282332	0.313	0.166	5.03889e-14	8.38119e-10	luminal epithelial cells	NA
SLC2A12	-0.339575	0.095	0.267	5.20173e-14	8.65203e-10	luminal epithelial cells	ENSGALG00010005990
RNGTT	-0.350885	0.278	0.47	5.38203e-14	8.95193e-10	luminal epithelial cells	ENSGALG00010003485
SHISA9	-0.370239	0.318	0.499	5.49409e-14	9.13831e-10	luminal epithelial cells	ENSGALG00010020393
RASSF3	0.297657	0.714	0.595	5.50296e-14	9.15308e-10	luminal epithelial cells	ENSGALG00010013129
MYO9A	-0.304005	0.617	0.759	5.57816e-14	9.27815e-10	luminal epithelial cells	ENSGALG00010021062
ACACA	0.29309	0.667	0.533	5.7365e-14	9.54153e-10	luminal epithelial cells	ENSGALG00010029360
GPATCH8	0.358792	0.571	0.426	5.90056e-14	9.8144e-10	luminal epithelial cells	ENSGALG00010021148
ASRGL1	0.316755	0.396	0.242	6.18321e-14	1.02845e-09	luminal epithelial cells	ENSGALG00010002463
FGFR3	0.361301	0.444	0.281	6.22478e-14	1.03537e-09	luminal epithelial cells	ENSGALG00010016940
FSCN1	0.304106	0.769	0.677	7.5091e-14	1.24899e-09	luminal epithelial cells	ENSGALG00010021237
PUM1	0.318097	0.622	0.476	7.69965e-14	1.28068e-09	luminal epithelial cells	ENSGALG00010013453
PRDM5	0.338161	0.424	0.276	8.07664e-14	1.34339e-09	luminal epithelial cells	ENSGALG00010005434
ENSGALG00010007457	0.34536	0.591	0.442	8.69638e-14	1.44647e-09	luminal epithelial cells	NA
NHSL1	0.250642	0.847	0.752	8.96326e-14	1.49086e-09	luminal epithelial cells	ENSGALG00010004233
CAB39	-0.355578	0.293	0.487	1.00436e-13	1.67055e-09	luminal epithelial cells	ENSGALG00010024970
GUCY1A2	-0.343535	0.14	0.317	1.04727e-13	1.74193e-09	luminal epithelial cells	ENSGALG00010005167
WDFY2	0.339963	0.654	0.511	1.08333e-13	1.80191e-09	luminal epithelial cells	ENSGALG00010002953
ARFGEF3	0.276773	0.581	0.419	1.14025e-13	1.89657e-09	luminal epithelial cells	ENSGALG00010004245
SORL1	0.332513	0.519	0.359	1.15421e-13	1.9198e-09	luminal epithelial cells	ENSGALG00010025753
BCAS3	0.311912	0.777	0.674	1.17115e-13	1.94798e-09	luminal epithelial cells	ENSGALG00010029324
FURIN	0.271185	0.243	0.116	1.18569e-13	1.97215e-09	luminal epithelial cells	ENSGALG00010000058
ENSGALG00010016127	-0.34561	0.128	0.301	1.23635e-13	2.05642e-09	luminal epithelial cells	NA
ENSGALG00010016595	-0.373325	0.095	0.257	1.39009e-13	2.31213e-09	luminal epithelial cells	NA
PRR16	0.352463	0.466	0.303	1.43549e-13	2.38765e-09	luminal epithelial cells	ENSGALG00010009726
SH3GL3	0.32536	0.511	0.348	1.44962e-13	2.41115e-09	luminal epithelial cells	ENSGALG00010016810
CHN2	-0.357602	0.298	0.486	1.4977e-13	2.49113e-09	luminal epithelial cells	ENSGALG00010002992
AHR1A	0.340689	0.576	0.426	1.49955e-13	2.49419e-09	luminal epithelial cells	ENSGALG00010004433
ERI3	0.313696	0.556	0.4	1.52838e-13	2.54215e-09	luminal epithelial cells	ENSGALG00010025595
ENSGALG00010007339	0.334541	0.754	0.642	1.61517e-13	2.68651e-09	luminal epithelial cells	NA
ENSGALG00010011823	0.269046	0.614	0.446	1.69121e-13	2.81299e-09	luminal epithelial cells	NA
LGALS2	0.318065	0.571	0.406	1.75466e-13	2.91853e-09	luminal epithelial cells	ENSGALG00010014149
KALRN	0.272796	0.86	0.774	2.01422e-13	3.35024e-09	luminal epithelial cells	ENSGALG00010019932
NFATC2	-0.380617	0.288	0.466	2.16795e-13	3.60596e-09	luminal epithelial cells	ENSGALG00010014143
AKR1B10	-0.302637	0.053	0.205	2.25171e-13	3.74526e-09	luminal epithelial cells	ENSGALG00010013501
ST18	-0.46033	0.18	0.348	2.29761e-13	3.82161e-09	luminal epithelial cells	ENSGALG00010004132
RAPGEF3	0.288168	0.206	0.093	2.32338e-13	3.86448e-09	luminal epithelial cells	ENSGALG00010023317
CR1	-0.32587	0.093	0.26	2.34698e-13	3.90374e-09	luminal epithelial cells	ENSGALG00010027164
RSRC1	0.358925	0.391	0.243	2.4145e-13	4.01604e-09	luminal epithelial cells	ENSGALG00010001206
ENSGALG00010015881	-0.374585	0.248	0.437	2.56045e-13	4.25879e-09	luminal epithelial cells	NA
TMCO4	0.340613	0.441	0.285	2.72485e-13	4.53225e-09	luminal epithelial cells	ENSGALG00010020666
OPCML	0.322492	0.644	0.484	2.77823e-13	4.62102e-09	luminal epithelial cells	ENSGALG00010022932
NINJ2	-0.322293	0.1	0.265	2.81783e-13	4.6869e-09	luminal epithelial cells	ENSGALG00010012300
PDZRN3	-0.375105	0.411	0.577	2.89045e-13	4.80768e-09	luminal epithelial cells	ENSGALG00010020350
TMEM104	0.361479	0.391	0.244	3.09352e-13	5.14545e-09	luminal epithelial cells	ENSGALG00010029667
SHTN1	0.357672	0.444	0.289	3.10771e-13	5.16905e-09	luminal epithelial cells	ENSGALG00010022820
CHSY1	-0.35339	0.446	0.609	3.14432e-13	5.22995e-09	luminal epithelial cells	ENSGALG00010019026
CELSR1	0.266924	0.847	0.751	3.55902e-13	5.91971e-09	luminal epithelial cells	ENSGALG00010008275
PITPNM2	-0.343812	0.236	0.418	3.99842e-13	6.65058e-09	luminal epithelial cells	ENSGALG00010024888
CDKAL1	0.288988	0.767	0.679	4.51063e-13	7.50254e-09	luminal epithelial cells	ENSGALG00010008147
IMPDH2	0.277108	0.366	0.216	5.24324e-13	8.72108e-09	luminal epithelial cells	ENSGALG00010020638
ST3GAL1	0.316928	0.674	0.538	5.39963e-13	8.98121e-09	luminal epithelial cells	ENSGALG00010009777
SH3BGRL2	0.290223	0.531	0.368	5.92968e-13	9.86283e-09	luminal epithelial cells	ENSGALG00010002416
GNPTAB	0.339159	0.501	0.347	6.13101e-13	1.01977e-08	luminal epithelial cells	ENSGALG00010011453
ENSGALG00010007115	0.335871	0.742	0.629	6.42489e-13	1.06865e-08	luminal epithelial cells	NA
MED27	0.299445	0.444	0.289	6.70724e-13	1.11562e-08	luminal epithelial cells	ENSGALG00010028438
SLC17A9	-0.307854	0.12	0.293	6.76479e-13	1.12519e-08	luminal epithelial cells	ENSGALG00010021754
ABCC4	-0.301961	0.303	0.495	7.31218e-13	1.21623e-08	luminal epithelial cells	ENSGALG00010005402
PELI2	0.320751	0.501	0.35	7.6785e-13	1.27716e-08	luminal epithelial cells	ENSGALG00010018415
SLC13A1	0.334508	0.271	0.141	7.68394e-13	1.27807e-08	luminal epithelial cells	ENSGALG00010001714
TIAM1	-0.369739	0.233	0.411	7.72937e-13	1.28563e-08	luminal epithelial cells	ENSGALG00010011699
SCFD2	-0.359812	0.464	0.62	7.79088e-13	1.29586e-08	luminal epithelial cells	ENSGALG00010014267
SLC35E3	0.334923	0.444	0.293	8.38594e-13	1.39483e-08	luminal epithelial cells	ENSGALG00010012662
SYNGR3	-0.372509	0.11	0.273	8.47608e-13	1.40983e-08	luminal epithelial cells	ENSGALG00010017012
FAM222B	0.31025	0.561	0.405	8.56722e-13	1.42499e-08	luminal epithelial cells	ENSGALG00010029224
MGAT4D	-0.35659	0.135	0.298	8.59083e-13	1.42891e-08	luminal epithelial cells	ENSGALG00010009259
ENSGALG00010005288	0.320546	0.524	0.385	8.84203e-13	1.47069e-08	luminal epithelial cells	NA
ABLIM1	0.270261	0.815	0.716	8.8467e-13	1.47147e-08	luminal epithelial cells	ENSGALG00010022454
NSMF	0.307891	0.481	0.326	9.16408e-13	1.52426e-08	luminal epithelial cells	ENSGALG00010027869
SEMA4G	0.320464	0.531	0.373	9.24461e-13	1.53766e-08	luminal epithelial cells	ENSGALG00010018515
COL25A1	0.390318	0.614	0.505	9.44119e-13	1.57035e-08	luminal epithelial cells	ENSGALG00010005720
LAMA2	-0.38294	0.311	0.472	9.90598e-13	1.64766e-08	luminal epithelial cells	ENSGALG00010004721
RAB20	0.305485	0.404	0.257	1.13232e-12	1.88339e-08	luminal epithelial cells	ENSGALG00010014355
CACNA2D1	-0.353422	0.373	0.555	1.18233e-12	1.96658e-08	luminal epithelial cells	ENSGALG00010010410
SMURF1	0.333556	0.549	0.4	1.22574e-12	2.03878e-08	luminal epithelial cells	ENSGALG00010021301
ARHGAP31	0.260219	0.336	0.189	1.25937e-12	2.0947e-08	luminal epithelial cells	ENSGALG00010025574
MAOA	-0.324171	0.093	0.251	1.36428e-12	2.26921e-08	luminal epithelial cells	ENSGALG00010011546
PDE9A	-0.308592	0.11	0.271	1.41684e-12	2.35664e-08	luminal epithelial cells	ENSGALG00010011244
SLC34A2	0.306751	0.589	0.428	1.84332e-12	3.066e-08	luminal epithelial cells	ENSGALG00010010900
DDX24	0.287459	0.226	0.109	1.85826e-12	3.09085e-08	luminal epithelial cells	ENSGALG00010017390
SYN3	0.270303	0.782	0.676	2.01768e-12	3.356e-08	luminal epithelial cells	ENSGALG00010015391
AMFR	0.340051	0.441	0.297	2.11982e-12	3.5259e-08	luminal epithelial cells	ENSGALG00010024413
TJP1	0.26307	0.779	0.652	2.60754e-12	4.33711e-08	luminal epithelial cells	ENSGALG00010024853
PSTPIP1	-0.348594	0.231	0.402	2.7427e-12	4.56194e-08	luminal epithelial cells	ENSGALG00010024045
HABP2	0.327745	0.404	0.257	2.84591e-12	4.73361e-08	luminal epithelial cells	ENSGALG00010018945
VDHAP	0.330886	0.421	0.277	3.0724e-12	5.11032e-08	luminal epithelial cells	ENSGALG00010027076
OPHN1	-0.318232	0.318	0.495	3.08655e-12	5.13386e-08	luminal epithelial cells	ENSGALG00010014367
FGF2	-0.341475	0.148	0.313	3.10098e-12	5.15786e-08	luminal epithelial cells	ENSGALG00010004219
STRBP	0.323325	0.491	0.337	3.22648e-12	5.3666e-08	luminal epithelial cells	ENSGALG00010028322
NEO1	0.298177	0.757	0.663	3.33124e-12	5.54084e-08	luminal epithelial cells	ENSGALG00010021618
DOCK7	0.265128	0.697	0.56	3.36046e-12	5.58945e-08	luminal epithelial cells	ENSGALG00010023869
HLCS	-0.277534	0.241	0.425	3.40469e-12	5.66303e-08	luminal epithelial cells	ENSGALG00010013104
OSBPL10	0.318366	0.576	0.446	3.4142e-12	5.67883e-08	luminal epithelial cells	ENSGALG00010002334
C1GALT1	-0.321962	0.128	0.286	3.43083e-12	5.7065e-08	luminal epithelial cells	ENSGALG00010003406
FREM2	0.363538	0.489	0.357	3.74238e-12	6.2247e-08	luminal epithelial cells	ENSGALG00010002358
AMER2	0.272142	0.18	0.08	3.87181e-12	6.43997e-08	luminal epithelial cells	ENSGALG00010006024
ENSGALG00010018641	0.267073	0.258	0.132	4.12286e-12	6.85756e-08	luminal epithelial cells	NA
SLC23A2	-0.356391	0.201	0.359	4.78418e-12	7.95753e-08	luminal epithelial cells	ENSGALG00010020392
ADGRL4	0.300617	0.313	0.177	5.3475e-12	8.89451e-08	luminal epithelial cells	ENSGALG00010021613
HSPB7	-0.265871	0.01	0.126	5.4006e-12	8.98282e-08	luminal epithelial cells	ENSGALG00010016602
ENSGALG00010010290	-0.2985	0.133	0.292	5.66228e-12	9.41807e-08	luminal epithelial cells	NA
DARS	-0.318682	0.188	0.362	5.66244e-12	9.41834e-08	luminal epithelial cells	ENSGALG00010009094
HPCAL1	-0.32711	0.316	0.498	5.71737e-12	9.5097e-08	luminal epithelial cells	ENSGALG00010002474
CASK	-0.313182	0.499	0.65	6.23079e-12	1.03637e-07	luminal epithelial cells	ENSGALG00010002424
ENSGALG00010023545	0.303437	0.602	0.459	6.3374e-12	1.0541e-07	luminal epithelial cells	NA
TRABD2B	-0.349946	0.371	0.532	6.58593e-12	1.09544e-07	luminal epithelial cells	ENSGALG00010024695
ENSGALG00010017323	-0.337115	0.251	0.42	6.762e-12	1.12472e-07	luminal epithelial cells	NA
GRM1	-0.28043	0.195	0.365	6.98069e-12	1.1611e-07	luminal epithelial cells	ENSGALG00010005371
PRICKLE2	0.311804	0.486	0.335	7.05447e-12	1.17337e-07	luminal epithelial cells	ENSGALG00010020194
ST6GALNAC5	-0.372945	0.115	0.269	7.10703e-12	1.18211e-07	luminal epithelial cells	ENSGALG00010022471
PTPRC	-0.339352	0.053	0.19	7.37499e-12	1.22668e-07	luminal epithelial cells	ENSGALG00010012352
ENSGALG00010016955	0.312764	0.534	0.378	7.53535e-12	1.25335e-07	luminal epithelial cells	NA
PRPF39	0.29193	0.596	0.478	8.18818e-12	1.36194e-07	luminal epithelial cells	ENSGALG00010018312
TLR2A	-0.318506	0.155	0.32	8.42567e-12	1.40144e-07	luminal epithelial cells	ENSGALG00010014793
ENSGALG00010014994	-0.300765	0.168	0.338	8.74386e-12	1.45437e-07	luminal epithelial cells	NA
CTBP2	0.292325	0.559	0.415	8.83433e-12	1.46941e-07	luminal epithelial cells	ENSGALG00010002419
COLEC12	-0.322437	0.138	0.301	8.90987e-12	1.48198e-07	luminal epithelial cells	ENSGALG00010003921
MAP3K15	0.303312	0.426	0.278	9.02888e-12	1.50177e-07	luminal epithelial cells	ENSGALG00010002883
ENSGALG00010013319	0.300307	0.609	0.46	9.6793e-12	1.60996e-07	luminal epithelial cells	NA
RAPGEF6	-0.282467	0.599	0.738	9.85219e-12	1.63871e-07	luminal epithelial cells	ENSGALG00010016017
UCK2	0.371261	0.479	0.351	1.00362e-11	1.66933e-07	luminal epithelial cells	ENSGALG00010010710
SLC2A1	-0.324362	0.14	0.301	1.04166e-11	1.73259e-07	luminal epithelial cells	ENSGALG00010017667
CMTM8	0.314695	0.411	0.266	1.0736e-11	1.78572e-07	luminal epithelial cells	ENSGALG00010002353
FRMD4B	0.309148	0.667	0.546	1.12025e-11	1.86331e-07	luminal epithelial cells	ENSGALG00010020127
C9ORF152	0.307821	0.441	0.297	1.14128e-11	1.89829e-07	luminal epithelial cells	ENSGALG00010027115
AKR1D1	0.261792	0.281	0.154	1.19452e-11	1.98684e-07	luminal epithelial cells	ENSGALG00010013290
MACF1	0.292313	0.712	0.607	1.22793e-11	2.04241e-07	luminal epithelial cells	ENSGALG00010017795
TTC26	0.314317	0.343	0.213	1.25562e-11	2.08848e-07	luminal epithelial cells	ENSGALG00010010913
HIVEP3	-0.307605	0.06	0.197	1.27465e-11	2.12013e-07	luminal epithelial cells	ENSGALG00010015050
FCHSD2	-0.321562	0.376	0.548	1.37604e-11	2.28877e-07	luminal epithelial cells	ENSGALG00010002894
NDP	-0.277556	0.038	0.165	1.44908e-11	2.41025e-07	luminal epithelial cells	ENSGALG00010011475
FBXL20	0.322777	0.439	0.296	1.47741e-11	2.45738e-07	luminal epithelial cells	ENSGALG00010021774
TRPM7	-0.330984	0.268	0.433	1.51844e-11	2.52562e-07	luminal epithelial cells	ENSGALG00010017300
IFT81	0.316843	0.404	0.261	1.52255e-11	2.53246e-07	luminal epithelial cells	ENSGALG00010025149
FAM171A1	0.333484	0.481	0.341	1.56627e-11	2.60517e-07	luminal epithelial cells	ENSGALG00010002805
UVRAG	0.314157	0.556	0.423	1.61067e-11	2.67902e-07	luminal epithelial cells	ENSGALG00010002368
EBF3	-0.311542	0.17	0.334	1.62688e-11	2.70598e-07	luminal epithelial cells	ENSGALG00010001334
ENSGALG00010010859	0.254616	0.296	0.164	1.6794e-11	2.79334e-07	luminal epithelial cells	NA
CLTCL1	0.360351	0.419	0.28	1.73032e-11	2.87804e-07	luminal epithelial cells	ENSGALG00010026958
RUNDC3B	0.300577	0.391	0.25	1.73157e-11	2.88011e-07	luminal epithelial cells	ENSGALG00010004226
FOXP4	0.318989	0.481	0.341	1.76726e-11	2.93949e-07	luminal epithelial cells	ENSGALG00010027702
ENSGALG00010016898	-0.318519	0.093	0.242	1.85907e-11	3.09219e-07	luminal epithelial cells	NA
IRAG2	-0.305477	0.033	0.158	1.98769e-11	3.30613e-07	luminal epithelial cells	ENSGALG00010014019
LPAR1	0.304077	0.346	0.21	2.04427e-11	3.40024e-07	luminal epithelial cells	ENSGALG00010005828
APLP2	-0.281481	0.271	0.446	2.08209e-11	3.46314e-07	luminal epithelial cells	ENSGALG00010023571
SCUBE1	-0.294999	0.474	0.627	2.3516e-11	3.91142e-07	luminal epithelial cells	ENSGALG00010011981
CRABP1	-0.361226	0.185	0.34	2.36739e-11	3.93768e-07	luminal epithelial cells	ENSGALG00010024214
BCO2	0.280238	0.278	0.156	2.43656e-11	4.05273e-07	luminal epithelial cells	ENSGALG00010025042
SLC25A24	-0.325277	0.393	0.555	2.44197e-11	4.06172e-07	luminal epithelial cells	ENSGALG00010011966
PDE7A	0.289145	0.617	0.487	2.51942e-11	4.19055e-07	luminal epithelial cells	ENSGALG00010004047
SLC35F3	-0.337424	0.446	0.599	2.61176e-11	4.34414e-07	luminal epithelial cells	ENSGALG00010008022
MEIS2	-0.306928	0.313	0.487	2.63106e-11	4.37625e-07	luminal epithelial cells	ENSGALG00010005359
LSMEM1	-0.267147	0.053	0.185	2.86566e-11	4.76645e-07	luminal epithelial cells	ENSGALG00010001196
ABLIM3	0.345821	0.521	0.377	2.88725e-11	4.80237e-07	luminal epithelial cells	ENSGALG00010012297
CHST12	0.314139	0.627	0.514	3.02503e-11	5.03154e-07	luminal epithelial cells	ENSGALG00010020032
SAMD4A	0.284829	0.579	0.423	3.03401e-11	5.04647e-07	luminal epithelial cells	ENSGALG00010018834
WDR17	0.300648	0.381	0.24	3.11904e-11	5.1879e-07	luminal epithelial cells	ENSGALG00010003384
TMEM181	-0.317742	0.178	0.339	3.29273e-11	5.4768e-07	luminal epithelial cells	ENSGALG00010005475
MAPRE2	-0.284882	0.421	0.571	3.30922e-11	5.50423e-07	luminal epithelial cells	ENSGALG00010005384
FRMD5	0.300915	0.449	0.313	3.51395e-11	5.84475e-07	luminal epithelial cells	ENSGALG00010016374
JAM3	0.272453	0.313	0.183	3.62756e-11	6.03371e-07	luminal epithelial cells	ENSGALG00010025320
TMEFF2	0.296494	0.396	0.258	3.6871e-11	6.13276e-07	luminal epithelial cells	ENSGALG00010010823
CTSO	0.316332	0.353	0.219	3.88044e-11	6.45433e-07	luminal epithelial cells	ENSGALG00010008157
ACO2	0.290761	0.318	0.186	3.96167e-11	6.58944e-07	luminal epithelial cells	ENSGALG00010012720
VSIG1	0.309644	0.291	0.169	4.37871e-11	7.28311e-07	luminal epithelial cells	ENSGALG00010015815
ENSGALG00010017349	-0.280874	0.06	0.195	4.49563e-11	7.47759e-07	luminal epithelial cells	NA
ABCG1	-0.320138	0.155	0.312	4.63166e-11	7.70383e-07	luminal epithelial cells	ENSGALG00010011104
FLT3	-0.284089	0.065	0.201	4.70807e-11	7.83093e-07	luminal epithelial cells	ENSGALG00010004758
EML5	0.29695	0.246	0.132	4.83515e-11	8.0423e-07	luminal epithelial cells	ENSGALG00010018027
SLC16A7	0.307816	0.531	0.386	5.01757e-11	8.34572e-07	luminal epithelial cells	ENSGALG00010014226
SLC37A3	-0.307323	0.393	0.547	5.56341e-11	9.25362e-07	luminal epithelial cells	ENSGALG00010013328
MTUS1	0.288368	0.749	0.653	5.60306e-11	9.31956e-07	luminal epithelial cells	ENSGALG00010015840
USP25	-0.325785	0.286	0.443	5.8835e-11	9.78602e-07	luminal epithelial cells	ENSGALG00010008058
HSPA4L	-0.308338	0.414	0.573	6.12513e-11	1.01879e-06	luminal epithelial cells	ENSGALG00010007871
VSNL1	-0.303826	0.436	0.597	6.29392e-11	1.04687e-06	luminal epithelial cells	ENSGALG00010002364
FAM174B	0.263037	0.333	0.203	6.64858e-11	1.10586e-06	luminal epithelial cells	ENSGALG00010018535
CD28	-0.259317	0.048	0.177	6.82652e-11	1.13546e-06	luminal epithelial cells	ENSGALG00010021995
DLGAP2	0.317234	0.634	0.513	6.92051e-11	1.15109e-06	luminal epithelial cells	ENSGALG00010001621
CCDC149	0.256676	0.358	0.222	7.07872e-11	1.1774e-06	luminal epithelial cells	ENSGALG00010009728
GABRG3	-0.285055	0.293	0.461	7.29287e-11	1.21302e-06	luminal epithelial cells	ENSGALG00010002907
RAC2	-0.33171	0.226	0.388	7.41457e-11	1.23327e-06	luminal epithelial cells	ENSGALG00010014418
DEGS2	-0.287856	0.045	0.169	7.49021e-11	1.24585e-06	luminal epithelial cells	ENSGALG00010016561
WASHC1	0.283966	0.449	0.308	7.65766e-11	1.2737e-06	luminal epithelial cells	ENSGALG00010012159
MTMR2	-0.310037	0.268	0.437	7.66748e-11	1.27533e-06	luminal epithelial cells	ENSGALG00010008289
NECTIN1	0.283314	0.662	0.531	7.68713e-11	1.2786e-06	luminal epithelial cells	ENSGALG00010026003
MAP3K7CL	0.251523	0.246	0.13	7.73466e-11	1.28651e-06	luminal epithelial cells	ENSGALG00010011586
UHRF2	0.341336	0.376	0.24	7.91517e-11	1.31653e-06	luminal epithelial cells	ENSGALG00010012965
ATP2A3	0.295958	0.411	0.275	7.92281e-11	1.3178e-06	luminal epithelial cells	ENSGALG00010029576
FGD5	-0.299921	0.088	0.227	8.13762e-11	1.35353e-06	luminal epithelial cells	ENSGALG00010022028
CGNL1	0.307254	0.476	0.336	8.22778e-11	1.36853e-06	luminal epithelial cells	ENSGALG00010023126
RCN2	0.290081	0.421	0.284	8.31636e-11	1.38326e-06	luminal epithelial cells	ENSGALG00010024049
EREG	-0.277813	0.055	0.184	8.6703e-11	1.44213e-06	luminal epithelial cells	ENSGALG00010003322
ETS1	-0.31842	0.113	0.262	8.96024e-11	1.49036e-06	luminal epithelial cells	ENSGALG00010023311
NR4A3	-0.397632	0.378	0.523	9.60224e-11	1.59714e-06	luminal epithelial cells	ENSGALG00010008346
SLC22A16	-0.262113	0.093	0.232	9.74904e-11	1.62156e-06	luminal epithelial cells	ENSGALG00010013930
HSPH1	-0.326116	0.18	0.336	1.02022e-10	1.69693e-06	luminal epithelial cells	ENSGALG00010006913
GATA3	0.252601	0.321	0.19	1.02626e-10	1.70698e-06	luminal epithelial cells	ENSGALG00010005232
PDE4D	-0.307471	0.296	0.455	1.03647e-10	1.72396e-06	luminal epithelial cells	ENSGALG00010015196
CDCA7	0.276943	0.211	0.106	1.09202e-10	1.81635e-06	luminal epithelial cells	ENSGALG00010021748
DVL1	0.289269	0.589	0.461	1.09313e-10	1.8182e-06	luminal epithelial cells	ENSGALG00010018012
OAF	0.268792	0.258	0.143	1.10913e-10	1.84481e-06	luminal epithelial cells	ENSGALG00010025963
ARHGAP15	-0.313947	0.301	0.463	1.12185e-10	1.86597e-06	luminal epithelial cells	ENSGALG00010009373
NLGN4Y	0.292153	0.449	0.313	1.16094e-10	1.93099e-06	luminal epithelial cells	ENSGALG00010001477
PLCH2	0.309819	0.431	0.304	1.1678e-10	1.9424e-06	luminal epithelial cells	ENSGALG00010019834
PTPRG	0.282197	0.81	0.706	1.29175e-10	2.14857e-06	luminal epithelial cells	ENSGALG00010021043
ADAMTSL1	0.309928	0.554	0.42	1.34799e-10	2.24211e-06	luminal epithelial cells	ENSGALG00010016043
FOXN2	0.282661	0.519	0.381	1.41405e-10	2.35198e-06	luminal epithelial cells	ENSGALG00010017768
PLOD1	0.335016	0.366	0.24	1.44085e-10	2.39657e-06	luminal epithelial cells	ENSGALG00010017542
CLMN	0.28901	0.607	0.479	1.49806e-10	2.49173e-06	luminal epithelial cells	ENSGALG00010017569
IP6K1	-0.275853	0.216	0.385	1.54753e-10	2.57401e-06	luminal epithelial cells	ENSGALG00010026894
CPNE2	-0.304549	0.125	0.268	1.56821e-10	2.6084e-06	luminal epithelial cells	ENSGALG00010022150
WDR72	-0.31037	0.18	0.336	1.59763e-10	2.65734e-06	luminal epithelial cells	ENSGALG00010021813
TDO2	0.315874	0.363	0.232	1.71281e-10	2.84891e-06	luminal epithelial cells	ENSGALG00010008132
CCDC88A	-0.323771	0.221	0.376	1.82823e-10	3.0409e-06	luminal epithelial cells	ENSGALG00010016835
NTSR1	-0.292373	0.063	0.191	1.86789e-10	3.10686e-06	luminal epithelial cells	ENSGALG00010021510
PPDPF	0.263745	0.376	0.243	1.86846e-10	3.10781e-06	luminal epithelial cells	ENSGALG00010023193
UMODL1	0.256917	0.486	0.344	1.88496e-10	3.13526e-06	luminal epithelial cells	ENSGALG00010011004
GTF2F2	-0.378873	0.281	0.432	1.92567e-10	3.20297e-06	luminal epithelial cells	ENSGALG00010003517
ENSGALG00010029167	-0.30901	0.336	0.49	1.98118e-10	3.2953e-06	luminal epithelial cells	NA
FAM107B	0.276229	0.464	0.333	2.06802e-10	3.43974e-06	luminal epithelial cells	ENSGALG00010005879
LRP4	0.331963	0.404	0.274	2.087e-10	3.47131e-06	luminal epithelial cells	ENSGALG00010022929
PTPN3	0.272396	0.637	0.505	2.08785e-10	3.47272e-06	luminal epithelial cells	ENSGALG00010008505
CDH2	0.288025	0.424	0.29	2.16328e-10	3.59818e-06	luminal epithelial cells	ENSGALG00010005621
ENSGALG00010026566	-0.291324	0.113	0.254	2.16876e-10	3.6073e-06	luminal epithelial cells	NA
DDX10	-0.328594	0.288	0.444	2.22215e-10	3.69609e-06	luminal epithelial cells	ENSGALG00010004939
DOK6	-0.306325	0.293	0.458	2.38991e-10	3.97514e-06	luminal epithelial cells	ENSGALG00010001168
TMCC3	0.306966	0.419	0.288	2.41773e-10	4.02141e-06	luminal epithelial cells	ENSGALG00010009769
SLIT2	0.31736	0.556	0.432	2.55893e-10	4.25627e-06	luminal epithelial cells	ENSGALG00010010383
C3AR1L	-0.261977	0.07	0.201	2.9461e-10	4.90024e-06	luminal epithelial cells	ENSGALG00010014821
ENSGALG00010024507	-0.312649	0.185	0.332	3.1836e-10	5.29528e-06	luminal epithelial cells	NA
ANTXR2	-0.287956	0.185	0.337	3.282e-10	5.45896e-06	luminal epithelial cells	ENSGALG00010003189
CACNA1I	0.299195	0.386	0.258	3.29055e-10	5.47317e-06	luminal epithelial cells	ENSGALG00010012410
RUBCN	-0.283523	0.203	0.358	3.37552e-10	5.6145e-06	luminal epithelial cells	ENSGALG00010015213
SLC9A3R2	0.322939	0.441	0.305	3.41862e-10	5.6862e-06	luminal epithelial cells	ENSGALG00010017898
INTS3	0.323273	0.398	0.273	3.44453e-10	5.72928e-06	luminal epithelial cells	ENSGALG00010028197
USP54	0.276919	0.702	0.603	3.61675e-10	6.01574e-06	luminal epithelial cells	ENSGALG00010021239
MLIP	-0.309223	0.13	0.274	3.68587e-10	6.1307e-06	luminal epithelial cells	ENSGALG00010001971
FOS	-0.344926	0.293	0.436	3.85902e-10	6.4187e-06	luminal epithelial cells	ENSGALG00010006212
NUS1	-0.28309	0.216	0.374	4.00469e-10	6.661e-06	luminal epithelial cells	ENSGALG00010012629
CARD10	0.271114	0.504	0.366	4.04756e-10	6.73231e-06	luminal epithelial cells	ENSGALG00010014193
CSTB	-0.28338	0.103	0.239	4.20765e-10	6.99858e-06	luminal epithelial cells	ENSGALG00010021752
SLC8A1	-0.287238	0.108	0.246	4.20841e-10	6.99985e-06	luminal epithelial cells	ENSGALG00010016941
GNB5	0.268913	0.293	0.176	4.22354e-10	7.02501e-06	luminal epithelial cells	ENSGALG00010020973
FILIP1	-0.305333	0.341	0.489	4.24548e-10	7.0615e-06	luminal epithelial cells	ENSGALG00010004055
ENSGALG00010029752	-0.324009	0.201	0.353	4.39624e-10	7.31227e-06	luminal epithelial cells	NA
RP2	0.302984	0.431	0.302	4.82449e-10	8.02457e-06	luminal epithelial cells	ENSGALG00010002728
SYP	-0.286152	0.123	0.263	4.83786e-10	8.04682e-06	luminal epithelial cells	ENSGALG00010021113
SPARCL1	-0.259821	0.03	0.139	4.91006e-10	8.1669e-06	luminal epithelial cells	ENSGALG00010003771
GLS2	-0.294289	0.368	0.511	5.04584e-10	8.39274e-06	luminal epithelial cells	ENSGALG00010013872
PPIP5K1	0.286679	0.316	0.195	5.66104e-10	9.41601e-06	luminal epithelial cells	ENSGALG00010000043
NUBP1	-0.263495	0.366	0.526	6.03685e-10	1.00411e-05	luminal epithelial cells	ENSGALG00010019471
WNK1	-0.270654	0.281	0.432	6.5606e-10	1.09122e-05	luminal epithelial cells	ENSGALG00010012339
ECSCR	-0.258666	0.095	0.231	6.58856e-10	1.09588e-05	luminal epithelial cells	ENSGALG00010008266
HTR1E	0.254141	0.195	0.099	7.03648e-10	1.17038e-05	luminal epithelial cells	ENSGALG00010003918
ENSGALG00010007803	-0.28596	0.246	0.394	7.62685e-10	1.26857e-05	luminal epithelial cells	NA
RNF19A	-0.305731	0.426	0.569	7.75908e-10	1.29057e-05	luminal epithelial cells	ENSGALG00010011359
DUSP8	-0.317987	0.409	0.551	7.76131e-10	1.29094e-05	luminal epithelial cells	ENSGALG00010024637
SYT6	-0.260567	0.09	0.221	7.8959e-10	1.31332e-05	luminal epithelial cells	ENSGALG00010025434
PLK3	-0.285895	0.183	0.335	7.99604e-10	1.32998e-05	luminal epithelial cells	ENSGALG00010025734
DNAJA4	-0.319089	0.291	0.452	8.22652e-10	1.36832e-05	luminal epithelial cells	ENSGALG00010024258
HS3ST1	0.250979	0.574	0.445	8.50482e-10	1.41461e-05	luminal epithelial cells	ENSGALG00010009497
RUNX3	-0.302532	0.163	0.304	8.60889e-10	1.43192e-05	luminal epithelial cells	ENSGALG00010015825
REC114	0.280474	0.263	0.15	8.90735e-10	1.48156e-05	luminal epithelial cells	ENSGALG00010021628
ENSGALG00010013071	0.259317	0.286	0.166	8.92378e-10	1.48429e-05	luminal epithelial cells	NA
REEP1	0.304131	0.414	0.287	8.93386e-10	1.48597e-05	luminal epithelial cells	ENSGALG00010017817
RPL34	-0.284609	0.409	0.568	9.03626e-10	1.503e-05	luminal epithelial cells	ENSGALG00010005545
CORO2B	0.279613	0.326	0.207	9.35805e-10	1.55652e-05	luminal epithelial cells	ENSGALG00010017482
ENSGALG00010027936	-0.292739	0.175	0.32	9.38557e-10	1.5611e-05	luminal epithelial cells	NA
NT5DC1	0.281922	0.534	0.406	9.94071e-10	1.65344e-05	luminal epithelial cells	ENSGALG00010012690
SLC39A13	0.260474	0.373	0.248	1.01962e-09	1.69594e-05	luminal epithelial cells	ENSGALG00010022353
GPM6B	-0.273932	0.14	0.279	1.05355e-09	1.75236e-05	luminal epithelial cells	ENSGALG00010002393
NAV3	-0.321952	0.449	0.592	1.05487e-09	1.75457e-05	luminal epithelial cells	ENSGALG00010013648
RAB9B	-0.254527	0.105	0.242	1.06367e-09	1.7692e-05	luminal epithelial cells	ENSGALG00010016473
TXLNB	0.260505	0.348	0.221	1.10461e-09	1.83729e-05	luminal epithelial cells	ENSGALG00010005941
ARSG	0.292992	0.586	0.489	1.11729e-09	1.85839e-05	luminal epithelial cells	ENSGALG00010029391
ENSGALG00010009665	-0.261781	0.095	0.227	1.13737e-09	1.89179e-05	luminal epithelial cells	NA
PLEKHM3	-0.263913	0.539	0.693	1.1471e-09	1.90797e-05	luminal epithelial cells	ENSGALG00010025312
DDR1	-0.264664	0.328	0.49	1.16924e-09	1.9448e-05	luminal epithelial cells	ENSGALG00010027539
APCDD1L	-0.275611	0.135	0.274	1.20848e-09	2.01007e-05	luminal epithelial cells	ENSGALG00010014777
EFNA5	-0.270109	0.238	0.396	1.25723e-09	2.09115e-05	luminal epithelial cells	ENSGALG00010010266
TOM1L1	0.26709	0.414	0.282	1.27081e-09	2.11374e-05	luminal epithelial cells	ENSGALG00010029234
INO80C	-0.288174	0.153	0.294	1.29464e-09	2.15338e-05	luminal epithelial cells	ENSGALG00010008399
MAPKAP1	0.270464	0.649	0.557	1.33042e-09	2.21289e-05	luminal epithelial cells	ENSGALG00010027399
ENSGALG00010015971	-0.278159	0.15	0.29	1.42997e-09	2.37848e-05	luminal epithelial cells	NA
ENSGALG00010013152	-0.311506	0.486	0.629	1.44889e-09	2.40995e-05	luminal epithelial cells	NA
MSRB3	0.284265	0.617	0.506	1.44987e-09	2.41157e-05	luminal epithelial cells	ENSGALG00010012405
FANCD2	0.262062	0.391	0.263	1.50253e-09	2.49916e-05	luminal epithelial cells	ENSGALG00010027361
ZYX	-0.259907	0.258	0.42	1.5352e-09	2.5535e-05	luminal epithelial cells	ENSGALG00010023926
ENSGALG00010008893	-0.286493	0.17	0.316	1.58128e-09	2.63015e-05	luminal epithelial cells	NA
USP13	0.306853	0.514	0.383	1.59702e-09	2.65633e-05	luminal epithelial cells	ENSGALG00010018123
FIBIN	0.311146	0.393	0.273	1.59813e-09	2.65816e-05	luminal epithelial cells	ENSGALG00010019801
PPP2R5E	-0.282224	0.258	0.411	1.6079e-09	2.67443e-05	luminal epithelial cells	ENSGALG00010017701
TMEM117	-0.267109	0.236	0.397	1.6493e-09	2.74328e-05	luminal epithelial cells	ENSGALG00010001912
NPLOC4	0.289859	0.581	0.461	1.66616e-09	2.77132e-05	luminal epithelial cells	ENSGALG00010029515
ENSGALG00010000798	-0.299233	0.521	0.635	1.73752e-09	2.89002e-05	luminal epithelial cells	NA
MET	-0.29825	0.298	0.446	1.75187e-09	2.91389e-05	luminal epithelial cells	ENSGALG00010001514
SCN5A	-0.273806	0.198	0.34	1.75321e-09	2.91611e-05	luminal epithelial cells	ENSGALG00010027095
SSH2	-0.267849	0.459	0.609	1.76244e-09	2.93146e-05	luminal epithelial cells	ENSGALG00010029706
GALNT7	-0.258741	0.19	0.341	1.80883e-09	3.00862e-05	luminal epithelial cells	ENSGALG00010002937
FAM234B	0.31285	0.333	0.214	1.81395e-09	3.01714e-05	luminal epithelial cells	ENSGALG00010011027
WDR20	-0.290107	0.333	0.479	1.84541e-09	3.06948e-05	luminal epithelial cells	ENSGALG00010017133
SBF1	-0.257364	0.484	0.612	1.85308e-09	3.08222e-05	luminal epithelial cells	ENSGALG00010006372
ANK2	-0.264264	0.358	0.513	1.9181e-09	3.19037e-05	luminal epithelial cells	ENSGALG00010003978
ENSGALG00010011584	0.265383	0.293	0.178	1.96827e-09	3.27382e-05	luminal epithelial cells	NA
LRP6	0.256079	0.629	0.509	2.02913e-09	3.37505e-05	luminal epithelial cells	ENSGALG00010021562
FASTK	-0.260571	0.163	0.312	2.10144e-09	3.49532e-05	luminal epithelial cells	ENSGALG00010027160
ENSGALG00010029756	-0.273616	0.248	0.405	2.103e-09	3.49792e-05	luminal epithelial cells	NA
GJB5	0.252937	0.426	0.292	2.22543e-09	3.70156e-05	luminal epithelial cells	ENSGALG00010017020
ENSGALG00010005045	-0.251052	0.642	0.757	2.28089e-09	3.7938e-05	luminal epithelial cells	NA
ENSGALG00010005203	0.299765	0.336	0.217	2.38613e-09	3.96884e-05	luminal epithelial cells	NA
DPH6	-0.265983	0.318	0.471	2.48864e-09	4.13936e-05	luminal epithelial cells	ENSGALG00010005407
FRY	-0.25207	0.476	0.625	2.5351e-09	4.21663e-05	luminal epithelial cells	ENSGALG00010006835
PKIG	-0.25308	0.063	0.181	2.61748e-09	4.35365e-05	luminal epithelial cells	ENSGALG00010024304
ENSGALG00010017803	0.280026	0.509	0.388	2.72194e-09	4.52741e-05	luminal epithelial cells	NA
CAMKMT	-0.26354	0.293	0.445	2.91778e-09	4.85314e-05	luminal epithelial cells	ENSGALG00010020514
UBP1	-0.280323	0.296	0.451	3.00466e-09	4.99765e-05	luminal epithelial cells	ENSGALG00010018188
ENSGALG00010015551	0.253026	0.316	0.198	3.0522e-09	5.07673e-05	luminal epithelial cells	NA
TTLL10	0.287702	0.506	0.388	3.094e-09	5.14625e-05	luminal epithelial cells	ENSGALG00010021620
SCNN1A	-0.294334	0.133	0.266	3.15284e-09	5.24412e-05	luminal epithelial cells	ENSGALG00010021866
RHOB	-0.269683	0.183	0.331	3.16255e-09	5.26027e-05	luminal epithelial cells	ENSGALG00010008046
DAG1	0.292309	0.346	0.229	3.22189e-09	5.35896e-05	luminal epithelial cells	ENSGALG00010027288
MAP2K4	0.297316	0.574	0.463	3.23528e-09	5.38124e-05	luminal epithelial cells	ENSGALG00010029573
CA10	-0.267639	0.273	0.426	3.27559e-09	5.44829e-05	luminal epithelial cells	ENSGALG00010029232
MATN2	-0.279808	0.228	0.38	3.27667e-09	5.45008e-05	luminal epithelial cells	ENSGALG00010011628
ST3GAL5	0.304582	0.461	0.337	3.46146e-09	5.75745e-05	luminal epithelial cells	ENSGALG00010017751
ENSGALG00010014165	0.267565	0.281	0.17	3.70072e-09	6.15541e-05	luminal epithelial cells	NA
FOXK1	-0.260707	0.406	0.55	3.97999e-09	6.61992e-05	luminal epithelial cells	ENSGALG00010021144
ZBTB38	-0.254002	0.571	0.7	4.10439e-09	6.82683e-05	luminal epithelial cells	ENSGALG00010023274
SLC29A1	-0.311089	0.198	0.337	4.12861e-09	6.86712e-05	luminal epithelial cells	ENSGALG00010019602
TP63	0.251321	0.556	0.434	4.23625e-09	7.04615e-05	luminal epithelial cells	ENSGALG00010014867
SH3RF2	0.273553	0.396	0.273	4.37568e-09	7.27807e-05	luminal epithelial cells	ENSGALG00010016627
PRDM1	-0.271124	0.283	0.425	4.43946e-09	7.38415e-05	luminal epithelial cells	ENSGALG00010013292
TMEM41B	0.265981	0.326	0.206	4.44764e-09	7.39776e-05	luminal epithelial cells	ENSGALG00010022575
ARL15	0.278455	0.524	0.402	4.86545e-09	8.0927e-05	luminal epithelial cells	ENSGALG00010014992
ENSGALG00010017565	-0.260435	0.313	0.469	5.01477e-09	8.34107e-05	luminal epithelial cells	NA
PECAM1	-0.273097	0.15	0.284	5.11837e-09	8.51338e-05	luminal epithelial cells	ENSGALG00010029625
GPR183	-0.267456	0.065	0.179	5.16467e-09	8.5904e-05	luminal epithelial cells	ENSGALG00010005742
CHRNA7	-0.258754	0.088	0.21	5.31906e-09	8.84719e-05	luminal epithelial cells	ENSGALG00010022834
MEF2D	-0.264797	0.298	0.452	5.44211e-09	9.05186e-05	luminal epithelial cells	ENSGALG00010028314
STK39	-0.271306	0.155	0.296	5.48176e-09	9.11782e-05	luminal epithelial cells	ENSGALG00010025420
ENSGALG00010024457	0.292324	0.551	0.44	5.73914e-09	9.54591e-05	luminal epithelial cells	NA
RCSD1	-0.271192	0.123	0.256	5.88343e-09	9.78591e-05	luminal epithelial cells	ENSGALG00010008130
IGDCC4	-0.269667	0.253	0.408	5.91682e-09	9.84145e-05	luminal epithelial cells	ENSGALG00010017782
DPH3P1	0.286315	0.378	0.256	5.9349e-09	9.87153e-05	luminal epithelial cells	ENSGALG00010002206
DIAPH2	-0.264129	0.308	0.464	6.09168e-09	0.000101323	luminal epithelial cells	ENSGALG00010018053
KIAA1324	0.257757	0.258	0.152	6.17873e-09	0.000102771	luminal epithelial cells	ENSGALG00010024772
LAMA4	0.255742	0.363	0.237	6.19362e-09	0.000103018	luminal epithelial cells	ENSGALG00010013458
C1D	0.2732	0.391	0.271	6.31352e-09	0.000105013	luminal epithelial cells	ENSGALG00010017755
FBXW4	0.257003	0.288	0.175	6.65653e-09	0.000110718	luminal epithelial cells	ENSGALG00010023185
NRP1	0.312515	0.476	0.359	6.90045e-09	0.000114775	luminal epithelial cells	ENSGALG00010005629
KCNB2	-0.271933	0.148	0.285	6.90316e-09	0.00011482	luminal epithelial cells	ENSGALG00010002704
GPA33	-0.260889	0.221	0.362	7.1066e-09	0.000118204	luminal epithelial cells	ENSGALG00010008216
FN1	-0.251443	0.063	0.175	7.12826e-09	0.000118564	luminal epithelial cells	ENSGALG00010011984
RASA3	-0.27378	0.434	0.58	7.52132e-09	0.000125102	luminal epithelial cells	ENSGALG00010014217
FHOD3	-0.26513	0.361	0.521	7.76944e-09	0.000129229	luminal epithelial cells	ENSGALG00010007900
CAPZB	0.261511	0.622	0.527	8.08828e-09	0.000134532	luminal epithelial cells	ENSGALG00010020608
ORAOV1	0.286328	0.341	0.225	8.24628e-09	0.00013716	luminal epithelial cells	ENSGALG00010025470
FAT4	0.287056	0.424	0.31	8.3044e-09	0.000138127	luminal epithelial cells	ENSGALG00010005029
NHSL2	-0.256558	0.113	0.238	8.34505e-09	0.000138803	luminal epithelial cells	ENSGALG00010015171
MBOAT1	0.260314	0.579	0.465	8.48408e-09	0.000141116	luminal epithelial cells	ENSGALG00010007108
ROS1	0.289725	0.311	0.199	9.11597e-09	0.000151626	luminal epithelial cells	ENSGALG00010012360
RUNX1T1	-0.313318	0.263	0.403	9.32854e-09	0.000155162	luminal epithelial cells	ENSGALG00010011273
DOT1L	-0.261715	0.531	0.663	9.60256e-09	0.000159719	luminal epithelial cells	ENSGALG00010027893
SLC7A6	-0.265125	0.158	0.294	1.01677e-08	0.00016912	luminal epithelial cells	ENSGALG00010022992
YBX3	-0.269346	0.213	0.359	1.03831e-08	0.000172703	luminal epithelial cells	ENSGALG00010023957
SH2B3	-0.276795	0.133	0.259	1.08406e-08	0.000180312	luminal epithelial cells	ENSGALG00010025743
ABI2	-0.294022	0.236	0.372	1.1427e-08	0.000190066	luminal epithelial cells	ENSGALG00010022079
CHD7	-0.283772	0.464	0.589	1.22217e-08	0.000203283	luminal epithelial cells	ENSGALG00010002626
PPCDC	0.281713	0.388	0.27	1.31204e-08	0.000218232	luminal epithelial cells	ENSGALG00010023694
TUB	-0.252237	0.271	0.419	1.49111e-08	0.000248016	luminal epithelial cells	ENSGALG00010020692
MBP	-0.263197	0.376	0.52	1.55126e-08	0.00025802	luminal epithelial cells	ENSGALG00010007781
RHBDL3	0.25199	0.591	0.474	1.62305e-08	0.000269962	luminal epithelial cells	ENSGALG00010029603
GPC3	-0.292763	0.271	0.411	1.64145e-08	0.000273023	luminal epithelial cells	ENSGALG00010017409
DDHD1	0.269926	0.501	0.384	1.68781e-08	0.000280733	luminal epithelial cells	ENSGALG00010018142
ENSGALG00010006318	-0.261739	0.098	0.216	1.82336e-08	0.00030328	luminal epithelial cells	NA
ENSGALG00010017649	-0.25144	0.16	0.293	1.89422e-08	0.000315066	luminal epithelial cells	NA
EBF1	-0.327099	0.298	0.433	1.99565e-08	0.000331936	luminal epithelial cells	ENSGALG00010012921
STK10	-0.253331	0.449	0.578	2.00828e-08	0.000334037	luminal epithelial cells	ENSGALG00010012358
MCC	0.269931	0.637	0.536	2.03486e-08	0.000338458	luminal epithelial cells	ENSGALG00010008259
DNER	-0.260467	0.208	0.343	2.04658e-08	0.000340408	luminal epithelial cells	ENSGALG00010026581
ATP9B	-0.264266	0.356	0.5	2.13225e-08	0.000354657	luminal epithelial cells	ENSGALG00010007319
EXOC6	-0.257857	0.188	0.323	2.16841e-08	0.000360671	luminal epithelial cells	ENSGALG00010017859
MAP1A	-0.274004	0.243	0.378	2.30865e-08	0.000383998	luminal epithelial cells	ENSGALG00010000044
GDF6	0.269394	0.386	0.265	2.32688e-08	0.00038703	luminal epithelial cells	ENSGALG00010011423
SERPINB5	-0.250507	0.073	0.179	2.3972e-08	0.000398725	luminal epithelial cells	ENSGALG00010011780
C11orf16	-0.256201	0.055	0.161	2.47232e-08	0.000411222	luminal epithelial cells	ENSGALG00010020586
CA9	0.262653	0.158	0.078	2.54842e-08	0.000423879	luminal epithelial cells	ENSGALG00010012303
ENSGALG00010004046	-0.280647	0.313	0.455	2.56491e-08	0.000426621	luminal epithelial cells	NA
ARHGAP6	-0.263405	0.348	0.488	2.67454e-08	0.000444856	luminal epithelial cells	ENSGALG00010001966
DNAJC1	-0.254226	0.296	0.438	2.86857e-08	0.00047713	luminal epithelial cells	ENSGALG00010005866
TMTC2	-0.27933	0.383	0.521	2.91775e-08	0.000485309	luminal epithelial cells	ENSGALG00010011067
ENSGALG00010021133	0.287785	0.524	0.414	2.92575e-08	0.00048664	luminal epithelial cells	NA
RASD1	-0.307628	0.178	0.301	2.989e-08	0.00049716	luminal epithelial cells	ENSGALG00010017509
TTC39C	-0.257621	0.12	0.24	3.20534e-08	0.000533145	luminal epithelial cells	ENSGALG00010005148
ENSGALG00010003245	-0.255268	0.401	0.547	3.2615e-08	0.000542486	luminal epithelial cells	NA
ADAR	0.283526	0.261	0.159	3.26988e-08	0.00054388	luminal epithelial cells	ENSGALG00010027916
ENSGALG00010022194	0.25651	0.702	0.62	3.48776e-08	0.00058012	luminal epithelial cells	NA
UBAP2L2	0.273074	0.341	0.232	3.51274e-08	0.000584273	luminal epithelial cells	ENSGALG00010011436
ITCH	0.292296	0.489	0.394	3.58699e-08	0.000596623	luminal epithelial cells	ENSGALG00010024723
BBX	0.290213	0.714	0.647	3.89693e-08	0.000648177	luminal epithelial cells	ENSGALG00010004689
PLA2G10L	0.252734	0.336	0.224	4.12992e-08	0.000686929	luminal epithelial cells	ENSGALG00010006641
ABCC5	-0.25517	0.236	0.374	4.19962e-08	0.000698523	luminal epithelial cells	ENSGALG00010017985
TNFAIP3	-0.283612	0.251	0.385	4.21368e-08	0.000700862	luminal epithelial cells	ENSGALG00010006025
SATB1	0.283278	0.414	0.305	4.52851e-08	0.000753227	luminal epithelial cells	ENSGALG00010001741
MGME1	0.263018	0.308	0.2	4.57057e-08	0.000760222	luminal epithelial cells	ENSGALG00010018694
HERC1	0.269187	0.429	0.322	4.81604e-08	0.000801052	luminal epithelial cells	ENSGALG00010024437
REL	-0.266373	0.203	0.34	5.12111e-08	0.000851794	luminal epithelial cells	ENSGALG00010019036
PCDH1	-0.265292	0.248	0.397	5.69771e-08	0.0009477	luminal epithelial cells	ENSGALG00010011619
MCUB	0.2518	0.564	0.456	6.49128e-08	0.00107969	luminal epithelial cells	ENSGALG00010003896
KCNN2	0.270023	0.479	0.361	6.79118e-08	0.00112958	luminal epithelial cells	ENSGALG00010009198
PTPN13	-0.256678	0.256	0.389	6.83701e-08	0.0011372	luminal epithelial cells	ENSGALG00010003823
PTPRO	-0.250919	0.268	0.4	6.85194e-08	0.00113968	luminal epithelial cells	ENSGALG00010012702
KCNE2	0.251579	0.654	0.556	6.95135e-08	0.00115622	luminal epithelial cells	ENSGALG00010012775
CEP112	0.2948	0.549	0.443	6.95999e-08	0.00115766	luminal epithelial cells	ENSGALG00010029217
GABRB3	0.273174	0.434	0.327	6.98104e-08	0.00116116	luminal epithelial cells	ENSGALG00010002942
KCNJ2	0.255541	0.531	0.429	7.04229e-08	0.00117134	luminal epithelial cells	ENSGALG00010029768
SEC62	0.30504	0.366	0.257	7.89888e-08	0.00131382	luminal epithelial cells	ENSGALG00010016797
HIC2	0.270568	0.346	0.243	8.13891e-08	0.00135375	luminal epithelial cells	ENSGALG00010024282
SALL1	0.257351	0.531	0.425	8.56551e-08	0.0014247	luminal epithelial cells	ENSGALG00010022707
SLC4A7	0.258556	0.607	0.518	8.94165e-08	0.00148727	luminal epithelial cells	ENSGALG00010002589
ENSGALG00010003882	-0.254065	0.243	0.374	9.21378e-08	0.00153253	luminal epithelial cells	NA
UBXN11	-0.253428	0.158	0.28	9.21389e-08	0.00153255	luminal epithelial cells	ENSGALG00010013315
COL14A1	0.262394	0.371	0.262	9.81548e-08	0.00163261	luminal epithelial cells	ENSGALG00010009416
BBS12	0.257161	0.366	0.256	1.016e-07	0.00168991	luminal epithelial cells	ENSGALG00010004181
ENSGALG00010026355	0.26056	0.644	0.555	1.02736e-07	0.00170881	luminal epithelial cells	NA
GPAM	0.266093	0.461	0.355	1.05414e-07	0.00175335	luminal epithelial cells	ENSGALG00010019752
NUP188	0.252084	0.271	0.172	1.14399e-07	0.00190279	luminal epithelial cells	ENSGALG00010028597
YAP1	0.261832	0.581	0.492	1.14798e-07	0.00190944	luminal epithelial cells	ENSGALG00010007923
KLHDC3	0.265166	0.464	0.355	1.17084e-07	0.00194746	luminal epithelial cells	ENSGALG00010018448
PCYT1B	-0.261259	0.256	0.379	1.26519e-07	0.00210439	luminal epithelial cells	ENSGALG00010002097
HOXB6	0.257234	0.386	0.277	1.26542e-07	0.00210477	luminal epithelial cells	ENSGALG00010023383
ZNF236	0.276478	0.511	0.412	1.2731e-07	0.00211755	luminal epithelial cells	ENSGALG00010007795
ARHGEF9	-0.253214	0.343	0.479	1.30217e-07	0.00216589	luminal epithelial cells	ENSGALG00010012034
EYA1	-0.253057	0.218	0.346	1.3373e-07	0.00222434	luminal epithelial cells	ENSGALG00010003210
NELL2	-0.263849	0.201	0.323	1.41504e-07	0.00235364	luminal epithelial cells	ENSGALG00010013749
FBN1	-0.279172	0.258	0.385	1.46542e-07	0.00243743	luminal epithelial cells	ENSGALG00010018446
ACSBG1	-0.251485	0.306	0.435	1.68917e-07	0.0028096	luminal epithelial cells	ENSGALG00010024274
ENSGALG00010015867	0.251111	0.489	0.388	1.83883e-07	0.00305853	luminal epithelial cells	NA
PLCD1	-0.250103	0.213	0.336	1.88304e-07	0.00313205	luminal epithelial cells	ENSGALG00010026436
TBC1D8	0.258584	0.529	0.444	1.93638e-07	0.00322078	luminal epithelial cells	ENSGALG00010013480
TLN2	0.265386	0.549	0.448	2.19269e-07	0.0036471	luminal epithelial cells	ENSGALG00010024582
COBL	0.273937	0.657	0.589	2.26786e-07	0.00377213	luminal epithelial cells	ENSGALG00010000684
FNDC3B	-0.262449	0.506	0.616	2.33334e-07	0.00388104	luminal epithelial cells	ENSGALG00010018579
FGFBP1	0.27592	0.266	0.172	2.36686e-07	0.00393681	luminal epithelial cells	ENSGALG00010010483
TAFA5	-0.285841	0.383	0.496	2.45045e-07	0.00407584	luminal epithelial cells	ENSGALG00010008515
ENSGALG00010025600	-0.27306	0.298	0.419	2.63354e-07	0.00438036	luminal epithelial cells	NA
ARHGAP5	-0.255271	0.401	0.52	2.70499e-07	0.00449921	luminal epithelial cells	ENSGALG00010005714
BCL11B	0.261981	0.501	0.402	2.96286e-07	0.00492812	luminal epithelial cells	ENSGALG00010016287
MIB2	0.25512	0.444	0.339	3.08645e-07	0.0051337	luminal epithelial cells	ENSGALG00010020237
ENSGALG00010018857	-0.254333	0.348	0.475	3.10187e-07	0.00515934	luminal epithelial cells	NA
GUCY1B1	0.260285	0.338	0.238	3.12084e-07	0.0051909	luminal epithelial cells	ENSGALG00010008078
EDA2R	-0.25034	0.208	0.329	3.13888e-07	0.0052209	luminal epithelial cells	ENSGALG00010016872
KLF15	0.258499	0.441	0.338	3.21934e-07	0.00535473	luminal epithelial cells	ENSGALG00010021173
SNAP47	0.256085	0.313	0.214	3.3852e-07	0.0056306	luminal epithelial cells	ENSGALG00010024865
STXBP5L	0.250024	0.526	0.431	3.96344e-07	0.00659239	luminal epithelial cells	ENSGALG00010024915
ENSGALG00010018509	0.2748	0.509	0.418	4.4276e-07	0.00736442	luminal epithelial cells	NA
NFIB	0.277375	0.524	0.423	5.17754e-07	0.00861181	luminal epithelial cells	ENSGALG00010016418
KIFAP3	0.250782	0.341	0.248	5.38004e-07	0.00894861	luminal epithelial cells	ENSGALG00010014204
OBSCN	0.28195	0.338	0.24	6.55326e-07	0.0109	luminal epithelial cells	ENSGALG00010025849
CBS	0.25002	0.346	0.243	6.6789e-07	0.011109	luminal epithelial cells	ENSGALG00010011839
ENSGALG00010019325	0.251101	0.469	0.359	8.98574e-07	0.014946	luminal epithelial cells	NA
IQGAP2	0.269418	0.551	0.466	9.866e-07	0.0164101	luminal epithelial cells	ENSGALG00010010688
ZZEF1	0.263421	0.353	0.259	9.93295e-07	0.0165215	luminal epithelial cells	ENSGALG00010029166
DOCK2	-0.254255	0.201	0.318	1.0193e-06	0.016954	luminal epithelial cells	ENSGALG00010010779
TMEM135	0.281528	0.602	0.521	1.18268e-06	0.0196715	luminal epithelial cells	ENSGALG00010007679
ENSGALG00010027085	-0.251245	0.175	0.287	1.45945e-06	0.0242751	luminal epithelial cells	NA
EZR	-0.250358	0.544	0.645	2.65127e-06	0.0440985	luminal epithelial cells	ENSGALG00010005548
PRKAR2B	0.258562	0.326	0.234	2.74052e-06	0.0455831	luminal epithelial cells	ENSGALG00010009073
ENSGALG00010012095	0.252586	0.421	0.321	4.14732e-06	0.0689823	luminal epithelial cells	NA
CDK14	-0.274587	0.614	0.679	6.99938e-06	0.116421	luminal epithelial cells	ENSGALG00010004777
CDH11	0.289996	0.278	0.193	1.03716e-05	0.172512	luminal epithelial cells	ENSGALG00010007302
DUSP22	-0.257957	0.253	0.353	1.13994e-05	0.189606	luminal epithelial cells	ENSGALG00010011449
FAM172A	0.27448	0.404	0.322	4.2156e-05	0.701181	luminal epithelial cells	ENSGALG00010013497
NAALADL2	0.381707	0.667	0.6	9.69759e-05	1	luminal epithelial cells	ENSGALG00010018465
POU6F2	-0.276656	0.446	0.549	0.000139271	1	luminal epithelial cells	ENSGALG00010016637
ENSGALG00010005330	1.43458	0.728	0.074	2.26222e-249	3.76274e-245	macrophages	NA
ENSGALG00010005352	1.40459	0.709	0.07	3.21292e-244	5.34405e-240	macrophages	NA
ENSGALG00010005263	1.16866	0.577	0.044	1.01366e-224	1.68602e-220	macrophages	NA
ENSGALG00010005388	1.01576	0.532	0.041	1.05445e-201	1.75387e-197	macrophages	NA
ENSGALG00010005421	1.01074	0.528	0.043	7.91124e-193	1.31588e-188	macrophages	NA
LAPTM5	0.728316	0.411	0.023	8.91851e-182	1.48342e-177	macrophages	ENSGALG00010013414
ENSGALG00010005529	0.956606	0.498	0.04	7.59177e-181	1.26274e-176	macrophages	NA
ENSGALG00010005440	0.880718	0.46	0.033	1.81968e-179	3.02667e-175	macrophages	NA
GR42L6	1.12469	0.589	0.066	5.08974e-178	8.46577e-174	macrophages	ENSGALG00010005410
ENSGALG00010005847	0.748817	0.377	0.024	7.76621e-153	1.29175e-148	macrophages	NA
RGS1	0.763097	0.396	0.031	7.19828e-144	1.19729e-139	macrophages	ENSGALG00010012788
ENSGALG00010005740	0.627744	0.309	0.016	6.1928e-140	1.03005e-135	macrophages	NA
ENSGALG00010005841	0.620253	0.302	0.018	7.73716e-125	1.28692e-120	macrophages	NA
BLK	0.9277	0.513	0.076	3.35252e-119	5.57625e-115	macrophages	ENSGALG00010011317
ENSGALG00010005231	0.509711	0.242	0.011	1.41609e-116	2.35539e-112	macrophages	NA
ENSGALG00010006228	0.530171	0.272	0.016	4.15886e-113	6.91743e-109	macrophages	NA
ENSGALG00010005273	0.512484	0.253	0.014	1.25149e-108	2.0816e-104	macrophages	NA
CD88	0.886433	0.494	0.08	9.20762e-107	1.5315e-102	macrophages	ENSGALG00010007894
ENSGALG00010005469	0.521931	0.238	0.013	2.56676e-105	4.2693e-101	macrophages	NA
FFAR2L7	0.512085	0.245	0.016	8.085e-97	1.34478e-92	macrophages	ENSGALG00010005483
TLR4	0.485565	0.219	0.012	2.73084e-96	4.5422e-92	macrophages	ENSGALG00010028914
RHOH	0.823629	0.449	0.072	4.5078e-95	7.49783e-91	macrophages	ENSGALG00010016169
SLA	1.0324	0.596	0.144	2.45044e-94	4.07583e-90	macrophages	ENSGALG00010008176
PTPRF	-1.32155	0.4	0.893	2.51794e-94	4.18808e-90	macrophages	ENSGALG00010021153
CSF1R	0.795328	0.426	0.069	6.67502e-90	1.11026e-85	macrophages	ENSGALG00010016804
MECOM	-1.22935	0.491	0.904	2.58519e-86	4.29995e-82	macrophages	ENSGALG00010016901
IKZF1	0.934555	0.604	0.156	7.83665e-86	1.30347e-81	macrophages	ENSGALG00010000687
CCL26	0.378815	0.174	0.008	5.27476e-84	8.77352e-80	macrophages	ENSGALG00010029635
ST6GAL1	0.925269	0.581	0.15	8.48058e-84	1.41058e-79	macrophages	ENSGALG00010025629
GPR174	0.751058	0.453	0.084	1.06106e-83	1.76487e-79	macrophages	ENSGALG00010017999
MYO1F	0.589989	0.328	0.041	1.22215e-83	2.0328e-79	macrophages	ENSGALG00010028548
GPR183	0.83829	0.577	0.14	1.77952e-83	2.95988e-79	macrophages	ENSGALG00010005742
ENSGALG00010025648	0.802174	0.521	0.117	1.64796e-80	2.74105e-76	macrophages	NA
MAGI1	-1.19468	0.291	0.839	5.35332e-79	8.90417e-75	macrophages	ENSGALG00010020282
CX3CR1	0.686903	0.34	0.047	1.34496e-78	2.23707e-74	macrophages	ENSGALG00010017004
ENSGALG00010005859	0.342816	0.162	0.007	1.96149e-78	3.26255e-74	macrophages	NA
ENSGALG00010025657	0.415917	0.192	0.012	7.7034e-78	1.28131e-73	macrophages	NA
KCNQ1	-1.15293	0.374	0.854	3.63375e-75	6.04402e-71	macrophages	ENSGALG00010024153
IPCEF1	0.883585	0.577	0.164	1.11216e-74	1.84986e-70	macrophages	ENSGALG00010005277
PREX1	1.06677	0.777	0.353	1.62979e-74	2.71083e-70	macrophages	ENSGALG00010023974
CARD11	0.777599	0.487	0.111	2.38096e-74	3.96026e-70	macrophages	ENSGALG00010017184
ENSGALG00010029144	0.265932	0.125	0.003	2.76998e-74	4.60731e-70	macrophages	NA
TG	1.00825	0.675	0.245	5.72145e-74	9.51649e-70	macrophages	ENSGALG00010008164
ENSGALG00010005480	0.298821	0.151	0.007	2.19389e-73	3.64909e-69	macrophages	NA
LCP1	0.821756	0.562	0.157	9.23949e-73	1.5368e-68	macrophages	ENSGALG00010003795
TEAD1	-1.20842	0.238	0.789	1.01926e-72	1.69534e-68	macrophages	ENSGALG00010021812
HAVCR1	0.570678	0.317	0.045	3.03672e-72	5.05098e-68	macrophages	ENSGALG00010015098
ENSGALG00010005397	0.302628	0.14	0.005	3.04415e-72	5.06334e-68	macrophages	NA
CELSR1	-1.2168	0.268	0.795	1.13497e-71	1.88779e-67	macrophages	ENSGALG00010008275
CYTH4	0.854672	0.547	0.156	1.0111e-70	1.68175e-66	macrophages	ENSGALG00010014505
LCP2	0.678094	0.392	0.072	1.20804e-70	2.00933e-66	macrophages	ENSGALG00010010742
ENSGALG00010005365	0.268677	0.128	0.004	3.30556e-70	5.49814e-66	macrophages	NA
ENSGALG00010006163	0.313597	0.158	0.008	7.84012e-70	1.30405e-65	macrophages	NA
RGS4	0.85635	0.902	0.583	1.13317e-69	1.88479e-65	macrophages	ENSGALG00010012749
GLIS1	-1.15733	0.238	0.784	8.20639e-69	1.36497e-64	macrophages	ENSGALG00010025250
ENSGALG00010001839	0.490662	0.23	0.023	1.93266e-68	3.21459e-64	macrophages	NA
ATP2B2	-1.11347	0.306	0.812	4.47274e-68	7.43951e-64	macrophages	ENSGALG00010027231
MYO9B	0.643648	0.426	0.09	8.8618e-68	1.47398e-63	macrophages	ENSGALG00010027267
ENSGALG00010027685	0.56405	0.313	0.048	7.53937e-67	1.25402e-62	macrophages	NA
ENSGALG00010026566	0.8032	0.626	0.213	4.33521e-65	7.21076e-61	macrophages	NA
REL	0.874218	0.725	0.299	5.83298e-65	9.702e-61	macrophages	ENSGALG00010019036
SAMSN1	0.963949	0.785	0.382	1.24874e-64	2.07703e-60	macrophages	ENSGALG00010007786
PTPRC	0.87547	0.532	0.152	1.58688e-64	2.63946e-60	macrophages	ENSGALG00010012352
ZC3H12D	0.649783	0.317	0.051	3.17928e-64	5.2881e-60	macrophages	ENSGALG00010005459
FLI1	0.852261	0.668	0.244	5.91252e-64	9.8343e-60	macrophages	ENSGALG00010023337
KALRN	-1.03607	0.355	0.812	2.46442e-63	4.09907e-59	macrophages	ENSGALG00010019932
ENSGALG00010021609	-0.995003	0.445	0.845	3.94322e-63	6.55876e-59	macrophages	NA
ENSGALG00010025983	-0.99504	0.415	0.83	7.7641e-63	1.2914e-58	macrophages	NA
P2RY8	0.712371	0.479	0.124	2.40291e-62	3.99675e-58	macrophages	ENSGALG00010001786
RIN3	0.86595	0.649	0.242	6.12898e-62	1.01943e-57	macrophages	ENSGALG00010015431
DEF6	0.73955	0.449	0.111	1.50007e-61	2.49507e-57	macrophages	ENSGALG00010025847
PDE1C	-1.20725	0.287	0.77	1.6716e-61	2.78037e-57	macrophages	ENSGALG00010019585
ENSGALG00010024234	-1.06436	0.309	0.785	1.96011e-61	3.26025e-57	macrophages	NA
KIAA1217	-0.971459	0.37	0.81	5.30912e-61	8.83066e-57	macrophages	ENSGALG00010005245
K123	0.493393	0.204	0.021	1.35094e-60	2.24701e-56	macrophages	ENSGALG00010006134
RFTN1	0.87055	0.645	0.242	3.61474e-60	6.01241e-56	macrophages	ENSGALG00010002247
CD86	0.408913	0.204	0.021	1.22063e-58	2.03027e-54	macrophages	ENSGALG00010021372
PLEKHO1	0.657234	0.377	0.08	1.47377e-58	2.45133e-54	macrophages	ENSGALG00010028502
ENSGALG00010005418	0.383168	0.162	0.012	2.28535e-58	3.80122e-54	macrophages	NA
NFIA	-0.806997	0.713	0.914	2.422e-58	4.02851e-54	macrophages	ENSGALG00010024816
PIK3R5	0.785181	0.657	0.264	1.27334e-57	2.11794e-53	macrophages	ENSGALG00010029365
ELMO1	0.79347	0.872	0.559	1.62503e-57	2.70291e-53	macrophages	ENSGALG00010016729
ARAP3	0.487233	0.257	0.036	2.92584e-57	4.86654e-53	macrophages	ENSGALG00010011564
ABLIM1	-0.985891	0.279	0.756	4.57654e-55	7.61215e-51	macrophages	ENSGALG00010022454
DIP2C	-0.866049	0.521	0.86	4.8701e-55	8.10044e-51	macrophages	ENSGALG00010025554
PAX2	-1.03781	0.219	0.703	1.90763e-54	3.17296e-50	macrophages	ENSGALG00010021060
VSIG4	0.47878	0.245	0.035	2.26732e-54	3.77124e-50	macrophages	ENSGALG00010016807
ANK3	-0.905573	0.475	0.826	2.94396e-54	4.89668e-50	macrophages	ENSGALG00010009679
NHSL1	-0.938383	0.358	0.79	4.77144e-54	7.93634e-50	macrophages	ENSGALG00010004233
PDE3A	-0.867726	0.498	0.849	5.2726e-54	8.76992e-50	macrophages	ENSGALG00010011688
CCL5	0.289486	0.132	0.008	7.94891e-54	1.32214e-49	macrophages	ENSGALG00010029947
[truncated: 11,087 more rows]
