# Supplementary material for: Integrating Single-Cell RNA-Seq and ATAC-Seq Analysis Reveals Uterine Cell Heterogeneity and Regulatory Networks Linked to Pimpled Eggs in Chickens
Source: Int J Mol Sci. 2024 Dec 15;25(24):13431. doi: 10.3390/ijms252413431 (PMC11679886; doi:10.3390/ijms252413431)
Supplement: Supplementary file 1 [file ijms-25-13431-s001.zip › Supplementary Table2.xlsx]

## Sheet: Table 2
Table S2. List of the DEGs for each cell type
gene	p_val	avg_log2FC	pct.1	pct.2	p_val_adj	cluster
MEPE	0	2.78441	0.932	0.764	0	epithelial cells
SPP1	0	2.76834	0.401	0.1	0	epithelial cells
ENSGALG00010012131	0	1.93451	0.977	0.615	0	epithelial cells
SLIT2	0	1.89211	0.579	0.223	0	epithelial cells
FUT9	0	1.87417	0.849	0.341	0	epithelial cells
NDRG1	0	1.82039	0.876	0.552	0	epithelial cells
SLC35F3	0	1.77163	0.933	0.451	0	epithelial cells
ENSGALG00010015667	0	1.69113	0.883	0.467	0	epithelial cells
SLC34A2	0	1.67341	0.792	0.432	0	epithelial cells
FGF14	0	1.66072	0.47	0.182	0	epithelial cells
PDE4D	0	1.62785	0.902	0.5	0	epithelial cells
VSNL1	0	1.54423	0.883	0.396	0	epithelial cells
SCUBE1	0	1.54123	0.634	0.226	0	epithelial cells
TFCP2L1	0	1.48952	0.844	0.539	0	epithelial cells
GLIS1	0	1.42601	0.939	0.564	0	epithelial cells
LGR5	0	1.34598	0.442	0.131	0	epithelial cells
HAS2	0	1.33964	0.547	0.258	0	epithelial cells
SOX5	0	1.33441	0.91	0.566	0	epithelial cells
FN1	0	1.30141	0.69	0.375	0	epithelial cells
UBE2R2	0	1.29911	0.746	0.382	0	epithelial cells
ADM2	0	1.28602	0.639	0.218	0	epithelial cells
THSD7B	0	1.24979	0.433	0.104	0	epithelial cells
REEP5	0	1.24868	0.902	0.597	0	epithelial cells
CLCN2	0	1.23839	0.669	0.205	0	epithelial cells
MECOM	0	1.23456	0.963	0.715	0	epithelial cells
HMCN1	0	1.19831	0.78	0.377	0	epithelial cells
RASD1	0	1.19039	0.911	0.606	0	epithelial cells
SLC12A2	0	1.18947	0.672	0.289	0	epithelial cells
TENM2	0	1.18443	0.5	0.228	0	epithelial cells
RNF128	0	1.16681	0.737	0.373	0	epithelial cells
45352	0	1.16464	0.465	0.151	0	epithelial cells
PI4K2B	0	1.15422	0.772	0.368	0	epithelial cells
TSPAN1	0	1.14814	0.925	0.698	0	epithelial cells
SCNN1A	0	1.1309	0.854	0.494	0	epithelial cells
ENSGALG00010015919	0	1.12749	0.709	0.388	0	epithelial cells
WNT9A	0	1.12184	0.595	0.216	0	epithelial cells
WIPF3	0	1.1203	0.583	0.19	0	epithelial cells
TCERG1L	0	1.11569	0.682	0.256	0	epithelial cells
HMGCR	0	1.08964	0.68	0.386	0	epithelial cells
EZR	0	1.0831	0.885	0.629	0	epithelial cells
ENSGALG00010020254	0	1.08307	0.565	0.197	0	epithelial cells
GATA2	0	1.06846	0.73	0.354	0	epithelial cells
SEMA3G	0	1.06736	0.594	0.228	0	epithelial cells
FGFR2	0	1.0591	0.786	0.402	0	epithelial cells
FGFR3	0	1.05882	0.693	0.287	0	epithelial cells
ZBTB20	0	1.05642	0.734	0.37	0	epithelial cells
PLCB4	0	1.05531	0.764	0.349	0	epithelial cells
FAM20C	0	1.05338	0.937	0.703	0	epithelial cells
EGFR	0	1.0355	0.73	0.394	0	epithelial cells
PHLDA2	0	1.0237	0.548	0.332	0	epithelial cells
MAST4	0	1.00357	0.646	0.283	0	epithelial cells
DAB1	0	1.00169	0.469	0.129	0	epithelial cells
ENSGALG00010006982	0	0.999226	0.845	0.568	0	epithelial cells
CCSER1	0	0.971377	0.875	0.644	0	epithelial cells
SLC2A1	0	0.965518	0.519	0.213	0	epithelial cells
ST8SIA1	0	0.965103	0.713	0.344	0	epithelial cells
ARID5B	0	0.962603	0.701	0.35	0	epithelial cells
ELL2	0	0.9603	0.754	0.394	0	epithelial cells
ITPR2	0	0.955875	0.882	0.669	0	epithelial cells
ATF3	0	0.939542	0.767	0.544	0	epithelial cells
ATP10A	0	0.935427	0.661	0.346	0	epithelial cells
FRMPD4	0	0.927492	0.585	0.303	0	epithelial cells
PER2	0	0.925294	0.827	0.542	0	epithelial cells
SHISA9	0	0.924551	0.494	0.184	0	epithelial cells
ENSGALG00010014625	0	0.920349	0.55	0.304	0	epithelial cells
DYNC1I1	0	0.917255	0.592	0.3	0	epithelial cells
KRT7	0	0.911936	0.826	0.551	0	epithelial cells
HES4	0	0.910957	0.493	0.213	0	epithelial cells
MXD4	0	0.909517	0.455	0.221	0	epithelial cells
ELF3	0	0.897202	0.695	0.454	0	epithelial cells
KRT24	0	0.887981	0.691	0.412	0	epithelial cells
ENSGALG00010024234	0	0.884524	0.561	0.275	0	epithelial cells
HSD11B2	0	0.883255	0.504	0.189	0	epithelial cells
BAIAP2L1	0	0.880642	0.548	0.231	0	epithelial cells
CHKA	0	0.880586	0.573	0.4	0	epithelial cells
TSPAN7	0	0.875107	0.512	0.189	0	epithelial cells
CYYR1	0	0.873725	0.457	0.169	0	epithelial cells
SNAP91	0	0.871552	0.511	0.174	0	epithelial cells
ENSGALG00010008652	0	0.869339	0.522	0.218	0	epithelial cells
DENND4C	0	0.867676	0.625	0.292	0	epithelial cells
ID2	0	0.864676	0.711	0.406	0	epithelial cells
ST14	0	0.861122	0.545	0.224	0	epithelial cells
WLS	0	0.85915	0.707	0.379	0	epithelial cells
MAPK4	0	0.857893	0.662	0.372	0	epithelial cells
NPNT	0	0.852953	0.446	0.151	0	epithelial cells
SLC28A3	0	0.84428	0.47	0.193	0	epithelial cells
BPIFCB	0	0.843557	0.492	0.176	0	epithelial cells
SLC38A2	0	0.843142	0.858	0.616	0	epithelial cells
SAT1	0	0.840416	0.906	0.744	0	epithelial cells
CLASP2	0	0.83506	0.794	0.521	0	epithelial cells
ENSGALG00010012096	0	0.833237	0.472	0.161	0	epithelial cells
GNAS	0	0.832519	0.74	0.493	0	epithelial cells
KRT18	0	0.828841	0.493	0.188	0	epithelial cells
RHOB	0	0.827227	0.648	0.423	0	epithelial cells
RAD51B	0	0.823945	0.616	0.312	0	epithelial cells
SGMS2	0	0.822848	0.585	0.259	0	epithelial cells
GMNN	0	0.816697	0.405	0.127	0	epithelial cells
SCNN1G	0	0.816034	0.654	0.32	0	epithelial cells
PLXNB2	0	0.809761	0.832	0.571	0	epithelial cells
ROS1	0	0.80807	0.587	0.269	0	epithelial cells
SEPSECS	0	0.807441	0.411	0.126	0	epithelial cells
SLC4A7	0	0.804454	0.816	0.526	0	epithelial cells
MYOF	0	0.802157	0.702	0.417	0	epithelial cells
DLX5	0	0.800771	0.494	0.211	0	epithelial cells
ENAH	0	0.797369	0.724	0.407	0	epithelial cells
ATP11A	0	0.792511	0.626	0.375	0	epithelial cells
TENM3	0	0.791934	0.491	0.216	0	epithelial cells
ELAPOR2	0	0.785637	0.654	0.311	0	epithelial cells
SOX17	0	0.783928	0.604	0.313	0	epithelial cells
SH3KBP1	0	0.783654	0.552	0.38	0	epithelial cells
STOX2	0	0.779533	0.674	0.399	0	epithelial cells
LAMP3	0	0.7768	0.488	0.22	0	epithelial cells
SLCO1B1	0	0.769746	0.416	0.176	0	epithelial cells
BAIAP2	0	0.767666	0.499	0.238	0	epithelial cells
DSP	0	0.760786	0.649	0.369	0	epithelial cells
BACE2	0	0.760228	0.468	0.18	0	epithelial cells
ITPR1	0	0.760225	0.502	0.215	0	epithelial cells
TSPAN18	0	0.759099	0.492	0.227	0	epithelial cells
ATRNL1	0	0.75743	0.476	0.278	0	epithelial cells
PDE3A	0	0.75612	0.896	0.671	0	epithelial cells
CD24	0	0.751884	0.935	0.743	0	epithelial cells
VAMP2	0	0.751132	0.408	0.153	0	epithelial cells
TUFT1	0	0.750437	0.471	0.192	0	epithelial cells
GRB10	0	0.750134	0.611	0.311	0	epithelial cells
PTBP1	0	0.75009	0.701	0.489	0	epithelial cells
TSPAN4	0	0.746091	0.631	0.409	0	epithelial cells
RHOV	0	0.745167	0.416	0.153	0	epithelial cells
GFPT1	0	0.740869	0.479	0.221	0	epithelial cells
THSD7A	0	0.737933	0.809	0.516	0	epithelial cells
TEAD1	0	0.736294	0.593	0.331	0	epithelial cells
PRR16	0	0.725489	0.474	0.238	0	epithelial cells
SOX7	0	0.724243	0.509	0.225	0	epithelial cells
MID1IP1	0	0.715368	0.647	0.379	0	epithelial cells
SETD5	0	0.712628	0.609	0.348	0	epithelial cells
ENSGALG00010011823	0	0.710265	0.537	0.244	0	epithelial cells
ENSGALG00010018171	0	0.708997	0.401	0.179	0	epithelial cells
PRKCD	0	0.7002	0.448	0.233	0	epithelial cells
FAM26E	0	0.69466	0.425	0.157	0	epithelial cells
CELSR1	0	0.693557	0.568	0.283	0	epithelial cells
PDLIM4	0	0.692647	0.413	0.201	0	epithelial cells
MEIS1	0	0.690331	0.788	0.546	0	epithelial cells
TRPS1	0	0.689687	0.679	0.371	0	epithelial cells
SSR1	0	0.686446	0.599	0.333	0	epithelial cells
DUSP1	0	0.686006	0.847	0.68	0	epithelial cells
VCL	0	0.684424	0.522	0.309	0	epithelial cells
RETREG1	0	0.683787	0.479	0.197	0	epithelial cells
CLDN3	0	0.676617	0.701	0.4	0	epithelial cells
HEY1	0	0.673943	0.435	0.151	0	epithelial cells
RTN4	0	0.672861	0.757	0.518	0	epithelial cells
ENSGALG00010022810	0	0.669502	0.41	0.174	0	epithelial cells
SDC1	0	0.666632	0.453	0.222	0	epithelial cells
FOS	0	0.661379	0.916	0.832	0	epithelial cells
ANXA1	0	0.66083	0.614	0.37	0	epithelial cells
EGR1	0	0.660379	0.673	0.484	0	epithelial cells
GMDS	0	0.660351	0.618	0.378	0	epithelial cells
IKZF2	0	0.654538	0.421	0.17	0	epithelial cells
ENSGALG00010029737	0	0.654323	0.4	0.141	0	epithelial cells
SMARCA2	0	0.653394	0.844	0.601	0	epithelial cells
MLLT3	0	0.652465	0.474	0.262	0	epithelial cells
NBEAL1	0	0.651247	0.58	0.303	0	epithelial cells
DOK6	0	0.650968	0.533	0.26	0	epithelial cells
PAPSS1	0	0.648415	0.561	0.276	0	epithelial cells
ENSGALG00010022809	0	0.647219	0.522	0.302	0	epithelial cells
OTUD1	0	0.64504	0.588	0.408	0	epithelial cells
SCNN1B	0	0.64239	0.709	0.378	0	epithelial cells
KDM4C	0	0.640593	0.739	0.5	0	epithelial cells
ENSGALG00010021609	0	0.634136	0.612	0.346	0	epithelial cells
FLNB	0	0.632039	0.719	0.473	0	epithelial cells
DACH2	0	0.631407	0.478	0.253	0	epithelial cells
NEDD9	0	0.63137	0.52	0.281	0	epithelial cells
EFNB1	0	0.630871	0.443	0.196	0	epithelial cells
EIF2AK3	0	0.626483	0.604	0.356	0	epithelial cells
SLC9A9	0	0.624459	0.591	0.283	0	epithelial cells
CLDN1	0	0.62278	0.629	0.353	0	epithelial cells
TACC3	0	0.622533	0.468	0.21	0	epithelial cells
DUSP10	0	0.620285	0.468	0.279	0	epithelial cells
TIPARP	0	0.617485	0.554	0.365	0	epithelial cells
KALRN	0	0.613203	0.42	0.203	0	epithelial cells
DOCK1	0	0.612281	0.741	0.493	0	epithelial cells
DDIT4	0	0.610492	0.539	0.339	0	epithelial cells
SMAD6	0	0.60634	0.419	0.197	0	epithelial cells
SLC35F1	0	0.60351	0.488	0.241	0	epithelial cells
PTPRF	0	0.602756	0.715	0.476	0	epithelial cells
KLF4	0	0.602534	0.49	0.262	0	epithelial cells
BMPR2	0	0.602238	0.724	0.462	0	epithelial cells
MICAL3	0	0.60038	0.558	0.32	0	epithelial cells
WFDC2	0	4.36657	0.836	0.177	0	ionocytes
SPHKAP	0	3.83874	0.871	0.066	0	ionocytes
PDE1C	0	3.77679	0.961	0.251	0	ionocytes
CRABP1	0	3.65597	0.804	0.064	0	ionocytes
RASL11A	0	3.46272	0.79	0.059	0	ionocytes
DAB2	0	2.98375	0.706	0.056	0	ionocytes
SLC4A1	0	2.9495	0.664	0.029	0	ionocytes
HS6ST3	0	2.87719	0.838	0.237	0	ionocytes
KCNIP1	0	2.7604	0.635	0.039	0	ionocytes
CFTR	0	2.73022	0.697	0.07	0	ionocytes
BSND	0	2.71481	0.625	0.025	0	ionocytes
SYN2	0	2.71449	0.677	0.048	0	ionocytes
CDK14	0	2.65997	0.749	0.157	0	ionocytes
MALL	0	2.63737	0.638	0.093	0	ionocytes
GABBR2	0	2.61411	0.544	0.021	0	ionocytes
CHGB	0	2.52321	0.512	0.112	0	ionocytes
ATP6AP1	0	2.41212	0.751	0.279	0	ionocytes
NPTX2	0	2.32649	0.504	0.054	0	ionocytes
ENSGALG00010012789	0	2.27587	0.5	0.019	0	ionocytes
FOXI1	0	2.26284	0.527	0.024	0	ionocytes
IFITM5	0	2.24281	0.621	0.099	0	ionocytes
CHRM3	0	2.23541	0.541	0.06	0	ionocytes
HSPB7	0	2.21215	0.483	0.019	0	ionocytes
C11orf16	0	2.14399	0.683	0.281	0	ionocytes
CHRNA7	0	2.14283	0.475	0.015	0	ionocytes
DMD	0	2.1245	0.558	0.084	0	ionocytes
RORB	0	2.11784	0.547	0.115	0	ionocytes
ENSGALG00010006824	0	2.10056	0.486	0.02	0	ionocytes
ATP6V0E1	0	2.0894	0.771	0.42	0	ionocytes
ENSGALG00010016595	0	2.07016	0.502	0.045	0	ionocytes
ATP1B1	0	2.05605	0.914	0.689	0	ionocytes
UCHL1	0	2.00893	0.616	0.188	0	ionocytes
ATP6AP2	0	1.98024	0.648	0.271	0	ionocytes
SHANK2	0	1.94029	0.516	0.081	0	ionocytes
CCNI	0	1.93701	0.734	0.414	0	ionocytes
ENSGALG00010025028	0	1.87928	0.589	0.199	0	ionocytes
ST8SIA5	0	1.8634	0.476	0.054	0	ionocytes
PROM1	0	1.86107	0.464	0.032	0	ionocytes
ATP6V1G3	0	1.85354	0.594	0.169	0	ionocytes
ATP6V1H	0	1.84474	0.524	0.105	0	ionocytes
AVPR1A	0	1.83119	0.413	0.013	0	ionocytes
PRKCA	0	1.82401	0.58	0.19	0	ionocytes
SASH1	0	1.79187	0.627	0.245	0	ionocytes
KCNAB1	0	1.76733	0.403	0.012	0	ionocytes
MAB21L3	0	1.74911	0.41	0.019	0	ionocytes
NPY	0	1.73616	0.44	0.114	0	ionocytes
ENSGALG00010020087	0	1.70676	0.405	0.027	0	ionocytes
ATP6V0C	0	1.70328	0.77	0.51	0	ionocytes
CACNA2D1	0	1.67349	0.464	0.054	0	ionocytes
RAD23B	0	1.65306	0.783	0.497	0	ionocytes
PIP5K1B	0	1.55172	0.745	0.327	0	ionocytes
NCOA4	0	1.54104	0.553	0.23	0	ionocytes
CALM1	0	1.52994	0.932	0.81	0	ionocytes
MT3	0	1.52746	0.583	0.261	0	ionocytes
SLC43A2	0	1.52318	0.466	0.106	0	ionocytes
ATP6V0D2	0	1.51323	0.642	0.327	0	ionocytes
GRIP1	0	1.50798	0.471	0.128	0	ionocytes
CRIM1	0	1.50445	0.813	0.494	0	ionocytes
USP12	0	1.48418	0.507	0.188	0	ionocytes
ESRRG	0	1.47585	0.85	0.601	0	ionocytes
ATP6V1E1	0	1.43372	0.592	0.31	0	ionocytes
EVL	0	1.42478	0.447	0.103	0	ionocytes
CAB39	0	1.41769	0.512	0.217	0	ionocytes
NUBPL	0	1.40796	0.45	0.152	0	ionocytes
ENSGALG00010000798	0	1.4051	0.466	0.156	0	ionocytes
CMTM6	0	1.38891	0.405	0.089	0	ionocytes
RERE	0	1.38308	0.649	0.39	0	ionocytes
HSD17B12	0	1.35383	0.529	0.244	0	ionocytes
GNAI1	0	1.35224	0.604	0.314	0	ionocytes
RPL21	0	1.33465	0.945	0.837	0	ionocytes
SGK1	0	1.32845	0.556	0.191	0	ionocytes
LASP1	0	1.32316	0.453	0.162	0	ionocytes
CKB	0	1.32236	0.886	0.671	0	ionocytes
COX4I1	0	1.32065	0.684	0.505	0	ionocytes
ATP6V0A4	0	1.29017	0.724	0.472	0	ionocytes
ATP1A1	0	1.28432	0.953	0.833	0	ionocytes
ENSGALG00010022225	0	1.27451	0.679	0.327	0	ionocytes
SPTSSA	0	1.269	0.452	0.174	0	ionocytes
ALDOC	0	1.24796	0.433	0.179	0	ionocytes
S100A6	0	1.22524	0.878	0.685	0	ionocytes
KCNK7	0	1.18492	0.542	0.299	0	ionocytes
TBCA	0	1.18396	0.49	0.258	0	ionocytes
GULP1	0	1.18163	0.47	0.169	0	ionocytes
KRT40	0	1.17875	0.74	0.347	0	ionocytes
WDR72	0	1.14572	0.647	0.378	0	ionocytes
CRIP1	0	1.1413	0.541	0.237	0	ionocytes
RPL26L1	0	1.12749	0.889	0.752	0	ionocytes
NME2	0	1.1035	0.685	0.493	0	ionocytes
SOX9	0	1.10151	0.455	0.174	0	ionocytes
SIPA1L2	0	1.06786	0.459	0.198	0	ionocytes
GPX1	0	1.06781	0.731	0.524	0	ionocytes
DMXL1	0	1.05774	0.567	0.34	0	ionocytes
NPAS3	0	1.02493	0.614	0.39	0	ionocytes
PRKAG2	0	1.02304	0.528	0.317	0	ionocytes
NEDD4L	0	1.00463	0.975	0.85	0	ionocytes
BF2	0	1.00204	0.511	0.226	0	ionocytes
ATP5E	0	0.972412	0.684	0.541	0	ionocytes
NDUFA4	0	0.971784	0.66	0.504	0	ionocytes
CYCS	0	0.955542	0.504	0.315	0	ionocytes
PEPD	0	0.936128	0.429	0.252	0	ionocytes
ENO1	0	0.934914	0.627	0.468	0	ionocytes
GAPDH	0	0.933212	0.846	0.723	0	ionocytes
FAM13A	0	0.923055	0.621	0.403	0	ionocytes
FOXP1	0	0.91553	0.838	0.713	0	ionocytes
ATRN	0	0.909317	0.406	0.192	0	ionocytes
CERT1	0	0.901834	0.438	0.243	0	ionocytes
FBRSL1	0	0.900017	0.819	0.713	0	ionocytes
FER	0	0.870425	0.415	0.25	0	ionocytes
TPT1	0	0.863353	0.891	0.813	0	ionocytes
CD82	0	0.851257	0.449	0.271	0	ionocytes
HMGN2P46	0	0.829953	0.522	0.368	0	ionocytes
YWHAH	0	0.828022	0.449	0.277	0	ionocytes
ND3	0	0.826702	0.938	0.916	0	ionocytes
WWOX	0	0.821567	0.477	0.285	0	ionocytes
MAGI2	0	0.816887	0.586	0.385	0	ionocytes
B2M	0	0.798419	0.732	0.397	0	ionocytes
NEURL1	0	0.787804	0.411	0.239	0	ionocytes
CTSD	0	0.783575	0.49	0.332	0	ionocytes
RPS29	0	0.713224	0.777	0.681	0	ionocytes
NHS	0	0.694933	0.676	0.479	0	ionocytes
MTSS1	0	0.66115	0.791	0.66	0	ionocytes
ENSGALG00010023104	0	0.645937	0.459	0.279	0	ionocytes
ND1	0	0.626017	0.941	0.931	0	ionocytes
SORBS2	1.45434e-307	0.618517	0.701	0.564	3.42294e-303	ionocytes
ATP5MC1	1.52009e-304	0.756043	0.574	0.432	3.57769e-300	ionocytes
PTK2	1.92038e-300	0.736491	0.655	0.552	4.5198e-296	ionocytes
NDUFB2	3.19455e-286	0.76026	0.577	0.456	7.51869e-282	ionocytes
ATP5B	5.16175e-285	0.727056	0.612	0.505	1.21487e-280	ionocytes
MNAT1	6.13448e-264	0.755094	0.55	0.421	1.44381e-259	ionocytes
CHCHD10	2.46681e-262	0.725358	0.508	0.371	5.80588e-258	ionocytes
UQCRQ	4.16278e-254	0.765791	0.46	0.322	9.79753e-250	ionocytes
ATP5I	5.95808e-249	0.677997	0.61	0.507	1.40229e-244	ionocytes
SDK1	4.90876e-240	0.697719	0.506	0.367	1.15533e-235	ionocytes
COX5A	8.50167e-227	0.725393	0.488	0.363	2.00095e-222	ionocytes
ARFGEF1	1.24732e-226	0.729264	0.442	0.312	2.93568e-222	ionocytes
ATP5L	9.07048e-210	0.616689	0.583	0.48	2.13483e-205	ionocytes
GPHN	1.01249e-199	0.699278	0.42	0.286	2.38299e-195	ionocytes
UBE2H	5.57119e-183	0.616538	0.475	0.367	1.31123e-178	ionocytes
NDUFB4	5.13014e-175	0.66101	0.408	0.295	1.20743e-170	ionocytes
ENSGALG00010029728	4.21827e-173	0.658656	0.409	0.295	9.92812e-169	ionocytes
ATP5G3	2.13757e-172	0.620677	0.517	0.413	5.03099e-168	ionocytes
SESTD1	2.74683e-172	0.657952	0.4	0.283	6.46495e-168	ionocytes
ATP6V0B	4.76936e-170	0.607527	0.515	0.413	1.12252e-165	ionocytes
CDC14A	1.64651e-154	0.604288	0.407	0.297	3.87523e-150	ionocytes
ENSGALG00010010215	2.05964e-134	0.720543	0.441	0.342	4.84757e-130	ionocytes
UBP1	1.35608e-132	0.615124	0.44	0.355	3.19168e-128	ionocytes
ENSGALG00010007398	0	6.27789	0.907	0.154	0	luminal epithelial cells
EDIL3	0	5.25261	0.969	0.17	0	luminal epithelial cells
BPIFB3	0	4.67369	0.569	0.028	0	luminal epithelial cells
CALB1	0	3.92416	0.496	0.021	0	luminal epithelial cells
ENSGALG00010018630	0	3.51556	0.924	0.219	0	luminal epithelial cells
ENSGALG00010007339	0	3.48328	0.733	0.257	0	luminal epithelial cells
ATP8A2	0	3.0975	0.762	0.108	0	luminal epithelial cells
FGB	0	2.96141	0.443	0.01	0	luminal epithelial cells
CA8	0	2.73769	0.618	0.024	0	luminal epithelial cells
PPDPF	0	2.69381	0.773	0.252	0	luminal epithelial cells
NAT8L	0	2.64644	0.567	0.027	0	luminal epithelial cells
FGFRL1	0	2.63674	0.576	0.019	0	luminal epithelial cells
CHST12	0	2.61195	0.59	0.048	0	luminal epithelial cells
SLC9A2	0	2.56392	0.864	0.358	0	luminal epithelial cells
ADK	0	2.48217	0.672	0.138	0	luminal epithelial cells
SLC27A6	0	2.47096	0.539	0.014	0	luminal epithelial cells
ENSGALG00010003765	0	2.45616	0.499	0.054	0	luminal epithelial cells
CLU	0	2.42324	0.527	0.147	0	luminal epithelial cells
DACH1	0	2.38642	0.597	0.066	0	luminal epithelial cells
CLDN10	0	2.2979	0.485	0.016	0	luminal epithelial cells
ENSGALG00010018641	0	2.21424	0.578	0.052	0	luminal epithelial cells
EMB	0	2.1933	0.446	0.013	0	luminal epithelial cells
ENSGALG00010023104	0	2.12341	0.72	0.277	0	luminal epithelial cells
PHACTR1	0	2.11267	0.424	0.008	0	luminal epithelial cells
ATP2C2	0	2.09923	0.574	0.102	0	luminal epithelial cells
SLC39A8	0	2.08111	0.855	0.42	0	luminal epithelial cells
ESR1	0	2.07308	0.458	0.02	0	luminal epithelial cells
NKD1	0	2.01229	0.471	0.025	0	luminal epithelial cells
ATP2A3	0	1.93761	0.478	0.068	0	luminal epithelial cells
CLIC6	0	1.87934	0.7	0.265	0	luminal epithelial cells
NPTN	0	1.83676	0.723	0.349	0	luminal epithelial cells
ENSGALG00010003560	0	1.80385	0.513	0.093	0	luminal epithelial cells
CCNY	0	1.77993	0.506	0.085	0	luminal epithelial cells
BNC2	0	1.77288	0.514	0.071	0	luminal epithelial cells
GSTM2	0	1.75616	0.496	0.081	0	luminal epithelial cells
ROBO2	0	1.75117	0.406	0.059	0	luminal epithelial cells
HSD17B4	0	1.68757	0.659	0.265	0	luminal epithelial cells
TNFAIP8	0	1.68725	0.525	0.127	0	luminal epithelial cells
RET	0	1.66442	0.419	0.036	0	luminal epithelial cells
PALMD	0	1.64125	0.46	0.047	0	luminal epithelial cells
ARHGEF28	0	1.63363	0.704	0.301	0	luminal epithelial cells
RCN2	0	1.61218	0.631	0.24	0	luminal epithelial cells
CDH4	0	1.56785	0.494	0.144	0	luminal epithelial cells
ENSGALG00010003878	0	1.56234	0.446	0.044	0	luminal epithelial cells
SH3GLB2	0	1.54324	0.412	0.045	0	luminal epithelial cells
NRIP1	0	1.51621	0.767	0.458	0	luminal epithelial cells
RASL10A	0	1.48619	0.895	0.652	0	luminal epithelial cells
ENSGALG00010008935	0	1.48346	0.454	0.062	0	luminal epithelial cells
ATP8A1	0	1.46509	0.728	0.353	0	luminal epithelial cells
ENSGALG00010017427	0	1.43668	0.557	0.178	0	luminal epithelial cells
ENSGALG00010009645	0	1.42802	0.454	0.096	0	luminal epithelial cells
SOX6	0	1.4201	0.61	0.114	0	luminal epithelial cells
RNF130	0	1.34676	0.447	0.123	0	luminal epithelial cells
SUCO	0	1.34355	0.449	0.134	0	luminal epithelial cells
NFIA	0	1.33444	0.914	0.73	0	luminal epithelial cells
NT5DC1	0	1.32031	0.454	0.161	0	luminal epithelial cells
IQGAP2	0	1.31863	0.702	0.403	0	luminal epithelial cells
FAM219A	0	1.31108	0.485	0.156	0	luminal epithelial cells
CHCHD10	0	1.30824	0.676	0.372	0	luminal epithelial cells
CMTM4	0	1.30334	0.507	0.19	0	luminal epithelial cells
MFGE8	0	1.28866	0.459	0.115	0	luminal epithelial cells
DPF3	0	1.28158	0.49	0.174	0	luminal epithelial cells
TNFSF10	0	1.27302	0.605	0.294	0	luminal epithelial cells
CHP1	0	1.2424	0.633	0.349	0	luminal epithelial cells
ATP2B2	0	1.19857	0.933	0.715	0	luminal epithelial cells
CACNB2	0	1.19641	0.405	0.174	0	luminal epithelial cells
RPS27L	0	1.19105	0.494	0.215	0	luminal epithelial cells
SERP1	0	1.18106	0.65	0.396	0	luminal epithelial cells
SLC11A2	0	1.18088	0.414	0.141	0	luminal epithelial cells
SHANK2	0	1.14521	0.416	0.121	0	luminal epithelial cells
FKBP3	0	1.13838	0.485	0.224	0	luminal epithelial cells
FARP1	0	1.13149	0.748	0.485	0	luminal epithelial cells
MPC1L	0	1.12513	0.455	0.199	0	luminal epithelial cells
NSMF	0	1.12389	0.457	0.18	0	luminal epithelial cells
ENSGALG00010005899	0	1.1103	0.441	0.162	0	luminal epithelial cells
MSX2	0	1.10407	0.692	0.424	0	luminal epithelial cells
LGMN	0	1.08717	0.453	0.176	0	luminal epithelial cells
COBLL1	0	1.06019	0.684	0.44	0	luminal epithelial cells
PAX2	0	1.05587	0.846	0.621	0	luminal epithelial cells
TBX3	0	1.05555	0.614	0.372	0	luminal epithelial cells
MSRB3	0	1.05489	0.443	0.171	0	luminal epithelial cells
EPB41L4A	0	1.02681	0.623	0.344	0	luminal epithelial cells
DBI	0	1.02272	0.449	0.188	0	luminal epithelial cells
RASSF3	0	0.992675	0.679	0.422	0	luminal epithelial cells
UQCRHL	0	0.991729	0.657	0.424	0	luminal epithelial cells
OAZ1	0	0.984534	0.787	0.62	0	luminal epithelial cells
TPRG1L	0	0.972059	0.411	0.17	0	luminal epithelial cells
SORL1	0	0.966744	0.441	0.176	0	luminal epithelial cells
WWC2	0	0.964862	0.517	0.265	0	luminal epithelial cells
SFT2D1	0	0.961596	0.433	0.199	0	luminal epithelial cells
KCNN2	0	0.939878	0.577	0.3	0	luminal epithelial cells
RAB20	0	0.925645	0.446	0.201	0	luminal epithelial cells
ENSGALG00010002585	0	0.896155	0.409	0.168	0	luminal epithelial cells
CHCHD2	0	0.888726	0.805	0.625	0	luminal epithelial cells
TMEM45B.1	0	0.8829	0.412	0.166	0	luminal epithelial cells
ND6	0	0.860159	0.994	0.96	0	luminal epithelial cells
ND2	0	0.782416	0.969	0.888	0	luminal epithelial cells
ND1	0	0.754977	0.982	0.93	0	luminal epithelial cells
CA2	0	0.724572	0.408	0.129	0	luminal epithelial cells
ND5	0	0.607292	0.991	0.958	0	luminal epithelial cells
CYTB	0	0.600381	0.994	0.965	0	luminal epithelial cells
ICA1	8.95886e-305	0.963737	0.493	0.247	2.10856e-300	luminal epithelial cells
ND3	1.91736e-302	0.628581	0.976	0.915	4.5127e-298	luminal epithelial cells
BMPR1B	3.46954e-301	0.922248	0.551	0.282	8.16592e-297	luminal epithelial cells
ATP5E	5.69932e-289	0.881795	0.745	0.549	1.34139e-284	luminal epithelial cells
RBM47	2.39538e-288	0.889973	0.625	0.392	5.63777e-284	luminal epithelial cells
GREB1L	9.4774e-288	0.953493	0.409	0.182	2.2306e-283	luminal epithelial cells
COX6A1	5.75367e-286	0.846239	0.772	0.606	1.35418e-281	luminal epithelial cells
SMIM14	2.47376e-284	1.0103	0.618	0.406	5.82223e-280	luminal epithelial cells
ENSGALG00010013319	1.59232e-283	0.95798	0.561	0.333	3.74769e-279	luminal epithelial cells
ATP5MC1	8.12769e-274	0.930647	0.654	0.438	1.91293e-269	luminal epithelial cells
UBAP2L2	1.03609e-266	0.964472	0.589	0.378	2.43853e-262	luminal epithelial cells
ATP5J2	1.33625e-264	0.930274	0.651	0.446	3.14501e-260	luminal epithelial cells
COX6C	3.32585e-260	0.907779	0.668	0.461	7.82773e-256	luminal epithelial cells
UQCR10	2.71246e-258	0.88192	0.615	0.391	6.38405e-254	luminal epithelial cells
PRELID1	1.13419e-257	0.875403	0.523	0.298	2.66944e-253	luminal epithelial cells
NHS	8.5244e-250	0.857644	0.712	0.493	2.0063e-245	luminal epithelial cells
CGNL1	5.76059e-248	0.782468	0.41	0.196	1.35581e-243	luminal epithelial cells
ENSGALG00010027985	1.92776e-244	0.837435	0.413	0.202	4.53718e-240	luminal epithelial cells
AP1S2	6.0618e-244	0.944823	0.41	0.201	1.4267e-239	luminal epithelial cells
CAT	5.35504e-243	0.926825	0.582	0.371	1.26036e-238	luminal epithelial cells
ENSGALG00010016500	2.1123e-238	0.838782	0.694	0.511	4.97152e-234	luminal epithelial cells
ATP5G3	2.3423e-237	0.863136	0.621	0.415	5.51283e-233	luminal epithelial cells
SEC61G	1.62395e-236	0.903691	0.532	0.318	3.82214e-232	luminal epithelial cells
ITM2A	4.77104e-236	0.660874	0.803	0.672	1.12291e-231	luminal epithelial cells
ATP5B	5.31273e-231	0.797706	0.687	0.509	1.2504e-226	luminal epithelial cells
ZMYND11	3.99474e-230	0.818285	0.628	0.441	9.40202e-226	luminal epithelial cells
COBL	1.66431e-227	0.752969	0.579	0.355	3.91713e-223	luminal epithelial cells
ATXN3	6.60437e-224	0.83446	0.625	0.43	1.55441e-219	luminal epithelial cells
TMEM106B	1.95987e-221	0.778454	0.409	0.207	4.61276e-217	luminal epithelial cells
ATP5L	2.58679e-218	0.76863	0.665	0.483	6.08826e-214	luminal epithelial cells
MDH2	6.22978e-218	0.848472	0.524	0.321	1.46624e-213	luminal epithelial cells
NELFA	1.01706e-217	0.750072	0.618	0.411	2.39375e-213	luminal epithelial cells
SEC62	1.19428e-217	0.818344	0.545	0.345	2.81086e-213	luminal epithelial cells
EPB41L4B	6.7242e-214	0.793321	0.558	0.353	1.58261e-209	luminal epithelial cells
CREB3L2	6.75727e-214	0.80191	0.622	0.44	1.59039e-209	luminal epithelial cells
WDFY2	4.25759e-213	0.763092	0.431	0.225	1.00207e-208	luminal epithelial cells
HOXB6	8.10251e-212	0.674755	0.687	0.49	1.90701e-207	luminal epithelial cells
EIF4EBP1	2.74641e-208	0.762479	0.584	0.388	6.46394e-204	luminal epithelial cells
ADD3	4.37706e-204	0.772801	0.523	0.32	1.03018e-199	luminal epithelial cells
BMPR2	6.68127e-204	0.705674	0.78	0.613	1.5725e-199	luminal epithelial cells
PBX3	1.94244e-202	0.740111	0.52	0.309	4.57172e-198	luminal epithelial cells
COL25A1	1.00905e-201	1.31886	0.401	0.214	2.37491e-197	luminal epithelial cells
NEK10	1.29273e-199	0.759288	0.47	0.256	3.04257e-195	luminal epithelial cells
H1-10	7.06888e-199	0.729958	0.447	0.25	1.66373e-194	luminal epithelial cells
ATP5F1AZ	3.06361e-198	0.772396	0.463	0.266	7.21052e-194	luminal epithelial cells
ENSGALG00010018171	3.33128e-197	0.717276	0.524	0.302	7.84051e-193	luminal epithelial cells
SLC4A7	1.15785e-192	0.656631	0.847	0.695	2.72511e-188	luminal epithelial cells
RDX	3.25623e-192	0.736604	0.517	0.323	7.66386e-188	luminal epithelial cells
NDUFB2	6.56888e-191	0.712521	0.647	0.462	1.54605e-186	luminal epithelial cells
AHCYL1	8.69193e-189	0.748526	0.421	0.232	2.04573e-184	luminal epithelial cells
ENSGALG00010000561	2.98927e-180	0.638609	0.775	0.63	7.03554e-176	luminal epithelial cells
OXCT1	3.77447e-180	0.731993	0.514	0.323	8.88359e-176	luminal epithelial cells
CRY2	1.22298e-178	0.719051	0.497	0.31	2.8784e-174	luminal epithelial cells
ENSGALG00010026293	9.48482e-178	0.806769	0.583	0.407	2.23235e-173	luminal epithelial cells
COX7A2	2.60242e-177	0.709529	0.587	0.401	6.12506e-173	luminal epithelial cells
SERF2	1.06521e-173	0.61392	0.796	0.679	2.50708e-169	luminal epithelial cells
ERN1	6.84838e-171	0.700341	0.471	0.285	1.61183e-166	luminal epithelial cells
PHF20L1	5.31815e-167	0.66614	0.442	0.259	1.25168e-162	luminal epithelial cells
SREK1	9.43554e-164	0.694829	0.472	0.296	2.22075e-159	luminal epithelial cells
UQCRQ	4.77786e-161	0.690062	0.515	0.33	1.12452e-156	luminal epithelial cells
STRBP	3.02715e-157	0.657432	0.428	0.253	7.1247e-153	luminal epithelial cells
ATP5PF	1.27984e-156	0.661726	0.547	0.371	3.01222e-152	luminal epithelial cells
ENSGALG00010022734	2.78989e-154	0.716091	0.483	0.307	6.56629e-150	luminal epithelial cells
SORBS1	1.02118e-152	0.645682	0.531	0.346	2.40344e-148	luminal epithelial cells
NDUFA4	4.1801e-147	0.619751	0.668	0.516	9.83828e-143	luminal epithelial cells
TLE4	1.10252e-143	0.645659	0.457	0.284	2.59489e-139	luminal epithelial cells
PGR	9.43e-142	0.619102	0.506	0.329	2.21944e-137	luminal epithelial cells
NDUFS5	4.55282e-140	0.634484	0.524	0.354	1.07155e-135	luminal epithelial cells
TMEM248	3.05161e-138	0.662926	0.431	0.27	7.18228e-134	luminal epithelial cells
USMG5	5.33521e-136	0.640113	0.473	0.303	1.2557e-131	luminal epithelial cells
SNX17	5.51904e-136	0.659622	0.612	0.46	1.29896e-131	luminal epithelial cells
GNB1	6.95601e-133	0.644019	0.659	0.543	1.63717e-128	luminal epithelial cells
RPN1	5.13607e-132	0.616713	0.465	0.301	1.20882e-127	luminal epithelial cells
NDUFAB1	4.38774e-130	0.638131	0.478	0.313	1.0327e-125	luminal epithelial cells
RB1	3.37242e-125	0.684559	0.507	0.355	7.93732e-121	luminal epithelial cells
ENSGALG00010009573	8.106e-125	0.607698	0.446	0.286	1.90783e-120	luminal epithelial cells
PPIB	2.69869e-109	0.602096	0.592	0.453	6.35163e-105	luminal epithelial cells
SOX17	1.67932e-108	0.649578	0.618	0.484	3.95245e-104	luminal epithelial cells
SLC35F1	3.9967e-105	0.63482	0.537	0.383	9.40663e-101	luminal epithelial cells
COL1A2	0	4.79786	0.828	0.028	0	fibroblasts
FBN1	0	4.74355	0.865	0.043	0	fibroblasts
COL1A1	0	4.66942	0.794	0.025	0	fibroblasts
DCN	0	4.59534	0.842	0.028	0	fibroblasts
COL3A1	0	4.58593	0.829	0.04	0	fibroblasts
ENSGALG00010025644	0	4.54943	0.739	0.046	0	fibroblasts
CCDC80	0	4.43621	0.819	0.029	0	fibroblasts
SPARC	0	4.28959	0.802	0.03	0	fibroblasts
MFAP5	0	3.92439	0.733	0.027	0	fibroblasts
MGP	0	3.91712	0.661	0.021	0	fibroblasts
PLAC9	0	3.88473	0.723	0.027	0	fibroblasts
COL6A1	0	3.83077	0.737	0.022	0	fibroblasts
EBF1	0	3.72178	0.707	0.025	0	fibroblasts
IGFBP7	0	3.62841	0.728	0.077	0	fibroblasts
LAMA2	0	3.6198	0.722	0.024	0	fibroblasts
ENSGALG00010003205	0	3.61727	0.681	0.024	0	fibroblasts
TXN	0	3.54568	0.834	0.356	0	fibroblasts
SDC2	0	3.53682	0.7	0.026	0	fibroblasts
APOA1	0	3.5026	0.456	0.02	0	fibroblasts
COL6A2	0	3.44553	0.679	0.024	0	fibroblasts
SPON2	0	3.42892	0.607	0.011	0	fibroblasts
HTRA1	0	3.3773	0.641	0.023	0	fibroblasts
ZCCHC24	0	3.32532	0.71	0.063	0	fibroblasts
COL5A1	0	3.24935	0.655	0.01	0	fibroblasts
EFEMP1	0	3.19157	0.636	0.068	0	fibroblasts
MMP2	0	3.16343	0.642	0.056	0	fibroblasts
COL4A1	0	3.11759	0.622	0.025	0	fibroblasts
SEMA3C	0	3.11024	0.687	0.054	0	fibroblasts
SCARA5	0	3.06464	0.565	0.017	0	fibroblasts
CPAMD8	0	3.03964	0.592	0.055	0	fibroblasts
GPX3	0	3.00454	0.712	0.24	0	fibroblasts
ENSGALG00010020003	0	2.9322	0.576	0.028	0	fibroblasts
AKAP12	0	2.92422	0.559	0.015	0	fibroblasts
FSTL1	0	2.92237	0.741	0.326	0	fibroblasts
FBLN2	0	2.90795	0.573	0.011	0	fibroblasts
TIMP2	0	2.88654	0.587	0.033	0	fibroblasts
SERPINH1	0	2.82675	0.64	0.071	0	fibroblasts
FRZB	0	2.78326	0.497	0.014	0	fibroblasts
TFPI2	0	2.75299	0.519	0.029	0	fibroblasts
SERPINF1	0	2.6825	0.555	0.072	0	fibroblasts
DLC1	0	2.68161	0.544	0.031	0	fibroblasts
CST3	0	2.62064	0.874	0.586	0	fibroblasts
LOXL1	0	2.58084	0.498	0.008	0	fibroblasts
OGN	0	2.54773	0.516	0.01	0	fibroblasts
EMILIN2	0	2.52648	0.506	0.015	0	fibroblasts
IGFBP5	0	2.51818	0.538	0.066	0	fibroblasts
TGFB2	0	2.46558	0.507	0.056	0	fibroblasts
THY1	0	2.4219	0.509	0.024	0	fibroblasts
ENSGALG00010029516	0	2.40454	0.46	0.021	0	fibroblasts
SEMA3D	0	2.40193	0.485	0.019	0	fibroblasts
VIM	0	2.35906	0.598	0.073	0	fibroblasts
CALD1	0	2.33672	0.478	0.023	0	fibroblasts
THBS1	0	2.33132	0.475	0.033	0	fibroblasts
MAP1B	0	2.3276	0.451	0.016	0	fibroblasts
GPR1	0	2.31277	0.476	0.019	0	fibroblasts
ANTXR2	0	2.30155	0.548	0.045	0	fibroblasts
PTRF	0	2.2691	0.524	0.034	0	fibroblasts
PLXDC2	0	2.22372	0.44	0.031	0	fibroblasts
BNC2	0	2.1925	0.543	0.065	0	fibroblasts
PCDHGC3	0	2.15873	0.501	0.027	0	fibroblasts
ENSGALG00010004980	0	2.15099	0.416	0.007	0	fibroblasts
OSR2	0	2.12358	0.457	0.006	0	fibroblasts
CELF2	0	2.12065	0.614	0.136	0	fibroblasts
PRSS23	0	2.10482	0.491	0.069	0	fibroblasts
WNT5A	0	2.07648	0.405	0.035	0	fibroblasts
COL4A2	0	2.07078	0.418	0.018	0	fibroblasts
TGFBR3	0	2.06427	0.544	0.156	0	fibroblasts
VCAN	0	2.04976	0.443	0.009	0	fibroblasts
CDH13	0	2.03188	0.43	0.013	0	fibroblasts
TMSB15B	0	2.02857	0.563	0.154	0	fibroblasts
ADAMTS5	0	2.0272	0.418	0.005	0	fibroblasts
ANGPTL2	0	2.01625	0.431	0.02	0	fibroblasts
RBMS3	0	2.01253	0.627	0.221	0	fibroblasts
SPTBN1	0	2.01136	0.772	0.493	0	fibroblasts
CHRDL1	0	1.99536	0.408	0.007	0	fibroblasts
TPST1	0	1.98256	0.499	0.098	0	fibroblasts
GFPT2	0	1.94166	0.408	0.073	0	fibroblasts
RARRES1	0	1.91142	0.627	0.134	0	fibroblasts
CD99	0	1.89949	0.605	0.27	0	fibroblasts
CTSK	0	1.89123	0.421	0.012	0	fibroblasts
SLIT3	0	1.87359	0.574	0.195	0	fibroblasts
LTBP1	0	1.86574	0.406	0.045	0	fibroblasts
HSPA5	0	1.82611	0.744	0.44	0	fibroblasts
S100A10.1	0	1.7793	0.55	0.208	0	fibroblasts
CRIP1	0	1.77375	0.617	0.253	0	fibroblasts
PRELP	0	1.76658	0.412	0.025	0	fibroblasts
LSP1P1	0	1.7634	0.428	0.043	0	fibroblasts
KLF2	0	1.75678	0.479	0.098	0	fibroblasts
EMP1	0	1.75451	0.44	0.058	0	fibroblasts
GXYLT2	0	1.74997	0.538	0.2	0	fibroblasts
ABI3BP	0	1.74766	0.409	0.029	0	fibroblasts
TPPP3	0	1.74109	0.405	0.053	0	fibroblasts
ENSGALG00010008935	0	1.7302	0.448	0.059	0	fibroblasts
ENSGALG00010010796	0	1.72829	0.516	0.168	0	fibroblasts
STARD13	0	1.71497	0.465	0.144	0	fibroblasts
NBL1	0	1.6984	0.563	0.228	0	fibroblasts
CD81	0	1.65847	0.651	0.342	0	fibroblasts
MFGE8	0	1.64798	0.463	0.112	0	fibroblasts
HSP90B1	0	1.63926	0.698	0.383	0	fibroblasts
UGDH	0	1.59809	0.498	0.187	0	fibroblasts
TIMP3	0	1.58636	0.757	0.429	0	fibroblasts
EPB41L2	0	1.58313	0.46	0.095	0	fibroblasts
FZD1	0	1.53496	0.419	0.093	0	fibroblasts
HSPB1	0	1.51679	0.435	0.116	0	fibroblasts
METRNL	0	1.49673	0.444	0.128	0	fibroblasts
IFITM5	0	1.45623	0.533	0.143	0	fibroblasts
SPON1	0	1.43821	0.427	0.138	0	fibroblasts
GAS7	0	1.40654	0.413	0.076	0	fibroblasts
MARCKS	0	1.40481	0.541	0.289	0	fibroblasts
LHFPL2	0	1.39183	0.479	0.191	0	fibroblasts
LAMC1	0	1.38702	0.418	0.118	0	fibroblasts
ADD3	0	1.36822	0.575	0.315	0	fibroblasts
DPYSL2	0	1.35358	0.428	0.121	0	fibroblasts
TNFAIP8	0	1.34549	0.4	0.133	0	fibroblasts
CYR61	0	1.33768	0.48	0.241	0	fibroblasts
BICC1	0	1.3314	0.429	0.129	0	fibroblasts
GULP1	0	1.30414	0.517	0.187	0	fibroblasts
CKAP4	0	1.27551	0.406	0.129	0	fibroblasts
DST	0	1.25317	0.641	0.421	0	fibroblasts
NR2F2	0	1.22832	0.422	0.169	0	fibroblasts
S100A11	0	1.22797	0.556	0.265	0	fibroblasts
ITGB1	0	1.18603	0.593	0.385	0	fibroblasts
NFIB	0	1.18023	0.553	0.305	0	fibroblasts
IQSEC1	0	1.16533	0.425	0.163	0	fibroblasts
PMP22	0	1.0742	0.684	0.51	0	fibroblasts
MEIS2	0	1.06261	0.401	0.124	0	fibroblasts
FYN	0	0.97219	0.454	0.203	0	fibroblasts
ZEB2	0	0.945966	0.513	0.115	0	fibroblasts
SELENOP1	0	0.793671	0.506	0.171	0	fibroblasts
NFIA	9.55642e-288	0.70065	0.827	0.735	2.2492e-283	fibroblasts
HS6ST1	1.7338e-277	0.840516	0.409	0.192	4.08068e-273	fibroblasts
SH3BGRL3	4.60079e-272	1.05993	0.473	0.271	1.08284e-267	fibroblasts
ITM2B	2.04102e-268	0.855166	0.55	0.343	4.80375e-264	fibroblasts
PDIA4	2.26275e-261	0.993486	0.466	0.262	5.32562e-257	fibroblasts
CREB5	4.85321e-248	0.663916	0.729	0.505	1.14225e-243	fibroblasts
ANXA2	7.8965e-245	0.698032	0.73	0.57	1.85852e-240	fibroblasts
ITGAV	3.0571e-216	0.863443	0.557	0.391	7.19519e-212	fibroblasts
PLOD2	4.87807e-209	0.828475	0.471	0.28	1.1481e-204	fibroblasts
PPIB	1.32149e-205	0.859717	0.592	0.452	3.11025e-201	fibroblasts
ANXA5	3.42696e-205	0.766496	0.637	0.495	8.06569e-201	fibroblasts
DNAJB4	7.26347e-201	1.0732	0.437	0.26	1.70953e-196	fibroblasts
LAMP2	5.97934e-194	0.84827	0.51	0.344	1.4073e-189	fibroblasts
SASH1	1.28012e-192	0.879191	0.473	0.283	3.01289e-188	fibroblasts
RHOA	1.65365e-191	0.715567	0.689	0.593	3.89202e-187	fibroblasts
MT4	2.65057e-181	0.641189	0.764	0.555	6.23838e-177	fibroblasts
PERPB	9.84529e-164	0.729197	0.401	0.232	2.31719e-159	fibroblasts
MAGI2	7.37878e-157	0.767925	0.563	0.401	1.73667e-152	fibroblasts
DYL1	1.57906e-156	0.797178	0.444	0.284	3.71647e-152	fibroblasts
FNDC3B	5.71616e-156	0.687176	0.437	0.269	1.34536e-151	fibroblasts
COX6C	5.57617e-152	0.806568	0.583	0.466	1.31241e-147	fibroblasts
MSN	7.62408e-151	0.638935	0.455	0.283	1.7944e-146	fibroblasts
RBMS1	8.91197e-151	0.727662	0.58	0.464	2.09752e-146	fibroblasts
PDIA6	6.43215e-148	0.732325	0.431	0.27	1.51387e-143	fibroblasts
TRIO	2.65441e-143	0.652642	0.667	0.576	6.24742e-139	fibroblasts
MBNL2	1.34639e-142	0.639408	0.419	0.256	3.16887e-138	fibroblasts
CTDSPL	1.33213e-138	0.702051	0.526	0.391	3.13529e-134	fibroblasts
TUBA1A	5.18781e-137	0.616153	0.624	0.486	1.221e-132	fibroblasts
HSD17B12	3.6118e-134	1.08506	0.414	0.273	8.50073e-130	fibroblasts
TMOD3	3.84253e-134	0.709843	0.446	0.298	9.04379e-130	fibroblasts
LAMB1	1.23848e-124	0.629177	0.541	0.4	2.9149e-120	fibroblasts
RAC1	4.29014e-123	0.659428	0.412	0.27	1.00973e-118	fibroblasts
CD63	6.54335e-117	0.677503	0.439	0.304	1.54004e-112	fibroblasts
NCKAP1	2.54514e-116	0.645698	0.482	0.347	5.99024e-112	fibroblasts
DYNC1H1	8.0159e-110	0.608583	0.556	0.451	1.88662e-105	fibroblasts
CNN3	4.41785e-103	0.618788	0.508	0.388	1.03978e-98	fibroblasts
YWHAH	2.05422e-101	0.663058	0.424	0.291	4.83482e-97	fibroblasts
RPN1	7.11092e-98	0.605951	0.428	0.303	1.67363e-93	fibroblasts
CD74	0	4.90671	0.861	0.097	0	macrophages
BLB2	0	4.56352	0.787	0.064	0	macrophages
ENSGALG00010012436	0	4.11948	0.617	0.014	0	macrophages
SELENOP1	0	3.94849	0.783	0.164	0	macrophages
BLB1	0	3.86968	0.654	0.028	0	macrophages
ZEB2	0	3.69128	0.702	0.113	0	macrophages
ENSGALG00010010874	0	3.67336	0.525	0.027	0	macrophages
CCL4	0	3.63125	0.502	0.029	0	macrophages
MAFB	0	3.60271	0.615	0.022	0	macrophages
LY86	0	3.27554	0.581	0.053	0	macrophages
ENSGALG00010020417	0	3.25436	0.441	0.01	0	macrophages
CD44	0	3.14926	0.611	0.09	0	macrophages
IFI30	0	3.0854	0.579	0.048	0	macrophages
CSF1R	0	3.05229	0.534	0.009	0	macrophages
TGFBI	0	2.80585	0.498	0.038	0	macrophages
ENSGALG00010029417	0	2.79691	0.497	0.01	0	macrophages
STAB1	0	2.7843	0.497	0.023	0	macrophages
COLEC12	0	2.75006	0.453	0.02	0	macrophages
LAPTM5	0	2.71518	0.529	0.018	0	macrophages
RSFR	0	2.69462	0.458	0.007	0	macrophages
RGS1	0	2.51656	0.45	0.021	0	macrophages
CTSS	0	2.42548	0.501	0.104	0	macrophages
MEF2C	0	2.41569	0.445	0.023	0	macrophages
CELF2	0	2.40548	0.594	0.147	0	macrophages
MMR1L4	0	2.27719	0.445	0.005	0	macrophages
PREX1	0	2.26307	0.467	0.053	0	macrophages
PLBD1	0	2.23491	0.443	0.042	0	macrophages
ALCAM	0	2.18755	0.434	0.092	0	macrophages
PTPRC	0	2.18379	0.479	0.039	0	macrophages
SPI1	0	2.13074	0.417	0.005	0	macrophages
MITF	0	2.04047	0.624	0.421	0	macrophages
RBPJ	0	2.0335	0.468	0.163	0	macrophages
NUAK1	0	1.96572	0.418	0.097	0	macrophages
NRK	0	1.93884	0.415	0.042	0	macrophages
CAMK1D	0	1.90436	0.446	0.13	0	macrophages
VIM	0	1.88072	0.447	0.091	0	macrophages
ELMO1	0	1.81308	0.451	0.104	0	macrophages
CMIP	0	1.80902	0.465	0.113	0	macrophages
SGK1	0	1.80347	0.549	0.224	0	macrophages
DOCK4	0	1.77664	0.479	0.186	0	macrophages
ZEB1	0	1.76001	0.403	0.084	0	macrophages
EPB41L2	0	1.66762	0.432	0.104	0	macrophages
45359	0	1.60374	0.435	0.193	0	macrophages
FTH1	0	1.55529	0.946	0.863	0	macrophages
QKI	0	1.51873	0.703	0.562	0	macrophages
ATRN	0	1.50818	0.491	0.207	0	macrophages
SPRED1	0	1.47792	0.423	0.169	0	macrophages
ZFP36L1	0	1.33957	0.766	0.574	0	macrophages
KCNMA1	1.59263e-299	1.82159	0.418	0.177	3.74841e-295	macrophages
ENSGALG00010022225	4.66459e-282	1.45088	0.604	0.363	1.09786e-277	macrophages
TBC1D5	6.53945e-262	1.52909	0.587	0.4	1.53912e-257	macrophages
FNBP1	1.53751e-261	1.30342	0.507	0.282	3.61867e-257	macrophages
LYN	3.10042e-258	1.43905	0.483	0.268	7.29716e-254	macrophages
AGAP1	1.47262e-256	1.43846	0.613	0.452	3.46596e-252	macrophages
RPS6KA3	9.13217e-246	1.30153	0.419	0.202	2.14935e-241	macrophages
SLC9A9	2.41011e-240	1.30333	0.647	0.463	5.67243e-236	macrophages
WWP1	1.7662e-230	1.43253	0.461	0.253	4.15693e-226	macrophages
HSPB9	4.10782e-203	0.813209	0.939	0.841	9.66817e-199	macrophages
NFKBIA	1.27466e-200	1.40291	0.472	0.266	3.00003e-196	macrophages
PSAP	3.84862e-194	1.21024	0.632	0.524	9.05811e-190	macrophages
MAMLD1	5.69124e-194	1.39415	0.426	0.227	1.33949e-189	macrophages
GNA13	5.70427e-182	1.32788	0.413	0.23	1.34256e-177	macrophages
WDFY3	4.68989e-176	1.12697	0.598	0.473	1.10381e-171	macrophages
AHR1A	4.71669e-176	1.26128	0.413	0.231	1.11012e-171	macrophages
DISC1	7.46126e-176	1.15031	0.456	0.27	1.75608e-171	macrophages
CORO1C	1.95079e-172	1.02707	0.423	0.24	4.59138e-168	macrophages
VAV3	2.83131e-171	1.12366	0.533	0.356	6.66378e-167	macrophages
TLE4	9.05171e-163	1.22488	0.462	0.286	2.13041e-158	macrophages
PIM3	5.22877e-161	1.2518	0.492	0.312	1.23064e-156	macrophages
NR4A3	5.88771e-151	1.21388	0.679	0.517	1.38573e-146	macrophages
NFKBIZ	3.02352e-149	1.60485	0.419	0.258	7.11615e-145	macrophages
MSN	3.50042e-145	1.05734	0.455	0.287	8.23858e-141	macrophages
SORBS1	7.30317e-145	1.0436	0.505	0.35	1.71887e-140	macrophages
LRP5	1.06344e-144	1.13246	0.468	0.315	2.50291e-140	macrophages
ROCK1	1.20851e-142	1.02813	0.475	0.318	2.84434e-138	macrophages
SLC6A6	2.16727e-142	1.1755	0.556	0.413	5.10089e-138	macrophages
TSC22D4	1.0498e-133	0.858168	0.496	0.32	2.47081e-129	macrophages
PEPD	7.33085e-130	0.970464	0.425	0.268	1.72539e-125	macrophages
LY75	1.20527e-120	0.919947	0.423	0.267	2.83672e-116	macrophages
FNDC3B	3.52912e-108	0.911916	0.418	0.274	8.30614e-104	macrophages
MARCKS	3.85497e-105	0.998002	0.428	0.3	9.07305e-101	macrophages
DENND1B	8.6329e-104	0.891555	0.43	0.294	2.03184e-99	macrophages
LDLRAD4	3.51972e-101	0.980146	0.411	0.274	8.28401e-97	macrophages
SQSTM1	2.76168e-100	1.14052	0.477	0.353	6.49989e-96	macrophages
DIAPH2	1.02339e-99	0.741323	0.692	0.663	2.40865e-95	macrophages
PABPC1	4.94342e-98	0.611422	0.712	0.692	1.16348e-93	macrophages
NFKB1	1.57191e-93	1.34329	0.441	0.333	3.69964e-89	macrophages
SKAP2	1.13428e-87	0.895644	0.45	0.33	2.66965e-83	macrophages
IQGAP2	2.71485e-84	0.731103	0.528	0.415	6.38966e-80	macrophages
PNRC1	2.56916e-79	0.646416	0.677	0.656	6.04679e-75	macrophages
KLF6	9.9348e-78	0.73535	0.648	0.535	2.33825e-73	macrophages
CD81	1.37589e-73	0.758712	0.46	0.358	3.23829e-69	macrophages
PTPRJ	1.12431e-71	0.853328	0.468	0.371	2.64617e-67	macrophages
ENSGALG00010015867	9.34191e-70	0.877192	0.464	0.389	2.19871e-65	macrophages
CUX1	2.69961e-68	0.651926	0.596	0.551	6.3538e-64	macrophages
ARRDC3	3.20133e-64	0.813391	0.429	0.328	7.53466e-60	macrophages
CD47	1.38732e-61	0.725288	0.583	0.547	3.2652e-57	macrophages
RBMS1	1.85671e-56	0.724097	0.526	0.469	4.36994e-52	macrophages
CD164	3.07576e-53	0.675968	0.432	0.349	7.23912e-49	macrophages
TET2	5.29515e-53	0.608337	0.534	0.449	1.24627e-48	macrophages
PPP3CA	5.11758e-52	0.691449	0.488	0.42	1.20447e-47	macrophages
WNK1	1.73666e-50	0.787759	0.416	0.342	4.0874e-46	macrophages
TMEM135	8.25346e-48	0.706078	0.402	0.321	1.94254e-43	macrophages
CHD7	1.75177e-47	0.760381	0.49	0.416	4.12295e-43	macrophages
ZFP36L2	8.01473e-46	0.664607	0.476	0.404	1.88635e-41	macrophages
ATF7IP	3.40699e-42	0.729309	0.487	0.443	8.01868e-38	macrophages
PIAS1	6.71263e-40	0.619405	0.417	0.35	1.57988e-35	macrophages
PLSCR1	1.09208e-38	0.635285	0.408	0.332	2.57031e-34	macrophages
RAPGEF2	1.51377e-38	0.600877	0.538	0.493	3.56281e-34	macrophages
RASAL2	1.56766e-38	0.643023	0.492	0.444	3.68965e-34	macrophages
ETV6	8.86028e-37	0.671216	0.416	0.355	2.08535e-32	macrophages
IFRD1	2.35202e-35	0.676027	0.539	0.504	5.53571e-31	macrophages
ITGAV	2.6204e-35	0.630036	0.457	0.399	6.16737e-31	macrophages
ENSGALG00010007769	4.22573e-24	0.709049	0.44	0.414	9.94568e-20	macrophages
HMOX1	4.69235e-10	0.712424	0.408	0.408	1.10439e-05	macrophages
HBA1	0	8.0492	0.982	0.061	0	erythrocytes
HBBA	0	7.99443	0.969	0.055	0	erythrocytes
HBAD	0	6.92839	0.845	0.02	0	erythrocytes
H1F0	0	5.18967	0.771	0.012	0	erythrocytes
B2M	0	4.59231	0.913	0.429	0	erythrocytes
SOX6	0	4.53121	0.702	0.129	0	erythrocytes
CA2	0	4.37159	0.623	0.133	0	erythrocytes
ENSGALG00010001729	0	4.35192	0.705	0.01	0	erythrocytes
BF1	0	4.30905	0.823	0.234	0	erythrocytes
IFI27L2	0	4.13893	0.775	0.168	0	erythrocytes
FTH1	0	3.97416	0.974	0.865	0	erythrocytes
CREG1	0	3.76602	0.657	0.126	0	erythrocytes
ENSGALG00010029344	0	3.50743	0.641	0.134	0	erythrocytes
WBP4	0	3.47633	0.588	0.143	0	erythrocytes
ENSGALG00010003796	0	3.4329	0.51	0.033	0	erythrocytes
BF2	0	3.29211	0.721	0.252	0	erythrocytes
TAL1	0	3.03311	0.419	0.01	0	erythrocytes
RIPOR3	0	2.99554	0.483	0.097	0	erythrocytes
AK2	0	2.92479	0.49	0.111	0	erythrocytes
H3F3C	0	2.82775	0.862	0.639	0	erythrocytes
LY75	1.48296e-298	2.65842	0.567	0.267	3.4903e-294	erythrocytes
GPX1	1.49084e-238	2.03781	0.705	0.548	3.50884e-234	erythrocytes
HNRNPH1	9.63383e-232	1.80162	0.733	0.651	2.26742e-227	erythrocytes
UBB.1	3.38879e-229	0.912888	0.986	0.977	7.97587e-225	erythrocytes
TNRC6B	1.12823e-223	2.26912	0.626	0.435	2.6554e-219	erythrocytes
CYB5A	1.66536e-221	2.25888	0.416	0.166	3.91959e-217	erythrocytes
ITM2B	6.84752e-212	2.10753	0.581	0.351	1.61163e-207	erythrocytes
EDF1	3.63274e-186	2.08001	0.609	0.452	8.55002e-182	erythrocytes
RPL23A	1.66721e-183	1.52179	0.742	0.667	3.92396e-179	erythrocytes
ITM2A	2.62717e-180	1.45064	0.721	0.678	6.18331e-176	erythrocytes
SYNM	1.52037e-177	2.2467	0.518	0.309	3.57834e-173	erythrocytes
JAK2	1.58229e-163	2.15517	0.501	0.302	3.72407e-159	erythrocytes
CNBP	6.30871e-124	1.87291	0.556	0.449	1.48482e-119	erythrocytes
EPB41	6.00601e-121	2.02615	0.467	0.31	1.41357e-116	erythrocytes
ENSGALG00010022034	2.48649e-119	2.1444	0.426	0.257	5.8522e-115	erythrocytes
ATRX	2.28881e-113	1.98508	0.554	0.472	5.38693e-109	erythrocytes
TPT1	1.33475e-106	0.901782	0.798	0.824	3.14146e-102	erythrocytes
EIF1	1.16166e-105	1.74021	0.564	0.491	2.73409e-101	erythrocytes
NFE2L2	4.08092e-104	1.98362	0.467	0.332	9.60485e-100	erythrocytes
KIAA0232	5.29264e-103	1.72216	0.547	0.465	1.24568e-98	erythrocytes
ANKRD12	5.95696e-103	2.12167	0.428	0.278	1.40203e-98	erythrocytes
FXR1	4.80895e-93	1.74657	0.492	0.393	1.13183e-88	erythrocytes
SUMO2	1.56258e-75	1.58766	0.516	0.463	3.6777e-71	erythrocytes
RSRP1	7.50134e-71	1.73892	0.485	0.423	1.76551e-66	erythrocytes
C5orf24	9.93972e-62	1.83563	0.413	0.326	2.33941e-57	erythrocytes
PHF3	3.3592e-53	1.70804	0.42	0.353	7.90621e-49	erythrocytes
HNRNPAB	4.23099e-53	1.52332	0.452	0.406	9.95805e-49	erythrocytes
HEXIM1	8.21836e-46	1.66292	0.42	0.371	1.93427e-41	erythrocytes
RPL23	6.19071e-45	0.704888	0.742	0.81	1.45705e-40	erythrocytes
SLC25A24	1.82891e-31	1.12621	0.475	0.486	4.30452e-27	erythrocytes
OTUD1	9.28118e-28	0.80194	0.529	0.518	2.18442e-23	erythrocytes
EEF1B2	2.8452e-23	0.979284	0.522	0.597	6.69646e-19	erythrocytes
ENSGALG00010024799	9.37925e-22	1.50326	0.44	0.486	2.2075e-17	erythrocytes
EPAS1	1.11888e-19	1.10562	0.415	0.421	2.63339e-15	erythrocytes
HMGN1	2.04295e-19	1.46148	0.388	0.406	4.80829e-15	erythrocytes
PPP1CB	1.5184e-18	1.14432	0.438	0.489	3.5737e-14	erythrocytes
KMT2E	1.16582e-17	0.939168	0.512	0.608	2.74387e-13	erythrocytes
SPTAN1	2.57326e-17	0.803074	0.503	0.565	6.05642e-13	erythrocytes
FRYL	2.63928e-17	1.13133	0.419	0.449	6.21181e-13	erythrocytes
PBX1	9.4435e-16	0.979684	0.476	0.571	2.22262e-11	erythrocytes
EIF5	9.12769e-13	1.04149	0.431	0.504	2.14829e-08	erythrocytes
ARID2	3.46899e-12	0.604654	0.24	0.41	8.16462e-08	erythrocytes
STAG2	1.37564e-10	1.13244	0.383	0.433	3.23771e-06	erythrocytes
STK26	1.39172e-10	1.12174	0.374	0.415	3.27554e-06	erythrocytes
LAMP1	1.59945e-10	0.92645	0.442	0.533	3.76447e-06	erythrocytes
RPL22	4.07661e-10	0.627493	0.556	0.687	9.5947e-06	erythrocytes
UBB	1.19936e-08	1.01322	0.4	0.468	0.000282281	erythrocytes
ATF7IP	1.53311e-07	1.0017	0.386	0.446	0.00360833	erythrocytes
TRIP12	2.85486e-05	1.05972	0.379	0.464	0.671921	erythrocytes
BRD2	0.00010628	1.0981	0.366	0.444	1	erythrocytes
SLC6A6	0.00028861	0.728657	0.366	0.421	1	erythrocytes
FNDC3A	0.000417173	0.673822	0.272	0.408	1	erythrocytes
EP300	0.000572919	1.03668	0.337	0.405	1	erythrocytes
DYRK1A	0.000884123	0.689302	0.271	0.402	1	erythrocytes
YTHDC1	0.00242245	0.698045	0.307	0.464	1	erythrocytes
HNRNPH3	0.00373974	0.694688	0.28	0.412	1	erythrocytes
RPL30	0.00375539	0.649705	0.474	0.622	1	erythrocytes
RBM23	0.00919493	0.672473	0.355	0.541	1	erythrocytes
ENSGALG00010003777	0	8.11304	1	0.402	0	B cells
IGLL1	0	7.56658	1	0.496	0	B cells
JCHAIN	0	7.14339	0.999	0.14	0	B cells
ENSGALG00010004071	0	7.05094	0.973	0.109	0	B cells
UTP3	0	5.27763	0.984	0.069	0	B cells
TXNDC5	0	3.19328	0.752	0.063	0	B cells
MZB1	0	2.64478	0.672	0.002	0	B cells
BMP6	0	2.56119	0.65	0.077	0	B cells
ENSGALG00010000657	0	2.38212	0.67	0.067	0	B cells
ENSGALG00010010170	0	2.14453	0.553	0.028	0	B cells
FAM46C	0	2.10708	0.594	0.037	0	B cells
FKBP11	0	1.90046	0.604	0.074	0	B cells
IRF4	0	1.88456	0.461	0.006	0	B cells
NKAIN2	0	1.87303	0.428	0.017	0	B cells
IFI30	0	1.75837	0.617	0.061	0	B cells
LMAN1L	0	1.68224	0.6	0.111	0	B cells
AFF2	0	1.62267	0.593	0.089	0	B cells
ENSGALG00010012858	0	1.59566	0.428	0.004	0	B cells
HDLBP	0	1.57693	0.691	0.333	0	B cells
CDH11	0	1.42133	0.436	0.015	0	B cells
ZCCHC24	0	1.37066	0.641	0.094	0	B cells
UST	0	1.36983	0.501	0.049	0	B cells
BLVRA	0	1.33633	0.457	0.004	0	B cells
DENND5B	0	1.32283	0.462	0.024	0	B cells
MEF2C	0	1.24018	0.483	0.033	0	B cells
PRDM1	0	1.18071	0.45	0.02	0	B cells
SRGN	0	1.12264	0.477	0.015	0	B cells
ERLEC1	0	1.12037	0.541	0.164	0	B cells
GPC4	0	1.1141	0.501	0.073	0	B cells
DOCK2	0	1.10947	0.476	0.03	0	B cells
MAN1A1	0	1.07169	0.529	0.122	0	B cells
TRAF3	0	1.05637	0.543	0.158	0	B cells
RRBP1	0	1.04415	0.503	0.131	0	B cells
ARHGAP15	0	1.00754	0.495	0.037	0	B cells
GPR183	0	0.973364	0.406	0.031	0	B cells
GPRIN3	0	0.955671	0.42	0.054	0	B cells
EDEM3	0	0.929217	0.419	0.062	0	B cells
FAM129A	0	0.920539	0.434	0.073	0	B cells
SEPTIN2	0	0.902279	0.446	0.08	0	B cells
PLCL2	0	0.866828	0.412	0.071	0	B cells
CPNE4	0	0.858018	0.412	0.085	0	B cells
PRDX4	1.84789e-271	1.04715	0.556	0.19	4.3492e-267	B cells
CPEB3	2.93942e-270	0.969907	0.528	0.163	6.91821e-266	B cells
HSP90B1	8.76175e-261	1.40538	0.755	0.396	2.06217e-256	B cells
MCFD2	3.18788e-229	0.619119	0.404	0.109	7.50301e-225	B cells
RAB43	9.75574e-216	0.619839	0.401	0.112	2.29611e-211	B cells
ASXL2	1.7265e-213	0.702208	0.459	0.145	4.0635e-209	B cells
XBP1	8.33323e-203	1.06287	0.656	0.325	1.96131e-198	B cells
DAD1	1.54498e-202	0.982735	0.591	0.251	3.63626e-198	B cells
HDAC9	1.11727e-193	0.863854	0.562	0.217	2.6296e-189	B cells
SPCS3	3.76748e-193	1.04205	0.662	0.339	8.86715e-189	B cells
DGKD	1.0004e-176	0.748266	0.484	0.179	2.35455e-172	B cells
IRF8	3.90608e-174	0.841794	0.401	0.134	9.19335e-170	B cells
ENSGALG00010014249	3.23839e-173	0.743294	0.498	0.192	7.62188e-169	B cells
MAN2A1	6.93041e-163	0.704087	0.535	0.216	1.63114e-158	B cells
FAM3C	2.37847e-159	0.669865	0.495	0.192	5.59797e-155	B cells
PDIA4	1.10809e-158	0.913236	0.578	0.269	2.60801e-154	B cells
CST3	1.69404e-151	0.616001	0.812	0.601	3.9871e-147	B cells
SEC11C	3.34905e-150	0.689273	0.492	0.199	7.88232e-146	B cells
MANF	3.50133e-146	0.679007	0.509	0.213	8.24072e-142	B cells
DAP	1.18474e-144	0.603054	0.495	0.201	2.78841e-140	B cells
UBE2J1	6.12795e-140	0.641247	0.461	0.181	1.44227e-135	B cells
MTDH	1.74202e-139	0.818994	0.611	0.317	4.10001e-135	B cells
KIAA1217	2.21073e-139	0.937265	0.703	0.415	5.20318e-135	B cells
EDEM1	1.17879e-136	0.686603	0.515	0.23	2.77439e-132	B cells
RPL22L1	1.52085e-136	0.817356	0.608	0.307	3.57948e-132	B cells
DST	2.57549e-131	0.879735	0.707	0.429	6.06168e-127	B cells
ERGIC1	5.39936e-122	0.745935	0.579	0.301	1.27079e-117	B cells
RRAS	1.17604e-114	0.616325	0.546	0.266	2.76793e-110	B cells
SEC61B	3.12735e-114	0.673929	0.601	0.326	7.36054e-110	B cells
PPIB	2.19255e-113	0.729262	0.696	0.456	5.1604e-109	B cells
TMED2	8.03225e-112	0.623126	0.535	0.267	1.89047e-107	B cells
GBE1	7.76868e-111	0.656866	0.476	0.214	1.82844e-106	B cells
DNAJC3	3.2391e-97	0.608826	0.596	0.337	7.62355e-93	B cells
ITGB1BP3	4.53827e-90	0.635164	0.671	0.431	1.06813e-85	B cells
GNLY	0	4.50769	0.403	0.015	0	T cells
ARHGAP15	0	4.1496	0.755	0.038	0	T cells
CD44	0	4.14236	0.823	0.105	0	T cells
PTPRC	0	4.03802	0.753	0.051	0	T cells
SRGN	0	3.80586	0.492	0.018	0	T cells
RGS1	0	3.24174	0.559	0.034	0	T cells
ELMO1	0	3.10172	0.645	0.114	0	T cells
ENSGALG00010018038	0	3.08721	0.454	0.006	0	T cells
RUNX2	0	2.95717	0.487	0.014	0	T cells
RUNX3	0	2.85861	0.407	0.011	0	T cells
ENSGALG00010018325	0	2.83386	0.413	0.007	0	T cells
SAMSN1	0	2.8057	0.467	0.045	0	T cells
PREX1	0	2.68923	0.52	0.067	0	T cells
IKZF1	0	2.68186	0.476	0.017	0	T cells
AFF2	0	2.63182	0.542	0.094	0	T cells
CMIP	0	2.60191	0.575	0.124	0	T cells
ETS1	0	2.59842	0.434	0.03	0	T cells
DOCK2	0	2.55815	0.492	0.034	0	T cells
LCP2	0	2.32463	0.401	0.014	0	T cells
CELF2	0	2.24312	0.631	0.161	0	T cells
PLCL2	0	2.08722	0.411	0.074	0	T cells
LAPTM5	0	1.87079	0.415	0.037	0	T cells
NAV3	1.33142e-297	2.06441	0.442	0.089	3.13363e-293	T cells
RUNX1	5.80666e-289	2.67936	0.446	0.095	1.36666e-284	T cells
ANKRD44	1.34666e-259	2.27999	0.601	0.2	3.16949e-255	T cells
FNBP1	3.84859e-247	2.52918	0.679	0.287	9.05803e-243	T cells
FYN	1.80816e-228	2.33777	0.597	0.214	4.25567e-224	T cells
MBP	7.22659e-216	3.0807	0.547	0.189	1.70085e-211	T cells
CEP85L	1.09092e-200	2.01021	0.47	0.14	2.5676e-196	T cells
CBLB	3.13177e-191	2.72632	0.575	0.239	7.37093e-187	T cells
PDE3B	1.27101e-180	2.42687	0.558	0.221	2.99145e-176	T cells
ENSGALG00010026566	1.05514e-146	2.05078	0.478	0.18	2.48338e-142	T cells
AHR1A	8.04786e-145	2.28034	0.532	0.236	1.89414e-140	T cells
VAV3	1.14461e-136	1.92557	0.643	0.361	2.69395e-132	T cells
DENND1B	2.34506e-136	1.89831	0.578	0.297	5.51933e-132	T cells
ENSGALG00010012670	3.2734e-127	2.40938	0.472	0.196	7.70427e-123	T cells
CORO1C	1.46292e-115	1.68736	0.51	0.245	3.44313e-111	T cells
SH3BGRL	2.49004e-114	1.60543	0.41	0.158	5.86055e-110	T cells
STXBP5	1.45757e-92	1.76977	0.423	0.193	3.43053e-88	T cells
MAMLD1	6.15275e-87	1.89667	0.466	0.233	1.44811e-82	T cells
MAP3K5	2.21953e-86	1.68008	0.489	0.251	5.2239e-82	T cells
ELF1	5.45694e-86	1.57973	0.626	0.435	1.28434e-81	T cells
ZFP36L1	2.53969e-83	1.58781	0.749	0.581	5.97742e-79	T cells
B2M	2.00149e-81	0.875496	0.655	0.438	4.7107e-77	T cells
NR4A3	1.14433e-75	1.7583	0.705	0.523	2.6933e-71	T cells
HSPA2	5.26446e-75	1.25802	0.913	0.831	1.23904e-70	T cells
PIP4K2A	7.10978e-74	1.4841	0.464	0.254	1.67336e-69	T cells
DAPK1	9.80098e-72	1.60791	0.417	0.215	2.30676e-67	T cells
FAM49B	2.25824e-68	1.45109	0.51	0.321	5.31499e-64	T cells
BF1	6.07953e-66	0.848442	0.466	0.245	1.43088e-61	T cells
RAB8B	2.14338e-64	1.23689	0.401	0.206	5.04467e-60	T cells
ARHGEF3	3.52174e-58	1.49609	0.528	0.351	8.28876e-54	T cells
ENSGALG00010007769	1.82461e-57	1.47144	0.562	0.413	4.29441e-53	T cells
PRKCH	4.8203e-56	1.90372	0.411	0.242	1.13451e-51	T cells
INPP4A	1.21899e-51	1.28731	0.413	0.235	2.86903e-47	T cells
MSN	1.96832e-51	1.13348	0.471	0.292	4.63264e-47	T cells
NFKB1	1.97657e-50	1.42297	0.495	0.336	4.65206e-46	T cells
FBRSL1	7.78789e-49	0.857083	0.761	0.727	1.83296e-44	T cells
SEPTIN7	4.09824e-48	1.20472	0.504	0.359	9.64563e-44	T cells
ITGB1	8.7567e-48	1.53981	0.52	0.397	2.06098e-43	T cells
JAK1	8.50999e-46	1.25575	0.447	0.297	2.00291e-41	T cells
ENSGALG00010005045	5.14226e-41	0.937668	0.689	0.657	1.21028e-36	T cells
AKAP13	1.29665e-39	1.03359	0.622	0.551	3.05179e-35	T cells
ROCK1	6.45365e-39	1.30593	0.459	0.324	1.51893e-34	T cells
HSPB9	2.23197e-37	0.971738	0.863	0.845	5.25317e-33	T cells
TMSB4X	5.07698e-36	0.659257	0.947	0.892	1.19492e-31	T cells
MYH9	6.45346e-36	0.756694	0.664	0.593	1.51889e-31	T cells
OSBPL3	2.7952e-35	1.37037	0.411	0.273	6.57879e-31	T cells
TBL1X	6.55945e-35	1.09749	0.536	0.439	1.54383e-30	T cells
ATF7IP	1.04676e-32	1.09998	0.53	0.444	2.46364e-28	T cells
CD47	9.35387e-32	0.910323	0.608	0.547	2.20153e-27	T cells
GLS2	2.87808e-31	1.0049	0.467	0.345	6.77385e-27	T cells
FOXP1	1.13843e-30	0.75779	0.742	0.729	2.67941e-26	T cells
TRPS1	2.28072e-30	1.05557	0.609	0.559	5.36791e-26	T cells
BF2	1.50418e-28	0.62522	0.404	0.262	3.54024e-24	T cells
MBNL3	2.05964e-28	0.866342	0.605	0.548	4.84757e-24	T cells
ENSGALG00010006547	3.5706e-28	1.17777	0.406	0.287	8.40376e-24	T cells
SUSD6	7.22713e-28	1.36827	0.484	0.392	1.70098e-23	T cells
HSPA8	2.61632e-27	0.665977	0.854	0.867	6.15777e-23	T cells
TBC1D5	5.743e-27	1.00148	0.497	0.407	1.35167e-22	T cells
KMT2E	6.57046e-27	0.786107	0.644	0.606	1.54642e-22	T cells
PRKACB	3.21352e-26	1.10612	0.456	0.358	7.56335e-22	T cells
MEF2A	3.47017e-26	0.952289	0.491	0.405	8.1674e-22	T cells
WWOX	1.16638e-25	1.34323	0.415	0.309	2.7452e-21	T cells
KLF6	2.88854e-21	0.845956	0.628	0.539	6.79847e-17	T cells
ARID1B	3.38654e-21	0.644372	0.698	0.723	7.97056e-17	T cells
ENSGALG00010029728	7.873e-21	0.844779	0.404	0.309	1.85299e-16	T cells
FRYL	1.99816e-20	0.830352	0.521	0.447	4.70288e-16	T cells
LRBA	1.1335e-19	0.735145	0.624	0.622	2.6678e-15	T cells
TSC22D4	5.88787e-19	0.978268	0.423	0.327	1.38577e-14	T cells
TBL1XR1	6.45824e-18	0.963871	0.406	0.329	1.52001e-13	T cells
KDM7A	2.35905e-17	1.12744	0.416	0.342	5.55225e-13	T cells
NFATC3	1.22601e-16	0.989491	0.418	0.355	2.88554e-12	T cells
CTBP1	7.49684e-16	0.940566	0.484	0.45	1.76446e-11	T cells
ACTB	3.04968e-14	0.617995	0.775	0.808	7.17774e-10	T cells
EML4	1.75873e-12	1.0328	0.553	0.567	4.13936e-08	T cells
MYCBP2	1.81926e-12	0.762449	0.484	0.456	4.28181e-08	T cells
XPO1	2.04575e-11	0.727078	0.498	0.468	4.81487e-07	T cells
SH3KBP1	3.45017e-11	0.612923	0.527	0.485	8.12031e-07	T cells
ANKRD11	7.94758e-10	0.631658	0.519	0.515	1.87054e-05	T cells
ENSGALG00010011555	3.77846e-09	0.714911	0.503	0.492	8.89299e-05	T cells
STIM2	8.57997e-07	0.630929	0.401	0.379	0.0201938	T cells
IQGAP2	1.91294e-06	0.666498	0.436	0.42	0.0450229	T cells
SLC2A14	3.25964e-06	0.953131	0.447	0.417	0.0767188	T cells
PELI3	1.42646e-05	0.631236	0.4	0.379	0.335732	T cells
IFRD1	3.0237e-05	0.624692	0.501	0.506	0.711657	T cells
RAPGEF2	0.000888955	0.606334	0.471	0.496	1	T cells
RARRES1	0	5.6682	0.798	0.159	0	ciliated epithelial cells
PSCA	0	4.82014	0.707	0.024	0	ciliated epithelial cells
SNTN	0	3.83929	0.731	0.017	0	ciliated epithelial cells
ENSGALG00010015088	0	3.77877	0.568	0.057	0	ciliated epithelial cells
DSCAM	0	3.7717	0.66	0.011	0	ciliated epithelial cells
ENSGALG00010004874	0	3.44208	0.719	0.008	0	ciliated epithelial cells
ENSGALG00010004565	0	3.24159	0.814	0.198	0	ciliated epithelial cells
ENSGALG00010011199	0	3.20854	0.695	0.005	0	ciliated epithelial cells
DNAH5	0	2.96748	0.651	0.025	0	ciliated epithelial cells
PACRG	0	2.86893	0.634	0.026	0	ciliated epithelial cells
ENSGALG00010008175	0	2.72937	0.639	0.012	0	ciliated epithelial cells
RSPH1	0	2.72202	0.602	0.008	0	ciliated epithelial cells
ENSGALG00010016891	0	2.60316	0.63	0.098	0	ciliated epithelial cells
ODAD2	0	2.591	0.605	0.005	0	ciliated epithelial cells
ENSGALG00010002331	0	2.57637	0.584	0.003	0	ciliated epithelial cells
DYDC2	0	2.49749	0.588	0.005	0	ciliated epithelial cells
AGBL2	0	2.47313	0.569	0.01	0	ciliated epithelial cells
ENKUR	0	2.45604	0.6	0.013	0	ciliated epithelial cells
DNAH7	0	2.40922	0.602	0.035	0	ciliated epithelial cells
ENSGALG00010010753	0	2.35283	0.553	0.065	0	ciliated epithelial cells
CFAP126	0	2.33838	0.557	0.006	0	ciliated epithelial cells
FOXJ1	0	2.22892	0.53	0.005	0	ciliated epithelial cells
ENSGALG00010000909	0	2.21054	0.603	0.137	0	ciliated epithelial cells
SLCO1B3	0	2.07285	0.559	0.022	0	ciliated epithelial cells
MLF1	0	2.0681	0.548	0.029	0	ciliated epithelial cells
CFAP43	0	2.04789	0.584	0.046	0	ciliated epithelial cells
FAM183A	0	2.01799	0.51	0.004	0	ciliated epithelial cells
RSPH9	0	1.99391	0.535	0.012	0	ciliated epithelial cells
DYNLT1	0	1.89302	0.533	0.085	0	ciliated epithelial cells
MCTP2	0	1.87482	0.412	0.026	0	ciliated epithelial cells
CCDC146	0	1.84697	0.495	0.007	0	ciliated epithelial cells
ENSGALG00010022757	0	1.83994	0.496	0.004	0	ciliated epithelial cells
ENSGALG00010007201	0	1.8231	0.505	0.06	0	ciliated epithelial cells
ENSGALG00010007190	0	1.80867	0.507	0.06	0	ciliated epithelial cells
ERICH3	0	1.80296	0.493	0.006	0	ciliated epithelial cells
ADGB	0	1.80244	0.53	0.026	0	ciliated epithelial cells
ENSGALG00010014210	0	1.78375	0.49	0.026	0	ciliated epithelial cells
FOLR1	0	1.7836	0.431	0.002	0	ciliated epithelial cells
SPAG16	0	1.78228	0.517	0.071	0	ciliated epithelial cells
ENSGALG00010029758	0	1.70218	0.504	0.066	0	ciliated epithelial cells
ENSGALG00010022985	0	1.60353	0.461	0.006	0	ciliated epithelial cells
SPEF2	0	1.58142	0.458	0.015	0	ciliated epithelial cells
IFT81	0	1.58131	0.505	0.07	0	ciliated epithelial cells
DNALI1	0	1.57792	0.456	0.025	0	ciliated epithelial cells
GSTO2	0	1.56238	0.486	0.058	0	ciliated epithelial cells
CFAP44	0	1.55302	0.447	0.017	0	ciliated epithelial cells
TPPP3	0	1.54779	0.505	0.071	0	ciliated epithelial cells
ANKH	0	1.53784	0.431	0.055	0	ciliated epithelial cells
DAW1	0	1.50481	0.456	0.014	0	ciliated epithelial cells
TOX3	0	1.4837	0.428	0.047	0	ciliated epithelial cells
LRGUK	0	1.46021	0.441	0.007	0	ciliated epithelial cells
MGAT4D	0	1.457	0.455	0.07	0	ciliated epithelial cells
CCDC170	0	1.45591	0.431	0.01	0	ciliated epithelial cells
DNAH3	0	1.43705	0.434	0.033	0	ciliated epithelial cells
C9orf116	0	1.40754	0.409	0.016	0	ciliated epithelial cells
CFAP99	0	1.32594	0.409	0.003	0	ciliated epithelial cells
CAPSL	0	1.28928	0.413	0.029	0	ciliated epithelial cells
LZTFL1	0	1.24833	0.415	0.037	0	ciliated epithelial cells
ENSGALG00010005203	0	1.23294	0.409	0.043	0	ciliated epithelial cells
ENSGALG00010014439	1.63067e-296	2.2025	0.77	0.256	3.83796e-292	ciliated epithelial cells
MRPS6	1.53061e-287	1.9848	0.608	0.149	3.60245e-283	ciliated epithelial cells
SPAG6	4.32985e-287	1.82724	0.645	0.173	1.01907e-282	ciliated epithelial cells
LCA5	3.105e-286	1.08864	0.41	0.064	7.30792e-282	ciliated epithelial cells
TRAF3IP1	7.9448e-279	1.47189	0.484	0.094	1.86989e-274	ciliated epithelial cells
ENSGALG00010023484	4.66994e-278	1.83936	0.511	0.103	1.09912e-273	ciliated epithelial cells
ARL3	1.20402e-259	1.14569	0.446	0.083	2.83378e-255	ciliated epithelial cells
UBA5	4.48536e-259	1.06453	0.407	0.069	1.05567e-254	ciliated epithelial cells
ENSGALG00010028195	1.2371e-248	1.56236	0.501	0.107	2.91163e-244	ciliated epithelial cells
CLGN	1.01122e-236	1.4262	0.542	0.131	2.38001e-232	ciliated epithelial cells
TUB	7.91425e-235	1.36858	0.574	0.146	1.8627e-230	ciliated epithelial cells
MMP16	1.40017e-228	1.66598	0.452	0.095	3.29544e-224	ciliated epithelial cells
GSTA4	6.466e-218	1.60191	0.545	0.144	1.52184e-213	ciliated epithelial cells
BBS9	4.08143e-201	1.43822	0.566	0.161	9.60605e-197	ciliated epithelial cells
ADAMTS3	4.82179e-186	1.62353	0.462	0.116	1.13486e-181	ciliated epithelial cells
SLC45A4	9.22195e-186	1.10453	0.432	0.098	2.17048e-181	ciliated epithelial cells
DYNC2H1	1.81149e-185	1.13554	0.49	0.127	4.26353e-181	ciliated epithelial cells
PCM1	1.06037e-181	1.35382	0.585	0.192	2.49568e-177	ciliated epithelial cells
AHI1	2.46797e-174	1.32158	0.519	0.153	5.80862e-170	ciliated epithelial cells
LBH	7.10134e-174	1.76593	0.652	0.258	1.67137e-169	ciliated epithelial cells
TTLL5	8.00436e-174	1.18817	0.496	0.138	1.88391e-169	ciliated epithelial cells
GORASP1	2.2486e-164	1.09131	0.406	0.097	5.2923e-160	ciliated epithelial cells
BNIP3	5.02893e-157	1.13673	0.473	0.135	1.18361e-152	ciliated epithelial cells
LMO7	2.00632e-152	1.46215	0.701	0.304	4.72207e-148	ciliated epithelial cells
SLC17A5	2.34882e-152	0.99982	0.444	0.121	5.52817e-148	ciliated epithelial cells
ENSGALG00010020084	2.18763e-149	1.17193	0.526	0.174	5.14881e-145	ciliated epithelial cells
PRDX6	3.88258e-149	1.18635	0.471	0.14	9.13803e-145	ciliated epithelial cells
ENSGALG00010029406	1.67758e-146	1.02532	0.423	0.114	3.94836e-142	ciliated epithelial cells
PEBP1	1.57068e-143	1.40193	0.511	0.171	3.69675e-139	ciliated epithelial cells
RFX2	2.29743e-143	1.17011	0.559	0.186	5.40724e-139	ciliated epithelial cells
C1orf115	1.01597e-135	1.312	0.578	0.223	2.39118e-131	ciliated epithelial cells
RFX3	2.44059e-135	1.09978	0.539	0.182	5.74416e-131	ciliated epithelial cells
TBC1D32	7.966e-132	0.872834	0.404	0.11	1.87488e-127	ciliated epithelial cells
ILF2	5.6326e-129	1.27454	0.572	0.232	1.32569e-124	ciliated epithelial cells
PDE10A	1.54909e-128	2.43401	0.612	0.266	3.64594e-124	ciliated epithelial cells
MYCBP	4.71171e-125	1.09023	0.48	0.162	1.10895e-120	ciliated epithelial cells
DNAAF9	1.25788e-121	0.828871	0.435	0.128	2.96054e-117	ciliated epithelial cells
SLC4A4	5.77253e-121	1.58173	0.718	0.376	1.35862e-116	ciliated epithelial cells
TUBA1A	4.14529e-120	1.36398	0.789	0.492	9.75635e-116	ciliated epithelial cells
SORL1	3.76039e-118	0.996043	0.516	0.188	8.85045e-114	ciliated epithelial cells
NAV2	2.78848e-110	0.978347	0.513	0.186	6.56296e-106	ciliated epithelial cells
FAR1	2.00061e-109	1.21992	0.554	0.241	4.70863e-105	ciliated epithelial cells
RBM38	5.903e-108	1.73841	0.513	0.202	1.38933e-103	ciliated epithelial cells
CAMK1D	9.5484e-107	1.07825	0.431	0.142	2.24731e-102	ciliated epithelial cells
PFKP	2.21792e-105	0.921096	0.498	0.184	5.2201e-101	ciliated epithelial cells
MAP1A	8.70357e-104	0.821423	0.438	0.145	2.04847e-99	ciliated epithelial cells
PTPRM	8.50661e-103	0.969429	0.502	0.186	2.00212e-98	ciliated epithelial cells
CFTR	6.54349e-102	0.698628	0.473	0.15	1.54008e-97	ciliated epithelial cells
ATP2C2	6.82879e-102	0.814447	0.404	0.126	1.60722e-97	ciliated epithelial cells
PHTF2	2.38598e-98	0.857054	0.475	0.172	5.61565e-94	ciliated epithelial cells
HMGN4	3.45826e-96	1.19841	0.523	0.221	8.13935e-92	ciliated epithelial cells
PCNT	2.21073e-95	1.02062	0.568	0.254	5.20317e-91	ciliated epithelial cells
ITGB1	5.27843e-94	1.07607	0.689	0.395	1.24233e-89	ciliated epithelial cells
MYB	1.01307e-92	0.760656	0.444	0.155	2.38437e-88	ciliated epithelial cells
NET1	1.13923e-90	0.908163	0.502	0.199	2.68129e-86	ciliated epithelial cells
HSP90B1	3.20765e-89	1.18363	0.703	0.4	7.54952e-85	ciliated epithelial cells
TNFAIP8	1.1859e-88	0.748924	0.423	0.148	2.79113e-84	ciliated epithelial cells
GPX1	2.19345e-88	1.17483	0.777	0.549	5.1625e-84	ciliated epithelial cells
DOK6	7.79947e-86	1.09095	0.716	0.424	1.83568e-81	ciliated epithelial cells
DNAJC10	1.66924e-83	0.831207	0.447	0.175	3.92871e-79	ciliated epithelial cells
GSTA2	3.79569e-82	0.767449	0.455	0.18	8.93353e-78	ciliated epithelial cells
ARFGAP3	3.11781e-80	0.851619	0.51	0.221	7.33807e-76	ciliated epithelial cells
ZBTB38	2.47858e-79	0.776526	0.422	0.16	5.83359e-75	ciliated epithelial cells
DGKH	5.6836e-79	1.0284	0.594	0.298	1.33769e-74	ciliated epithelial cells
S100A11	4.48989e-78	1.13008	0.574	0.281	1.05674e-73	ciliated epithelial cells
TENM3	7.7095e-77	0.982588	0.67	0.381	1.81451e-72	ciliated epithelial cells
UACA	3.50608e-75	0.733706	0.438	0.172	8.25191e-71	ciliated epithelial cells
ENSGALG00010023631	4.53611e-75	0.88102	0.453	0.189	1.06762e-70	ciliated epithelial cells
CNTRL	8.22817e-72	0.695073	0.412	0.16	1.93658e-67	ciliated epithelial cells
SLC35A3	8.28263e-72	0.760636	0.409	0.159	1.9494e-67	ciliated epithelial cells
TXNL4B	2.70595e-71	0.658326	0.409	0.158	6.36872e-67	ciliated epithelial cells
ADSS2	2.512e-70	0.879093	0.508	0.244	5.91224e-66	ciliated epithelial cells
ITGB8	1.59541e-68	0.771766	0.483	0.217	3.75496e-64	ciliated epithelial cells
ENSGALG00010001271	2.36823e-67	0.867312	0.483	0.229	5.57387e-63	ciliated epithelial cells
DYL1	6.32296e-67	0.87904	0.566	0.291	1.48817e-62	ciliated epithelial cells
CALM2	1.62121e-65	0.927683	0.828	0.669	3.81568e-61	ciliated epithelial cells
SLIRP	4.98307e-64	0.769273	0.407	0.171	1.17282e-59	ciliated epithelial cells
PRRG1	5.74865e-64	0.824583	0.431	0.189	1.353e-59	ciliated epithelial cells
SOD1	1.70603e-63	0.864596	0.585	0.321	4.01531e-59	ciliated epithelial cells
SESN1	3.09985e-63	0.902722	0.409	0.178	7.29581e-59	ciliated epithelial cells
MGST1	6.07139e-61	0.873761	0.611	0.355	1.42896e-56	ciliated epithelial cells
PRKN	1.08778e-60	0.763526	0.425	0.183	2.56019e-56	ciliated epithelial cells
KIAA1217	7.53585e-60	1.17914	0.642	0.418	1.77364e-55	ciliated epithelial cells
SLC39A8	1.74413e-59	0.738607	0.712	0.442	4.10499e-55	ciliated epithelial cells
KIZ	3.03774e-59	0.659953	0.409	0.174	7.14962e-55	ciliated epithelial cells
HSPA5	6.90861e-59	0.920676	0.704	0.458	1.62601e-54	ciliated epithelial cells
TUBB4B	1.95607e-56	0.892648	0.853	0.671	4.60381e-52	ciliated epithelial cells
DYNLRB1	2.47248e-55	0.69991	0.51	0.263	5.81924e-51	ciliated epithelial cells
GLG1	9.91258e-54	0.71539	0.481	0.245	2.33303e-49	ciliated epithelial cells
NEU3	1.52278e-53	0.605016	0.403	0.177	3.58401e-49	ciliated epithelial cells
ANXA2	1.02661e-52	0.615394	0.808	0.578	2.41622e-48	ciliated epithelial cells
GSTA3	2.54032e-52	0.684359	0.53	0.284	5.97891e-48	ciliated epithelial cells
ENSGALG00010000561	3.42623e-52	0.868957	0.779	0.637	8.06397e-48	ciliated epithelial cells
TMEM245	1.18465e-51	0.64631	0.456	0.222	2.78819e-47	ciliated epithelial cells
CLIC4	1.57749e-50	0.606105	0.507	0.258	3.71278e-46	ciliated epithelial cells
TMEM59	2.1129e-49	0.763231	0.658	0.432	4.97293e-45	ciliated epithelial cells
AKAP9	2.1367e-49	0.74371	0.666	0.449	5.02893e-45	ciliated epithelial cells
GNG5	4.44137e-48	0.794765	0.591	0.381	1.04532e-43	ciliated epithelial cells
CANX	3.60525e-47	0.646369	0.602	0.378	8.48533e-43	ciliated epithelial cells
ESRRG	4.89159e-47	0.718863	0.813	0.632	1.15129e-42	ciliated epithelial cells
AGR2	1.43475e-46	1.03688	0.572	0.331	3.37682e-42	ciliated epithelial cells
PDIA4	3.2913e-46	0.74557	0.496	0.273	7.74641e-42	ciliated epithelial cells
CRY2	4.30132e-46	0.70568	0.547	0.319	1.01236e-41	ciliated epithelial cells
NUCB2	4.94762e-46	0.672549	0.574	0.352	1.16447e-41	ciliated epithelial cells
TGFBR1	6.23279e-44	0.622039	0.421	0.21	1.46695e-39	ciliated epithelial cells
GOLPH3L	7.04188e-44	0.633923	0.434	0.222	1.65738e-39	ciliated epithelial cells
SRRM1	1.8846e-43	0.756341	0.575	0.362	4.4356e-39	ciliated epithelial cells
ATP2C1	3.98699e-43	0.614239	0.51	0.286	9.38379e-39	ciliated epithelial cells
SMAD9	2.66579e-42	0.676722	0.422	0.216	6.27421e-38	ciliated epithelial cells
TCP1	4.21989e-42	0.6732	0.4	0.2	9.93194e-38	ciliated epithelial cells
PDE3B	9.35982e-40	0.852424	0.418	0.223	2.20293e-35	ciliated epithelial cells
AFDN	2.80166e-39	0.643136	0.557	0.339	6.59399e-35	ciliated epithelial cells
PDIA6	1.45328e-38	0.607644	0.487	0.278	3.42045e-34	ciliated epithelial cells
ENSGALG00010029279	2.87375e-37	0.618313	0.557	0.357	6.76367e-33	ciliated epithelial cells
FAR2	6.01305e-37	0.60305	0.444	0.243	1.41523e-32	ciliated epithelial cells
RAPGEF2	3.58261e-36	0.642399	0.686	0.494	8.43204e-32	ciliated epithelial cells
MYL12B	3.72609e-36	0.607418	0.467	0.269	8.76974e-32	ciliated epithelial cells
DAD1	9.85117e-36	0.605372	0.45	0.257	2.31857e-31	ciliated epithelial cells
SEC61G	1.96885e-35	0.709956	0.525	0.328	4.63389e-31	ciliated epithelial cells
SEC61B	1.0465e-31	0.654774	0.516	0.33	2.46303e-27	ciliated epithelial cells
SHROOM3	1.18413e-31	0.611006	0.545	0.337	2.78696e-27	ciliated epithelial cells
H3F3C	3.94194e-20	0.738663	0.755	0.643	9.27775e-16	ciliated epithelial cells
ENSGALG00010014318	0	5.06129	0.609	0.008	0	endothelial cells
AQP1	0	4.8094	0.776	0.021	0	endothelial cells
VWF	0	4.40085	0.839	0.051	0	endothelial cells
ZFPM2	0	3.89676	0.73	0.015	0	endothelial cells
PECAM1	0	3.68332	0.853	0.117	0	endothelial cells
ZNF521	0	3.6215	0.661	0.029	0	endothelial cells
CACNA2D1	0	3.53841	0.79	0.103	0	endothelial cells
EMCN	0	3.25054	0.655	0.002	0	endothelial cells
NOVA1.1	0	3.22664	0.698	0.027	0	endothelial cells
TFPI2	0	3.19519	0.627	0.057	0	endothelial cells
LDB2	0	3.19026	0.714	0.028	0	endothelial cells
ENSGALG00010012055	0	3.16365	0.605	0.003	0	endothelial cells
ADGRL4	0	3.0748	0.69	0.002	0	endothelial cells
PODXL	0	3.00158	0.611	0.006	0	endothelial cells
CFD	0	2.96888	0.671	0.023	0	endothelial cells
CALCRL	0	2.96871	0.722	0.13	0	endothelial cells
VCAM1	0	2.92663	0.405	0.022	0	endothelial cells
MEIS2	0	2.91103	0.716	0.138	0	endothelial cells
PREX2	0	2.9049	0.615	0.027	0	endothelial cells
FLI1	0	2.86311	0.692	0.033	0	endothelial cells
NFATC2	0	2.83327	0.502	0.052	0	endothelial cells
FILIP1	0	2.80648	0.607	0.062	0	endothelial cells
PTPRB	0	2.79109	0.631	0.013	0	endothelial cells
SOCS3	0	2.68064	0.474	0.025	0	endothelial cells
PALM2AKAP2	0	2.66795	0.591	0.026	0	endothelial cells
APOLD1	0	2.58951	0.462	0.001	0	endothelial cells
LAMA4	0	2.54394	0.548	0.008	0	endothelial cells
CDH13	0	2.50213	0.486	0.037	0	endothelial cells
EBF3	0	2.4752	0.472	0.03	0	endothelial cells
CCDC85A	0	2.42931	0.484	0.015	0	endothelial cells
COL4A1	0	2.41685	0.671	0.06	0	endothelial cells
SH3RF3	0	2.39913	0.569	0.065	0	endothelial cells
CDH5	0	2.39716	0.575	0.012	0	endothelial cells
CD74	0	2.39565	0.833	0.128	0	endothelial cells
TSHZ2	0	2.39204	0.575	0.048	0	endothelial cells
ELMO1	0	2.38121	0.688	0.116	0	endothelial cells
ADGRG6	0	2.33085	0.472	0.024	0	endothelial cells
KCNMB2	0	2.31739	0.514	0.009	0	endothelial cells
ENSGALG00010020003	0	2.24776	0.659	0.059	0	endothelial cells
ZNF423	0	2.24216	0.573	0.061	0	endothelial cells
ADCY2	0	2.24064	0.464	0.045	0	endothelial cells
PLVAP	0	2.21862	0.444	0.003	0	endothelial cells
NEBL	0	2.20207	0.431	0.013	0	endothelial cells
PTRF	0	2.19976	0.615	0.062	0	endothelial cells
ERG	0	2.17861	0.514	0.003	0	endothelial cells
ZCCHC24	0	2.15394	0.708	0.101	0	endothelial cells
CAV1	0	2.13784	0.532	0.026	0	endothelial cells
MEF2C	0	2.13184	0.567	0.039	0	endothelial cells
ENSGALG00010011887	0	2.07771	0.444	0.002	0	endothelial cells
ARHGEF9	0	2.07701	0.571	0.082	0	endothelial cells
EGFL7	0	2.07119	0.502	0.008	0	endothelial cells
RHOJ	0	2.01264	0.458	0.007	0	endothelial cells
EHD2	0	2.01215	0.53	0.035	0	endothelial cells
ETS1	0	2.00199	0.504	0.032	0	endothelial cells
MCTP2	0	1.96666	0.464	0.026	0	endothelial cells
COL4A2	0	1.96611	0.526	0.041	0	endothelial cells
FGD5	0	1.96442	0.492	0.008	0	endothelial cells
EBF1	0	1.92573	0.514	0.066	0	endothelial cells
BLB2	0	1.88873	0.679	0.093	0	endothelial cells
HHEX	0	1.81187	0.446	0.013	0	endothelial cells
TEK	0	1.79847	0.421	0.002	0	endothelial cells
RUNX1T1	0	1.76351	0.448	0.05	0	endothelial cells
MYCT1	0	1.73037	0.409	0.012	0	endothelial cells
BLB1	0	1.69805	0.538	0.054	0	endothelial cells
NOVA1	0	1.69768	0.419	0.011	0	endothelial cells
FZD4	0	1.62481	0.421	0.042	0	endothelial cells
ENSGALG00010007457	0	1.56289	0.419	0.036	0	endothelial cells
MAOA	0	1.55685	0.411	0.028	0	endothelial cells
JCAD	0	1.37793	0.401	0.04	0	endothelial cells
PTPRM	1.86936e-307	2.50429	0.762	0.185	4.39972e-303	endothelial cells
ENSGALG00010010796	1.45038e-306	2.87394	0.754	0.186	3.41361e-302	endothelial cells
VIM	6.77351e-302	1.83371	0.619	0.103	1.59421e-297	endothelial cells
CD151	4.14297e-289	1.7043	0.488	0.073	9.75089e-285	endothelial cells
NRK	1.53345e-276	1.38081	0.431	0.056	3.60914e-272	endothelial cells
ARL4A	2.94982e-246	1.97996	0.56	0.11	6.9427e-242	endothelial cells
MCF2L	1.52533e-238	1.42925	0.425	0.063	3.59002e-234	endothelial cells
MRTFB	1.38863e-236	2.23434	0.726	0.213	3.26829e-232	endothelial cells
RAMP2	3.03641e-236	1.80539	0.538	0.105	7.14649e-232	endothelial cells
SASH1	2.12255e-215	2.5013	0.808	0.292	4.99564e-211	endothelial cells
DOCK9	3.1824e-214	2.46411	0.762	0.267	7.49009e-210	endothelial cells
SPNS2	7.71304e-213	2.05961	0.54	0.112	1.81534e-208	endothelial cells
NUAK1	4.64071e-206	2.06499	0.52	0.109	1.09224e-201	endothelial cells
FAT4	1.69992e-204	1.80055	0.504	0.103	4.00093e-200	endothelial cells
MMP16	1.74685e-199	2.2114	0.478	0.096	4.11139e-195	endothelial cells
KLF2	2.02958e-196	1.90442	0.548	0.12	4.77682e-192	endothelial cells
PLPP3	2.1866e-196	1.70209	0.409	0.07	5.14638e-192	endothelial cells
RARRES1	1.26107e-195	1.15789	0.637	0.162	2.96805e-191	endothelial cells
LMO2	8.9253e-195	1.77738	0.518	0.113	2.10066e-190	endothelial cells
TGFBR2	3.91697e-193	1.81838	0.538	0.124	9.21899e-189	endothelial cells
CEP85L	2.16771e-189	1.89268	0.571	0.141	5.10192e-185	endothelial cells
ENSGALG00010008935	6.92896e-189	1.3843	0.448	0.082	1.6308e-184	endothelial cells
EFEMP1	9.89445e-186	1.29528	0.502	0.102	2.32876e-181	endothelial cells
PLXND1	1.36144e-183	1.78605	0.593	0.158	3.20428e-179	endothelial cells
KCNMA1	5.57842e-183	2.11152	0.643	0.184	1.31294e-178	endothelial cells
BMP6	2.22118e-181	2.1024	0.446	0.087	5.22776e-177	endothelial cells
PPP3CA	1.41026e-180	2.87094	0.821	0.42	3.31918e-176	endothelial cells
FOXO1	1.76327e-173	1.91353	0.587	0.16	4.15003e-169	endothelial cells
CMIP	3.38698e-169	1.35619	0.538	0.127	7.97159e-165	endothelial cells
CCN2	2.59438e-168	2.55193	0.45	0.097	6.10614e-164	endothelial cells
RBMS3	1.2486e-164	1.91587	0.704	0.245	2.93871e-160	endothelial cells
NFIB	9.02674e-163	1.92831	0.766	0.318	2.12453e-158	endothelial cells
SGK1	2.60712e-160	2.16677	0.688	0.236	6.13612e-156	endothelial cells
MAGI2	1.12015e-152	2.18894	0.827	0.409	2.63637e-148	endothelial cells
EFNA5	2.4174e-152	2.05659	0.486	0.122	5.6896e-148	endothelial cells
CRIM1	2.66164e-149	2.02822	0.891	0.534	6.26444e-145	endothelial cells
STARD13	2.5948e-147	1.97257	0.556	0.162	6.10712e-143	endothelial cells
S1PR1	2.32873e-146	1.56961	0.544	0.157	5.48089e-142	endothelial cells
FAM171A1	3.15086e-146	1.56001	0.496	0.129	7.41586e-142	endothelial cells
BCR	6.57766e-146	2.13316	0.583	0.189	1.54812e-141	endothelial cells
MSN	1.65254e-145	1.93017	0.72	0.291	3.88942e-141	endothelial cells
PTPRG	2.16131e-144	2.03469	0.665	0.248	5.08687e-140	endothelial cells
LIMCH1	9.38207e-142	1.37267	0.46	0.109	2.20816e-137	endothelial cells
ADGRL2	9.82619e-141	2.13514	0.669	0.27	2.31269e-136	endothelial cells
DACH1	1.99404e-130	1.31616	0.417	0.094	4.69317e-126	endothelial cells
BF1	1.18413e-129	1.14661	0.671	0.245	2.78697e-125	endothelial cells
CDC42BPA	1.30042e-129	1.63119	0.645	0.248	3.06066e-125	endothelial cells
SPTBN1	4.71331e-125	1.65164	0.837	0.509	1.10933e-120	endothelial cells
TGFBR3	5.83773e-125	1.62818	0.552	0.178	1.37397e-120	endothelial cells
EHD3	1.39082e-121	1.48796	0.516	0.159	3.27342e-117	endothelial cells
GALNT18	5.27534e-121	1.59553	0.637	0.247	1.2416e-116	endothelial cells
ENSGALG00010009355	7.77076e-121	1.43567	0.498	0.15	1.82893e-116	endothelial cells
B2M	5.65309e-114	0.948798	0.827	0.438	1.33051e-109	endothelial cells
GALNT1	8.36384e-114	1.37164	0.542	0.177	1.96851e-109	endothelial cells
MAN1A1	3.91714e-113	1.35203	0.458	0.128	9.21939e-109	endothelial cells
ENSGALG00010012677	1.48191e-105	1.55327	0.536	0.192	3.48782e-101	endothelial cells
TMTC1	1.92869e-102	2.05529	0.562	0.203	4.53936e-98	endothelial cells
LMBR1	4.81378e-100	1.1969	0.413	0.118	1.13297e-95	endothelial cells
BF2	1.16573e-98	1.171	0.633	0.261	2.74366e-94	endothelial cells
KARS	3.49437e-98	1.33499	0.54	0.204	8.22436e-94	endothelial cells
SEMA6A	2.96571e-96	1.32667	0.522	0.186	6.9801e-92	endothelial cells
NFATC1	1.81206e-95	1.79072	0.421	0.128	4.26486e-91	endothelial cells
ENSGALG00010005559	3.40855e-95	1.50479	0.504	0.178	8.02236e-91	endothelial cells
GPX3	2.3555e-92	1.18764	0.627	0.268	5.54391e-88	endothelial cells
PRKD1	6.81914e-92	1.61319	0.7	0.357	1.60495e-87	endothelial cells
DPYSL2	2.6903e-88	1.16187	0.438	0.139	6.33188e-84	endothelial cells
MYO1C	5.80976e-86	1.70593	0.438	0.149	1.36739e-81	endothelial cells
INPP4B	1.0239e-85	1.22683	0.431	0.141	2.40986e-81	endothelial cells
PDLIM1	1.42611e-85	1.31082	0.446	0.152	3.35648e-81	endothelial cells
NR2F2	3.31808e-85	1.52015	0.484	0.183	7.80942e-81	endothelial cells
WWTR1	4.28282e-85	1.10447	0.405	0.126	1.00801e-80	endothelial cells
PTPN14	5.48802e-85	1.42551	0.552	0.232	1.29166e-80	endothelial cells
AKT3	8.27915e-84	1.26697	0.534	0.21	1.94858e-79	endothelial cells
PIM3	2.65424e-81	1.64988	0.639	0.318	6.24701e-77	endothelial cells
CDK17	2.17902e-78	1.06815	0.512	0.199	5.12853e-74	endothelial cells
UNC13C	7.50082e-77	1.33103	0.625	0.301	1.76539e-72	endothelial cells
HSPH1	5.37075e-76	2.35361	0.589	0.291	1.26406e-71	endothelial cells
ARHGEF7	7.5716e-76	1.30708	0.472	0.184	1.78205e-71	endothelial cells
RAPGEF5	1.76126e-74	1.54646	0.635	0.326	4.14531e-70	endothelial cells
MBNL2	2.85108e-74	1.24861	0.577	0.264	6.71031e-70	endothelial cells
TMTC2	3.6e-74	1.33603	0.506	0.2	8.47296e-70	endothelial cells
CD2AP	4.35923e-72	1.4408	0.571	0.278	1.02599e-67	endothelial cells
ENSGALG00010005045	4.60848e-72	1.15663	0.839	0.656	1.08465e-67	endothelial cells
FOXP1	4.95447e-70	0.921232	0.901	0.728	1.16608e-65	endothelial cells
EPAS1	1.21722e-69	1.84712	0.677	0.419	2.86486e-65	endothelial cells
PLSCR1	2.19237e-67	1.73591	0.623	0.333	5.15997e-63	endothelial cells
MACF1	3.62394e-67	0.885075	0.452	0.173	8.5293e-63	endothelial cells
RBMS1	5.08506e-65	1.22167	0.722	0.47	1.19682e-60	endothelial cells
PLCB1	6.87724e-65	1.79408	0.569	0.292	1.61863e-60	endothelial cells
ABLIM1	3.77116e-64	1.48854	0.619	0.352	8.8758e-60	endothelial cells
ROCK2	1.36996e-61	1.21543	0.56	0.285	3.22433e-57	endothelial cells
MGLL	1.37817e-61	1.30792	0.528	0.261	3.24367e-57	endothelial cells
ENSGALG00010003633	1.87458e-60	1.43448	0.754	0.504	4.41201e-56	endothelial cells
AHR1A	6.25526e-59	1.20495	0.51	0.238	1.47224e-54	endothelial cells
MOB2	2.90774e-58	1.13489	0.671	0.408	6.84367e-54	endothelial cells
TNS1	1.64729e-57	0.870321	0.411	0.159	3.87705e-53	endothelial cells
GNAQ	1.66237e-57	1.22835	0.56	0.287	3.91255e-53	endothelial cells
SYNE2	6.54118e-57	1.02048	0.764	0.523	1.53953e-52	endothelial cells
FCHSD2	7.48587e-57	0.961806	0.403	0.16	1.76187e-52	endothelial cells
CSRNP1	1.14652e-56	1.47759	0.52	0.263	2.69844e-52	endothelial cells
MAMLD1	1.59903e-56	1.10363	0.51	0.234	3.76348e-52	endothelial cells
QKI	4.38698e-55	1.09957	0.782	0.567	1.03252e-50	endothelial cells
HS6ST1	1.0491e-53	1.22824	0.46	0.204	2.46916e-49	endothelial cells
RCAN1	2.34824e-53	1.25105	0.48	0.224	5.52683e-49	endothelial cells
NOTCH1	4.55937e-53	1.04401	0.5	0.244	1.07309e-48	endothelial cells
EXOC6	1.65056e-52	0.925091	0.429	0.183	3.88475e-48	endothelial cells
DIAPH2	1.31822e-51	0.820869	0.829	0.663	3.10257e-47	endothelial cells
RASSF8	3.16891e-51	1.20638	0.405	0.171	7.45834e-47	endothelial cells
GUCY1B1	3.58094e-50	1.21078	0.427	0.193	8.4281e-46	endothelial cells
DNAJB4	6.97352e-50	1.23996	0.514	0.27	1.64129e-45	endothelial cells
ARHGEF12	1.06847e-48	0.949095	0.589	0.335	2.51474e-44	endothelial cells
JUN	1.85908e-48	0.852136	0.907	0.831	4.37554e-44	endothelial cells
CTDSPL	7.9947e-48	0.835226	0.651	0.397	1.88163e-43	endothelial cells
FOSL2	1.1187e-47	1.23994	0.486	0.244	2.63298e-43	endothelial cells
CCDC50	3.52114e-47	0.834673	0.429	0.192	8.28734e-43	endothelial cells
ITGB1	6.31824e-47	0.995665	0.629	0.396	1.48706e-42	endothelial cells
NFKBIA	3.13495e-46	1.17041	0.538	0.273	7.37843e-42	endothelial cells
ABCC4	3.62321e-46	1.14936	0.444	0.213	8.52758e-42	endothelial cells
ZHX1	2.78225e-45	1.06432	0.577	0.341	6.54831e-41	endothelial cells
CAST	4.76439e-45	0.837385	0.44	0.206	1.12135e-40	endothelial cells
HSPA2	1.11714e-44	0.912631	0.946	0.831	2.6293e-40	endothelial cells
CNN3	6.41573e-44	0.979524	0.625	0.394	1.51001e-39	endothelial cells
PFKP	2.2762e-43	0.937609	0.407	0.185	5.35725e-39	endothelial cells
RAI14	6.44032e-40	1.00936	0.444	0.226	1.51579e-35	endothelial cells
NPAS3	3.83291e-39	1.27058	0.621	0.418	9.02114e-35	endothelial cells
APP	2.62612e-38	0.814747	0.768	0.619	6.18085e-34	endothelial cells
TPPP	9.92037e-38	1.27598	0.522	0.309	2.33486e-33	endothelial cells
GULP1	1.565e-37	0.882632	0.429	0.207	3.68339e-33	endothelial cells
FBXL7	2.37921e-37	1.10908	0.508	0.29	5.5997e-33	endothelial cells
BAG3	3.613e-37	1.42312	0.746	0.587	8.50356e-33	endothelial cells
ANO5	4.03415e-37	0.889058	0.452	0.231	9.49477e-33	endothelial cells
GNB4	1.432e-36	0.812168	0.446	0.23	3.37036e-32	endothelial cells
FNBP1L	1.68301e-36	0.778942	0.724	0.54	3.96113e-32	endothelial cells
AFDN	5.36107e-36	0.901147	0.55	0.34	1.26178e-31	endothelial cells
NET1	1.04549e-35	0.841531	0.407	0.201	2.46066e-31	endothelial cells
CD63	2.79524e-35	0.890258	0.516	0.311	6.57887e-31	endothelial cells
CD81	3.25547e-35	0.858892	0.577	0.361	7.66208e-31	endothelial cells
FNBP1	3.92744e-35	0.752067	0.52	0.291	9.24361e-31	endothelial cells
BTG2	5.62573e-35	0.906617	0.746	0.568	1.32407e-30	endothelial cells
LDLRAD4	8.30017e-35	0.818084	0.498	0.278	1.95353e-30	endothelial cells
BSG	1.27935e-33	0.966723	0.629	0.455	3.01107e-29	endothelial cells
APLP2	1.43977e-33	0.936636	0.629	0.433	3.38865e-29	endothelial cells
GNAI2	3.09656e-33	0.813921	0.423	0.228	7.28806e-29	endothelial cells
FRYL	4.70471e-33	0.873929	0.649	0.446	1.1073e-28	endothelial cells
KALRN	2.1203e-32	0.951735	0.55	0.334	4.99034e-28	endothelial cells
RBFOX2	6.68184e-32	0.842788	0.51	0.312	1.57264e-27	endothelial cells
NECTIN3	1.88761e-31	0.949989	0.438	0.239	4.44267e-27	endothelial cells
FOS	3.54314e-31	0.695852	0.964	0.883	8.33914e-27	endothelial cells
CREM	8.04638e-31	1.21986	0.47	0.294	1.8938e-26	endothelial cells
ARRDC3	5.21715e-30	0.817928	0.54	0.331	1.22791e-25	endothelial cells
TANC1	5.25145e-30	0.764639	0.552	0.356	1.23598e-25	endothelial cells
ETV6	1.01434e-29	0.815653	0.558	0.356	2.38736e-25	endothelial cells
HSD17B12	1.38765e-29	1.20273	0.47	0.28	3.26597e-25	endothelial cells
ZFP36L1	1.83315e-29	0.8078	0.756	0.582	4.3145e-25	endothelial cells
GRB10	1.6511e-28	1.12971	0.641	0.494	3.88604e-24	endothelial cells
SKI	9.67475e-28	0.711646	0.726	0.518	2.27705e-23	endothelial cells
TPM3	1.43743e-27	0.691003	0.502	0.311	3.38315e-23	endothelial cells
PICALM	3.04034e-27	0.781856	0.421	0.236	7.15574e-23	endothelial cells
RALGAPA1	5.36434e-25	0.753602	0.472	0.293	1.26255e-20	endothelial cells
TIMP3	6.29492e-25	0.891457	0.629	0.449	1.48157e-20	endothelial cells
ENSGALG00010007769	1.35741e-24	0.84081	0.589	0.414	3.19479e-20	endothelial cells
ZFP36L2	2.41264e-24	0.886903	0.575	0.406	5.67838e-20	endothelial cells
PDLIM5	1.35124e-23	0.866729	0.522	0.349	3.18027e-19	endothelial cells
ENSGALG00010022225	4.34675e-23	0.858811	0.55	0.373	1.02305e-18	endothelial cells
TSC22D1	5.10871e-23	0.821518	0.573	0.409	1.20239e-18	endothelial cells
MAML2	5.29942e-23	0.85225	0.429	0.26	1.24727e-18	endothelial cells
HSPB9	7.37307e-23	0.860267	0.899	0.845	1.73533e-18	endothelial cells
ENSGALG00010022169	3.82e-22	0.778097	0.405	0.239	8.99075e-18	endothelial cells
APBB2	1.16504e-21	0.717153	0.49	0.332	2.74204e-17	endothelial cells
SYNM	3.61136e-20	0.711517	0.472	0.313	8.4997e-16	endothelial cells
ENSGALG00010006005	1.21395e-19	0.873126	0.546	0.406	2.85716e-15	endothelial cells
KLF4	4.94051e-19	0.955388	0.542	0.401	1.1628e-14	endothelial cells
LRRFIP1	1.09429e-18	0.795606	0.571	0.423	2.57552e-14	endothelial cells
HDAC4	1.27976e-18	0.692352	0.585	0.44	3.01203e-14	endothelial cells
NFKBIZ	1.87775e-18	0.926683	0.413	0.264	4.41948e-14	endothelial cells
CYR61	6.73571e-18	0.95725	0.405	0.256	1.58532e-13	endothelial cells
ARL15	1.46598e-17	0.793121	0.562	0.424	3.45032e-13	endothelial cells
RASAL2	2.78267e-16	0.776724	0.562	0.445	6.5493e-12	endothelial cells
ENSGALG00010003909	5.37897e-11	0.7413	0.506	0.397	1.26599e-06	endothelial cells
WWOX	6.63217e-10	0.713298	0.411	0.31	1.56095e-05	endothelial cells
KIAA1217	3.57716e-06	0.781597	0.476	0.42	0.084192	endothelial cells
DLGAP1	0	3.21059	0.455	0.007	0	natural killer cells
AGPAT3	2.35741e-272	2.27319	0.493	0.05	5.5484e-268	natural killer cells
RUNX1	9.24413e-141	2.20721	0.521	0.098	2.1757e-136	natural killer cells
UBE3D	2.19483e-130	2.82841	0.432	0.074	5.16575e-126	natural killer cells
CAMK2D	5.38578e-127	2.78	0.558	0.13	1.2676e-122	natural killer cells
RASGEF1A	6.7018e-123	1.2465	0.435	0.074	1.57734e-118	natural killer cells
ATP2A3	3.60742e-109	1.41161	0.459	0.09	8.49042e-105	natural killer cells
IQSEC1	2.40254e-107	3.20192	0.603	0.178	5.65462e-103	natural killer cells
PLA2G4A	2.47438e-95	1.83407	0.521	0.135	5.8237e-91	natural killer cells
KCNQ5	3.85623e-91	2.06075	0.51	0.134	9.07602e-87	natural killer cells
MCMBP	7.59374e-67	1.00337	0.408	0.104	1.78726e-62	natural killer cells
NAV2	8.70523e-64	1.57248	0.541	0.188	2.04886e-59	natural killer cells
EHF	1.47377e-62	1.71396	0.63	0.257	3.46866e-58	natural killer cells
ACSL4	3.35941e-55	1.47367	0.5	0.181	7.90671e-51	natural killer cells
ADAMTS3	3.36226e-54	1.01808	0.408	0.118	7.91342e-50	natural killer cells
PHACTR2	3.7598e-53	0.985362	0.401	0.115	8.84907e-49	natural killer cells
SDK1	1.55146e-49	1.42698	0.723	0.384	3.6515e-45	natural killer cells
CDIN1	2.8878e-48	1.07411	0.404	0.126	6.79673e-44	natural killer cells
ENSGALG00010025833	1.31436e-47	1.42822	0.733	0.399	3.09347e-43	natural killer cells
HMGB1	1.27814e-46	1.31715	0.791	0.502	3.00823e-42	natural killer cells
PXYLP1	1.55562e-46	1.30332	0.438	0.158	3.6613e-42	natural killer cells
TACC2	1.61778e-45	1.21237	0.449	0.167	3.80761e-41	natural killer cells
CMTM4	1.01719e-44	1.11956	0.517	0.207	2.39406e-40	natural killer cells
CHD7	5.64518e-44	1.54086	0.733	0.418	1.32865e-39	natural killer cells
GTF2A1	1.50479e-43	0.968262	0.514	0.206	3.54167e-39	natural killer cells
CRIP1	3.37553e-43	1.16462	0.627	0.276	7.94465e-39	natural killer cells
IVNS1ABP	3.77576e-43	1.27364	0.616	0.295	8.88662e-39	natural killer cells
SSBP3	4.99439e-43	0.876276	0.551	0.225	1.17548e-38	natural killer cells
INPP4B	8.01699e-43	1.17934	0.408	0.142	1.88688e-38	natural killer cells
HMGN4	5.20688e-42	1.20959	0.524	0.223	1.22549e-37	natural killer cells
ENSGALG00010023320	1.14704e-39	1.24143	0.709	0.434	2.69968e-35	natural killer cells
SIPA1L2	5.82085e-39	0.898597	0.551	0.231	1.36999e-34	natural killer cells
MBNL3	4.33697e-38	1.33433	0.774	0.548	1.02075e-33	natural killer cells
TOX	7.23697e-37	1.37853	0.582	0.292	1.70329e-32	natural killer cells
STT3B	8.26117e-37	1.09936	0.517	0.231	1.94435e-32	natural killer cells
RCAN1	2.06076e-36	1.8722	0.5	0.225	4.8502e-32	natural killer cells
LDHA	4.89796e-36	1.16306	0.524	0.242	1.15278e-31	natural killer cells
ATAD2B	1.66499e-35	0.856774	0.5	0.215	3.91873e-31	natural killer cells
CBFB	3.33236e-35	0.842052	0.538	0.241	7.84305e-31	natural killer cells
PTGS2	5.64614e-34	1.14809	0.432	0.168	1.32888e-29	natural killer cells
ARFIP1	2.24963e-33	0.929148	0.51	0.235	5.29473e-29	natural killer cells
TNFSF10	2.09454e-32	0.902591	0.603	0.311	4.92972e-28	natural killer cells
CLIC6	2.11229e-32	0.897209	0.586	0.289	4.97148e-28	natural killer cells
PERPA	4.69385e-32	0.773211	0.469	0.197	1.10475e-27	natural killer cells
NEURL1	1.46605e-30	1.07222	0.524	0.26	3.45049e-26	natural killer cells
FYN	4.83084e-30	0.661407	0.5	0.218	1.13699e-25	natural killer cells
ZFHX4	2.82614e-29	0.827738	0.401	0.167	6.65159e-25	natural killer cells
G2E3	7.75031e-29	0.799129	0.473	0.218	1.82411e-24	natural killer cells
TSC22D1	8.08611e-29	1.14666	0.664	0.409	1.90315e-24	natural killer cells
SMAD1	1.00442e-28	0.810564	0.432	0.185	2.36401e-24	natural killer cells
AMMECR1	9.34232e-28	0.99355	0.572	0.314	2.19881e-23	natural killer cells
WWOX	9.65158e-28	0.987495	0.592	0.309	2.2716e-23	natural killer cells
NEO1	1.04826e-27	1.01983	0.562	0.31	2.46718e-23	natural killer cells
KLF5	2.66298e-27	0.89635	0.425	0.185	6.26759e-23	natural killer cells
COBL	3.79704e-27	1.21506	0.613	0.367	8.93672e-23	natural killer cells
RFX3	5.02949e-27	0.960566	0.425	0.184	1.18374e-22	natural killer cells
ACTN1	1.33349e-26	0.778393	0.661	0.379	3.13851e-22	natural killer cells
LRRFIP1	1.71026e-26	0.962116	0.678	0.423	4.02527e-22	natural killer cells
ROS1	2.63787e-26	0.875877	0.712	0.463	6.2085e-22	natural killer cells
TMPO	9.13649e-26	0.628266	0.435	0.194	2.15037e-21	natural killer cells
ENSGALG00010022194	9.24045e-26	0.809452	0.521	0.264	2.17483e-21	natural killer cells
KRT7	1.87485e-25	0.604801	0.925	0.719	4.41264e-21	natural killer cells
RFX2	3.96217e-25	0.842829	0.425	0.189	9.32537e-21	natural killer cells
SETD2	8.10307e-25	0.601463	0.469	0.222	1.90714e-20	natural killer cells
FAT1	1.40866e-24	0.90486	0.668	0.429	3.31542e-20	natural killer cells
NET1	2.23192e-24	0.876148	0.435	0.201	5.25305e-20	natural killer cells
SMAD5	3.38256e-24	0.614392	0.664	0.382	7.9612e-20	natural killer cells
GLCCI1	5.73939e-24	1.19348	0.592	0.359	1.35082e-19	natural killer cells
PTMA	7.52221e-24	0.664712	0.952	0.874	1.77043e-19	natural killer cells
CD81	8.13844e-24	0.755826	0.63	0.361	1.91546e-19	natural killer cells
ENSGALG00010019132	9.86099e-24	1.11382	0.538	0.292	2.32088e-19	natural killer cells
TMEM245	1.1984e-23	0.792965	0.452	0.223	2.82056e-19	natural killer cells
PPP1R12A	1.66228e-23	0.677105	0.798	0.568	3.91234e-19	natural killer cells
PAnatural killer cells3	3.24768e-23	0.613697	0.545	0.294	7.64375e-19	natural killer cells
HMGN5	4.71386e-23	0.836941	0.503	0.266	1.10945e-18	natural killer cells
CARHSP1	5.99135e-23	0.672263	0.418	0.195	1.41013e-18	natural killer cells
OAZ1	7.37162e-23	0.742208	0.825	0.629	1.73498e-18	natural killer cells
POLA1	2.93892e-22	0.699197	0.425	0.199	6.91704e-18	natural killer cells
RBM38	4.30231e-22	0.782391	0.428	0.205	1.01259e-17	natural killer cells
HERC2	6.62589e-22	0.93472	0.613	0.382	1.55947e-17	natural killer cells
MBOAT1	7.1724e-22	0.746251	0.521	0.28	1.68809e-17	natural killer cells
PAN3	1.65175e-21	0.920777	0.788	0.588	3.88755e-17	natural killer cells
Anatural killer cellsRD28	1.771e-21	0.672304	0.411	0.19	4.16822e-17	natural killer cells
LBR	2.9623e-21	0.741358	0.493	0.261	6.97207e-17	natural killer cells
ENSGALG00010024682	6.54986e-21	1.07494	0.531	0.313	1.54157e-16	natural killer cells
ASCC3	9.05299e-21	0.665817	0.524	0.294	2.13071e-16	natural killer cells
PRDM2	1.19151e-20	0.627189	0.517	0.287	2.80435e-16	natural killer cells
ENSGALG00010022225	5.36047e-20	0.782822	0.623	0.373	1.26164e-15	natural killer cells
SIK1	1.87407e-19	0.833936	0.411	0.207	4.41081e-15	natural killer cells
ENSGALG00010023053	1.88328e-19	0.681153	0.408	0.204	4.43249e-15	natural killer cells
TET2	2.41919e-19	0.663024	0.705	0.452	5.6938e-15	natural killer cells
EHBP1	3.63099e-19	0.669414	0.599	0.364	8.54591e-15	natural killer cells
LDLRAD3	5.68226e-18	0.664481	0.404	0.207	1.33738e-13	natural killer cells
BCL9	2.51906e-17	0.76319	0.49	0.272	5.92885e-13	natural killer cells
KIAA1217	2.58504e-17	0.892905	0.63	0.42	6.08415e-13	natural killer cells
ENSGALG00010021609	3.66655e-17	0.650904	0.719	0.508	8.6296e-13	natural killer cells
EMP2	6.6669e-17	0.638158	0.62	0.4	1.56912e-12	natural killer cells
NUCKS1	7.46167e-17	0.781177	0.64	0.458	1.75618e-12	natural killer cells
KCNQ1	1.43245e-16	0.787582	0.589	0.384	3.37142e-12	natural killer cells
TENM3	5.21576e-16	0.846939	0.582	0.384	1.22758e-11	natural killer cells
PPP2R5C	9.45009e-16	0.679171	0.517	0.322	2.22417e-11	natural killer cells
VGLL4	3.74328e-15	0.708649	0.572	0.371	8.81018e-11	natural killer cells
ANXA11	4.76632e-15	0.62078	0.555	0.352	1.1218e-10	natural killer cells
NHSL1	1.89941e-12	0.615725	0.699	0.548	4.47044e-08	natural killer cells
AKAP13	2.2205e-12	0.636868	0.726	0.551	5.22617e-08	natural killer cells
ZNF516	7.48051e-11	0.633819	0.644	0.458	1.76061e-06	natural killer cells
TPPP	2.23107e-09	0.759336	0.459	0.31	5.25106e-05	natural killer cells
