# Supplementary material for: Integrating Single-Cell RNA-Seq and ATAC-Seq Analysis Reveals Uterine Cell Heterogeneity and Regulatory Networks Linked to Pimpled Eggs in Chickens
Source: Int J Mol Sci. 2024 Dec 15;25(24):13431. doi: 10.3390/ijms252413431 (PMC11679886; doi:10.3390/ijms252413431)
Supplement: Supplementary file 1 [file ijms-25-13431-s001.zip › Supplementary Table3.xlsx]

## Sheet: Fibroblasts-GO
Table S3. GO Enrichment analysis of the DEGs for each cell type
ONTOLOGY	ID	Description	Count	GeneRatio(%)	Genes	PValue	FDR
GOTERM_CC_DIRECT	GO:0005615	extracellular space	47	28.6585	373952, 396497, 429089, 396332, 776031, 396297, 395545, 395565, 396478, 395703, 426411, 395349, 419818, 386571, 395568, 396536, 395209, 418752, 374090, 422620, 427638, 374251, 396483, 396340, 417561, 395530, 374039, 373985, 396243, 396000, 374178, 395532, 416955, 386583, 396228, 420561, 424220, 421352, 415494, 417332, 419017, 395818, 419933, 100857572, 420138, 396075, 417892	7.32696e-19	1.04043e-16
GOTERM_CC_DIRECT	GO:0062023	collagen-containing extracellular matrix	19	11.5854	776031, 396243, 396000, 396297, 395532, 395912, 426411, 386583, 395568, 427971, 421352, 373987, 418256, 418752, 769237, 422620, 100857572, 396292, 396340	3.85121e-15	2.73436e-13
GOTERM_CC_DIRECT	GO:0005604	basement membrane	10	6.09756	395530, 418752, 396297, 396478, 424442, 386583, 386571, 396483, 395074, 421709	9.54433e-10	4.51765e-08
GOTERM_MF_DIRECT	GO:0005201	extracellular matrix structural constituent	9	5.4878	395530, 418752, 396243, 396478, 395532, 424442, 395568, 396340, 421709	9.98902e-10	1.97783e-07
GOTERM_CC_DIRECT	GO:0005576	extracellular region	25	15.2439	429089, 427583, 431587, 373992, 395703, 419818, 396437, 396536, 395209, 418256, 422620, 396340, 395074, 422905, 395912, 395657, 427971, 420561, 424220, 421352, 373987, 100857572, 420138, 396292, 421709	4.37505e-09	1.37932e-07
GOTERM_CC_DIRECT	GO:0031012	extracellular matrix	14	8.53659	374039, 429089, 374178, 373992, 395912, 395703, 395657, 386583, 427971, 421352, 421461, 374251, 396483, 422905	4.85675e-09	1.37932e-07
GOTERM_BP_DIRECT	GO:0030198	extracellular matrix organization	12	7.31707	395530, 418752, 429089, 396243, 769237, 396000, 395532, 386583, 395568, 396340, 427971, 395074	1.17061e-08	8.20595e-06
GOTERM_CC_DIRECT	GO:0005587	collagen type IV trimer	5	3.04878	395530, 418752, 396243, 395532, 396340	8.29273e-07	1.96261e-05
GOTERM_BP_DIRECT	GO:0030199	collagen fibril organization	6	3.65854	396243, 395532, 426411, 396228, 395568, 421352	1.90224e-06	0.000666733
GOTERM_MF_DIRECT	GO:0030020	extracellular matrix structural constituent conferring tensile strength	7	4.26829	395530, 418752, 396243, 396000, 395532, 395568, 396340	3.88129e-06	0.000384248
GOTERM_CC_DIRECT	GO:0005581	collagen trimer	6	3.65854	395530, 418752, 396000, 396292, 395568, 396340	1.00503e-05	0.000203877
GOTERM_MF_DIRECT	GO:0002020	protease binding	5	3.04878	396243, 396297, 374178, 395532, 396483	4.05945e-05	0.00254775
GOTERM_MF_DIRECT	GO:0005178	integrin binding	7	4.26829	415494, 396420, 429089, 374256, 374058, 396478, 378897	5.14696e-05	0.00254775
GOTERM_BP_DIRECT	GO:0030335	positive regulation of cell migration	7	4.26829	396487, 429089, 396332, 374090, 396478, 395532, 374251	0.00011218	0.0262128
GOTERM_CC_DIRECT	GO:0005925	focal adhesion	7	4.26829	396420, 421884, 374058, 378897, 422740, 422173, 424485	0.000300553	0.00533481
GOTERM_CC_DIRECT	GO:0009986	cell surface	9	5.4878	396487, 414849, 420785, 374102, 374058, 395703, 374251, 422580, 422173	0.000370846	0.00585113
GOTERM_BP_DIRECT	GO:0016477	cell migration	8	4.87805	395442, 374102, 374058, 396478, 374251, 424000, 421709, 421352	0.000388782	0.068134
GOTERM_MF_DIRECT	GO:0008201	heparin binding	6	3.65854	429089, 419933, 374251, 395568, 374173, 373987	0.000488669	0.0191405
GOTERM_CC_DIRECT	GO:0005788	endoplasmic reticulum lumen	5	3.04878	396487, 421940, 420785, 396447, 396228	0.000530429	0.00753209
GOTERM_MF_DIRECT	GO:0005509	calcium ion binding	16	9.7561	414849, 427583, 396297, 373992, 395565, 395912, 428767, 408051, 386571, 428543, 373987, 421461, 415494, 421884, 374173, 396075	0.000580016	0.0191405
GOTERM_BP_DIRECT	GO:0071230	cellular response to amino acid stimulus	4	2.43902	395530, 396243, 395532, 386583	0.000786994	0.110337
GOTERM_BP_DIRECT	GO:0007155	cell adhesion	8	4.87805	429089, 396000, 395565, 396292, 395657, 421709, 422905, 373987	0.00121561	0.142024
GOTERM_CC_DIRECT	GO:0005886	plasma membrane	39	23.7805	414849, 395442, 396332, 771061, 396297, 396473, 373892, 414800, 422992, 422173, 395969, 424550, 374090, 417964, 417305, 417327, 421216, 374251, 422905, 396487, 395871, 396420, 395155, 396227, 396447, 374058, 374256, 424101, 386583, 378897, 408051, 417729, 422580, 107049249, 421884, 395818, 421703, 420519, 374062	0.00151358	0.0195389
GOTERM_MF_DIRECT	GO:0003779	actin binding	7	4.26829	421884, 421703, 374254, 396174, 422173, 424485, 373965	0.00172038	0.0448108
GOTERM_MF_DIRECT	GO:0048407	platelet-derived growth factor binding	3	1.82927	395530, 396243, 395532	0.00181054	0.0448108
GOTERM_CC_DIRECT	GO:0042470	melanosome	4	2.43902	396487, 396447, 374058, 374163	0.00209897	0.0248379
GOTERM_MF_DIRECT	GO:0008191	metalloendopeptidase inhibitor activity	3	1.82927	374178, 396483, 395209	0.00239909	0.05278
GOTERM_BP_DIRECT	GO:0009887	animal organ morphogenesis	5	3.04878	373952, 395588, 396478, 424442, 421709	0.0033195	0.286014
GOTERM_BP_DIRECT	GO:0007015	actin filament organization	6	3.65854	395442, 395871, 396473, 100502566, 415421, 424485	0.0033625	0.286014
GOTERM_BP_DIRECT	GO:0010951	negative regulation of endopeptidase activity	4	2.43902	374178, 396228, 396483, 417561	0.00367208	0.286014
GOTERM_BP_DIRECT	GO:0010811	positive regulation of cell-substrate adhesion	3	1.82927	429089, 769237, 395074	0.00491307	0.318039
GOTERM_BP_DIRECT	GO:0007411	axon guidance	6	3.65854	396332, 374090, 396478, 374173, 420919, 421709	0.00499062	0.318039
GOTERM_BP_DIRECT	GO:0009888	tissue development	4	2.43902	396478, 424442, 421709, 421352	0.00643831	0.376104
GOTERM_BP_DIRECT	GO:0001666	response to hypoxia	4	2.43902	374163, 374251, 386583, 421352	0.00845155	0.427281
GOTERM_MF_DIRECT	GO:0036122	BMP binding	3	1.82927	373985, 373952, 374251	0.00861459	0.170569
GOTERM_BP_DIRECT	GO:0007162	negative regulation of cell adhesion	3	1.82927	396478, 374251, 421352	0.00914296	0.427281
GOTERM_BP_DIRECT	GO:0001654	eye development	3	1.82927	395588, 374251, 421352	0.00914296	0.427281
GOTERM_BP_DIRECT	GO:0007229	integrin-mediated signaling pathway	4	2.43902	396420, 374058, 378897, 396536	0.0107954	0.455353
GOTERM_BP_DIRECT	GO:0001525	angiogenesis	5	3.04878	396420, 396000, 378897, 396340, 373965	0.011641	0.455353
GOTERM_BP_DIRECT	GO:0060317	cardiac epithelial to mesenchymal transition	3	1.82927	395442, 374251, 421352	0.0116924	0.455353
GOTERM_BP_DIRECT	GO:0048843	negative regulation of axon extension involved in axon guidance	3	1.82927	396332, 374090, 395703	0.0176012	0.567552
GOTERM_BP_DIRECT	GO:0001756	somitogenesis	3	1.82927	374090, 395703, 421352	0.0176012	0.567552
GOTERM_CC_DIRECT	GO:0005901	caveola	3	1.82927	396006, 424047, 422740	0.0186665	0.203896
GOTERM_BP_DIRECT	GO:0050919	negative chemotaxis	3	1.82927	396332, 374090, 374173	0.0192389	0.567552
GOTERM_BP_DIRECT	GO:0060346	bone trabecula formation	2	1.21951	395532, 386583	0.0194312	0.567552
GOTERM_BP_DIRECT	GO:0061037	negative regulation of cartilage development	2	1.21951	395545, 386583	0.0194312	0.567552
GOTERM_BP_DIRECT	GO:0060029	convergent extension involved in organogenesis	2	1.21951	395545, 395703	0.0194312	0.567552
GOTERM_CC_DIRECT	GO:0005874	microtubule	6	3.65854	427708, 429035, 421884, 415669, 396174, 423461	0.0208595	0.211575
GOTERM_BP_DIRECT	GO:0030324	lung development	3	1.82927	395703, 374251, 421352	0.0209381	0.587103
GOTERM_MF_DIRECT	GO:0046332	SMAD binding	3	1.82927	396243, 374251, 417729	0.023143	0.390673
GOTERM_BP_DIRECT	GO:0042060	wound healing	3	1.82927	421884, 395703, 421352	0.0245154	0.598029
GOTERM_BP_DIRECT	GO:0030036	actin cytoskeleton organization	5	3.04878	395871, 421216, 415976, 422740, 418908	0.0247417	0.598029
GOTERM_BP_DIRECT	GO:0008360	regulation of cell shape	4	2.43902	395871, 422740, 422173, 396294	0.0256276	0.598029
GOTERM_BP_DIRECT	GO:0030282	bone mineralization	3	1.82927	396243, 396297, 422992	0.0263909	0.598029
GOTERM_BP_DIRECT	GO:0007165	signal transduction	9	5.4878	395442, 429089, 421634, 374254, 416955, 422740, 417729, 418908, 421352	0.0264241	0.598029
GOTERM_MF_DIRECT	GO:0045499	chemorepellent activity	3	1.82927	396332, 374090, 396536	0.0267474	0.390673
GOTERM_MF_DIRECT	GO:0001786	phosphatidylserine binding	3	1.82927	415494, 396297, 428767	0.0267474	0.390673
GOTERM_CC_DIRECT	GO:0005584	collagen type I trimer	2	1.21951	396243, 395532	0.0272895	0.242194
GOTERM_CC_DIRECT	GO:0005583	fibrillar collagen trimer	2	1.21951	396243, 395568	0.0272895	0.242194
GOTERM_MF_DIRECT	GO:0008289	lipid binding	4	2.43902	374256, 422740, 396536, 418908	0.0276233	0.390673
GOTERM_BP_DIRECT	GO:0098609	cell-cell adhesion	5	3.04878	396420, 429089, 374058, 378897, 421682	0.0276607	0.598029
GOTERM_BP_DIRECT	GO:0016525	negative regulation of angiogenesis	3	1.82927	421352, 417561, 373987	0.0283227	0.598029
GOTERM_BP_DIRECT	GO:0051895	negative regulation of focal adhesion assembly	2	1.21951	386583, 422740	0.0290057	0.598029
GOTERM_BP_DIRECT	GO:0001886	endothelial cell morphogenesis	2	1.21951	396000, 396340	0.0290057	0.598029
GOTERM_MF_DIRECT	GO:0001540	amyloid-beta binding	3	1.82927	396536, 395969, 421352	0.0305621	0.40342
GOTERM_MF_DIRECT	GO:0051082	unfolded protein binding	4	2.43902	396487, 396227, 374163, 424550	0.035351	0.410607
GOTERM_MF_DIRECT	GO:0004867	serine-type endopeptidase inhibitor activity	4	2.43902	420138, 396228, 420561, 417561	0.0365369	0.410607
GOTERM_BP_DIRECT	GO:0043066	negative regulation of apoptotic process	5	3.04878	396487, 429089, 396227, 395703, 374163	0.0367114	0.663066
GOTERM_CC_DIRECT	GO:0005856	cytoskeleton	7	4.26829	395871, 421884, 421703, 373892, 100502566, 415421, 422173	0.0373271	0.311791
GOTERM_MF_DIRECT	GO:0038191	neuropilin binding	2	1.21951	396332, 374090	0.0373279	0.410607
GOTERM_BP_DIRECT	GO:0001771	immunological synapse formation	2	1.21951	374256, 422173	0.0384874	0.663066
GOTERM_BP_DIRECT	GO:0060390	regulation of SMAD protein signal transduction	2	1.21951	421216, 421352	0.0384874	0.663066
GOTERM_BP_DIRECT	GO:0001957	intramembranous ossification	2	1.21951	395532, 386583	0.0384874	0.663066
GOTERM_BP_DIRECT	GO:0045198	establishment of epithelial cell apical/basal polarity	2	1.21951	395703, 422173	0.0384874	0.663066
GOTERM_BP_DIRECT	GO:0051045	negative regulation of membrane protein ectodomain proteolysis	2	1.21951	374178, 396483	0.0384874	0.663066
GOTERM_BP_DIRECT	GO:0001501	skeletal system development	3	1.82927	396243, 395532, 395565	0.0387813	0.663066
GOTERM_BP_DIRECT	GO:0001649	osteoblast differentiation	3	1.82927	429089, 395532, 424220	0.0410246	0.668796
GOTERM_BP_DIRECT	GO:0030336	negative regulation of cell migration	3	1.82927	374251, 378897, 422740	0.0410246	0.668796
GOTERM_CC_DIRECT	GO:0001527	microfibril	2	1.21951	418256, 373992	0.0450703	0.33796
GOTERM_CC_DIRECT	GO:0032587	ruffle membrane	3	1.82927	374058, 768795, 422740	0.04522	0.33796
GOTERM_BP_DIRECT	GO:0034446	substrate adhesion-dependent cell spreading	3	1.82927	396478, 424442, 421709	0.0456533	0.727341
GOTERM_MF_DIRECT	GO:0008430	selenium binding	2	1.21951	431587, 427638	0.0464417	0.483971
GOTERM_BP_DIRECT	GO:0038063	collagen-activated tyrosine kinase receptor signaling pathway	2	1.21951	395530, 418752	0.0478772	0.729606
GOTERM_BP_DIRECT	GO:0045778	positive regulation of ossification	2	1.21951	395703, 421352	0.0478772	0.729606
GOTERM_BP_DIRECT	GO:0043065	positive regulation of apoptotic process	4	2.43902	427384, 429089, 395545, 100857572	0.050423	0.752053
GOTERM_BP_DIRECT	GO:0001755	neural crest cell migration	3	1.82927	395871, 396332, 374090	0.0529353	0.773076
GOTERM_CC_DIRECT	GO:0034663	endoplasmic reticulum chaperone complex	2	1.21951	396487, 374163	0.0538392	0.382258
GOTERM_MF_DIRECT	GO:0005114	type II transforming growth factor beta receptor binding	2	1.21951	374251, 421352	0.0554698	0.499228
GOTERM_MF_DIRECT	GO:0001968	fibronectin binding	2	1.21951	374058, 424220	0.0554698	0.499228
GOTERM_MF_DIRECT	GO:0005160	transforming growth factor beta receptor binding	2	1.21951	374251, 421352	0.0554698	0.499228
GOTERM_BP_DIRECT	GO:0048566	embryonic digestive tract development	2	1.21951	374251, 421352	0.0571759	0.785888
GOTERM_BP_DIRECT	GO:0042118	endothelial cell activation	2	1.21951	374251, 421352	0.0571759	0.785888
GOTERM_BP_DIRECT	GO:0044319	wound healing, spreading of cells	2	1.21951	395442, 429089	0.0571759	0.785888
GOTERM_MF_DIRECT	GO:0005102	signaling receptor binding	5	3.04878	776031, 422173, 396294, 421709, 421352	0.0631612	0.543736
GOTERM_BP_DIRECT	GO:0048856	anatomical structure development	3	1.82927	386585, 424306, 386571	0.0632321	0.852418
GOTERM_CC_DIRECT	GO:0031982	vesicle	3	1.82927	396497, 396297, 428767	0.0641273	0.433623
GOTERM_CC_DIRECT	GO:0043256	laminin complex	2	1.21951	396478, 421709	0.0711378	0.459162
GOTERM_BP_DIRECT	GO:0045445	myoblast differentiation	2	1.21951	374058, 396536	0.0755037	0.928563
GOTERM_BP_DIRECT	GO:0061036	positive regulation of cartilage development	2	1.21951	429089, 395703	0.0755037	0.928563
GOTERM_BP_DIRECT	GO:0070831	basement membrane assembly	2	1.21951	396478, 421709	0.0755037	0.928563
GOTERM_BP_DIRECT	GO:0043589	skin morphogenesis	2	1.21951	396243, 395532	0.0755037	0.928563
GOTERM_BP_DIRECT	GO:0021915	neural tube development	2	1.21951	374090, 421352	0.0755037	0.928563
GOTERM_CC_DIRECT	GO:0034704	calcium channel complex	2	1.21951	396297, 428767	0.0796689	0.482839
GOTERM_BP_DIRECT	GO:0007179	transforming growth factor beta receptor signaling pathway	3	1.82927	396243, 374251, 421352	0.0798046	0.955785
GOTERM_MF_DIRECT	GO:0003730	mRNA 3'-UTR binding	3	1.82927	395880, 374111, 420661	0.0811849	0.644643
GOTERM_CC_DIRECT	GO:0030425	dendrite	5	3.04878	771061, 378897, 417729, 396174, 396294	0.0816065	0.482839
GOTERM_MF_DIRECT	GO:0008266	poly(U) RNA binding	2	1.21951	395880, 420661	0.0820479	0.644643
GOTERM_BP_DIRECT	GO:0030511	positive regulation of transforming growth factor beta receptor signaling pathway	2	1.21951	424306, 374251	0.0845345	0.955785
GOTERM_BP_DIRECT	GO:0048706	embryonic skeletal system development	2	1.21951	395532, 395703	0.0845345	0.955785
GOTERM_BP_DIRECT	GO:0060391	positive regulation of SMAD protein signal transduction	2	1.21951	374251, 421352	0.0845345	0.955785
GOTERM_BP_DIRECT	GO:0060325	face morphogenesis	2	1.21951	395532, 386583	0.0845345	0.955785
GOTERM_MF_DIRECT	GO:0005516	calmodulin binding	4	2.43902	396473, 421634, 424485, 373965	0.0846501	0.644643
GOTERM_MF_DIRECT	GO:0044548	S100 protein binding	2	1.21951	396075, 373965	0.0907413	0.665436
GOTERM_BP_DIRECT	GO:0055074	calcium ion homeostasis	2	1.21951	396297, 428767	0.0934777	0.997155
GOTERM_CC_DIRECT	GO:0045121	membrane raft	3	1.82927	378897, 422740, 396294	0.0935452	0.531337
GOTERM_BP_DIRECT	GO:0030334	regulation of cell migration	3	1.82927	100502566, 378897, 421709	0.0975492	0.997155

## Sheet: Epithelial cells-GO
ONTOLOGY	ID	Description	Count	GeneRatio(%)	Genes	PValue	FDR
GOTERM_CC_DIRECT	GO:0005886	plasma membrane	54	30	374029, 374147, 396133, 416507, 396259, 422077, 424772, 429823, 423960, 373854, 424297, 418212, 425938, 769469, 424568, 770445, 415905, 395896, 396422, 395736, 427459, 395734, 404271, 417807, 373967, 420658, 422557, 396192, 423805, 415398, 418189, 418749, 395701, 396515, 424827, 420585, 428868, 420869, 422529, 424707, 422807, 425295, 395594, 424961, 378913, 426068, 418685, 418645, 418526, 427867,…	1.67229e-07	2.79272e-05
GOTERM_CC_DIRECT	GO:0016324	apical plasma membrane	11	6.11111	396133, 395131, 420658, 424910, 396050, 416579, 395701, 404271, 396130, 427123, 427673	1.43382e-06	0.000119724
GOTERM_BP_DIRECT	GO:0007155	cell adhesion	10	5.55556	374029, 395210, 396133, 396422, 422535, 424910, 395736, 395734, 100859742, 395128	0.00010169	0.0693528
GOTERM_MF_DIRECT	GO:0000978	RNA polymerase II cis-regulatory region sequence-specific DNA binding	21	11.6667	430697, 403089, 395589, 396512, 395576, 424652, 428534, 373969, 395128, 395309, 428365, 373931, 422890, 421369, 424997, 424238, 100859265, 770254, 416018, 418195, 771337	0.000111342	0.0259887
GOTERM_MF_DIRECT	GO:0001228	DNA-binding transcription activator activity, RNA polymerase II-specific	9	5	424997, 395589, 396512, 424238, 769288, 428534, 373969, 395309, 373931	0.000317871	0.0259887
GOTERM_MF_DIRECT	GO:0005198	structural molecule activity	7	3.88889	374029, 427805, 396422, 395861, 424910, 420869, 101749333	0.000318229	0.0259887
GOTERM_CC_DIRECT	GO:0034706	sodium channel complex	3	1.66667	396050, 416579, 427673	0.000615475	0.0342614
GOTERM_BP_DIRECT	GO:1902895	positive regulation of miRNA transcription	4	2.22222	396512, 416018, 374096, 373931	0.00082632	0.281775
GOTERM_CC_DIRECT	GO:0016328	lateral plasma membrane	5	2.77778	374029, 420658, 424910, 404271, 427123	0.00113405	0.0473466
GOTERM_MF_DIRECT	GO:0042802	identical protein binding	10	5.55556	374006, 374029, 396133, 421960, 396512, 422930, 424910, 422077, 374096, 378913	0.00171265	0.1049
GOTERM_CC_DIRECT	GO:0043235	receptor complex	7	3.88889	418212, 374147, 424568, 396259, 396192, 396515, 396494	0.00172844	0.0494193
GOTERM_CC_DIRECT	GO:0005856	cytoskeleton	10	5.55556	422899, 427805, 396422, 395861, 422077, 420869, 395701, 418164, 374180, 418640	0.00177555	0.0494193
GOTERM_BP_DIRECT	GO:0090303	positive regulation of wound healing	3	1.66667	374029, 424910, 404271	0.00180197	0.409648
GOTERM_MF_DIRECT	GO:0000981	DNA-binding transcription factor activity, RNA polymerase II-specific	19	10.5556	430697, 403089, 396512, 395576, 424652, 373969, 395128, 421177, 428365, 373931, 422890, 421369, 424997, 100859265, 770254, 416018, 418195, 419452, 771337	0.0022969	0.108717
GOTERM_BP_DIRECT	GO:0045672	positive regulation of osteoclast differentiation	3	1.66667	419313, 396512, 395736	0.00250429	0.426982
GOTERM_MF_DIRECT	GO:0000976	transcription cis-regulatory region binding	5	2.77778	374116, 423661, 374096, 373931, 396040	0.00266246	0.108717
GOTERM_CC_DIRECT	GO:0032991	protein-containing complex	6	3.33333	374029, 415419, 396422, 424910, 420948, 395128	0.0027802	0.0663277
GOTERM_BP_DIRECT	GO:0006357	regulation of transcription by RNA polymerase II	21	11.6667	430697, 403089, 396512, 424652, 423661, 373969, 395128, 421177, 395309, 428365, 373931, 422890, 421369, 420289, 424997, 424238, 769288, 100859265, 770254, 418195, 374096	0.00361602	0.457603
GOTERM_BP_DIRECT	GO:0045665	negative regulation of neuron differentiation	4	2.22222	395589, 395852, 395128, 428365	0.00402583	0.457603
GOTERM_MF_DIRECT	GO:0097110	scaffold protein binding	3	1.66667	418212, 769469, 396422	0.00452962	0.158537
GOTERM_MF_DIRECT	GO:0015280	ligand-gated sodium channel activity	3	1.66667	396050, 416579, 427673	0.00549877	0.1684
GOTERM_BP_DIRECT	GO:0008360	regulation of cell shape	5	2.77778	396133, 425938, 422077, 395701, 404271	0.00596075	0.536325
GOTERM_BP_DIRECT	GO:0030509	BMP signaling pathway	5	2.77778	374147, 373969, 374096, 395128, 373931	0.0062912	0.536325
GOTERM_BP_DIRECT	GO:0007009	plasma membrane organization	3	1.66667	416437, 422077, 423805	0.00758747	0.574962
GOTERM_BP_DIRECT	GO:0007411	axon guidance	6	3.33333	395896, 415945, 373967, 424253, 373854, 374180	0.00867947	0.59194
GOTERM_BP_DIRECT	GO:0033674	positive regulation of kinase activity	4	2.22222	396259, 396192, 396515, 396494	0.0113825	0.682141
GOTERM_BP_DIRECT	GO:0001666	response to hypoxia	4	2.22222	418212, 374029, 107053650, 373931	0.0121377	0.682141
GOTERM_CC_DIRECT	GO:0030659	cytoplasmic vesicle membrane	4	2.22222	423805, 424707, 427123, 427673	0.0122565	0.234825
GOTERM_CC_DIRECT	GO:0016323	basolateral plasma membrane	5	2.77778	420658, 424910, 404271, 396130, 418189	0.0126552	0.234825
GOTERM_MF_DIRECT	GO:0003779	actin binding	6	3.33333	395643, 420634, 395701, 428455, 418164, 374180	0.012747	0.347003
GOTERM_BP_DIRECT	GO:0006468	protein phosphorylation	11	6.11111	415905, 374147, 415419, 396259, 422930, 396192, 396515, 416445, 396494, 395309, 424253	0.0130027	0.682141
GOTERM_BP_DIRECT	GO:0030154	cell differentiation	10	5.55556	374147, 395852, 395554, 396192, 396515, 373969, 374096, 396494, 421177, 771337	0.0153851	0.749476
GOTERM_BP_DIRECT	GO:0045104	intermediate filament cytoskeleton organization	3	1.66667	427805, 420869, 101749333	0.0168362	0.750336
GOTERM_BP_DIRECT	GO:0070301	cellular response to hydrogen peroxide	3	1.66667	415905, 395734, 404271	0.0186806	0.750336
GOTERM_BP_DIRECT	GO:0016477	cell migration	6	3.33333	396133, 421960, 395736, 423960, 418608, 395128	0.0187034	0.750336
GOTERM_BP_DIRECT	GO:0050891	multicellular organismal-level water homeostasis	2	1.11111	396050, 416579	0.0221915	0.76137
GOTERM_BP_DIRECT	GO:0034331	cell junction maintenance	2	1.11111	374029, 424910	0.0221915	0.76137
GOTERM_BP_DIRECT	GO:0035725	sodium ion transmembrane transport	4	2.22222	396050, 416579, 427123, 427673	0.0223276	0.76137
GOTERM_BP_DIRECT	GO:0050767	regulation of neurogenesis	3	1.66667	374096, 395128, 428365	0.0268483	0.871931
GOTERM_MF_DIRECT	GO:0019901	protein kinase binding	6	3.33333	415905, 415419, 428868, 395734, 424110, 427123	0.0280632	0.684051
GOTERM_MF_DIRECT	GO:0005220	inositol 1,4,5-trisphosphate-gated calcium channel activity	2	1.11111	418212, 395412	0.0307125	0.684051
GOTERM_BP_DIRECT	GO:0051017	actin filament bundle assembly	3	1.66667	416437, 422077, 395701	0.0313788	0.930449
GOTERM_BP_DIRECT	GO:0042060	wound healing	3	1.66667	396133, 427805, 420869	0.0313788	0.930449
GOTERM_BP_DIRECT	GO:0006929	substrate-dependent cell migration	2	1.11111	396133, 395736	0.033103	0.940677
GOTERM_CC_DIRECT	GO:0000139	Golgi membrane	8	4.44444	395860, 395594, 771133, 419409, 422529, 396494, 424707, 422807	0.0358787	0.599174
GOTERM_BP_DIRECT	GO:0030036	actin cytoskeleton organization	5	2.77778	374029, 420585, 395643, 404271, 378913	0.0377161	1
GOTERM_BP_DIRECT	GO:0060173	limb development	3	1.66667	395852, 395643, 395128	0.0386907	1
GOTERM_BP_DIRECT	GO:0032922	circadian regulation of gene expression	3	1.66667	374116, 395852, 373931	0.0438885	1
GOTERM_BP_DIRECT	GO:1903753	negative regulation of p38MAPK cascade	2	1.11111	374192, 421340	0.0438935	1
GOTERM_BP_DIRECT	GO:0016338	calcium-independent cell-cell adhesion via plasma membrane cell-adhesion molecules	2	1.11111	374029, 424910	0.0438935	1
GOTERM_BP_DIRECT	GO:0051209	release of sequestered calcium ion into cytosol	3	1.66667	418212, 395412, 416730	0.0465793	1
GOTERM_CC_DIRECT	GO:0030175	filopodium	3	1.66667	422077, 395701, 373854	0.0471128	0.664019
GOTERM_BP_DIRECT	GO:0008285	negative regulation of cell population proliferation	4	2.22222	374029, 395829, 374096, 396040	0.0481071	1
GOTERM_CC_DIRECT	GO:0005737	cytoplasm	45	25	374006, 374029, 396133, 415419, 416507, 395643, 107053650, 429823, 423960, 418608, 395128, 420890, 373931, 424253, 421340, 423088, 420321, 424568, 769288, 422808, 420869, 374096, 374192, 374116, 415905, 395852, 395554, 396422, 395736, 423112, 373969, 404271, 417807, 422899, 419313, 421004, 427805, 421025, 424238, 422930, 396050, 374083, 415398, 101749610, 374180	0.0481713	0.664019
GOTERM_MF_DIRECT	GO:0005007	fibroblast growth factor receptor activity	2	1.11111	396259, 396515	0.050665	0.978731
GOTERM_CC_DIRECT	GO:0005654	nucleoplasm	14	7.77778	396512, 422077, 395736, 373969, 395128, 373931, 421340, 418212, 427867, 100859265, 416437, 416579, 422529, 396040	0.0516901	0.664019
GOTERM_BP_DIRECT	GO:0030336	negative regulation of cell migration	3	1.66667	374029, 395736, 395734	0.0521361	1
GOTERM_MF_DIRECT	GO:0003700	DNA-binding transcription factor activity	5	2.77778	420289, 424997, 395852, 395309, 373931	0.0527083	0.978731
GOTERM_BP_DIRECT	GO:0001958	endochondral ossification	2	1.11111	419313, 373969	0.0545643	1
GOTERM_MF_DIRECT	GO:0050839	cell adhesion molecule binding	3	1.66667	422557, 395701, 373854	0.0559275	0.978731
GOTERM_BP_DIRECT	GO:0030335	positive regulation of cell migration	4	2.22222	374029, 415945, 424910, 395736	0.0565565	1
GOTERM_BP_DIRECT	GO:0090263	positive regulation of canonical Wnt signaling pathway	3	1.66667	427867, 373969, 424707	0.057916	1
GOTERM_BP_DIRECT	GO:0007275	multicellular organism development	5	2.77778	395829, 396259, 396192, 396515, 396494	0.0590272	1
GOTERM_CC_DIRECT	GO:0005789	endoplasmic reticulum membrane	10	5.55556	418212, 395145, 378790, 395594, 420871, 395412, 770021, 422529, 396494, 422807	0.0597367	0.712573
GOTERM_BP_DIRECT	GO:0007169	cell surface receptor protein tyrosine kinase signaling pathway	4	2.22222	421025, 395736, 396192, 396494	0.0619418	1
GOTERM_BP_DIRECT	GO:0008543	fibroblast growth factor receptor signaling pathway	3	1.66667	396259, 395554, 396515	0.0639065	1
GOTERM_BP_DIRECT	GO:0031018	endocrine pancreas development	2	1.11111	422930, 404271	0.0651168	1
GOTERM_BP_DIRECT	GO:0031214	biomineral tissue development	2	1.11111	395210, 395256	0.0651168	1
GOTERM_BP_DIRECT	GO:0055078	sodium ion homeostasis	2	1.11111	396050, 427123	0.0651168	1
GOTERM_MF_DIRECT	GO:0000977	RNA polymerase II transcription regulatory region sequence-specific DNA binding	5	2.77778	420289, 424997, 769288, 419452, 373931	0.0661529	0.987903
GOTERM_BP_DIRECT	GO:0045944	positive regulation of transcription by RNA polymerase II	9	5	374147, 395589, 769288, 416018, 428534, 395128, 419452, 373931, 396040	0.0669355	1
GOTERM_CC_DIRECT	GO:0014069	postsynaptic density	4	2.22222	378790, 416419, 416730, 424253	0.0682941	0.760341
GOTERM_BP_DIRECT	GO:0016310	phosphorylation	9	5	415905, 415419, 396259, 396515, 374192, 396494, 427169, 424253, 422807	0.0693486	1
GOTERM_BP_DIRECT	GO:0010628	positive regulation of gene expression	5	2.77778	374029, 396133, 395852, 395554, 373969	0.0716528	1
GOTERM_BP_DIRECT	GO:0001525	angiogenesis	4	2.22222	374006, 395589, 422930, 428534	0.0794522	1
GOTERM_BP_DIRECT	GO:0045165	cell fate commitment	3	1.66667	395829, 416018, 418195	0.0797256	1
GOTERM_MF_DIRECT	GO:0070412	R-SMAD binding	2	1.11111	396512, 374096	0.0798312	0.987903
GOTERM_BP_DIRECT	GO:0031589	cell-substrate adhesion	2	1.11111	396133, 374096	0.0858719	1
GOTERM_MF_DIRECT	GO:0033550	MAP kinase tyrosine phosphatase activity	2	1.11111	374192, 421340	0.089354	0.987903
GOTERM_MF_DIRECT	GO:0008330	protein tyrosine/threonine phosphatase activity	2	1.11111	374192, 421340	0.089354	0.987903
GOTERM_MF_DIRECT	GO:0005524	ATP binding	19	10.5556	427021, 415905, 374147, 415419, 396259, 418749, 422530, 396515, 427169, 424253, 418685, 422930, 396192, 416445, 396494, 415398, 769071, 396040, 422807	0.0938298	0.987903
GOTERM_BP_DIRECT	GO:0043951	negative regulation of cAMP-mediated signaling	2	1.11111	769469, 418185	0.0960771	1
GOTERM_BP_DIRECT	GO:0032331	negative regulation of chondrocyte differentiation	2	1.11111	395829, 374096	0.0960771	1
GOTERM_BP_DIRECT	GO:0048041	focal adhesion assembly	2	1.11111	396133, 395736	0.0960771	1
GOTERM_BP_DIRECT	GO:0007611	learning or memory	2	1.11111	395736, 396494	0.0960771	1
GOTERM_MF_DIRECT	GO:0070679	inositol 1,4,5 trisphosphate binding	2	1.11111	418212, 395412	0.098779	0.987903

## Sheet: Ionocytes-GO
ONTOLOGY	ID	Description	Count	GeneRatio(%)	Genes	PValue	FDR
GOTERM_MF_DIRECT	GO:0046961	proton-transporting ATPase activity, rotational mechanism	7	7.29167	418104, 768854, 424349, 418162, 416753, 426199, 420210	4.84253e-09	7.60277e-07
GOTERM_BP_DIRECT	GO:1902600	hydrogen ion transmembrane transport	8	8.33333	396530, 418104, 768854, 424349, 418162, 416753, 426199, 420210	4.15928e-08	1.21035e-05
GOTERM_CC_DIRECT	GO:0033179	proton-transporting V-type ATPase, V0 domain	3	3.125	768854, 416753, 420210	0.000634651	0.0472155
GOTERM_CC_DIRECT	GO:0016471	vacuolar proton-transporting V-type ATPase complex	3	3.125	418104, 424349, 420210	0.000843133	0.0472155
GOTERM_BP_DIRECT	GO:0007035	vacuolar acidification	3	3.125	427385, 418104, 420210	0.00122197	0.177797
GOTERM_MF_DIRECT	GO:0015459	potassium channel regulator activity	3	3.125	395133, 416173, 395730	0.00695106	0.545658
GOTERM_CC_DIRECT	GO:0098992	neuronal dense core vesicle	2	2.08333	396464, 768444	0.0111299	0.415518
GOTERM_MF_DIRECT	GO:0017081	chloride channel regulator activity	2	2.08333	374001, 107054005	0.0179106	0.937324
GOTERM_CC_DIRECT	GO:0016324	apical plasma membrane	4	4.16667	418104, 422825, 100049619, 420210	0.0209082	0.452556
GOTERM_CC_DIRECT	GO:0045211	postsynaptic membrane	4	4.16667	396364, 396236, 374001, 428858	0.0241609	0.452556
GOTERM_CC_DIRECT	GO:0030672	synaptic vesicle membrane	3	3.125	415963, 416753, 418573	0.0271781	0.452556
GOTERM_CC_DIRECT	GO:0043204	perikaryon	3	3.125	374001, 421519, 771773	0.0282847	0.452556
GOTERM_CC_DIRECT	GO:0005890	sodium:potassium-exchanging ATPase complex	2	2.08333	396530, 396529	0.0330238	0.462334
GOTERM_BP_DIRECT	GO:1901379	regulation of potassium ion transmembrane transport	2	2.08333	416173, 395730	0.0351388	1
GOTERM_BP_DIRECT	GO:0036376	sodium ion export from cell	2	2.08333	396530, 396529	0.0465786	1
GOTERM_BP_DIRECT	GO:0030007	cellular potassium ion homeostasis	2	2.08333	396530, 396529	0.0465786	1
GOTERM_BP_DIRECT	GO:0055085	transmembrane transport	5	5.20833	768854, 417557, 395730, 396532, 428190	0.0525167	1
GOTERM_CC_DIRECT	GO:0016323	basolateral plasma membrane	3	3.125	417557, 396532, 107054005	0.0567659	0.649272
GOTERM_BP_DIRECT	GO:0015701	bicarbonate transport	2	2.08333	100049619, 396532	0.0578844	1
GOTERM_CC_DIRECT	GO:0005829	cytosol	13	13.5417	373951, 428078, 431623, 374211, 396248, 100049619, 395730, 427243, 420546, 424349, 416367, 100857115, 395492	0.0579707	0.649272
GOTERM_BP_DIRECT	GO:0006883	cellular sodium ion homeostasis	2	2.08333	396530, 396529	0.0634876	1
GOTERM_BP_DIRECT	GO:0016310	phosphorylation	6	6.25	395133, 396248, 420435, 395916, 427243, 417430	0.0635144	1
GOTERM_CC_DIRECT	GO:0030665	clathrin-coated vesicle membrane	2	2.08333	416753, 418573	0.0649695	0.658632
GOTERM_CC_DIRECT	GO:0005886	plasma membrane	19	19.7917	396530, 395067, 396364, 396248, 100049619, 396236, 395730, 396368, 396532, 374001, 422992, 395916, 427243, 418104, 427449, 424349, 420979, 771773, 417430	0.0755681	0.658632
GOTERM_CC_DIRECT	GO:0005737	cytoplasm	24	25	373951, 395133, 396236, 770592, 395730, 396368, 374001, 423453, 424830, 427497, 421523, 420002, 420624, 420546, 422634, 424789, 420435, 428858, 430280, 771773, 416367, 770302, 101747696, 417430	0.0764484	0.658632

## Sheet: luminal epithelial cells-GO
ONTOLOGY	ID	Description	Count	GeneRatio(%)	Genes	PValue	FDR
GOTERM_MF_DIRECT	GO:0046933	proton-transporting ATP synthase activity, rotational mechanism	5	2.94118	101749042, 416495, 374159, 768660, 426673	5.16463e-06	0.00104842
GOTERM_CC_DIRECT	GO:0005751	mitochondrial respiratory chain complex IV	5	2.94118	772260, 416978, 772135, 775974, 420243	3.02572e-05	0.00414524
GOTERM_BP_DIRECT	GO:0015986	proton motive force-driven ATP synthesis	4	2.35294	101749042, 374159, 100858216, 424142	0.000293696	0.141561
GOTERM_BP_DIRECT	GO:0006123	mitochondrial electron transport, cytochrome c to oxygen	4	2.35294	772260, 416978, 775974, 420243	0.000881738	0.20107
GOTERM_BP_DIRECT	GO:0051453	regulation of intracellular pH	4	2.35294	420658, 396257, 423211, 418719	0.00134119	0.20107
GOTERM_BP_DIRECT	GO:1902600	proton transmembrane transport	5	2.94118	374159, 418719, 100858216, 424142, 426673	0.00166863	0.20107
GOTERM_CC_DIRECT	GO:0043197	dendritic spine	5	2.94118	428858, 424475, 395579, 418781, 396519	0.00201854	0.0784459
GOTERM_MF_DIRECT	GO:0005388	P-type calcium transporter activity	3	1.76471	415958, 100859316, 395707	0.00204173	0.207236
GOTERM_CC_DIRECT	GO:0005750	mitochondrial respiratory chain complex III	3	1.76471	770937, 771939, 416336	0.00229039	0.0784459
GOTERM_CC_DIRECT	GO:0005753	mitochondrial proton-transporting ATP synthase complex	3	1.76471	416495, 423873, 426673	0.00229039	0.0784459
GOTERM_BP_DIRECT	GO:0042776	proton motive force-driven mitochondrial ATP synthesis	3	1.76471	416495, 768660, 426673	0.00247851	0.238928
GOTERM_CC_DIRECT	GO:0000276	mitochondrial proton-transporting ATP synthase complex, coupling factor F(o)	3	1.76471	101749042, 100858216, 424142	0.00292696	0.0801988
GOTERM_BP_DIRECT	GO:0006122	mitochondrial electron transport, ubiquinol to cytochrome c	3	1.76471	770937, 771939, 416336	0.00316659	0.254383
GOTERM_MF_DIRECT	GO:0015078	proton transmembrane transporter activity	3	1.76471	101749042, 100858216, 424142	0.00394238	0.266768
GOTERM_BP_DIRECT	GO:0030166	proteoglycan biosynthetic process	3	1.76471	374147, 416469, 396030	0.0113753	0.769389
GOTERM_MF_DIRECT	GO:0008092	cytoskeletal protein binding	3	1.76471	420962, 415608, 418781	0.0117116	0.594361
GOTERM_CC_DIRECT	GO:0005783	endoplasmic reticulum	11	6.47059	415350, 395263, 422776, 107054146, 424993, 423211, 422793, 395998, 395722, 100859316, 418123	0.0135944	0.310406
GOTERM_BP_DIRECT	GO:0071363	cellular response to growth factor stimulus	3	1.76471	374147, 420658, 396030	0.0141245	0.769389
GOTERM_BP_DIRECT	GO:0070588	calcium ion transmembrane transport	4	2.35294	415958, 100859316, 395707, 428420	0.0143886	0.769389
GOTERM_BP_DIRECT	GO:0006874	intracellular calcium ion homeostasis	4	2.35294	415316, 100859316, 395707, 396519	0.0183074	0.769389
GOTERM_BP_DIRECT	GO:0006730	one-carbon metabolic process	3	1.76471	419803, 421139, 396257	0.0187257	0.769389
GOTERM_BP_DIRECT	GO:0060350	endochondral bone morphogenesis	2	1.17647	374147, 396030	0.0191549	0.769389
GOTERM_MF_DIRECT	GO:0008289	lipid binding	4	2.35294	430766, 100858216, 424142, 419289	0.0223607	0.811878
GOTERM_CC_DIRECT	GO:0045177	apical part of cell	3	1.76471	395511, 751817, 396257	0.0256029	0.501086
GOTERM_MF_DIRECT	GO:0016887	ATP hydrolysis activity	7	4.11765	415958, 422776, 430766, 418936, 100859316, 395707, 426673	0.0272852	0.811878
GOTERM_MF_DIRECT	GO:0019900	kinase binding	3	1.76471	422555, 423211, 386582	0.0279958	0.811878
GOTERM_BP_DIRECT	GO:1902731	negative regulation of chondrocyte proliferation	2	1.17647	374147, 396030	0.0285953	0.918863
GOTERM_BP_DIRECT	GO:0002063	chondrocyte development	2	1.17647	374147, 396030	0.0285953	0.918863
GOTERM_BP_DIRECT	GO:0043401	steroid hormone receptor signaling pathway	2	1.17647	396198, 396099	0.0285953	0.918863
GOTERM_BP_DIRECT	GO:0032981	mitochondrial respiratory chain complex I assembly	3	1.76471	416571, 418118, 771510	0.0356398	1
GOTERM_CC_DIRECT	GO:0045261	proton-transporting ATP synthase complex, catalytic core F(1)	2	1.17647	374159, 426673	0.0453672	0.776912
GOTERM_BP_DIRECT	GO:0031204	post-translational protein targeting to membrane, translocation	2	1.17647	424993, 776639	0.0563787	1
GOTERM_MF_DIRECT	GO:0034056	estrogen response element binding	2	1.17647	396198, 396099	0.0676902	1
GOTERM_CC_DIRECT	GO:0005886	plasma membrane	32	18.8235	374147, 395242, 396198, 373892, 415316, 396257, 395107, 428412, 776390, 427981, 420586, 417349, 395291, 418790, 419222, 420949, 415729, 396447, 395511, 423211, 418936, 422145, 395998, 396107, 395579, 418719, 769933, 420658, 422776, 751817, 100859316, 396030	0.0676979	0.985612
GOTERM_BP_DIRECT	GO:0061036	positive regulation of cartilage development	2	1.17647	374147, 396030	0.0744612	1
GOTERM_CC_DIRECT	GO:0005769	early endosome	4	2.35294	770107, 751817, 395998, 421990	0.0751262	0.985612
GOTERM_BP_DIRECT	GO:0007420	brain development	4	2.35294	422616, 417093, 395291, 423068	0.0771319	1
GOTERM_BP_DIRECT	GO:0061024	membrane organization	2	1.17647	423211, 417197	0.0833731	1
GOTERM_CC_DIRECT	GO:0031966	mitochondrial membrane	3	1.76471	422893, 378424, 395722	0.0861561	0.985612
GOTERM_BP_DIRECT	GO:0007156	homophilic cell adhesion via plasma membrane adhesion molecules	5	2.94118	395242, 415316, 395291, 396107, 419222	0.0915317	1
GOTERM_BP_DIRECT	GO:0060993	kidney morphogenesis	2	1.17647	395574, 396107	0.0921997	1
GOTERM_MF_DIRECT	GO:0043565	sequence-specific DNA binding	4	2.35294	374202, 396198, 396099, 417544	0.0942901	1
GOTERM_MF_DIRECT	GO:0003785	actin monomer binding	2	1.17647	424182, 420949	0.09981	1

## Sheet: ciliated epithelial cells-GO
ONTOLOGY	ID	Description	Count	GeneRatio(%)	Genes	PValue	FDR
GOTERM_CC_DIRECT	GO:0005874	microtubule	16	9.35673	429035, 415669, 418979, 424048, 428510, 427004, 417255, 421765, 427708, 422636, 421586, 417314, 101748060, 420921, 415588, 419143	8.16124e-11	1.13441e-08
GOTERM_MF_DIRECT	GO:0045505	dynein intermediate chain binding	9	5.26316	427708, 417314, 420921, 418979, 424048, 428510, 419143, 427004, 421660	1.25044e-09	2.35082e-07
GOTERM_CC_DIRECT	GO:0005930	axoneme	10	5.84795	421446, 423879, 421852, 417314, 424029, 419615, 424048, 420505, 421123, 427004	1.82005e-09	1.26494e-07
GOTERM_MF_DIRECT	GO:0051959	dynein light intermediate chain binding	7	4.09357	427708, 417314, 420921, 418979, 424048, 428510, 427004	4.61936e-07	3.95416e-05
GOTERM_MF_DIRECT	GO:0008569	minus-end-directed microtubule motor activity	6	3.50877	417314, 420921, 418979, 424048, 428510, 427004	6.30983e-07	3.95416e-05
GOTERM_CC_DIRECT	GO:0030286	dynein complex	6	3.50877	417314, 420921, 418979, 424048, 428510, 427004	1.29687e-06	6.00885e-05
GOTERM_BP_DIRECT	GO:0035082	axoneme assembly	5	2.92398	421446, 418536, 424009, 772106, 421123	4.53495e-06	0.0015827
GOTERM_MF_DIRECT	GO:0016887	ATP hydrolysis activity	13	7.60234	396487, 428450, 100049619, 418979, 424048, 428510, 427004, 422977, 421586, 417314, 420921, 374163, 100859316	9.68204e-06	0.000455056
GOTERM_BP_DIRECT	GO:0007018	microtubule-based movement	8	4.67836	417314, 420921, 418979, 424048, 428510, 419143, 427004, 421660	1.53277e-05	0.00267468
GOTERM_CC_DIRECT	GO:0005929	cilium	8	4.67836	427708, 416076, 416839, 423061, 423865, 418979, 423367, 418583	4.05714e-05	0.00140986
GOTERM_MF_DIRECT	GO:0004364	glutathione transferase activity	5	2.92398	414896, 423881, 414895, 395612, 418178	5.49784e-05	0.00206719
GOTERM_BP_DIRECT	GO:0006749	glutathione metabolic process	5	2.92398	414896, 423881, 414895, 395612, 100857115	0.0001047	0.0121801
GOTERM_CC_DIRECT	GO:0005813	centrosome	13	7.60234	395695, 416839, 395204, 421765, 421237, 427708, 424039, 101748060, 424029, 423865, 419595, 419143, 417131	0.000216233	0.00601127
GOTERM_BP_DIRECT	GO:0007288	sperm axoneme assembly	4	2.33918	423879, 427435, 420505, 418583	0.000263456	0.0229865
GOTERM_CC_DIRECT	GO:0031514	motile cilium	5	2.92398	417314, 418536, 420921, 424048, 428510	0.000546014	0.0126493
GOTERM_BP_DIRECT	GO:0060271	cilium assembly	8	4.67836	427708, 423879, 416839, 395204, 424029, 420745, 423865, 419782	0.000622416	0.0434446
GOTERM_BP_DIRECT	GO:0031204	post-translational protein targeting to membrane, translocation	3	1.75439	396487, 420997, 776639	0.00146294	0.0850945
GOTERM_CC_DIRECT	GO:0001669	acrosomal vesicle	4	2.33918	420498, 421586, 772054, 420505	0.00185545	0.0359157
GOTERM_CC_DIRECT	GO:0005783	endoplasmic reticulum	13	7.60234	428450, 423971, 395998, 417728, 424115, 422448, 420785, 421301, 420596, 422447, 374163, 100859316, 416288	0.00206709	0.0359157
GOTERM_CC_DIRECT	GO:0005858	axonemal dynein complex	3	1.75439	417314, 420921, 428510	0.00241221	0.0372553
GOTERM_MF_DIRECT	GO:0008017	microtubule binding	8	4.67836	421765, 424557, 424029, 101748060, 421639, 415588, 420505, 417131	0.00290631	0.0910642
GOTERM_CC_DIRECT	GO:0005879	axonemal microtubule	3	1.75439	424557, 100859681, 772106	0.00382874	0.0532195
GOTERM_BP_DIRECT	GO:0044458	motile cilium assembly	3	1.75439	421446, 427708, 421693	0.00618738	0.269924
GOTERM_BP_DIRECT	GO:0030030	cell projection organization	3	1.75439	770009, 420092, 418979	0.00618738	0.269924
GOTERM_MF_DIRECT	GO:0051082	unfolded protein binding	5	2.92398	396487, 421586, 422447, 374163, 416288	0.00642846	0.17265
GOTERM_CC_DIRECT	GO:0005788	endoplasmic reticulum lumen	4	2.33918	396487, 421940, 420785, 424115	0.00685811	0.0866616
GOTERM_BP_DIRECT	GO:0006457	protein folding	5	2.92398	420785, 421586, 422447, 374163, 416288	0.0109701	0.425395
GOTERM_BP_DIRECT	GO:0000226	microtubule cytoskeleton organization	5	2.92398	417255, 429035, 421639, 415588, 423367	0.0148191	0.470734
GOTERM_BP_DIRECT	GO:0042073	intraciliary transport	3	1.75439	421852, 416839, 424029	0.0153118	0.470734
GOTERM_BP_DIRECT	GO:0006508	proteolysis	10	5.84795	428760, 107050476, 396116, 107051636, 421618, 112532140, 770454, 418396, 426630, 107052288	0.0161857	0.470734
GOTERM_MF_DIRECT	GO:0080019	alcohol-forming very long-chain fatty acyl-CoA reductase activity	2	1.16959	423028, 419043	0.0193759	0.388145
GOTERM_MF_DIRECT	GO:0102965	alcohol-forming long-chain fatty acyl-CoA reductase activity	2	1.16959	423028, 419043	0.0193759	0.388145
GOTERM_CC_DIRECT	GO:0005868	cytoplasmic dynein complex	3	1.75439	427708, 419143, 421660	0.0198597	0.230041
GOTERM_BP_DIRECT	GO:0016032	viral process	4	2.33918	107050476, 107051636, 112532140, 107052288	0.0204701	0.549543
GOTERM_MF_DIRECT	GO:0004190	aspartic-type endopeptidase activity	4	2.33918	107050476, 107051636, 112532140, 107052288	0.020646	0.388145
GOTERM_BP_DIRECT	GO:0034976	response to endoplasmic reticulum stress	3	1.75439	421940, 420785, 414879	0.0220705	0.550186
GOTERM_CC_DIRECT	GO:0042470	melanosome	3	1.75439	396487, 374058, 374163	0.0287725	0.286727
GOTERM_CC_DIRECT	GO:0036064	ciliary basal body	4	2.33918	395204, 100859681, 424029, 421693	0.028879	0.286727
GOTERM_MF_DIRECT	GO:0140662	ATP-dependent protein folding chaperone	3	1.75439	396487, 421586, 374163	0.0321851	0.520477
GOTERM_MF_DIRECT	GO:0005509	calcium ion binding	12	7.01754	423071, 416076, 396297, 422447, 770011, 426324, 424048, 395855, 418582, 426055, 396075, 416288	0.033222	0.520477
GOTERM_CC_DIRECT	GO:0042995	cell projection	4	2.33918	421237, 418359, 426630, 100857899	0.038016	0.352282
GOTERM_BP_DIRECT	GO:0035336	long-chain fatty-acyl-CoA metabolic process	2	1.16959	423028, 419043	0.0395704	0.920672
GOTERM_MF_DIRECT	GO:0015631	tubulin binding	3	1.75439	416839, 415669, 423367	0.0430984	0.62327
GOTERM_CC_DIRECT	GO:0005793	endoplasmic reticulum-Golgi intermediate compartment	3	1.75439	396487, 422448, 423071	0.043389	0.376942
GOTERM_CC_DIRECT	GO:0034663	endoplasmic reticulum chaperone complex	2	1.16959	396487, 374163	0.0556031	0.454637
GOTERM_BP_DIRECT	GO:0006805	xenobiotic metabolic process	3	1.75439	414896, 414895, 395612	0.0636712	0.994302
GOTERM_CC_DIRECT	GO:0000139	Golgi membrane	7	4.09357	418224, 428450, 424656, 395998, 100859316, 424472, 396492	0.06819	0.526578
GOTERM_MF_DIRECT	GO:1990782	protein tyrosine kinase binding	2	1.16959	418525, 374058	0.0752946	0.943693
GOTERM_MF_DIRECT	GO:0005388	P-type calcium transporter activity	2	1.16959	428450, 100859316	0.0752946	0.943693
GOTERM_BP_DIRECT	GO:0007179	transforming growth factor beta receptor signaling pathway	3	1.75439	395543, 374094, 396492	0.0837495	0.994302
GOTERM_CC_DIRECT	GO:0005789	endoplasmic reticulum membrane	9	5.26316	396487, 421301, 417566, 414879, 100049619, 422447, 374163, 395998, 416288	0.088607	0.64823
GOTERM_MF_DIRECT	GO:0044548	S100 protein binding	2	1.16959	416076, 396075	0.0932212	0.989474
GOTERM_BP_DIRECT	GO:0015701	bicarbonate transport	2	1.16959	422649, 100049619	0.0960289	0.994302
GOTERM_BP_DIRECT	GO:0048701	embryonic cranial skeleton morphogenesis	2	1.16959	396116, 374094	0.0960289	0.994302
GOTERM_BP_DIRECT	GO:0055074	calcium ion homeostasis	2	1.16959	396297, 420917	0.0960289	0.994302
GOTERM_MF_DIRECT	GO:0005524	ATP binding	18	10.5263	396487, 428450, 414879, 100049619, 418979, 424048, 425522, 428510, 428411, 427004, 769506, 422977, 421586, 417314, 420921, 374163, 100859316, 374094	0.0988437	0.989474
GOTERM_CC_DIRECT	GO:0048188	Set1C/COMPASS complex	2	1.16959	423627, 424790	0.0995845	0.692112

## Sheet: endothelial cells-GO
ONTOLOGY	ID	Description	Count	GeneRatio(%)	Genes	PValue	FDR
GOTERM_BP_DIRECT	GO:0001525	angiogenesis	12	5.04202	422316, 373996, 769889, 395655, 417853, 374135, 770363, 427368, 420022, 373887, 423990, 424462	9.82934e-08	8.56136e-05
GOTERM_CC_DIRECT	GO:0005737	cytoplasm	76	31.9328	427121, 428492, 416746, 427687, 428411, 424253, 768655, 419346, 423911, 421610, 417920, 100859120, 418055, 395133, 428181, 421673, 420661, 417729, 423097, 424462, 418784, 419752, 424974, 421306, 423327, 420815, 420935, 414741, 374182, 419671, 374204, 100859902, 101751828, 427262, 395148, 396235, 418748, 396439, 427107, 421360, 423300, 422454, 422173, 428310, 420269, 416693, 418510, 416130, 771715…	2.28299e-06	0.000413221
GOTERM_CC_DIRECT	GO:0005886	plasma membrane	61	25.6303	414849, 395166, 374068, 420172, 427368, 424495, 421610, 424402, 421216, 100857462, 100533110, 770363, 420528, 416952, 396100, 395655, 374058, 374256, 424467, 421673, 417729, 373887, 424462, 422316, 420735, 421306, 771243, 420935, 374182, 419671, 416124, 396399, 395067, 396116, 427107, 422173, 424550, 427387, 416130, 771715, 424546, 424666, 420589, 374251, 418791, 417187, 395155, 374198, 415801, 3…	6.91576e-06	0.000625876
GOTERM_CC_DIRECT	GO:0005912	adherens junction	10	4.20168	414849, 395166, 421564, 374068, 428948, 418415, 422699, 421205, 427215, 422173	1.86232e-05	0.0011236
GOTERM_MF_DIRECT	GO:0003779	actin binding	11	4.62185	421610, 428948, 422699, 396439, 374040, 419671, 423509, 422173, 424485, 427431, 422780	2.59452e-05	0.00682359
GOTERM_BP_DIRECT	GO:0001570	vasculogenesis	6	2.52101	396399, 374204, 420269, 373996, 101751828, 373887	3.00859e-05	0.0131024
GOTERM_CC_DIRECT	GO:0009986	cell surface	12	5.04202	414849, 417137, 374058, 374198, 374251, 396439, 427368, 414741, 421673, 420022, 422173, 373887	5.30191e-05	0.00239911
GOTERM_MF_DIRECT	GO:0005085	guanyl-nucleotide exchange factor activity	11	4.62185	416693, 419752, 416130, 418779, 100857462, 422315, 418748, 420172, 416952, 424253, 418761	0.000165739	0.0156974
GOTERM_MF_DIRECT	GO:0000981	DNA-binding transcription factor activity, RNA polymerase II-specific	27	11.3445	378903, 415738, 374146, 396512, 396235, 424673, 428996, 373935, 421083, 419346, 420148, 769007, 419723, 421416, 420425, 423315, 396182, 419341, 395596, 395750, 395175, 395512, 374231, 428181, 396209, 770254, 420815	0.000179058	0.0156974
GOTERM_CC_DIRECT	GO:0005901	caveola	5	2.10084	396399, 373996, 100857417, 396006, 424047	0.000229389	0.0083039
GOTERM_BP_DIRECT	GO:0007507	heart development	8	3.36134	396399, 420269, 101751828, 769007, 428948, 422699, 374251, 423990	0.000244306	0.07093
GOTERM_BP_DIRECT	GO:0006357	regulation of transcription by RNA polymerase II	29	12.1849	378903, 415738, 374146, 396512, 396235, 424673, 428996, 421083, 419346, 420148, 422389, 419723, 421416, 420425, 423315, 416092, 396182, 419341, 395596, 395750, 395175, 395512, 374231, 396005, 396209, 373907, 770254, 420815, 419156	0.000331523	0.0721892
GOTERM_MF_DIRECT	GO:0023026	MHC class II protein complex binding	4	1.68067	423504, 693256, 414830, 101747454	0.000604681	0.0397578
GOTERM_CC_DIRECT	GO:0005667	transcription regulator complex	8	3.36134	419346, 395596, 428181, 395631, 373907, 424673, 420815, 373935	0.00082986	0.0250341
GOTERM_BP_DIRECT	GO:0009410	response to xenobiotic stimulus	5	2.10084	419346, 396399, 396512, 421416, 373907	0.00178722	0.25679
GOTERM_CC_DIRECT	GO:0005925	focal adhesion	7	2.94118	423504, 373996, 395148, 374058, 396439, 422173, 424485	0.00217602	0.0562655
GOTERM_MF_DIRECT	GO:0043565	sequence-specific DNA binding	8	3.36134	395750, 386585, 374146, 419723, 428181, 420425, 396235, 396182	0.00222695	0.10488
GOTERM_BP_DIRECT	GO:0048568	embryonic organ development	4	1.68067	396399, 420269, 101751828, 374251	0.00229654	0.25679
GOTERM_BP_DIRECT	GO:0007189	adenylate cyclase-activating G protein-coupled receptor signaling pathway	7	2.94118	427262, 424546, 424545, 420935, 421673, 423990, 424462	0.00288422	0.25679
GOTERM_MF_DIRECT	GO:0001664	G protein-coupled receptor binding	5	2.10084	423504, 419752, 427262, 396367, 424462	0.00315265	0.10488
GOTERM_MF_DIRECT	GO:0008289	lipid binding	6	2.52101	769889, 374256, 417187, 418908, 424495, 419068	0.0032734	0.10488
GOTERM_CC_DIRECT	GO:0001725	stress fiber	5	2.10084	423911, 428948, 422699, 427368, 422780	0.00332225	0.0751658
GOTERM_MF_DIRECT	GO:0042605	peptide antigen binding	5	2.10084	693256, 414830, 425389, 693260, 101747454	0.003437	0.10488
GOTERM_MF_DIRECT	GO:0000978	RNA polymerase II cis-regulatory region sequence-specific DNA binding	22	9.2437	378903, 395175, 415738, 395512, 395588, 396512, 374231, 428181, 396209, 424673, 428996, 373935, 421083, 420148, 419346, 769007, 386585, 421416, 416092, 396182, 770254, 420815	0.00358904	0.10488
GOTERM_BP_DIRECT	GO:0001666	response to hypoxia	5	2.10084	396399, 373996, 421416, 374251, 373887	0.0038374	0.25679
GOTERM_MF_DIRECT	GO:0046872	metal ion binding	36	15.1261	396399, 101751828, 415738, 395148, 416746, 396439, 395503, 427368, 421083, 428411, 374129, 374207, 423911, 420269, 416130, 107052930, 418731, 428948, 424402, 416092, 419341, 395175, 395512, 374058, 396367, 395113, 408252, 422780, 418784, 422316, 423302, 422699, 374065, 420935, 374182, 101747454	0.00445569	0.117185
GOTERM_BP_DIRECT	GO:0060392	negative regulation of SMAD protein signal transduction	3	1.2605	428181, 374251, 421044	0.00447139	0.25679
GOTERM_BP_DIRECT	GO:0051893	regulation of focal adhesion assembly	3	1.2605	396100, 419671, 422780	0.00447139	0.25679
GOTERM_BP_DIRECT	GO:0033173	calcineurin-NFAT signaling cascade	3	1.2605	419346, 395113, 420815	0.00447139	0.25679
GOTERM_BP_DIRECT	GO:0019882	antigen processing and presentation	3	1.2605	693256, 414741, 101747454	0.00447139	0.25679
GOTERM_BP_DIRECT	GO:0007420	brain development	7	2.94118	396399, 395530, 396100, 395588, 424545, 416952, 424462	0.00453416	0.25679
GOTERM_BP_DIRECT	GO:0016477	cell migration	8	3.36134	419346, 396399, 771715, 374135, 423105, 374058, 374251, 395755	0.00459458	0.25679
GOTERM_BP_DIRECT	GO:0031032	actomyosin structure organization	4	1.68067	416746, 374182, 424485, 422780	0.00471715	0.25679
GOTERM_BP_DIRECT	GO:0030324	lung development	4	1.68067	396399, 420269, 374135, 374251	0.00471715	0.25679
GOTERM_MF_DIRECT	GO:0045296	cadherin binding	6	2.52101	414849, 395166, 374068, 417853, 421306, 419671	0.00495962	0.11858
GOTERM_MF_DIRECT	GO:0046332	SMAD binding	4	1.68067	396399, 428181, 374251, 417729	0.0055009	0.120561
GOTERM_BP_DIRECT	GO:0035988	chondrocyte proliferation	3	1.2605	396116, 374135, 421416	0.00590317	0.288171
GOTERM_BP_DIRECT	GO:0030154	cell differentiation	13	5.46218	395750, 395299, 396399, 373996, 395155, 395655, 374146, 396235, 420269, 769007, 386585, 419723, 396182	0.00595531	0.288171
GOTERM_BP_DIRECT	GO:0030335	positive regulation of cell migration	6	2.52101	396399, 429089, 373996, 374251, 395755, 373887	0.00629479	0.288566
GOTERM_CC_DIRECT	GO:0043235	receptor complex	7	2.94118	423504, 396399, 422316, 417853, 374251, 427368, 420022	0.00658535	0.132439
GOTERM_MF_DIRECT	GO:0030159	signaling receptor complex adaptor activity	3	1.2605	424974, 420948, 417729	0.0070779	0.132963
GOTERM_MF_DIRECT	GO:0035925	mRNA 3'-UTR AU-rich region binding	3	1.2605	107052930, 101751828, 420661	0.0070779	0.132963
GOTERM_BP_DIRECT	GO:0030036	actin cytoskeleton organization	7	2.94118	428948, 422699, 421216, 374040, 416952, 418908, 424462	0.00708702	0.30864
GOTERM_BP_DIRECT	GO:0045597	positive regulation of cell differentiation	3	1.2605	395299, 429089, 374135	0.00751516	0.3117
GOTERM_CC_DIRECT	GO:0005902	microvillus	4	1.68067	417555, 415801, 427368, 422173	0.00814243	0.147378
GOTERM_BP_DIRECT	GO:0007165	signal transduction	13	5.46218	429089, 374135, 417729, 421497, 423097, 373986, 418908, 424495, 421564, 424545, 424666, 418210, 417187	0.00893584	0.353778
GOTERM_CC_DIRECT	GO:1990904	ribonucleoprotein complex	6	2.52101	419346, 423504, 107052930, 101751828, 395880, 420661	0.0103361	0.170076
GOTERM_BP_DIRECT	GO:0006897	endocytosis	6	2.52101	417555, 421306, 374198, 423513, 417187, 424495	0.010364	0.36315
GOTERM_BP_DIRECT	GO:0035556	intracellular signal transduction	11	4.62185	416693, 395299, 395133, 418748, 374251, 420172, 420935, 418074, 416952, 424253, 418761	0.0109572	0.36315
GOTERM_BP_DIRECT	GO:0050778	positive regulation of immune response	3	1.2605	693256, 414830, 101747454	0.0112572	0.36315
GOTERM_BP_DIRECT	GO:0002503	peptide antigen assembly with MHC class II protein complex	3	1.2605	693256, 414830, 101747454	0.0112572	0.36315
GOTERM_BP_DIRECT	GO:0002381	immunoglobulin production involved in immunoglobulin-mediated immune response	3	1.2605	693256, 414830, 101747454	0.0112572	0.36315
GOTERM_CC_DIRECT	GO:0005634	nucleus	63	26.4706	378903, 395880, 415738, 374146, 373935, 417920, 421416, 100859120, 396182, 418055, 419341, 395133, 395175, 395655, 428181, 420661, 423097, 418784, 421306, 423327, 374182, 419156, 374204, 100859902, 101751828, 395588, 396512, 396235, 424673, 423300, 395503, 421083, 428310, 374129, 420269, 418510, 107052930, 769007, 386585, 419723, 420425, 423931, 416092, 395596, 395750, 395512, 374198, 415801, 374…	0.012146	0.183202
GOTERM_BP_DIRECT	GO:0000902	cell morphogenesis	5	2.10084	414849, 395166, 374068, 421416, 422765	0.0124533	0.387388
GOTERM_BP_DIRECT	GO:0032570	response to progesterone	3	1.2605	423504, 396399, 373996	0.0133764	0.401752
GOTERM_BP_DIRECT	GO:0071560	cellular response to transforming growth factor beta stimulus	3	1.2605	373996, 101751828, 415801	0.0156538	0.454481
GOTERM_CC_DIRECT	GO:0005654	nucleoplasm	19	7.98319	428088, 396512, 396367, 425774, 421360, 395503, 421083, 423097, 424550, 424462, 418784, 420269, 419346, 421641, 421416, 423315, 420589, 107049075, 418074	0.015657	0.202786
GOTERM_CC_DIRECT	GO:0030027	lamellipodium	5	2.10084	374058, 416746, 395755, 416124, 418761	0.0159993	0.202786
GOTERM_CC_DIRECT	GO:0042613	MHC class II protein complex	3	1.2605	693256, 414830, 101747454	0.0168055	0.202786
GOTERM_MF_DIRECT	GO:0003713	transcription coactivator activity	6	2.52101	420269, 428088, 100859902, 423931, 415801, 374129	0.017853	0.275711
GOTERM_MF_DIRECT	GO:0008201	heparin binding	5	2.10084	429089, 374135, 374198, 374251, 419727	0.0179908	0.275711
GOTERM_BP_DIRECT	GO:0019886	antigen processing and presentation of exogenous peptide antigen via MHC class II	3	1.2605	693256, 414830, 101747454	0.0180843	0.492231
GOTERM_BP_DIRECT	GO:0010595	positive regulation of endothelial cell migration	3	1.2605	396235, 770363, 427368	0.0180843	0.492231
GOTERM_MF_DIRECT	GO:0008134	transcription factor binding	4	1.68067	419346, 422781, 424673, 420815	0.018845	0.275711
GOTERM_MF_DIRECT	GO:0005178	integrin binding	5	2.10084	429089, 374135, 374256, 374058, 424467	0.01887	0.275711
GOTERM_BP_DIRECT	GO:0010628	positive regulation of gene expression	7	2.94118	419346, 396399, 374204, 373996, 374251, 420661, 422173	0.0189309	0.499661
GOTERM_BP_DIRECT	GO:0051496	positive regulation of stress fiber assembly	3	1.2605	396399, 374135, 422780	0.0206628	0.514209
GOTERM_BP_DIRECT	GO:0001654	eye development	3	1.2605	396399, 395588, 374251	0.0206628	0.514209
GOTERM_BP_DIRECT	GO:0072659	protein localization to plasma membrane	5	2.10084	374256, 421306, 421216, 770363, 420022	0.0218667	0.529054
GOTERM_BP_DIRECT	GO:0035329	hippo signaling	3	1.2605	100859902, 423931, 415801	0.0233845	0.535996
GOTERM_BP_DIRECT	GO:0050870	positive regulation of T cell activation	3	1.2605	693256, 414830, 101747454	0.0233845	0.535996
GOTERM_CC_DIRECT	GO:0031012	extracellular matrix	7	2.94118	396399, 429089, 396116, 374135, 374251, 419031, 396483	0.0261624	0.295962
GOTERM_BP_DIRECT	GO:0007193	adenylate cyclase-inhibiting G protein-coupled receptor signaling pathway	3	1.2605	396367, 420935, 424462	0.0262444	0.544258
GOTERM_BP_DIRECT	GO:0001569	branching involved in blood vessel morphogenesis	3	1.2605	396399, 395530, 416124	0.0262444	0.544258
GOTERM_BP_DIRECT	GO:0060317	cardiac epithelial to mesenchymal transition	3	1.2605	396399, 374068, 374251	0.0262444	0.544258
GOTERM_BP_DIRECT	GO:0031623	receptor internalization	3	1.2605	374256, 420022, 423990	0.0262444	0.544258
GOTERM_MF_DIRECT	GO:0005102	signaling receptor binding	7	2.94118	373996, 417137, 374198, 425389, 421749, 693260, 422173	0.0279814	0.387321
GOTERM_BP_DIRECT	GO:0007399	nervous system development	6	2.52101	395155, 396512, 395631, 374251, 418055, 374207	0.0285183	0.576066
GOTERM_BP_DIRECT	GO:0030032	lamellipodium assembly	3	1.2605	423911, 424462, 418761	0.0292379	0.576066
GOTERM_BP_DIRECT	GO:0060613	fat pad development	2	0.840336	421416, 427107	0.0297623	0.576066
GOTERM_CC_DIRECT	GO:0016323	basolateral plasma membrane	5	2.10084	374256, 770363, 427368, 418791, 422173	0.0307768	0.327683
GOTERM_BP_DIRECT	GO:0045944	positive regulation of transcription by RNA polymerase II	12	5.04202	420269, 429089, 100859902, 769007, 395588, 374256, 395631, 423931, 415801, 396209, 424673, 374129	0.0310355	0.58765
GOTERM_CC_DIRECT	GO:0005604	basement membrane	4	1.68067	395530, 418752, 421749, 396483	0.0326291	0.328104
GOTERM_MF_DIRECT	GO:0140297	DNA-binding transcription factor binding	4	1.68067	428181, 395503, 374129, 374207	0.0342052	0.447134
GOTERM_BP_DIRECT	GO:0030512	negative regulation of transforming growth factor beta receptor signaling pathway	3	1.2605	428181, 374251, 421044	0.0356072	0.648326
GOTERM_MF_DIRECT	GO:0004674	protein serine/threonine kinase activity	9	3.78151	768655, 395133, 422380, 423302, 416746, 418074, 416952, 421497, 424253	0.0357027	0.447134
GOTERM_BP_DIRECT	GO:0006468	protein phosphorylation	12	5.04202	396399, 422316, 395133, 422380, 423302, 417920, 374198, 418074, 416952, 427368, 421497, 424253	0.0357287	0.648326
GOTERM_BP_DIRECT	GO:0051085	chaperone cofactor-dependent protein refolding	3	1.2605	423504, 107049075, 424550	0.0389741	0.665431
GOTERM_CC_DIRECT	GO:0005938	cell cortex	5	2.10084	373996, 417555, 422765, 417187, 424495	0.0391231	0.332471
GOTERM_CC_DIRECT	GO:0045121	membrane raft	4	1.68067	396399, 374198, 427368, 395755	0.0393768	0.332471
GOTERM_CC_DIRECT	GO:0035976	transcription factor AP-1 complex	2	0.840336	419346, 396512	0.0397569	0.332471
GOTERM_CC_DIRECT	GO:0098978	glutamatergic synapse	5	2.10084	427687, 416952, 416124, 373887, 424330	0.0404108	0.332471
GOTERM_BP_DIRECT	GO:0030155	regulation of cell adhesion	3	1.2605	421749, 418074, 424462	0.0424568	0.665431
GOTERM_BP_DIRECT	GO:0030178	negative regulation of Wnt signaling pathway	3	1.2605	415801, 420948, 420815	0.0424568	0.665431
GOTERM_MF_DIRECT	GO:0030292	protein tyrosine kinase inhibitor activity	2	0.840336	395299, 373996	0.0429768	0.513768
GOTERM_BP_DIRECT	GO:0043114	regulation of vascular permeability	2	0.840336	100857417, 416952	0.0443111	0.665431
GOTERM_BP_DIRECT	GO:2000563	positive regulation of CD4-positive, alpha-beta T cell proliferation	2	0.840336	396399, 374256	0.0443111	0.665431
GOTERM_BP_DIRECT	GO:0061304	retinal blood vessel morphogenesis	2	0.840336	395530, 373887	0.0443111	0.665431
GOTERM_BP_DIRECT	GO:0007215	glutamate receptor signaling pathway	2	0.840336	427262, 427687	0.0443111	0.665431
GOTERM_BP_DIRECT	GO:0022408	negative regulation of cell-cell adhesion	2	0.840336	374251, 395755	0.0443111	0.665431
GOTERM_BP_DIRECT	GO:0042532	negative regulation of tyrosine phosphorylation of STAT protein	2	0.840336	395299, 373996	0.0443111	0.665431
GOTERM_BP_DIRECT	GO:0072678	T cell migration	2	0.840336	422173, 424462	0.0443111	0.665431
GOTERM_BP_DIRECT	GO:0002062	chondrocyte differentiation	3	1.2605	374135, 421416, 396209	0.046051	0.679838
GOTERM_BP_DIRECT	GO:0045893	positive regulation of DNA-templated transcription	7	2.94118	386585, 423315, 373907, 416092, 396209, 427687, 373887	0.0495111	0.710404
GOTERM_BP_DIRECT	GO:0006816	calcium ion transport	3	1.2605	373996, 420022, 423990	0.0497528	0.710404
GOTERM_BP_DIRECT	GO:0006915	apoptotic process	6	2.52101	396399, 395133, 101751828, 420735, 374198, 415801	0.0539861	0.758418
GOTERM_CC_DIRECT	GO:0005834	heterotrimeric G-protein complex	3	1.2605	427262, 424974, 396367	0.0540112	0.413325
GOTERM_CC_DIRECT	GO:0070062	extracellular exosome	4	1.68067	423504, 374256, 421726, 373887	0.0548055	0.413325
GOTERM_BP_DIRECT	GO:0045444	fat cell differentiation	3	1.2605	420269, 421416, 427687	0.0574627	0.773907
GOTERM_BP_DIRECT	GO:0003376	sphingosine-1-phosphate receptor signaling pathway	2	0.840336	417492, 424462	0.0586428	0.773907
GOTERM_BP_DIRECT	GO:0071711	basement membrane organization	2	0.840336	395530, 373996	0.0586428	0.773907
GOTERM_BP_DIRECT	GO:0001771	immunological synapse formation	2	0.840336	374256, 422173	0.0586428	0.773907
GOTERM_CC_DIRECT	GO:0030018	Z disc	4	1.68067	428948, 395148, 422699, 424550	0.0612317	0.443318
GOTERM_MF_DIRECT	GO:0003729	mRNA binding	7	2.94118	374204, 107052930, 101751828, 395880, 423300, 420661, 418055	0.0678655	0.773675
GOTERM_BP_DIRECT	GO:0007015	actin filament organization	5	2.10084	771715, 417555, 420735, 770103, 424485	0.0691891	0.899459
GOTERM_MF_DIRECT	GO:0042289	MHC class II protein binding	2	0.840336	374256, 414741	0.0706015	0.773675
GOTERM_CC_DIRECT	GO:0005856	cytoskeleton	8	3.36134	421610, 416130, 416746, 396439, 421360, 374182, 422173, 424495	0.0707929	0.487228
GOTERM_CC_DIRECT	GO:0005911	cell-cell junction	4	1.68067	395166, 427368, 417729, 373887	0.0726804	0.487228
GOTERM_BP_DIRECT	GO:0038063	collagen-activated tyrosine kinase receptor signaling pathway	2	0.840336	395530, 418752	0.0727605	0.91847
GOTERM_BP_DIRECT	GO:0048762	mesenchymal cell differentiation	2	0.840336	396399, 374251	0.0727605	0.91847
GOTERM_BP_DIRECT	GO:0008360	regulation of cell shape	4	1.68067	100533110, 420528, 416124, 422173	0.0738627	0.919063
GOTERM_MF_DIRECT	GO:0004725	protein tyrosine phosphatase activity	4	1.68067	421049, 417853, 421360, 374208	0.0763936	0.803661
GOTERM_CC_DIRECT	GO:0002080	acrosomal membrane	2	0.840336	373996, 770363	0.0779402	0.503828
GOTERM_BP_DIRECT	GO:0044331	cell-cell adhesion mediated by cadherin	3	1.2605	414849, 395166, 374068	0.0783499	0.947816
GOTERM_BP_DIRECT	GO:0016339	calcium-dependent cell-cell adhesion via plasma membrane cell adhesion molecules	3	1.2605	414849, 395166, 374068	0.0783499	0.947816
GOTERM_BP_DIRECT	GO:0034332	adherens junction organization	3	1.2605	414849, 395166, 374068	0.0827752	0.968723
GOTERM_MF_DIRECT	GO:0043035	chromatin insulator sequence binding	2	0.840336	415738, 421083	0.0841148	0.807683
GOTERM_MF_DIRECT	GO:0005024	transforming growth factor beta receptor activity	2	0.840336	396399, 374251	0.0841148	0.807683
GOTERM_BP_DIRECT	GO:0072091	regulation of stem cell proliferation	2	0.840336	396399, 101751828	0.0866675	0.968723
GOTERM_BP_DIRECT	GO:1900153	positive regulation of nuclear-transcribed mRNA catabolic process, deadenylation-dependent decay	2	0.840336	107052930, 101751828	0.0866675	0.968723
GOTERM_BP_DIRECT	GO:0001816	cytokine production	2	0.840336	419346, 420815	0.0866675	0.968723
GOTERM_BP_DIRECT	GO:0001649	osteoblast differentiation	3	1.2605	429089, 421416, 415801	0.0872753	0.968723
GOTERM_BP_DIRECT	GO:0030336	negative regulation of cell migration	3	1.2605	374251, 373935, 421044	0.0872753	0.968723
GOTERM_CC_DIRECT	GO:0042995	cell projection	4	1.68067	374198, 421216, 420519, 419671	0.0875736	0.531309
GOTERM_BP_DIRECT	GO:0030198	extracellular matrix organization	5	2.10084	395530, 418752, 429089, 396116, 374198	0.0878635	0.968723
GOTERM_CC_DIRECT	GO:0042612	MHC class I protein complex	3	1.2605	414830, 425389, 693260	0.0880622	0.531309
GOTERM_BP_DIRECT	GO:0006955	immune response	7	2.94118	693256, 414830, 425389, 374251, 414741, 693260, 101747454	0.0904172	0.975593
GOTERM_MF_DIRECT	GO:0019901	protein kinase binding	6	2.52101	373996, 374058, 428181, 423513, 422173, 418761	0.0912517	0.807683
GOTERM_BP_DIRECT	GO:0045766	positive regulation of angiogenesis	3	1.2605	396399, 427368, 421497	0.0918469	0.975593
GOTERM_BP_DIRECT	GO:0035025	positive regulation of Rho protein signal transduction	3	1.2605	416693, 418748, 427368	0.0918469	0.975593
GOTERM_BP_DIRECT	GO:0043547	positive regulation of GTPase activity	4	1.68067	418779, 100857462, 423327, 416952	0.0966261	0.998853
GOTERM_MF_DIRECT	GO:0046914	transition metal ion binding	2	0.840336	374198, 419727	0.0974325	0.807683
GOTERM_MF_DIRECT	GO:0051082	unfolded protein binding	4	1.68067	423504, 107049075, 428310, 424550	0.0987151	0.807683
GOTERM_BP_DIRECT	GO:0098609	cell-cell adhesion	5	2.10084	429089, 424666, 374058, 424467, 419671	0.0991866	0.998853

## Sheet: T cells-GO
ONTOLOGY	ID	Description	Count	GeneRatio(%)	Genes	PValue	FDR
GOTERM_CC_DIRECT	GO:0005829	cytosol	25	25.2525	395681, 422277, 422233, 422476, 424351, 428432, 420741, 423518, 420504, 417348, 769687, 414830, 424360, 395670, 395853, 421192, 396469, 415801, 424542, 425774, 420463, 423504, 418406, 415711, 396294	1.19582e-06	0.000154261
GOTERM_BP_DIRECT	GO:0006357	regulation of transcription by RNA polymerase II	20	20.202	768091, 396033, 426284, 395670, 395974, 396235, 418828, 420463, 421650, 420289, 422389, 373919, 769687, 420996, 373907, 416092, 415711, 418110, 396152, 422904	2.80634e-06	0.00103273
GOTERM_BP_DIRECT	GO:0035556	intracellular signal transduction	10	10.101	416000, 395681, 423518, 420645, 373939, 418406, 395438, 431670, 419210, 396294	6.17149e-05	0.0113555
GOTERM_BP_DIRECT	GO:0051094	positive regulation of developmental process	3	3.0303	373919, 769687, 396152	0.000111254	0.0136471
GOTERM_CC_DIRECT	GO:0005634	nucleus	36	36.3636	101751828, 396033, 395226, 396235, 422233, 418828, 418808, 428310, 424055, 422394, 420289, 423518, 373919, 420504, 769687, 416092, 417966, 418470, 431670, 418110, 422904, 395670, 395974, 395853, 421192, 396469, 415845, 415801, 374111, 424542, 396526, 423504, 420996, 373907, 396152, 396294	0.00013357	0.00739707
GOTERM_CC_DIRECT	GO:0005886	plasma membrane	29	29.2929	395666, 373970, 396517, 418408, 422277, 396217, 422173, 418808, 428432, 421610, 423518, 420504, 373939, 417187, 424360, 395853, 396469, 374058, 415801, 427612, 396526, 423504, 415371, 421620, 422418, 420735, 422799, 418406, 419210	0.000172025	0.00739707
GOTERM_BP_DIRECT	GO:0030097	hemopoiesis	4	4.0404	395681, 373919, 769687, 396152	0.000274177	0.0252242
GOTERM_MF_DIRECT	GO:0005085	guanyl-nucleotide exchange factor activity	7	7.07071	416000, 422418, 373939, 415502, 427612, 424351, 419210	0.00042218	0.0654379
GOTERM_CC_DIRECT	GO:0005737	cytoplasm	32	32.3232	101751828, 396033, 373970, 396235, 422277, 422233, 418608, 422173, 408047, 428310, 424055, 421610, 423518, 424303, 373939, 415502, 418690, 418470, 431670, 395853, 421192, 396469, 374111, 427612, 396526, 427211, 416000, 423504, 421620, 373907, 418406, 415711	0.00159891	0.0459841
GOTERM_BP_DIRECT	GO:0007520	myoblast fusion	3	3.0303	396469, 374058, 427612	0.00197544	0.145392
GOTERM_CC_DIRECT	GO:1990904	ribonucleoprotein complex	5	5.05051	423504, 101751828, 395853, 421192, 374111	0.00206091	0.0459841
GOTERM_CC_DIRECT	GO:0005925	focal adhesion	5	5.05051	423504, 396469, 374058, 396526, 422173	0.0021388	0.0459841
GOTERM_MF_DIRECT	GO:0019901	protein kinase binding	6	6.06061	421688, 395670, 374058, 396526, 422476, 422173	0.00266478	0.20652
GOTERM_BP_DIRECT	GO:0071560	cellular response to transforming growth factor beta stimulus	3	3.0303	101751828, 415801, 396294	0.00277927	0.170462
GOTERM_CC_DIRECT	GO:0005667	transcription regulator complex	5	5.05051	395670, 420996, 373907, 417966, 415711	0.00345218	0.0636188
GOTERM_BP_DIRECT	GO:0050852	T cell receptor signaling pathway	4	4.0404	418406, 386580, 424351, 396294	0.0048958	0.243255
GOTERM_MF_DIRECT	GO:0005524	ATP binding	16	16.1616	395681, 395853, 396469, 373970, 424542, 417869, 396526, 423504, 421688, 423518, 373919, 420504, 769687, 431670, 396152, 396294	0.00522689	0.221845
GOTERM_BP_DIRECT	GO:0045595	regulation of cell differentiation	3	3.0303	373919, 769687, 396152	0.00534415	0.243255
GOTERM_BP_DIRECT	GO:0042026	protein refolding	3	3.0303	423504, 395853, 428310	0.00594916	0.243255
GOTERM_MF_DIRECT	GO:0031267	small GTPase binding	5	5.05051	423518, 421192, 373970, 427612, 420330	0.00622526	0.221845
GOTERM_MF_DIRECT	GO:0044183	protein folding chaperone	3	3.0303	423504, 395853, 428310	0.0071563	0.221845
GOTERM_BP_DIRECT	GO:0002062	chondrocyte differentiation	3	3.0303	373919, 769687, 396152	0.0086632	0.318806
GOTERM_CC_DIRECT	GO:0005654	nucleoplasm	11	11.1111	395670, 421192, 417348, 769687, 418406, 425774, 415711, 422233, 420463, 421650, 396152	0.00923673	0.148942
GOTERM_CC_DIRECT	GO:0001931	uropod	2	2.0202	396469, 422173	0.0109369	0.156763
GOTERM_CC_DIRECT	GO:0005902	microvillus	3	3.0303	395666, 415801, 422173	0.0124689	0.160848
GOTERM_BP_DIRECT	GO:0001503	ossification	3	3.0303	373919, 769687, 396152	0.0135755	0.454162
GOTERM_CC_DIRECT	GO:0005938	cell cortex	4	4.0404	396469, 422765, 417187, 427211	0.0153509	0.17142
GOTERM_CC_DIRECT	GO:0005856	cytoskeleton	6	6.06061	421610, 395681, 373970, 396526, 408047, 422173	0.015946	0.17142
GOTERM_CC_DIRECT	GO:0042612	MHC class I protein complex	3	3.0303	414830, 425389, 693260	0.0174839	0.173494
GOTERM_MF_DIRECT	GO:0005515	protein binding	20	20.202	396033, 426284, 415845, 415801, 395438, 417869, 386580, 418608, 424043, 424055, 421610, 422418, 417348, 417712, 373939, 417966, 422799, 418470, 419210, 417187	0.0212717	0.549519
GOTERM_BP_DIRECT	GO:0043087	regulation of GTPase activity	3	3.0303	424303, 373939, 427211	0.0249726	0.720039
GOTERM_BP_DIRECT	GO:0007015	actin filament organization	4	4.0404	420735, 418608, 408047, 416893	0.0254362	0.720039
GOTERM_MF_DIRECT	GO:0042605	peptide antigen binding	3	3.0303	414830, 425389, 693260	0.0258592	0.572597
GOTERM_BP_DIRECT	GO:0016310	phosphorylation	7	7.07071	395681, 423518, 420504, 373970, 424542, 431670, 396294	0.0319799	0.840614
GOTERM_MF_DIRECT	GO:0000978	RNA polymerase II cis-regulatory region sequence-specific DNA binding	10	10.101	395670, 396033, 395974, 373919, 769687, 420996, 416092, 415711, 420463, 396152	0.0321507	0.622921
GOTERM_CC_DIRECT	GO:0030670	phagocytic vesicle membrane	3	3.0303	415371, 425389, 693260	0.0330208	0.304264
GOTERM_CC_DIRECT	GO:0043204	perikaryon	3	3.0303	423504, 396517, 396294	0.0365936	0.314705
GOTERM_MF_DIRECT	GO:0005096	GTPase activator activity	5	5.05051	421620, 420646, 424303, 419210, 427211	0.0409745	0.705672
GOTERM_BP_DIRECT	GO:0038066	p38MAPK cascade	2	2.0202	421688, 101751828	0.0421826	0.975161
GOTERM_BP_DIRECT	GO:0023051	regulation of signaling	2	2.0202	418406, 419210	0.0480633	0.975161
GOTERM_BP_DIRECT	GO:0006915	apoptotic process	4	4.0404	101751828, 395670, 420735, 415801	0.05114	0.975161
GOTERM_MF_DIRECT	GO:0000981	DNA-binding transcription factor activity, RNA polymerase II-specific	10	10.101	395670, 396033, 373919, 769687, 420996, 396235, 415711, 418828, 420463, 396152	0.0511417	0.792696
GOTERM_BP_DIRECT	GO:0016477	cell migration	4	4.0404	374058, 373939, 427612, 418608	0.0520607	0.975161
GOTERM_BP_DIRECT	GO:0014070	response to organic cyclic compound	2	2.0202	423504, 373907	0.0539083	0.975161
GOTERM_BP_DIRECT	GO:0048583	regulation of response to stimulus	2	2.0202	373939, 431670	0.0597178	0.975161
GOTERM_BP_DIRECT	GO:0034620	cellular response to unfolded protein	2	2.0202	423504, 395853	0.0597178	0.975161
GOTERM_BP_DIRECT	GO:0008360	regulation of cell shape	3	3.0303	396469, 422173, 396294	0.0603862	0.975161
GOTERM_BP_DIRECT	GO:0030154	cell differentiation	6	6.06061	395670, 422418, 395681, 396235, 418828, 396294	0.0609475	0.975161
GOTERM_MF_DIRECT	GO:0005102	signaling receptor binding	4	4.0404	425389, 693260, 422173, 396294	0.0644406	0.799775
GOTERM_MF_DIRECT	GO:0023026	MHC class II protein complex binding	2	2.0202	423504, 414830	0.0676035	0.799775
GOTERM_MF_DIRECT	GO:0001228	DNA-binding transcription activator activity, RNA polymerase II-specific	4	4.0404	395670, 415711, 420463, 396152	0.0713982	0.799775
GOTERM_MF_DIRECT	GO:0051082	unfolded protein binding	3	3.0303	423504, 395853, 428310	0.0722377	0.799775
GOTERM_BP_DIRECT	GO:0031647	regulation of protein stability	2	2.0202	423504, 417966	0.0826053	0.989247
GOTERM_BP_DIRECT	GO:0045944	positive regulation of transcription by RNA polymerase II	6	6.06061	395670, 396033, 373919, 769687, 415801, 396152	0.0878819	0.989247
GOTERM_BP_DIRECT	GO:0050870	positive regulation of T cell activation	2	2.0202	414830, 420330	0.0938416	0.989247
GOTERM_BP_DIRECT	GO:0033554	cellular response to stress	2	2.0202	421688, 396033	0.0938416	0.989247
GOTERM_BP_DIRECT	GO:0030163	protein catabolic process	2	2.0202	418406, 396294	0.0938416	0.989247
GOTERM_BP_DIRECT	GO:0045893	positive regulation of DNA-templated transcription	4	4.0404	421688, 373907, 416092, 421650	0.0939013	0.989247
GOTERM_MF_DIRECT	GO:0051787	misfolded protein binding	2	2.0202	423504, 395853	0.0944198	0.975671

## Sheet: macrophages-GO
ONTOLOGY	ID	Description	Count	GeneRatio(%)	Genes	PValue	FDR
GOTERM_BP_DIRECT	GO:0019882	antigen processing and presentation	3	2.67857	693256, 414741, 101747454	0.000968739	0.421402
GOTERM_MF_DIRECT	GO:0005545	1-phosphatidylinositol binding	3	2.67857	422613, 772071, 422355	0.00229837	0.357327
GOTERM_CC_DIRECT	GO:1990904	ribonucleoprotein complex	5	4.46429	107052930, 101751828, 395880, 430997, 374111	0.00401138	0.273056
GOTERM_MF_DIRECT	GO:0003730	mRNA 3'-UTR binding	4	3.57143	374204, 395880, 430997, 374111	0.00441144	0.357327
GOTERM_BP_DIRECT	GO:0002250	adaptive immune response	4	3.57143	693256, 374256, 396092, 101747454	0.0067898	1
GOTERM_CC_DIRECT	GO:0005886	plasma membrane	28	25	396473, 395666, 373970, 424772, 427107, 418408, 422173, 373939, 420629, 417187, 396420, 395330, 424360, 374256, 424883, 423114, 395418, 421127, 422613, 422418, 416041, 421703, 420735, 417779, 420519, 396092, 419210, 771888	0.00786455	0.273056
GOTERM_CC_DIRECT	GO:0005737	cytoplasm	34	30.3571	374204, 772071, 101751828, 396033, 396473, 373970, 418605, 427107, 422355, 425522, 422173, 428310, 768655, 422802, 107052930, 373939, 420629, 418074, 395970, 395133, 422380, 374111, 395113, 427211, 420212, 423749, 417434, 427925, 373907, 423668, 417779, 420519, 374040, 414741	0.00988083	0.273056
GOTERM_CC_DIRECT	GO:0005764	lysosome	5	4.46429	425657, 420129, 427107, 395602, 395380	0.0099293	0.273056
GOTERM_BP_DIRECT	GO:0006357	regulation of transcription by RNA polymerase II	14	12.5	395750, 768091, 396033, 395886, 396029, 395879, 427514, 420463, 422802, 422389, 424306, 420996, 373907, 419173	0.0115339	1
GOTERM_BP_DIRECT	GO:0006955	immune response	6	5.35714	395970, 693256, 395468, 425657, 414741, 101747454	0.0140337	1
GOTERM_BP_DIRECT	GO:0070374	positive regulation of ERK1 and ERK2 cascade	4	3.57143	422418, 395666, 395468, 414741	0.0150573	1
GOTERM_BP_DIRECT	GO:0045944	positive regulation of transcription by RNA polymerase II	8	7.14286	769007, 396033, 374256, 424306, 418605, 421140, 422540, 423114	0.0171773	1
GOTERM_MF_DIRECT	GO:0000981	DNA-binding transcription factor activity, RNA polymerase II-specific	12	10.7143	395750, 422802, 769007, 396033, 395886, 396029, 424306, 420996, 395879, 419173, 101749861, 420463	0.0210806	0.72407
GOTERM_BP_DIRECT	GO:0006897	endocytosis	4	3.57143	424192, 423114, 424351, 417187	0.0229547	1
GOTERM_MF_DIRECT	GO:0005085	guanyl-nucleotide exchange factor activity	5	4.46429	422418, 373939, 417779, 424351, 419210	0.0249554	0.72407
GOTERM_BP_DIRECT	GO:0071356	cellular response to tumor necrosis factor	3	2.67857	101751828, 395468, 396093	0.0255247	1
GOTERM_MF_DIRECT	GO:0038023	signaling receptor activity	4	3.57143	424192, 770805, 421061, 771888	0.0258658	0.72407
GOTERM_CC_DIRECT	GO:0044754	autolysosome	2	1.78571	395970, 770805	0.0261121	0.478721
GOTERM_CC_DIRECT	GO:0098894	extrinsic component of presynaptic endocytic zone membrane	2	1.78571	772071, 422355	0.0261121	0.478721
GOTERM_BP_DIRECT	GO:0001771	immunological synapse formation	2	1.78571	374256, 422173	0.0273332	1
GOTERM_BP_DIRECT	GO:0016185	synaptic vesicle budding from presynaptic endocytic zone membrane	2	1.78571	772071, 422355	0.0273332	1
GOTERM_BP_DIRECT	GO:0007155	cell adhesion	5	4.46429	395666, 395897, 418408, 396092, 415894	0.0279128	1
GOTERM_MF_DIRECT	GO:0004674	protein serine/threonine kinase activity	6	5.35714	768655, 395133, 422380, 427925, 418605, 418074	0.0288525	0.72407
GOTERM_CC_DIRECT	GO:0005634	nucleus	33	29.4643	374204, 101751828, 395880, 396033, 395226, 395886, 430997, 421140, 428310, 422802, 107052930, 769007, 770805, 424306, 417966, 421817, 101749861, 395750, 395133, 396029, 374111, 424024, 395879, 422540, 427514, 423749, 417434, 418404, 420996, 373907, 419173, 396093, 374080	0.0306078	0.480979
GOTERM_MF_DIRECT	GO:0042289	MHC class II protein binding	2	1.78571	374256, 414741	0.0326943	0.72407
GOTERM_MF_DIRECT	GO:0005516	calmodulin binding	4	3.57143	396473, 395113, 425522, 427211	0.0357565	0.72407
GOTERM_CC_DIRECT	GO:0005667	transcription regulator complex	4	3.57143	420996, 373907, 417966, 374080	0.0387116	0.532284
GOTERM_BP_DIRECT	GO:1900153	positive regulation of nuclear-transcribed mRNA catabolic process, deadenylation-dependent decay	2	1.78571	107052930, 101751828	0.0407212	1
GOTERM_BP_DIRECT	GO:0010719	negative regulation of epithelial to mesenchymal transition	2	1.78571	423292, 421044	0.0473466	1
GOTERM_BP_DIRECT	GO:0035556	intracellular signal transduction	6	5.35714	395133, 427925, 373939, 418605, 418074, 419210	0.047388	1
GOTERM_MF_DIRECT	GO:0032050	clathrin heavy chain binding	2	1.78571	772071, 422355	0.0518007	0.745261
GOTERM_BP_DIRECT	GO:0016310	phosphorylation	7	6.25	421127, 768655, 395133, 422380, 427925, 373970, 418605	0.0518997	1
GOTERM_BP_DIRECT	GO:0035973	aggrephagy	2	1.78571	422613, 770805	0.0539267	1
GOTERM_BP_DIRECT	GO:0046849	bone remodeling	2	1.78571	395886, 423114	0.0539267	1
GOTERM_BP_DIRECT	GO:0006468	protein phosphorylation	7	6.25	421127, 395133, 422380, 427925, 418605, 396406, 418074	0.055129	1
GOTERM_CC_DIRECT	GO:0000932	P-body	3	2.67857	101751828, 770805, 421817	0.0560578	0.636949
GOTERM_MF_DIRECT	GO:0140311	protein sequestering activity	2	1.78571	770805, 396093	0.0580861	0.745261
GOTERM_MF_DIRECT	GO:0008266	poly(U) RNA binding	2	1.78571	395880, 430997	0.0580861	0.745261
GOTERM_MF_DIRECT	GO:0035925	mRNA 3'-UTR AU-rich region binding	2	1.78571	107052930, 101751828	0.0580861	0.745261
GOTERM_BP_DIRECT	GO:0120163	negative regulation of cold-induced thermogenesis	2	1.78571	374204, 427107	0.0604618	1
GOTERM_BP_DIRECT	GO:0007017	microtubule-based process	2	1.78571	772071, 422355	0.0604618	1
GOTERM_MF_DIRECT	GO:0005096	GTPase activator activity	5	4.46429	420646, 417779, 424024, 419210, 427211	0.0607987	0.745261
GOTERM_CC_DIRECT	GO:0005576	extracellular region	9	8.03571	420872, 431587, 395666, 395468, 420129, 423668, 417967, 395602, 395418	0.0616462	0.636949
GOTERM_CC_DIRECT	GO:0005765	lysosomal membrane	4	3.57143	693256, 395886, 419552, 101747454	0.064184	0.636949
GOTERM_MF_DIRECT	GO:0000978	RNA polymerase II cis-regulatory region sequence-specific DNA binding	10	8.92857	422802, 769007, 396033, 395886, 396029, 424306, 420996, 419173, 421140, 420463	0.0645737	0.745261
GOTERM_BP_DIRECT	GO:0006954	inflammatory response	4	3.57143	420872, 396033, 395666, 395468	0.0667272	1
GOTERM_BP_DIRECT	GO:0061158	3'-UTR-mediated mRNA destabilization	2	1.78571	107052930, 101751828	0.0669522	1
GOTERM_BP_DIRECT	GO:0002504	antigen processing and presentation of peptide or polysaccharide antigen via MHC class II	2	1.78571	693256, 101747454	0.0669522	1
GOTERM_CC_DIRECT	GO:0005829	cytosol	16	14.2857	395880, 424360, 423292, 395113, 430997, 425774, 418605, 420463, 424351, 768655, 422613, 417434, 427925, 770805, 424306, 396093	0.0694854	0.636949
GOTERM_BP_DIRECT	GO:0010628	positive regulation of gene expression	4	3.57143	374204, 395886, 422173, 374080	0.0727044	1
GOTERM_BP_DIRECT	GO:0002503	peptide antigen assembly with MHC class II protein complex	2	1.78571	693256, 101747454	0.0733983	1
GOTERM_BP_DIRECT	GO:0050778	positive regulation of immune response	2	1.78571	693256, 101747454	0.0733983	1
GOTERM_BP_DIRECT	GO:0002381	immunoglobulin production involved in immunoglobulin-mediated immune response	2	1.78571	693256, 101747454	0.0733983	1
GOTERM_BP_DIRECT	GO:0007021	tubulin complex assembly	2	1.78571	772071, 422355	0.0733983	1
GOTERM_CC_DIRECT	GO:0001772	immunological synapse	2	1.78571	374256, 396092	0.0763266	0.645841
GOTERM_MF_DIRECT	GO:0023026	MHC class II protein complex binding	2	1.78571	693256, 101747454	0.076696	0.745261
GOTERM_MF_DIRECT	GO:0051059	NF-kappaB binding	2	1.78571	396033, 396093	0.076696	0.745261
GOTERM_MF_DIRECT	GO:0046872	metal ion binding	16	14.2857	396420, 101751828, 396287, 396029, 373970, 395113, 424024, 396406, 421061, 395418, 422613, 107052930, 424306, 373939, 374065, 101747454	0.0782065	0.745261
GOTERM_CC_DIRECT	GO:0016272	prefoldin complex	2	1.78571	772071, 422355	0.0824203	0.647588
GOTERM_MF_DIRECT	GO:0008143	poly(A) binding	2	1.78571	395880, 430997	0.082818	0.745362
GOTERM_BP_DIRECT	GO:0030154	cell differentiation	6	5.35714	395750, 421127, 422418, 769007, 417434, 395879	0.0904484	1
GOTERM_BP_DIRECT	GO:0019886	antigen processing and presentation of exogenous peptide antigen via MHC class II	2	1.78571	693256, 101747454	0.0924731	1
GOTERM_BP_DIRECT	GO:0031647	regulation of protein stability	2	1.78571	374256, 417966	0.0924731	1
GOTERM_BP_DIRECT	GO:0030316	osteoclast differentiation	2	1.78571	395886, 396406	0.0924731	1
GOTERM_CC_DIRECT	GO:0042613	MHC class II protein complex	2	1.78571	693256, 101747454	0.0944884	0.692915

## Sheet: natural killer cells-GO
ONTOLOGY	ID	Description	Count	GeneRatio(%)	Genes	PValue	FDR
GOTERM_CC_DIRECT	GO:0005634	nucleus	45	42.8571	420092, 395724, 421140, 395746, 422233, 422278, 395904, 423460, 421138, 423933, 418510, 421972, 420640, 420404, 768675, 416170, 415962, 418593, 396285, 395250, 427351, 423293, 396005, 415801, 395257, 416636, 421790, 422540, 426862, 422343, 395679, 425791, 419478, 426617, 768866, 424931, 421009, 423305, 421843, 395680, 419452, 418286, 396394, 396152, 396294	1.93477e-07	2.22499e-05
GOTERM_BP_DIRECT	GO:0045944	positive regulation of transcription by RNA polymerase II	14	13.3333	374256, 415801, 422540, 421140, 421138, 421972, 418456, 420640, 424931, 419452, 418286, 396020, 395250, 396152	1.65266e-06	0.000566861
GOTERM_BP_DIRECT	GO:0030154	cell differentiation	9	8.57143	427351, 768866, 421680, 396192, 395679, 395680, 418593, 425791, 396294	0.00218337	0.374447
GOTERM_BP_DIRECT	GO:0006366	transcription by RNA polymerase II	4	3.80952	418456, 421140, 423389, 395680	0.00981239	1
GOTERM_MF_DIRECT	GO:0003682	chromatin binding	6	5.71429	423933, 421972, 768675, 421140, 422278, 418593	0.0102238	1
GOTERM_CC_DIRECT	GO:0000785	chromatin	5	4.7619	768675, 421140, 422278, 395680, 418593	0.0108946	0.626438
GOTERM_BP_DIRECT	GO:0071236	cellular response to antibiotic	2	1.90476	396394, 101747696	0.0133448	1
GOTERM_MF_DIRECT	GO:0000981	DNA-binding transcription factor activity, RNA polymerase II-specific	12	11.4286	419478, 427351, 420092, 421009, 428996, 395679, 418818, 395680, 419452, 395904, 425791, 396152	0.0147289	1
GOTERM_CC_DIRECT	GO:1990357	terminal web	2	1.90476	373918, 420949	0.0178228	0.655789
GOTERM_BP_DIRECT	GO:0006357	regulation of transcription by RNA polymerase II	13	12.381	427351, 420092, 396005, 395257, 395724, 428996, 395679, 418818, 395904, 425791, 421138, 395680, 396152	0.0212914	1
GOTERM_MF_DIRECT	GO:0031492	nucleosomal DNA binding	3	2.85714	426617, 768675, 422278	0.021447	1
GOTERM_MF_DIRECT	GO:0042393	histone binding	4	3.80952	421972, 424931, 421140, 418286	0.0244608	1
GOTERM_CC_DIRECT	GO:0016328	lateral plasma membrane	3	2.85714	374256, 423090, 373918	0.0296269	0.655789
GOTERM_CC_DIRECT	GO:0005635	nuclear envelope	4	3.80952	417923, 418593, 418550, 396394	0.037434	0.655789
GOTERM_CC_DIRECT	GO:0005737	cytoplasm	29	27.619	396451, 420092, 395724, 395746, 422233, 422454, 427981, 416693, 418510, 423637, 420640, 422688, 420501, 415502, 396285, 396020, 423939, 100859737, 396221, 423293, 404775, 395417, 420580, 395679, 421523, 423305, 418682, 416640, 101747696	0.0386324	0.655789
GOTERM_BP_DIRECT	GO:0030036	actin cytoskeleton organization	4	3.80952	421667, 373918, 415976, 421282	0.0401509	1
GOTERM_CC_DIRECT	GO:0045121	membrane raft	3	2.85714	423090, 416636, 396294	0.0441876	0.655789
GOTERM_CC_DIRECT	GO:0005884	actin filament	3	2.85714	373918, 396294, 420949	0.0456201	0.655789
GOTERM_MF_DIRECT	GO:0000978	RNA polymerase II cis-regulatory region sequence-specific DNA binding	10	9.52381	427351, 420092, 421009, 421140, 428996, 395679, 418818, 395680, 395904, 396152	0.0492457	1
GOTERM_CC_DIRECT	GO:0044295	axonal growth cone	2	1.90476	395822, 420949	0.0581961	0.718673
GOTERM_BP_DIRECT	GO:0001516	prostaglandin biosynthetic process	2	1.90476	396451, 396394	0.0586785	1
GOTERM_MF_DIRECT	GO:0070273	phosphatidylinositol-4-phosphate binding	2	1.90476	770884, 396394	0.0611406	1
GOTERM_CC_DIRECT	GO:0005829	cytosol	15	14.2857	396221, 396005, 415801, 421790, 426862, 422233, 423389, 423460, 768866, 416170, 421843, 770884, 396394, 396020, 396294	0.063863	0.718673
GOTERM_MF_DIRECT	GO:0003697	single-stranded DNA binding	3	2.85714	404775, 418593, 395250	0.0699609	1
GOTERM_BP_DIRECT	GO:0051639	actin filament network formation	2	1.90476	373918, 420949	0.0712481	1
GOTERM_CC_DIRECT	GO:0005694	chromosome	3	2.85714	420404, 422540, 395724	0.0740819	0.718673
GOTERM_CC_DIRECT	GO:0071144	heteromeric SMAD protein complex	2	1.90476	395679, 395680	0.0749919	0.718673
GOTERM_MF_DIRECT	GO:0016887	ATP hydrolysis activity	5	4.7619	422977, 421972, 421790, 421140, 395707	0.0831004	1
GOTERM_BP_DIRECT	GO:0071560	cellular response to transforming growth factor beta stimulus	2	1.90476	415801, 396294	0.0836516	1
GOTERM_MF_DIRECT	GO:0005085	guanyl-nucleotide exchange factor activity	4	3.80952	416693, 415976, 415502, 423631	0.0880873	1
GOTERM_MF_DIRECT	GO:0046872	metal ion binding	15	14.2857	428760, 396451, 418926, 395679, 422233, 428444, 395707, 423875, 421009, 378894, 423305, 415502, 395680, 418593, 396294	0.0963873	1

## Sheet: B cells-GO
ONTOLOGY	ID	Description	Count	GeneRatio(%)	Genes	PValue	FDR
GOTERM_CC_DIRECT	GO:0005783	endoplasmic reticulum	12	17.1429	416110, 420785, 107048996, 418787, 420867, 418601, 107049506, 374163, 416821, 416205, 421726, 424450	1.72074e-06	0.000135938
GOTERM_MF_DIRECT	GO:0004571	mannosyl-oligosaccharide 1,2-alpha-mannosidase activity	3	4.28571	416110, 421726, 424450	0.000271501	0.0266071
GOTERM_CC_DIRECT	GO:0005788	endoplasmic reticulum lumen	4	5.71429	420785, 420867, 396447, 101751309	0.000510182	0.0201522
GOTERM_BP_DIRECT	GO:0002376	immune system process	3	4.28571	396385, 374179, 420129	0.00217519	0.315369
GOTERM_BP_DIRECT	GO:0036503	ERAD pathway	3	4.28571	416110, 374163, 395528	0.00364615	0.315369
GOTERM_CC_DIRECT	GO:0030134	COPII-coated ER to Golgi transport vesicle	3	4.28571	426849, 416821, 416205	0.00407006	0.107178
GOTERM_BP_DIRECT	GO:0006457	protein folding	4	5.71429	420785, 420867, 396447, 374163	0.00531521	0.315369
GOTERM_BP_DIRECT	GO:1904380	endoplasmic reticulum mannose trimming	2	2.85714	416110, 424450	0.0122932	0.437639
GOTERM_BP_DIRECT	GO:1904382	mannose trimming involved in glycoprotein ERAD pathway	2	2.85714	416110, 424450	0.0122932	0.437639
GOTERM_BP_DIRECT	GO:0002250	adaptive immune response	3	4.28571	374117, 416928, 769212	0.0222313	0.659529
GOTERM_CC_DIRECT	GO:0034663	endoplasmic reticulum chaperone complex	2	2.85714	100859189, 374163	0.0227048	0.44842
GOTERM_BP_DIRECT	GO:0030970	retrograde protein transport, ER to cytosol	2	2.85714	101751309, 374163	0.0284534	0.723529
GOTERM_CC_DIRECT	GO:0005787	signal peptidase complex	2	2.85714	396234, 426850	0.0338662	0.483105
GOTERM_CC_DIRECT	GO:0005789	endoplasmic reticulum membrane	6	8.57143	426849, 416110, 396414, 374163, 416821, 416205	0.0366915	0.483105
GOTERM_BP_DIRECT	GO:0006888	endoplasmic reticulum to Golgi vesicle-mediated transport	3	4.28571	426849, 416821, 416205	0.0448046	0.996902
GOTERM_BP_DIRECT	GO:0045047	protein targeting to ER	2	2.85714	416110, 396234	0.0522074	1
GOTERM_MF_DIRECT	GO:0003756	protein disulfide isomerase activity	2	2.85714	420785, 420867	0.0534065	1
GOTERM_CC_DIRECT	GO:0033116	endoplasmic reticulum-Golgi intermediate compartment membrane	2	2.85714	416821, 416205	0.0594242	0.670644
GOTERM_BP_DIRECT	GO:0006465	signal peptide processing	2	2.85714	396234, 426850	0.0599978	1
GOTERM_MF_DIRECT	GO:0051787	misfolded protein binding	2	2.85714	416110, 418787	0.0603124	1
GOTERM_MF_DIRECT	GO:0005509	calcium ion binding	6	8.57143	421413, 416110, 421884, 415797, 421726, 424450	0.0678313	1
GOTERM_BP_DIRECT	GO:0005975	carbohydrate metabolic process	3	4.28571	416110, 421726, 424450	0.0705661	1
GOTERM_BP_DIRECT	GO:0061077	chaperone-mediated protein folding	2	2.85714	396447, 107049506	0.0715655	1
GOTERM_BP_DIRECT	GO:0006491	N-glycan processing	2	2.85714	415611, 421726	0.0753902	1
GOTERM_BP_DIRECT	GO:0000413	protein peptidyl-prolyl isomerization	2	2.85714	396447, 107049506	0.0791995	1
GOTERM_MF_DIRECT	GO:0019903	protein phosphatase binding	2	2.85714	374163, 423471	0.084096	1
GOTERM_BP_DIRECT	GO:0017157	regulation of exocytosis	2	2.85714	424843, 415970	0.0905348	1

[truncated: 1 more sheets: erythrocytes-GO]
