# Supplementary material for: Integrating Single-Cell RNA-Seq and ATAC-Seq Analysis Reveals Uterine Cell Heterogeneity and Regulatory Networks Linked to Pimpled Eggs in Chickens
Source: Int J Mol Sci. 2024 Dec 15;25(24):13431. doi: 10.3390/ijms252413431 (PMC11679886; doi:10.3390/ijms252413431)
Supplement: Supplementary file 1 [file ijms-25-13431-s001.zip › Supplementary Table4.xlsx]

## Sheet: Table 4
Table S4. The proportion of each cell type in each sample
	B cells	fibroblasts	erythrocytes	macrophages	ionocytes	endothelial cells	epithelial cells	T cells	NK cells	luminal epithelial cells	ciliated epithelial cells	cell Total
N1	0.0194287	0.102453	0.0181115	0.066395	0.217214	0.00588623	0.517453	0.014448	0.00584506	0.0230921	0.00967317	24294
N2	0.00201281	0.0581885	0.0219579	0.0322049	0.0384263	0.0042086	0.72699	0.00201281	0.0031107	0.109424	0.00146386	5465
N3	0.0255663	0.0731392	0.0528587	0.0324703	0.0471413	0.0104639	0.596656	0.00884574	0.00399137	0.11931	0.0295577	9270
NE group	0.0470078	0.233781	0.0929281	0.13107	0.302782	0.0205587	1.8411	0.0253066	0.0129471	0.251825	0.0406947	39029
P1	0.0562122	0.037763	0.0249351	0.0781205	0.174978	0.0148458	0.478668	0.0276737	0.00201787	0.102912	0.00187374	6938
P2	0.01221	0.0241758	0.0156288	0.0188848	0.0721205	0.00870981	0.777534	0.0124542	0.0039886	0.0440374	0.0102564	12285
P3	0.0163698	0.0168512	0.0267212	0.0146846	0.066442	0.00553683	0.802359	0.0115551	0.00794415	0.0274434	0.00409244	4154
PE group	0.0847919	0.0787901	0.0672852	0.11169	0.313541	0.0290924	2.05856	0.051683	0.0139506	0.174392	0.0162226	23377
Total	0.02128	0.0659231	0.0244528	0.0468705	0.133	0.00794795	0.613419	0.0134122	0.00467904	0.0582316	0.0107842	62406
