# Supplementary material for: Integrating Single-Cell RNA-Seq and ATAC-Seq Analysis Reveals Uterine Cell Heterogeneity and Regulatory Networks Linked to Pimpled Eggs in Chickens
Source: Int J Mol Sci. 2024 Dec 15;25(24):13431. doi: 10.3390/ijms252413431 (PMC11679886; doi:10.3390/ijms252413431)
Supplement: Supplementary file 1 [file ijms-25-13431-s001.zip › Supplementary Table5.xlsx]

## Sheet: Table 5
Table S5: Differentially expressed genes in each cell type between NE and PE.
gene	p_val	avg_log2FC	pct.1	pct.2	p_val_adj	Cluster
ENSGALG00010003777	1.10799e-149	-3.46035	0.289	0.76	2.60776e-145	macrophages
IGLL1	2.86285e-150	-3.15067	0.369	0.794	6.73801e-146	macrophages
epithelial cellsP1	2.5074e-20	-2.71922	0.17	0.487	5.90141e-16	ciliated epithelial cells
TFCP2L1	1.14201e-18	-2.24223	0.433	0.731	2.68784e-14	ciliated epithelial cells
FGF14	1.98992e-24	-1.88733	0.242	0.622	4.68348e-20	ciliated epithelial cells
APOA1	1.52837e-99	-1.83844	0.395	0.798	3.59717e-95	fibroblasts
NDRG1	1.96092e-13	-1.75004	0.557	0.782	4.61521e-09	ciliated epithelial cells
IGLL1	1.65127e-261	-1.70647	0.337	0.718	3.88644e-257	ionocytes
IGLL1	7.93651e-22	-1.66544	0.387	0.679	1.86794e-17	epithelial cells
IGLL1	7.93651e-22	-1.66544	0.387	0.679	1.86794e-17	T cells
ENSGALG00010018616	1.49101e-34	-1.64185	0.063	0.422	3.50925e-30	epithelial cells
ENSGALG00010018616	1.49101e-34	-1.64185	0.063	0.422	3.50925e-30	T cells
ENSGALG00010003777	2.45665e-23	-1.63056	0.297	0.636	5.78196e-19	epithelial cells
ENSGALG00010003777	2.45665e-23	-1.63056	0.297	0.636	5.78196e-19	T cells
ENSGALG00010003777	5.95848e-277	-1.61601	0.227	0.646	1.40239e-272	ionocytes
RHOBTB1	3.07315e-20	-1.59913	0.122	0.442	7.23297e-16	ciliated epithelial cells
ENSGALG00010020824	3.9876e-251	-1.59162	0.127	0.465	9.38522e-247	ionocytes
IGLL1	1.29249e-22	-1.4328	0.53	0.658	3.04201e-18	erythrocytes
PLXDC2	1.15564e-132	-1.4062	0.361	0.881	2.71991e-128	fibroblasts
LY6E	8.43727e-131	-1.39052	0.18	0.634	1.9858e-126	fibroblasts
ENSGALG00010015382	9.5498e-257	-1.33459	0.133	0.485	2.24764e-252	ionocytes
ENSGALG00010003777	1.12241e-16	-1.32912	0.437	0.574	2.6417e-12	erythrocytes
LGR5	6.61174e-09	-1.32385	0.424	0.596	0.000155614	ciliated epithelial cells
MEPE	5.05032e-06	-1.30975	0.884	0.962	0.118864	ciliated epithelial cells
KCNMA1	5.72973e-81	-1.28671	0.314	0.678	1.34855e-76	macrophages
ENSGALG00010025644	5.96519e-72	-1.2798	0.713	0.882	1.40397e-67	fibroblasts
MGP	7.53083e-85	-1.27751	0.618	0.901	1.77246e-80	fibroblasts
CAPN5	1.51616e-184	-1.26729	0.16	0.685	3.56844e-180	fibroblasts
BMP6	1.89315e-56	-1.2367	0.479	0.852	4.45573e-52	B cells
BMP6	1.89315e-56	-1.2367	0.479	0.852	4.45573e-52	luminal epithelial cells
ENSGALG00010003633	4.33624e-80	-1.21559	0.337	0.708	1.02058e-75	macrophages
ENSGALG00010003633	3.972e-52	-1.21081	0.414	0.831	9.34849e-48	B cells
ENSGALG00010003633	3.972e-52	-1.21081	0.414	0.831	9.34849e-48	luminal epithelial cells
TIMP3	9.35574e-46	-1.19747	0.726	0.93	2.20197e-41	fibroblasts
SOX4	1.98927e-07	-1.19557	0.276	0.604	0.00468194	natural killer cells
PDGFRA	1.43933e-142	-1.18614	0.233	0.752	3.38761e-138	fibroblasts
ENSGALG00010003633	1.65207e-14	-1.1815	0.62	0.906	3.88831e-10	endothelial cells
UBE2R2	2.58076e-10	-1.1774	0.559	0.737	6.07407e-06	ciliated epithelial cells
ENSGALG00010003633	1.42861e-96	-1.16903	0.317	0.801	3.36237e-92	fibroblasts
GABBR2	1.36749e-268	-1.15479	0.43	0.826	3.21854e-264	ionocytes
UBE3D	0.00124505	-1.15249	0.352	0.594	1	natural killer cells
CKB	2.11181e-18	-1.15138	0.793	0.872	4.97035e-14	ciliated epithelial cells
MXRA8	1.00679e-151	-1.13907	0.243	0.789	2.36959e-147	fibroblasts
SLIT2	8.97142e-07	-1.133	0.54	0.679	0.0211151	ciliated epithelial cells
IFI27L2	2.76862e-44	-1.12468	0.721	0.893	6.51623e-40	erythrocytes
ELMO1	1.99942e-70	-1.12333	0.354	0.692	4.70583e-66	macrophages
FBLN5	6.06419e-134	-1.12255	0.229	0.727	1.42727e-129	fibroblasts
ENSGALG00010028195	8.3719e-10	-1.12233	0.464	0.622	1.97041e-05	ciliated epithelial cells
GSN	1.07635e-71	-1.12178	0.331	0.719	2.53329e-67	fibroblasts
FZD1	1.71851e-125	-1.11703	0.343	0.844	4.0447e-121	fibroblasts
SCUBE1	1.21851e-08	-1.10896	0.431	0.641	0.000286788	ciliated epithelial cells
ALDH1A2	6.2865e-105	-1.08732	0.192	0.618	1.47959e-100	fibroblasts
CELF2	3.06539e-61	-1.08032	0.515	0.79	7.2147e-57	macrophages
ENSGALG00010004071	1.48251e-62	-1.0645	0.956	0.993	3.48924e-58	B cells
ENSGALG00010004071	1.48251e-62	-1.0645	0.956	0.993	3.48924e-58	luminal epithelial cells
AKAP12	4.84296e-90	-1.06355	0.5	0.889	1.13984e-85	fibroblasts
GPC1	6.61196e-95	-1.06212	0.318	0.752	1.55619e-90	fibroblasts
IGFBP7	1.38644e-89	-1.05969	0.685	0.968	3.26313e-85	fibroblasts
DOCK4	1.59782e-60	-1.05504	0.388	0.707	3.76064e-56	macrophages
ENSGALG00010003633	1.13061e-18	-1.05372	0.252	0.567	2.661e-14	epithelial cells
ENSGALG00010003633	1.13061e-18	-1.05372	0.252	0.567	2.661e-14	T cells
RBM38	5.73049e-09	-1.0498	0.301	0.688	0.000134873	natural killer cells
RARRES1	1.37822e-83	-1.04761	0.579	0.892	3.24378e-79	fibroblasts
CHGB	6.99662e-126	-1.04004	0.422	0.736	1.64672e-121	ionocytes
SHROOM3	1.06767e-07	-1.03706	0.413	0.76	0.00251286	natural killer cells
ENSGALG00010003796	1.13196e-23	-1.03582	0.44	0.666	2.66417e-19	erythrocytes
TFCP2L1	3.93221e-05	-1.03566	0.704	0.875	0.925486	natural killer cells
SCARA5	2.38329e-75	-1.03409	0.514	0.849	5.60931e-71	fibroblasts
MMP2	6.88517e-94	-1.02911	0.587	0.951	1.62049e-89	fibroblasts
NCKAP5	3.3476e-99	-1.02473	0.161	0.558	7.87891e-95	fibroblasts
ZEB2	6.70756e-44	-1.01965	0.644	0.846	1.57869e-39	macrophages
CKB	3.77239e-05	-1.01903	0.663	0.875	0.887869	natural killer cells
AGTR1	5.21446e-96	-1.01898	0.162	0.533	1.22728e-91	fibroblasts
ENSGALG00010020003	1.13672e-85	-1.01837	0.519	0.889	2.67537e-81	fibroblasts
TENM2	8.49276e-10	-1.01402	0.25	0.615	1.99886e-05	natural killer cells
GLI2	2.84073e-106	-1.01041	0.242	0.703	6.68594e-102	fibroblasts
CFD	2.51879e-64	-1.00807	0.17	0.49	5.92824e-60	fibroblasts
CELF2	4.00457e-83	-1.00609	0.561	0.906	9.42516e-79	fibroblasts
RBM38	7.90826e-06	-1.00384	0.482	0.615	0.186129	ciliated epithelial cells
ENSGALG00010002378	3.76822e-09	-0.999847	0.524	0.699	8.86889e-05	ciliated epithelial cells
COL4A2	9.602e-98	-0.998533	0.344	0.83	2.25993e-93	fibroblasts
AFF2	6.16543e-62	-0.998137	0.222	0.538	1.4511e-57	macrophages
EPB41L3	2.62704e-06	-0.997994	0.285	0.494	0.06183	endothelial cells
ADAMTS5	8.52515e-85	-0.995602	0.352	0.781	2.00648e-80	fibroblasts
BF1	7.0627e-114	-0.994211	0.323	0.827	1.66228e-109	fibroblasts
KCNQ1	3.76571e-05	-0.986971	0.285	0.451	0.886298	endothelial cells
CD3E	2.81519e-18	-0.986896	0.137	0.417	6.62583e-14	epithelial cells
CD3E	2.81519e-18	-0.986896	0.137	0.417	6.62583e-14	T cells
NTN4L	3.77058e-106	-0.985444	0.239	0.7	8.87445e-102	fibroblasts
BAG3	3.54117e-11	-0.985152	0.528	0.646	8.33449e-07	macrophages
ENSGALG00010018171	2.03125e-10	-0.984908	0.398	0.635	4.78075e-06	ciliated epithelial cells
RASA3	3.95845e-50	-0.982365	0.277	0.565	9.31661e-46	macrophages
COL8A1	6.50713e-90	-0.974625	0.275	0.73	1.53152e-85	fibroblasts
BCR	8.83849e-07	-0.97261	0.513	0.661	0.0208023	endothelial cells
COL4A1	1.57675e-82	-0.966929	0.565	0.936	3.71104e-78	fibroblasts
Lepithelial cells1P1	8.05663e-103	-0.964047	0.353	0.846	1.89621e-98	fibroblasts
FRZB	1.34122e-57	-0.963977	0.446	0.779	3.1567e-53	fibroblasts
NID1	2.02449e-84	-0.961988	0.294	0.717	4.76483e-80	fibroblasts
C1S	8.40011e-130	-0.961204	0.138	0.555	1.97705e-125	fibroblasts
TSHZ2	6.6679e-88	-0.960088	0.298	0.739	1.56936e-83	fibroblasts
THY1	2.64431e-97	-0.957685	0.439	0.901	6.22366e-93	fibroblasts
CDKN1C	4.03006e-07	-0.956151	0.224	0.521	0.00948514	natural killer cells			natural killer cells
AREG	0.00022781	-0.954222	0.366	0.474	1	ciliated epithelial cells
WWOX	4.75729e-08	-0.953086	0.495	0.792	0.00111968	natural killer cells
SLC2A1	8.51345e-05	-0.951061	0.364	0.494	1	ciliated epithelial cells
ENSGALG00010003205	4.54735e-59	-0.950894	0.639	0.913	1.07026e-54	fibroblasts
ZCCHC24	5.53557e-83	-0.950444	0.665	0.963	1.30285e-78	fibroblasts
TNS1	4.72205e-123	-0.947266	0.264	0.765	1.11138e-118	fibroblasts
CLU	7.00887e-62	-0.943482	0.301	0.672	1.64961e-57	fibroblasts
ALCAM	0.000733245	-0.941623	0.311	0.479	1	natural killer cells
CAMK2D	1.95719e-42	-0.941096	0.202	0.453	4.60643e-38	macrophages
CMIP	1.38155e-51	-0.940943	0.382	0.673	3.2516e-47	macrophages
ATP8	7.80311e-244	-0.93887	0.233	0.654	1.83654e-239	ionocytes
B2M	2.26869e-86	-0.938442	0.608	0.943	5.33958e-82	fibroblasts
EPB41L2	3.89599e-89	-0.937442	0.391	0.843	9.16959e-85	fibroblasts
ND2	0	-0.937213	0.867	0.987	0	ionocytes
KCNT2	6.1736e-41	-0.936559	0.2	0.441	1.45302e-36	macrophages
FHL1	3.54382e-89	-0.936543	0.168	0.541	8.34074e-85	fibroblasts
CCL26	4.61038e-29	-0.936118	0.242	0.453	1.0851e-24	macrophages
ND4	0	-0.933794	0.85	0.986	0	ionocytes
SLC4A4	1.64348e-09	-0.933227	0.321	0.729	3.86809e-05	natural killer cells
PLBD1	1.17514e-48	-0.929433	0.359	0.653	2.76581e-44	macrophages
COL6A2	8.16708e-81	-0.9278	0.629	0.955	1.9222e-76	fibroblasts
FHOD3	1.21407e-101	-0.926253	0.197	0.623	2.85744e-97	fibroblasts
SVIL	6.61542e-10	-0.925924	0.352	0.781	1.55701e-05	natural killer cells
WFDC2	1.10135e-147	-0.925857	0.784	0.965	2.59215e-143	ionocytes
CADM3	1.96107e-93	-0.925467	0.296	0.746	4.61558e-89	fibroblasts
Tepithelial cellsAN7	3.13055e-06	-0.925195	0.242	0.429	0.0736805	ciliated epithelial cells
MYO10	2.41808e-12	-0.925148	0.199	0.625	5.69118e-08	natural killer cells
HHIP	1.78551e-46	-0.923264	0.223	0.506	4.20238e-42	fibroblasts
TBC1D5	1.27655e-51	-0.921033	0.508	0.787	3.00449e-47	macrophages
SYNE2	6.20747e-10	-0.919201	0.52	0.896	1.46099e-05	natural killer cells
ENSGALG00010002192	3.78273e-105	-0.91738	0.12	0.477	8.90304e-101	fibroblasts
CST3	9.00982e-70	-0.915235	0.855	0.983	2.12055e-65	fibroblasts
ENSGALG00010023320	4.55138e-12	-0.912311	0.577	0.979	1.07121e-07	natural killer cells
Hepithelial cellsA2	2.67859e-11	-0.908627	0.887	0.941	6.30434e-07	epithelial cells
Hepithelial cellsA2	2.67859e-11	-0.908627	0.887	0.941	6.30434e-07	T cells
EBF2	5.077e-65	-0.904928	0.225	0.571	1.19492e-60	fibroblasts
ENSGALG00010015643	1.2919e-119	-0.904457	0.126	0.517	3.04061e-115	fibroblasts
CTSK	2.5928e-96	-0.902541	0.348	0.825	6.10242e-92	fibroblasts
BF1	8.82208e-200	-0.902196	0.358	0.759	2.07636e-195	ionocytes
CALD1	3.34289e-82	-0.900494	0.409	0.863	7.86782e-78	fibroblasts
LTA4H	9.17602e-43	-0.899172	0.225	0.477	2.15967e-38	macrophages
NAV3	4.78322e-18	-0.896228	0.291	0.613	1.12578e-13	epithelial cells
NAV3	4.78322e-18	-0.896228	0.291	0.613	1.12578e-13	T cells
Repithelial cellsO3	2.78868e-99	-0.894793	0.279	0.749	6.56343e-95	fibroblasts
SERPINF1	3.38438e-69	-0.890487	0.498	0.87	7.96548e-65	fibroblasts
MMP16	5.73409e-08	-0.890349	0.376	0.592	0.00134957	endothelial cells
ND6	0	-0.888788	0.926	0.997	0	ionocytes
PREX1	6.33231e-44	-0.883115	0.387	0.667	1.49037e-39	macrophages
GPR183	9.20579e-28	-0.88215	0.282	0.483	2.16667e-23	macrophages
SVEP1	8.25983e-111	-0.880828	0.184	0.615	1.94403e-106	fibroblasts
CNTNAP2	9.01665e-89	-0.876811	0.176	0.564	2.12216e-84	fibroblasts
SEPTIN7	5.24545e-20	-0.876472	0.345	0.684	1.23457e-15	epithelial cells
SEPTIN7	5.24545e-20	-0.876472	0.345	0.684	1.23457e-15	T cells
IGFBP4	5.06329e-82	-0.872629	0.207	0.58	1.1917e-77	fibroblasts
DACT2	9.60272e-54	-0.869848	0.309	0.661	2.2601e-49	fibroblasts
ZNF521	1.82193e-11	-0.867884	0.532	0.807	4.28808e-07	endothelial cells
ENSGALG00010019132	0.00167313	-0.865782	0.391	0.462	1	ciliated epithelial cells
EHD2	3.66918e-116	-0.865017	0.222	0.692	8.63578e-112	fibroblasts
MEF2C	1.61709e-46	-0.8621	0.363	0.65	3.80598e-42	macrophages
MUSTN1	7.39596e-87	-0.861476	0.134	0.469	1.74071e-82	fibroblasts
SLIT3	1.51134e-67	-0.860609	0.516	0.892	3.5571e-63	fibroblasts
epithelial cellsTBN1	1.41187e-80	-0.858738	0.74	0.952	3.32298e-76	fibroblasts
MARCKS	3.86694e-78	-0.856837	0.477	0.895	9.10123e-74	fibroblasts
BF1	3.25652e-10	-0.85392	0.57	0.785	7.66454e-06	endothelial cells
PDLIM5	5.88424e-06	-0.852492	0.441	0.614	0.138491	endothelial cells
RARRES2	7.19308e-113	-0.851984	0.275	0.787	1.69296e-108	fibroblasts
OGN	1.49981e-66	-0.849483	0.454	0.857	3.52994e-62	fibroblasts
GORAepithelial cells1	8.58383e-08	-0.848853	0.153	0.448	0.00202029	natural killer cells
LAMA3	8.16511e-06	-0.847128	0.262	0.425	0.192174	endothelial cells
DCN	5.02534e-76	-0.846641	0.819	0.968	1.18276e-71	fibroblasts
PTBP3	1.61197e-57	-0.846466	0.224	0.552	3.79393e-53	fibroblasts
ZFPM2	9.09571e-09	-0.842861	0.646	0.824	0.000214077	endothelial cells
CD99	8.76421e-78	-0.842814	0.546	0.935	2.06274e-73	fibroblasts
ENSGALG00010002556	1.92041e-98	-0.839659	0.274	0.734	4.51988e-94	fibroblasts
AEBP1	3.87847e-94	-0.838656	0.317	0.787	9.12836e-90	fibroblasts
IVNS1ABP	3.19484e-07	-0.838018	0.5	0.854	0.00751938	natural killer cells
DPYSL2	7.24572e-84	-0.833071	0.359	0.809	1.70535e-79	fibroblasts
ROBO1	1.80069e-49	-0.828752	0.219	0.525	4.2381e-45	fibroblasts
NR4A3	1.15456e-06	-0.828485	0.672	0.697	0.0271737	macrophages
LIPA	5.87469e-50	-0.822677	0.187	0.461	1.38267e-45	macrophages
SYTL2	9.90381e-06	-0.822098	0.289	0.455	0.233096	endothelial cells
EIF4G2	3.06113e-08	-0.822007	0.566	0.906	0.000720467	natural killer cells
PAMR1	9.71526e-117	-0.821495	0.092	0.442	2.28658e-112	fibroblasts
LOXL1	6.01002e-59	-0.819139	0.436	0.844	1.41452e-54	fibroblasts
ISLR	8.71929e-111	-0.818692	0.206	0.665	2.05217e-106	fibroblasts
MAMDC2	2.13135e-86	-0.81769	0.266	0.698	5.01635e-82	fibroblasts
DNAJB4	1.72773e-53	-0.81729	0.38	0.754	4.06639e-49	fibroblasts
COLEC12	1.68278e-35	-0.816762	0.377	0.644	3.96059e-31	macrophages
VIM	7.01248e-79	-0.816461	0.535	0.951	1.65046e-74	fibroblasts
NR2F2	1.35704e-86	-0.815737	0.351	0.816	3.19392e-82	fibroblasts
TENM2	1.24617e-08	-0.81444	0.513	0.712	0.0002933	ciliated epithelial cells
ENSGALG00010015667	0.000212413	-0.813691	0.66	0.724	1	ciliated epithelial cells
IFI30	2.78852e-45	-0.812783	0.508	0.757	6.56306e-41	macrophages
IGFBP5	5.46586e-59	-0.811972	0.482	0.851	1.28644e-54	fibroblasts
EFEMP1	3.4602e-41	-0.811955	0.591	0.882	8.14393e-37	fibroblasts
FMNL2	3.42185e-98	-0.811087	0.222	0.657	8.05366e-94	fibroblasts
ARHGAP15	1.7178e-42	-0.809525	0.299	0.577	4.04302e-38	macrophages
TEKT1	6.32568e-10	-0.808569	0.273	0.5	1.48881e-05	ciliated epithelial cells
Hepithelial cellsA4	4.49538e-19	-0.807929	0.236	0.405	1.05803e-14	macrophages
WWP1	2.15948e-33	-0.806427	0.391	0.636	5.08255e-29	macrophages
ADGRA1	1.27985e-05	-0.806231	0.289	0.459	0.301226	endothelial cells
LMNB2	4.17171e-07	-0.805807	0.219	0.542	0.00981853	natural killer cells
ENSGALG00010021157	1.05864e-12	-0.805304	0.189	0.422	2.49161e-08	epithelial cells
ENSGALG00010021157	1.05864e-12	-0.805304	0.189	0.422	2.49161e-08	T cells
ZBTB38	2.83171e-11	-0.800556	0.138	0.521	6.66472e-07	natural killer cells
FAM49A	5.45862e-47	-0.800411	0.247	0.532	1.28474e-42	macrophages
PLXND1	1.50539e-09	-0.797495	0.475	0.725	3.54308e-05	endothelial cells
SEPTIN9	3.68919e-15	-0.79736	0.212	0.483	8.68288e-11	epithelial cells
SEPTIN9	3.68919e-15	-0.79736	0.212	0.483	8.68288e-11	T cells
COX4I1	5.27048e-187	-0.796787	0.597	0.899	1.24046e-182	ionocytes
C1R	7.70202e-107	-0.79527	0.289	0.792	1.81275e-102	fibroblasts
GJA1	5.2983e-66	-0.794324	0.185	0.517	1.24701e-61	fibroblasts
FAM129A	1.71945e-16	-0.792188	0.214	0.517	4.0469e-12	epithelial cells
FAM129A	1.71945e-16	-0.792188	0.214	0.517	4.0469e-12	T cells
SESN3	7.48919e-31	-0.791571	0.204	0.416	1.76266e-26	macrophages
EDNRA	2.99158e-78	-0.791348	0.181	0.542	7.04098e-74	fibroblasts
MALL	3.54351e-205	-0.791158	0.533	0.898	8.34001e-201	ionocytes
ENTPD1	1.95451e-84	-0.789609	0.275	0.7	4.60015e-80	fibroblasts
CYTB	0	-0.789506	0.953	0.997	0	ionocytes
QKI	7.15889e-44	-0.788629	0.637	0.866	1.68492e-39	macrophages
DOCK2	9.5498e-51	-0.787944	0.296	0.589	2.24764e-46	macrophages
CDH13	1.8163e-75	-0.78491	0.364	0.801	4.27486e-71	fibroblasts
AMMECR1	2.49979e-05	-0.784066	0.469	0.781	0.588351	natural killer cells
LAMC1	4.47242e-81	-0.780644	0.348	0.808	1.05263e-76	fibroblasts
MYO5A	7.69521e-06	-0.780517	0.251	0.429	0.181115	endothelial cells
EML4	2.42252e-12	-0.780334	0.432	0.69	5.70165e-08	epithelial cells
EML4	2.42252e-12	-0.780334	0.432	0.69	5.70165e-08	T cells
EPHB1	1.34525e-112	-0.780288	0.139	0.536	3.16619e-108	fibroblasts
TGFB2	1.018e-68	-0.779464	0.439	0.879	2.39596e-64	fibroblasts
ENSGALG00010002366	0.000306859	-0.778821	0.354	0.481	1	ciliated epithelial cells
CPNE4	7.44662e-32	-0.778382	0.257	0.595	1.75264e-27	B cells
CPNE4	7.44662e-32	-0.778382	0.257	0.595	1.75264e-27	luminal epithelial cells
PID1	4.52974e-38	-0.77817	0.266	0.522	1.06612e-33	macrophages
FYB1	1.67565e-14	-0.777116	0.155	0.407	3.94381e-10	epithelial cells
FYB1	1.67565e-14	-0.777116	0.155	0.407	3.94381e-10	T cells
LARGE1	2.99389e-10	-0.774955	0.199	0.594	7.04643e-06	natural killer cells
AFAP1	1.78837e-79	-0.774006	0.311	0.746	4.20911e-75	fibroblasts
CDK5RAP2	6.37692e-16	-0.773727	0.207	0.489	1.50087e-11	epithelial cells
CDK5RAP2	6.37692e-16	-0.773727	0.207	0.489	1.50087e-11	T cells
ND1	6.7588e-277	-0.772837	0.922	0.988	1.59075e-272	ionocytes
SH3KBP1	3.57134e-33	-0.770819	0.394	0.646	8.40551e-29	macrophages
RBMS3	8.0149e-62	-0.770231	0.574	0.921	1.88639e-57	fibroblasts
MRC1	1.16884e-06	-0.769838	0.278	0.485	0.0275098	endothelial cells
CEP85L	1.4977e-08	-0.769042	0.219	0.583	0.000352499	natural killer cells
CRABP1	7.13686e-204	-0.768573	0.745	0.949	1.67973e-199	ionocytes
TSKU	7.72756e-96	-0.768082	0.252	0.709	1.81876e-91	fibroblasts
FGF14	0.000206917	-0.767612	0.25	0.479	1	natural killer cells
ZEB1	1.61931e-13	-0.766149	0.18	0.433	3.81122e-09	epithelial cells
ZEB1	1.61931e-13	-0.766149	0.18	0.433	3.81122e-09	T cells
ND5	0	-0.765558	0.962	0.99	0	ionocytes
COL3A1	1.4098e-42	-0.763793	0.808	0.944	3.3181e-38	fibroblasts
CD34	2.1361e-73	-0.763024	0.307	0.722	5.02752e-69	fibroblasts
PRELP	1.64412e-75	-0.762554	0.345	0.781	3.86961e-71	fibroblasts
ENSGALG00010014625	0.570269	-0.762016	0.414	0.425	1	endothelial cells
ENSGALG00010010874	2.10074e-15	-0.761846	0.487	0.622	4.9443e-11	macrophages
PREX1	1.83574e-16	-0.76167	0.363	0.697	4.32059e-12	epithelial cells
PREX1	1.83574e-16	-0.76167	0.363	0.697	4.32059e-12	T cells
Hepithelial cellsH1	1.25465e-06	-0.76076	0.361	0.461	0.0295294	macrophages
ENSGALG00010022169	4.09433e-07	-0.759804	0.304	0.519	0.00963642	endothelial cells
DOCK2	5.38095e-14	-0.759268	0.358	0.644	1.26646e-09	epithelial cells
DOCK2	5.38095e-14	-0.759268	0.358	0.644	1.26646e-09	T cells
NDRG1	0.161256	-0.75842	0.735	0.833	1	natural killer cells
G2E3	6.82548e-12	-0.758354	0.311	0.802	1.60645e-07	natural killer cells
CD2AP	2.14989e-09	-0.757072	0.452	0.704	5.05998e-05	endothelial cells
ZNF521	4.1103e-97	-0.756516	0.251	0.704	9.67401e-93	fibroblasts
FLRT2	3.33054e-91	-0.756153	0.244	0.692	7.83876e-87	fibroblasts
COLEC12	4.51945e-76	-0.755617	0.137	0.455	1.0637e-71	fibroblasts
PTPRM	2.00752e-171	-0.753853	0.212	0.548	4.72491e-167	ionocytes
EBF1	1.75751e-43	-0.753542	0.672	0.898	4.13649e-39	fibroblasts
HSD17B12	3.39875e-30	-0.753079	0.375	0.633	7.99931e-26	fibroblasts
RBPJ	4.39417e-45	-0.752623	0.381	0.685	1.03421e-40	macrophages
ENSGALG00010003633	1.23193e-167	-0.752441	0.28	0.655	2.89948e-163	ionocytes
TFDP1	1.6715e-10	-0.751618	0.261	0.408	3.93405e-06	erythrocytes
ENSGALG00010027958	2.91733e-107	-0.748999	0.088	0.418	6.86623e-103	fibroblasts
TRABD2B	5.38622e-72	-0.748844	0.181	0.528	1.2677e-67	fibroblasts
ND3	8.14192e-236	-0.748303	0.92	0.982	1.91628e-231	ionocytes
B2M	4.85743e-164	-0.748228	0.656	0.922	1.14325e-159	ionocytes
STAB1	8.54438e-05	-0.746947	0.323	0.476	1	endothelial cells
BLB2	3.55731e-35	-0.746661	0.745	0.891	8.37248e-31	macrophages
ZEB1	2.83583e-37	-0.745441	0.329	0.589	6.67441e-33	macrophages
MAML3	4.18118e-35	-0.744213	0.182	0.407	9.84083e-31	macrophages
ATP6	0	-0.743168	0.988	0.997	0	ionocytes
CST3	3.42308e-166	-0.742504	0.578	0.898	8.05655e-162	ionocytes
CD3D	1.80562e-16	-0.742248	0.218	0.509	4.24971e-12	epithelial cells
CD3D	1.80562e-16	-0.742248	0.218	0.509	4.24971e-12	T cells
PRIM2	0.000263684	-0.742193	0.286	0.41	1	ciliated epithelial cells
ENSGALG00010015149	1.41076e-104	-0.741867	0.247	0.725	3.32037e-100	fibroblasts
NOVA1.1	9.2349e-68	-0.741222	0.302	0.714	2.17353e-63	fibroblasts
FBLN1	1.82403e-77	-0.739704	0.251	0.668	4.29303e-73	fibroblasts
TENM4	2.57248e-60	-0.73943	0.253	0.596	6.05458e-56	fibroblasts
ENSGALG00010019132	0.000512277	-0.738705	0.459	0.698	1	natural killer cells
ENSGALG00010013152	1.13976e-31	-0.736882	0.191	0.402	2.68253e-27	macrophages
SMAD1	0.000150591	-0.735139	0.342	0.615	1	natural killer cells
PRKN	8.20746e-06	-0.734561	0.189	0.438	0.193171	natural killer cells
TRAIL-LIKE	6.2246e-110	-0.733882	0.172	0.596	1.46502e-105	fibroblasts
COL1A2	2.24946e-48	-0.73356	0.805	0.957	5.29433e-44	fibroblasts
KCNAB1	5.23982e-167	-0.731774	0.299	0.663	1.23324e-162	ionocytes
COL6A1	2.77746e-56	-0.72994	0.701	0.94	6.53703e-52	fibroblasts
ARHGAP15	1.82921e-18	-0.729319	0.635	0.891	4.30522e-14	epithelial cells
ARHGAP15	1.82921e-18	-0.729319	0.635	0.891	4.30522e-14	T cells
ENSGALG00010029344	6.72603e-19	-0.726565	0.574	0.788	1.58304e-14	erythrocytes
GXYLT2	2.46531e-60	-0.725805	0.478	0.866	5.80234e-56	fibroblasts
SERPINE2	1.48161e-68	-0.725584	0.333	0.746	3.48712e-64	fibroblasts
RBFOX2	1.74623e-05	-0.721498	0.26	0.531	0.410992	natural killer cells
ZFAT	2.08298e-173	-0.721323	0.237	0.588	4.9025e-169	ionocytes
epithelial cellsAG16	9.63882e-07	-0.720501	0.184	0.49	0.0226859	natural killer cells
ALCAM	4.96311e-38	-0.720443	0.356	0.629	1.16812e-33	macrophages
C1QTNF5	2.11877e-96	-0.720219	0.205	0.62	4.98673e-92	fibroblasts
SH3KBP1	0.00190023	-0.718803	0.456	0.558	1	ciliated epithelial cells
FOXO1	1.47865e-05	-0.718183	0.506	0.678	0.348015	endothelial cells
HBA1	1.12853e-23	-0.717945	0.978	0.992	2.6561e-19	erythrocytes
AHR1A	6.41046e-28	-0.717364	0.349	0.575	1.50877e-23	macrophages
GEM	1.31053e-76	-0.715804	0.303	0.734	3.08447e-72	fibroblasts
ND6	6.2106e-13	-0.714659	0.959	0.994	1.46173e-08	ciliated epithelial cells
DYNC1I1	0.000154867	-0.714038	0.308	0.455	1	ciliated epithelial cells
RPL23A	8.7611e-22	-0.712769	0.694	0.849	2.06201e-17	erythrocytes
BF1	1.31671e-15	-0.712701	0.324	0.626	3.099e-11	epithelial cells
BF1	1.31671e-15	-0.712701	0.324	0.626	3.099e-11	T cells
CYBRD1	4.91206e-96	-0.712617	0.275	0.757	1.1561e-91	fibroblasts
LAepithelial cells1	1.90502e-174	-0.712149	0.342	0.73	4.48365e-170	ionocytes
ASAH1	1.88683e-06	-0.709605	0.282	0.468	0.0444085	ciliated epithelial cells
HMGB3	2.21351e-08	-0.709319	0.194	0.51	0.000520972	natural killer cells
AGAP1	2.19203e-42	-0.708581	0.54	0.794	5.15916e-38	macrophages
WDR27	7.19597e-07	-0.708537	0.323	0.506	0.0169364	ciliated epithelial cells
IFITM5	2.52816e-62	-0.707422	0.47	0.881	5.95028e-58	fibroblasts
ENSGALG00010005558	2.18153e-09	-0.706135	0.27	0.489	5.13444e-05	epithelial cells
ENSGALG00010005558	2.18153e-09	-0.706135	0.27	0.489	5.13444e-05	T cells
PSMB5	1.99446e-10	-0.705126	0.274	0.424	4.69415e-06	erythrocytes
MFAP5	9.36261e-42	-0.70377	0.706	0.882	2.20358e-37	fibroblasts
ENSGALG00010006476	1.36263e-208	-0.703678	0.101	0.404	3.20708e-204	ionocytes
NRP1	1.97939e-32	-0.703056	0.274	0.52	4.65869e-28	macrophages
RFTN1	4.38187e-14	-0.701517	0.207	0.478	1.03132e-09	epithelial cells
RFTN1	4.38187e-14	-0.701517	0.207	0.478	1.03132e-09	T cells
GPX3	4.53227e-56	-0.7015	0.667	0.957	1.06671e-51	fibroblasts
HIC1	2.95365e-102	-0.700705	0.165	0.571	6.95171e-98	fibroblasts
TENM3	4.94874e-06	-0.700626	0.49	0.771	0.116474	natural killer cells
SLC9A9	2.82574e-35	-0.70039	0.584	0.805	6.65066e-31	macrophages
AIF1L	1.97255e-63	-0.696563	0.303	0.684	4.64258e-59	fibroblasts
PCDHGC3	9.11327e-66	-0.695594	0.436	0.863	2.1449e-61	fibroblasts
H3F3C	0.00563405	-0.695036	0.764	0.724	1	ciliated epithelial cells
BIN1	1.56903e-63	-0.693432	0.328	0.738	3.69286e-59	fibroblasts
ENSGALG00010026021	2.03878e-08	-0.693006	0.513	0.738	0.000479848	endothelial cells
MYO9B	2.07139e-14	-0.691108	0.209	0.478	4.87523e-10	epithelial cells
MYO9B	2.07139e-14	-0.691108	0.209	0.478	4.87523e-10	T cells
LAMB1	7.18342e-59	-0.690328	0.483	0.863	1.69069e-54	fibroblasts
Uepithelial cells25	2.52664e-33	-0.688555	0.253	0.487	5.9467e-29	macrophages
KANK4	3.25025e-91	-0.686093	0.188	0.587	7.64978e-87	fibroblasts
TIMP2	1.89299e-61	-0.685689	0.525	0.925	4.45534e-57	fibroblasts
ENSGALG00010020018	1.14624e-91	-0.684861	0.199	0.607	2.69778e-87	fibroblasts
ADAMTSL3	9.70616e-50	-0.684177	0.18	0.464	2.28444e-45	fibroblasts
CCDC160	1.52458e-05	-0.683846	0.245	0.5	0.358824	natural killer cells
CHRDL1	2.06883e-63	-0.683181	0.347	0.746	4.86921e-59	fibroblasts
HINTW	0.000143702	-0.682736	0.391	0.506	1	ciliated epithelial cells
FTH1	8.72678e-38	-0.682093	0.965	0.994	2.05393e-33	erythrocytes
HBBA	4.39384e-23	-0.680101	0.966	0.975	1.03413e-18	erythrocytes
PRRX1	1.0582e-89	-0.679368	0.201	0.606	2.49058e-85	fibroblasts
SGMS1	5.09502e-05	-0.679127	0.342	0.474	1	ciliated epithelial cells
ADGRG6	7.96973e-28	-0.679063	0.296	0.528	1.87576e-23	macrophages
MAOA	7.04248e-07	-0.678949	0.312	0.524	0.0165752	endothelial cells
MATN2	2.64377e-69	-0.678834	0.327	0.747	6.22237e-65	fibroblasts
PLPP3	2.28674e-73	-0.678441	0.294	0.73	5.38207e-69	fibroblasts
RUNX1T1	1.01729e-88	-0.678353	0.23	0.661	2.39429e-84	fibroblasts
MANEA	5.35109e-05	-0.676877	0.323	0.455	1	ciliated epithelial cells
AFF2	2.81714e-13	-0.67612	0.408	0.695	6.63043e-09	epithelial cells
AFF2	2.81714e-13	-0.67612	0.408	0.695	6.63043e-09	T cells
PXDN	1.00818e-83	-0.675	0.139	0.479	2.37285e-79	fibroblasts
EHF	4.72823e-06	-0.67463	0.515	0.865	0.111284	natural killer cells
BAG3	0.00846523	-0.673682	0.745	0.747	1	endothelial cells
BCL2L1	4.39631e-11	-0.673106	0.341	0.502	1.03472e-06	erythrocytes
MAIP1	6.86789e-10	-0.669248	0.29	0.433	1.61643e-05	erythrocytes
ENSGALG00010020912	1.77904e-35	-0.669123	0.217	0.459	4.18715e-31	macrophages
CMIP	5.34118e-17	-0.668586	0.414	0.756	1.2571e-12	epithelial cells
CMIP	5.34118e-17	-0.668586	0.414	0.756	1.2571e-12	T cells
PLXDC1	1.81903e-125	-0.667845	0.083	0.439	4.28127e-121	fibroblasts
WNT5A	5.21441e-48	-0.667127	0.35	0.711	1.22726e-43	fibroblasts
RAVER1	7.25108e-15	-0.666591	0.419	0.725	1.70661e-10	epithelial cells
RAVER1	7.25108e-15	-0.666591	0.419	0.725	1.70661e-10	T cells
KCNQ5	8.61436e-15	-0.666245	0.257	0.545	2.02748e-10	epithelial cells
KCNQ5	8.61436e-15	-0.666245	0.257	0.545	2.02748e-10	T cells
ENSGALG00010011204	7.8025e-87	-0.666011	0.14	0.488	1.8364e-82	fibroblasts
GDA	1.99602e-184	-0.665933	0.14	0.454	4.69784e-180	ionocytes
RPS27L	7.93323e-05	-0.664307	0.277	0.417	1	ciliated epithelial cells
MAB21L3	7.27602e-152	-0.662723	0.306	0.669	1.71248e-147	ionocytes
ACTN1	0.000122974	-0.661693	0.393	0.526	1	ciliated epithelial cells
KCTD4	4.04402e-166	-0.661527	0.129	0.416	9.518e-162	ionocytes
B2M	4.45692e-14	-0.660503	0.523	0.804	1.04898e-09	epithelial cells
B2M	4.45692e-14	-0.660503	0.523	0.804	1.04898e-09	T cells
ATF7IP	6.78203e-31	-0.660398	0.419	0.657	1.59622e-26	macrophages
ATP2C1	8.29734e-07	-0.659879	0.247	0.433	0.0195286	endothelial cells
COL1A1	7.17209e-34	-0.659047	0.764	0.957	1.68802e-29	fibroblasts
ENSGALG00010016595	1.56653e-159	-0.658451	0.394	0.771	3.68699e-155	ionocytes
SEMA6A	6.64032e-06	-0.657896	0.441	0.614	0.156287	endothelial cells
IL15	2.21135e-29	-0.657362	0.226	0.438	5.20463e-25	macrophages
SASH1	1.44799e-06	-0.657052	0.772	0.85	0.0340799	endothelial cells
PKD1	7.7469e-73	-0.656439	0.284	0.698	1.82331e-68	fibroblasts
GNA13	4.8302e-25	-0.655024	0.35	0.569	1.13684e-20	macrophages
FNBP1	1.79799e-35	-0.654974	0.429	0.703	4.23175e-31	macrophages
ENSGALG00010023320	8.54421e-66	-0.654024	0.426	0.857	2.01096e-61	fibroblasts
IRF1	0.0172208	-0.653116	0.319	0.408	1	endothelial cells
WDFY4	1.91955e-37	-0.652659	0.185	0.42	4.51785e-33	macrophages
LY6E	6.87014e-136	-0.652179	0.237	0.551	1.61696e-131	ionocytes
MMP16	2.65418e-64	-0.65155	0.176	0.501	6.24688e-60	fibroblasts
ARHGAP6	1.53544e-25	-0.650728	0.334	0.544	3.61382e-21	macrophages
CD63	1.55228e-77	-0.649641	0.367	0.838	3.65345e-73	fibroblasts
LRP1	3.83249e-96	-0.648804	0.209	0.641	9.02015e-92	fibroblasts
LGR5	8.39274e-08	-0.648656	0.219	0.562	0.00197532	natural killer cells
GPATCH2	1.88522e-07	-0.647979	0.204	0.531	0.00443705	natural killer cells
GPC5	2.57668e-151	-0.647675	0.16	0.453	6.06448e-147	ionocytes
STARD3NL	4.73662e-29	-0.647289	0.235	0.448	1.11481e-24	macrophages
CCNY	1.78263e-10	-0.647036	0.268	0.504	4.19559e-06	epithelial cells
CCNY	1.78263e-10	-0.647036	0.268	0.504	4.19559e-06	T cells
ADD1	4.2917e-05	-0.646828	0.267	0.429	1	ciliated epithelial cells
ADAMTS2	1.55164e-59	-0.646223	0.282	0.653	3.65195e-55	fibroblasts
MEPE	0.473737	-0.646052	0.903	0.979	1	natural killer cells
ELMO1	2.99713e-14	-0.64599	0.516	0.791	7.05405e-10	epithelial cells
ELMO1	2.99713e-14	-0.64599	0.516	0.791	7.05405e-10	T cells
ENSGALG00010024542	1.5352e-29	-0.645271	0.228	0.447	3.61324e-25	macrophages
C1D	2.1128e-06	-0.644016	0.3	0.487	0.0497268	ciliated epithelial cells
GALNT1	8.08724e-07	-0.642957	0.441	0.657	0.0190341	endothelial cells
BLVRA	5.34828e-39	-0.641568	0.279	0.668	1.25877e-34	B cells
BLVRA	5.34828e-39	-0.641568	0.279	0.668	1.25877e-34	luminal epithelial cells
epithelial cellsHKAP	1.37857e-195	-0.640756	0.831	0.97	3.2446e-191	ionocytes
PGR	0.00848466	-0.638738	0.366	0.449	1	ciliated epithelial cells
PPFIA1	6.00169e-37	-0.638261	0.221	0.465	1.41256e-32	macrophages
CLMN	3.23718e-06	-0.63722	0.321	0.635	0.0761902	natural killer cells
ATP10A	0.0302965	-0.636708	0.437	0.494	1	ciliated epithelial cells
MYOF	2.55923e-07	-0.636302	0.451	0.66	0.0060234	ciliated epithelial cells
ZEB2	4.98612e-49	-0.633989	0.454	0.843	1.17353e-44	fibroblasts
SH3KBP1	4.61161e-10	-0.633173	0.414	0.654	1.08539e-05	epithelial cells
SH3KBP1	4.61161e-10	-0.633173	0.414	0.654	1.08539e-05	T cells
ASS1	1.71493e-32	-0.632988	0.253	0.492	4.03625e-28	macrophages
Hepithelial cellsA8	3.09388e-08	-0.632977	0.815	0.898	0.000728176	epithelial cells
Hepithelial cellsA8	3.09388e-08	-0.632977	0.815	0.898	0.000728176	T cells
PGR	3.07273e-79	-0.631987	0.272	0.703	7.23198e-75	fibroblasts
PPP3CA	5.04164e-09	-0.631817	0.745	0.906	0.00011866	endothelial cells
epithelial cellsARC	5.5881e-41	-0.631612	0.772	0.971	1.31522e-36	fibroblasts
ADGRD1	7.03843e-56	-0.630253	0.217	0.552	1.65656e-51	fibroblasts
EPCAM	8.83462e-11	-0.629991	0.766	0.859	2.07932e-06	ciliated epithelial cells
MTPN	7.39113e-06	-0.629628	0.286	0.474	0.173958	ciliated epithelial cells
WLS	1.51184e-05	-0.629444	0.426	0.609	0.355826	ciliated epithelial cells
CD81	6.59575e-61	-0.628727	0.596	0.957	1.55238e-56	fibroblasts
NRK	3.31203e-12	-0.628262	0.191	0.433	7.7952e-08	epithelial cells
NRK	3.31203e-12	-0.628262	0.191	0.433	7.7952e-08	T cells
NRP2	2.505e-18	-0.628055	0.267	0.442	5.89577e-14	macrophages
DENND1B	1.5079e-35	-0.627375	0.354	0.62	3.549e-31	macrophages
PPIC	6.04439e-81	-0.627206	0.233	0.645	1.42261e-76	fibroblasts
RAMP2	2.01523e-07	-0.626504	0.314	0.433	0.00474303	erythrocytes
COMP	2.13562e-39	-0.625878	0.308	0.62	5.02638e-35	fibroblasts
ANTXR1	3.89982e-80	-0.625739	0.263	0.695	9.17861e-76	fibroblasts
FAT1	8.46474e-06	-0.624419	0.551	0.906	0.199226	natural killer cells
CDKAL1	2.04868e-12	-0.623988	0.32	0.59	4.82177e-08	epithelial cells
CDKAL1	2.04868e-12	-0.623988	0.32	0.59	4.82177e-08	T cells
NEGR1	1.81063e-56	-0.623639	0.156	0.439	4.26151e-52	fibroblasts
AKR1B10	6.82601e-08	-0.622386	0.311	0.532	0.00160657	ciliated epithelial cells
ETV6	5.22127e-30	-0.621399	0.344	0.596	1.22888e-25	macrophages
epithelial cellsTSSA	3.4922e-149	-0.62126	0.346	0.715	8.21925e-145	ionocytes
ENSGALG00010002666	4.28491e-87	-0.620664	0.154	0.52	1.0085e-82	fibroblasts
COX3	1.10114e-247	-0.620567	0.995	0.996	2.59164e-243	ionocytes
TPPP3	4.02344e-51	-0.620486	0.347	0.728	9.46958e-47	fibroblasts
ASAP3	1.47144e-95	-0.620335	0.18	0.583	3.46318e-91	fibroblasts
CLMN	0.00134808	-0.62006	0.346	0.468	1	ciliated epithelial cells
CD74	5.70951e-22	-0.620044	0.84	0.913	1.34379e-17	macrophages
VCAM1	0.00347381	-0.619515	0.354	0.464	1	endothelial cells
CCNI	2.76946e-155	-0.61931	0.658	0.923	6.51819e-151	ionocytes
RBM47	1.24775e-27	-0.619171	0.354	0.589	2.93671e-23	macrophages
XKR4	5.93481e-60	-0.618087	0.277	0.661	1.39682e-55	fibroblasts
DLC1	5.1875e-53	-0.617841	0.484	0.881	1.22093e-48	fibroblasts
RASA2	0.000291774	-0.61778	0.255	0.49	1	natural killer cells
JAM2	7.88989e-94	-0.617479	0.155	0.531	1.85696e-89	fibroblasts
RAB27A	1.11388e-07	-0.61633	0.24	0.594	0.00262162	natural killer cells
ENSGALG00010013071	3.70932e-56	-0.616001	0.215	0.541	8.73025e-52	fibroblasts
ACSL4	0.0199482	-0.615789	0.312	0.403	1	endothelial cells
BMP6	1.13748e-108	-0.615672	0.234	0.511	2.67718e-104	ionocytes
CARMIL1	0.000283533	-0.615013	0.369	0.515	1	endothelial cells
PLXNB2	1.70462e-07	-0.614878	0.7	0.833	0.004012	endothelial cells
SDC1	0.0384274	-0.614515	0.389	0.462	1	ciliated epithelial cells
CEP85L	6.92626e-30	-0.613178	0.261	0.496	1.63016e-25	macrophages
FGF7	1.77357e-66	-0.612428	0.139	0.44	4.17427e-62	fibroblasts
CELF2	4.13093e-16	-0.612257	0.477	0.804	9.72257e-12	epithelial cells
CELF2	4.13093e-16	-0.612257	0.477	0.804	9.72257e-12	T cells
Hepithelial cellsA5	4.02427e-20	-0.612039	0.365	0.557	9.47151e-16	macrophages
EBF3	8.40243e-37	-0.611736	0.292	0.585	1.97759e-32	fibroblasts
RBM47	2.35993e-05	-0.611588	0.413	0.729	0.555433	natural killer cells
ENSGALG00010006824	9.20888e-138	-0.61126	0.382	0.746	2.1674e-133	ionocytes
Hepithelial cellsB9	0.000848653	-0.610985	0.867	0.858	1	epithelial cells
Hepithelial cellsB9	0.000848653	-0.610985	0.867	0.858	1	T cells
FAM49A	8.93395e-09	-0.609514	0.273	0.486	0.00021027	epithelial cells
FAM49A	8.93395e-09	-0.609514	0.273	0.486	0.00021027	T cells
PTPRC	7.92811e-35	-0.609409	0.397	0.683	1.86596e-30	macrophages
ZDHHC17	1.19624e-35	-0.608862	0.2	0.438	2.81546e-31	macrophages
ANK3	3.11461e-06	-0.60646	0.577	0.917	0.0733056	natural killer cells
ENSGALG00010012110	8.96561e-28	-0.605941	0.202	0.405	2.11015e-23	macrophages
ST6GALNAC3	3.05444e-67	-0.605745	0.191	0.541	7.18893e-63	fibroblasts
ENSGALG00010027007	1.24745e-76	-0.605488	0.282	0.706	2.93599e-72	fibroblasts
EPCAM	8.33958e-07	-0.605024	0.679	0.958	0.019628	natural killer cells
TAPBP	1.04138e-102	-0.604932	0.146	0.534	2.451e-98	fibroblasts
ATP6AP1	4.46113e-141	-0.604889	0.678	0.932	1.04997e-136	ionocytes
CDK17	1.59408e-11	-0.604653	0.252	0.509	3.75183e-07	epithelial cells
CDK17	1.59408e-11	-0.604653	0.252	0.509	3.75183e-07	T cells
ENSGALG00010016509	1.26046e-79	-0.604465	0.269	0.512	2.96661e-75	ionocytes
SERPINI1	3.20754e-05	-0.60445	0.25	0.404	0.754926	ciliated epithelial cells
ENSGALG00010014318	0.00150151	-0.60321	0.578	0.644	1	endothelial cells
CAMK1D	6.50277e-29	-0.602305	0.378	0.619	1.53049e-24	macrophages
CCDC50	2.58545e-65	-0.601926	0.317	0.734	6.08512e-61	fibroblasts
SH3BP5	1.53853e-81	-0.601458	0.218	0.62	3.62109e-77	fibroblasts
HDAC4	1.56189e-56	-0.600175	0.415	0.828	3.67606e-52	fibroblasts
EGR1	1.23535e-07	0.600595	0.595	0.622	0.00290752	fibroblasts
MEPE	2.07415e-07	0.601275	0.739	0.83	0.00488171	epithelial cells
MEPE	2.07415e-07	0.601275	0.739	0.83	0.00488171	T cells
ARID4B	0.42495	0.601288	0.381	0.509	1	fibroblasts
EIF4A2	1.03221e-05	0.601493	0.71	0.86	0.242941	B cells
EIF4A2	1.03221e-05	0.601493	0.71	0.86	0.242941	luminal epithelial cells
PAN3	0.215145	0.602772	0.41	0.571	1	fibroblasts
ENSGALG00010029140	2.23233e-06	0.603951	0.476	0.288	0.0525401	ciliated epithelial cells
FKBP5	0.157514	0.60543	0.37	0.421	1	fibroblasts
ITSN1	2.62301e-05	0.605527	0.538	0.372	0.617351	ciliated epithelial cells
GNB1	0.358781	0.607907	0.465	0.577	1	B cells
GNB1	0.358781	0.607907	0.465	0.577	1	luminal epithelial cells
RERE	0.0429087	0.608102	0.306	0.42	1	fibroblasts
FAM135A	1.97617e-06	0.608118	0.449	0.25	0.0465112	ciliated epithelial cells
ITPR2	4.32603e-12	0.608914	0.745	0.796	1.01817e-07	macrophages
HMCN1	9.49652e-07	0.609813	0.415	0.455	0.022351	ionocytes
FOS	1.68571e-13	0.610293	0.864	0.87	3.96749e-09	B cells
FOS	1.68571e-13	0.610293	0.864	0.87	3.96749e-09	luminal epithelial cells
JUN	7.63474e-08	0.611247	0.492	0.351	0.00179691	erythrocytes
SEC62	0.000214152	0.612105	0.555	0.5	1	ciliated epithelial cells
ATP1A1	8.98587e-05	0.612186	0.791	0.661	1	endothelial cells
NET1	0.685498	0.613169	0.408	0.49	1	natural killer cells
GPX1	1.38488e-36	0.614243	0.698	0.815	3.25945e-32	ionocytes
FLNB	0.000710067	0.614778	0.436	0.51	1	ionocytes
PTPRF	0.486007	0.614796	0.448	0.568	1	fibroblasts
RPL34	3.34882e-21	0.614902	0.732	0.702	7.88179e-17	macrophages
VCL	0.655597	0.616	0.344	0.436	1	B cells
VCL	0.655597	0.616	0.344	0.436	1	luminal epithelial cells
VMP1	6.50795e-05	0.617469	0.549	0.455	1	ciliated epithelial cells
Hepithelial cellsH1	0.112629	0.620098	0.515	0.552	1	natural killer cells
ATF3	1.53957e-08	0.620671	0.629	0.6	0.000362354	B cells
ATF3	1.53957e-08	0.620671	0.629	0.6	0.000362354	luminal epithelial cells
MTSS1	0.535123	0.622896	0.412	0.495	1	B cells
MTSS1	0.535123	0.622896	0.412	0.495	1	luminal epithelial cells
ITM2B	0.00018222	0.625163	0.48	0.353	1	ciliated epithelial cells
TGFBR1	1.77914e-06	0.625583	0.462	0.282	0.0418739	ciliated epithelial cells
epithelial cellsTAN1	1.04011e-06	0.627503	0.447	0.503	0.0244801	ionocytes
ZMIZ1	0.0107424	0.627696	0.432	0.439	1	B cells
ZMIZ1	0.0107424	0.627696	0.432	0.439	1	luminal epithelial cells
PTMA	4.38032e-20	0.628552	0.807	0.919	1.03095e-15	fibroblasts
EPAS1	2.48067e-08	0.628555	0.685	0.436	0.000583851	ciliated epithelial cells
MGAT3	0.184005	0.630513	0.418	0.427	1	natural killer cells
PRDX1	0.122358	0.631583	0.421	0.455	1	epithelial cells
PRDX1	0.122358	0.631583	0.421	0.455	1	T cells
ESRRG	0.0199939	0.632043	0.524	0.631	1	fibroblasts
WLS	0.904031	0.632057	0.408	0.525	1	fibroblasts
ENSGALG00010014625	0.106623	0.632465	0.495	0.49	1	natural killer cells
UBAP2	3.62989e-06	0.634101	0.42	0.224	0.0854332	ciliated epithelial cells
PI4K2B	2.21423e-06	0.634832	0.663	0.442	0.0521141	ciliated epithelial cells
NFKBIZ	0.00538836	0.638043	0.464	0.356	1	endothelial cells
FGFR2	3.2912e-08	0.639127	0.787	0.615	0.000774617	ciliated epithelial cells
SMARCA2	2.65125e-14	0.639417	0.571	0.644	6.23998e-10	ionocytes
CREB5	1.49511e-19	0.639551	0.519	0.375	3.5189e-15	macrophages
SLC39A8	5.25489e-08	0.640905	0.752	0.577	0.00123679	ciliated epithelial cells
RTN4	0.0168736	0.64166	0.433	0.444	1	B cells
RTN4	0.0168736	0.64166	0.433	0.444	1	luminal epithelial cells
SMARCA2	0.000379366	0.643966	0.568	0.672	1	fibroblasts
KLF12	0.12945	0.644853	0.459	0.469	1	natural killer cells
MANF	2.3457e-05	0.645147	0.426	0.269	0.552085	ciliated epithelial cells
SLC4A7	0.0309677	0.6453	0.473	0.494	1	epithelial cells
SLC4A7	0.0309677	0.6453	0.473	0.494	1	T cells
PIM3	0.10202	0.646224	0.48	0.469	1	natural killer cells
RTN4	0.0688373	0.646998	0.401	0.417	1	epithelial cells
RTN4	0.0688373	0.646998	0.401	0.417	1	T cells
SLC2A14	0.000202549	0.647122	0.449	0.313	1	endothelial cells
CCSER1	5.36348e-17	0.647758	0.699	0.667	1.26235e-12	macrophages
CALM2	0.0350128	0.648466	0.56	0.686	1	B cells
CALM2	0.0350128	0.648466	0.56	0.686	1	luminal epithelial cells
ENSGALG00010006982	8.14357e-05	0.649575	0.514	0.541	1	macrophages
RFX2	0.641444	0.651001	0.403	0.469	1	natural killer cells
MT4	0.0373686	0.652062	0.64	0.596	1	ciliated epithelial cells
BTG2	5.29215e-14	0.654915	0.476	0.497	1.24556e-09	ionocytes
GAB1	3.87957e-06	0.654938	0.52	0.327	0.0913094	ciliated epithelial cells
RPL39L	5.2142e-10	0.65496	0.857	0.705	1.22722e-05	ciliated epithelial cells
KMT2C	0.347304	0.655791	0.507	0.62	1	B cells
KMT2C	0.347304	0.655791	0.507	0.62	1	luminal epithelial cells
SEC61G	0.0012976	0.656401	0.536	0.487	1	ciliated epithelial cells
ID3	7.29351e-14	0.656732	0.522	0.571	1.7166e-09	ionocytes
FAM20C	9.51568e-07	0.657498	0.579	0.538	0.0223961	B cells
FAM20C	9.51568e-07	0.657498	0.579	0.538	0.0223961	luminal epithelial cells
ATF4	5.8907e-09	0.657537	0.754	0.609	0.000138643	ciliated epithelial cells
ATF3	4.63175e-06	0.657567	0.505	0.42	0.109013	epithelial cells
ATF3	4.63175e-06	0.657567	0.505	0.42	0.109013	T cells
STIM2	1.31937e-06	0.659768	0.476	0.269	0.0310526	ciliated epithelial cells
SAT1	2.53175e-05	0.66075	0.7	0.562	0.595872	endothelial cells
GRB10	0.261862	0.661323	0.37	0.434	1	fibroblasts
ATP2A2	0.00317299	0.663556	0.551	0.69	1	fibroblasts
CAMK1D	0.00111112	0.664786	0.453	0.359	1	ciliated epithelial cells
ARFGAP3	1.46442e-05	0.665154	0.538	0.417	0.344666	ciliated epithelial cells
RASD1	0.000744743	0.667697	0.811	0.771	1	natural killer cells
TLK1	0.769122	0.668074	0.344	0.417	1	fibroblasts
HAS2	1.43376e-05	0.668857	0.422	0.224	0.33745	ciliated epithelial cells
FARP1	1.0544e-06	0.669995	0.708	0.603	0.0248164	ciliated epithelial cells
COX1	4.6749e-38	0.671239	0.992	1	1.10028e-33	fibroblasts
DLGAP1	0.00472659	0.671244	0.505	0.354	1	natural killer cells
OTUD1	1.13549e-09	0.671316	0.397	0.406	2.6725e-05	ionocytes
ITPRID2	4.22758e-07	0.671564	0.603	0.417	0.00995002	ciliated epithelial cells
ADCY6	0.000638074	0.671593	0.412	0.415	1	fibroblasts
FGFR3	6.05085e-09	0.672863	0.745	0.583	0.000142413	ciliated epithelial cells
BTG2	0.0116097	0.673184	0.724	0.771	1	natural killer cells
ACTB	0.0015117	0.673216	0.617	0.719	1	B cells
ACTB	0.0015117	0.673216	0.617	0.719	1	luminal epithelial cells
TPPP	0.245145	0.673574	0.412	0.477	1	B cells
TPPP	0.245145	0.673574	0.412	0.477	1	luminal epithelial cells
ID2	0.000889457	0.674542	0.475	0.356	1	endothelial cells
ENSGALG00010015919	7.56158e-07	0.674618	0.522	0.314	0.0177969	ciliated epithelial cells
REEP5	0.0001269	0.675014	0.597	0.641	1	B cells
REEP5	0.0001269	0.675014	0.597	0.641	1	luminal epithelial cells
GLIS1	5.82467e-05	0.681885	0.862	0.729	1	natural killer cells
LAPTM4A	2.13312e-07	0.68287	0.513	0.517	0.00502051	macrophages
FOS	9.35238e-09	0.685295	0.711	0.605	0.000220118	erythrocytes
TRAM1L1	5.88015e-07	0.685688	0.503	0.301	0.0138395	ciliated epithelial cells
ATP8A1	1.08768e-13	0.687648	0.472	0.498	2.55996e-09	ionocytes
C1orf115	3.99298e-06	0.687677	0.609	0.474	0.0939788	ciliated epithelial cells
MAGI1	0.00315512	0.689322	0.709	0.667	1	natural killer cells
TRAK1	0.584841	0.689514	0.411	0.518	1	fibroblasts
DDIT4	0.041307	0.689554	0.406	0.453	1	fibroblasts
PTBP1	0.0473392	0.689639	0.515	0.661	1	fibroblasts
LAMP3	1.01529e-05	0.689962	0.414	0.231	0.238959	ciliated epithelial cells
RAPGEF2	0.165019	0.692693	0.369	0.41	1	B cells
RAPGEF2	0.165019	0.692693	0.369	0.41	1	luminal epithelial cells
GNAS	5.65576e-09	0.693055	0.46	0.517	0.000133114	ionocytes
BMPR2	0.000259646	0.694663	0.423	0.346	1	epithelial cells
BMPR2	0.000259646	0.694663	0.423	0.346	1	T cells
ENSGALG00010006982	0.000548713	0.69506	0.429	0.403	1	B cells
ENSGALG00010006982	0.000548713	0.69506	0.429	0.403	1	luminal epithelial cells
TIPARP	0.712423	0.695915	0.453	0.588	1	fibroblasts
GNAS	0.00770449	0.696102	0.518	0.645	1	fibroblasts
COX1	1.40593e-16	0.69814	0.988	1	3.309e-12	B cells
COX1	1.40593e-16	0.69814	0.988	1	3.309e-12	luminal epithelial cells
MECOM	1.82014e-14	0.701066	0.95	0.891	4.28389e-10	ciliated epithelial cells
ELL2	9.56012e-27	0.701963	0.553	0.589	2.25007e-22	ionocytes
LDHB	0.0868125	0.702763	0.561	0.615	1	natural killer cells
CCSER1	0.011455	0.705272	0.417	0.397	1	epithelial cells
CCSER1	0.011455	0.705272	0.417	0.397	1	T cells
KLF6	0.00065291	0.706705	0.503	0.513	1	B cells
KLF6	0.00065291	0.706705	0.503	0.513	1	luminal epithelial cells
TLK1	0.856288	0.707251	0.379	0.472	1	B cells
TLK1	0.856288	0.707251	0.379	0.472	1	luminal epithelial cells
PER2	0.000304787	0.708613	0.786	0.719	1	natural killer cells
SMARCA2	0.00243323	0.708658	0.525	0.567	1	B cells
SMARCA2	0.00243323	0.708658	0.525	0.567	1	luminal epithelial cells
TUBB4B	0.0249165	0.70905	0.458	0.493	1	B cells
TUBB4B	0.0249165	0.70905	0.458	0.493	1	luminal epithelial cells
MCTP1	0.00107924	0.709867	0.276	0.419	1	B cells
MCTP1	0.00107924	0.709867	0.276	0.419	1	luminal epithelial cells
IGLL1	1.74406e-05	0.709959	0.663	0.442	0.410481	ciliated epithelial cells
SLC38A2	5.43034e-05	0.713473	0.64	0.707	1	B cells
SLC38A2	5.43034e-05	0.713473	0.64	0.707	1	luminal epithelial cells
GNAS	6.38882e-07	0.714508	0.498	0.493	0.0150367	macrophages
KDM4C	0.0182025	0.716565	0.447	0.488	1	B cells
KDM4C	0.0182025	0.716565	0.447	0.488	1	luminal epithelial cells
SEMA3G	0.148536	0.717084	0.459	0.479	1	natural killer cells
TJP2	1.09508e-07	0.717315	0.413	0.451	0.00257738	ionocytes
PDGFD	4.98864e-05	0.717356	0.46	0.3	1	endothelial cells
PDE3A	1.10987e-05	0.717775	0.521	0.343	0.26122	endothelial cells
LRBA	0.378221	0.719259	0.407	0.512	1	fibroblasts
SKI	2.38494e-05	0.720523	0.392	0.435	0.56132	ionocytes
CHKA	0.0173244	0.720855	0.541	0.469	1	natural killer cells
PI4K2B	0.147151	0.721396	0.372	0.416	1	B cells
PI4K2B	0.147151	0.721396	0.372	0.416	1	luminal epithelial cells
SEC61B	1.23105e-05	0.722005	0.544	0.423	0.28974	ciliated epithelial cells
RASAL2	0.140601	0.723686	0.48	0.521	1	natural killer cells
PPP1R12A	2.00078e-08	0.724035	0.432	0.485	0.000470904	ionocytes
Tepithelial cellsAN4	0.00757877	0.724596	0.587	0.542	1	natural killer cells
TRIO	0.112506	0.726644	0.45	0.523	1	B cells
TRIO	0.112506	0.726644	0.45	0.523	1	luminal epithelial cells
ZBTB20	0.346652	0.726916	0.44	0.576	1	fibroblasts
CYSTM1	0.0550077	0.730258	0.486	0.618	1	fibroblasts
ARID5B	0.23576	0.730367	0.357	0.428	1	fibroblasts
CYSTM1	3.20696e-07	0.733538	0.436	0.404	0.00754789	macrophages
CHKA	2.91356e-06	0.734461	0.664	0.704	0.0685736	B cells
CHKA	2.91356e-06	0.734461	0.664	0.704	0.0685736	luminal epithelial cells
DDX3X	1.074e-13	0.734704	0.824	0.885	2.52778e-09	B cells
DDX3X	1.074e-13	0.734704	0.824	0.885	2.52778e-09	luminal epithelial cells
PTBP1	1.17033e-08	0.734706	0.448	0.51	0.000275449	ionocytes
CD24	1.20629e-05	0.736062	0.832	0.781	0.283913	natural killer cells
FAM20C	2.13354e-19	0.737212	0.753	0.862	5.0215e-15	fibroblasts
EGR1	6.29277e-38	0.737212	0.564	0.513	1.48107e-33	ionocytes
UBE2R2	2.59388e-06	0.737364	0.434	0.488	0.0610495	ionocytes
ENSGALG00010004565	7.97255e-07	0.738469	0.843	0.718	0.0187642	ciliated epithelial cells
PEBP1	3.69738e-05	0.738765	0.54	0.417	0.870215	ciliated epithelial cells
CLAepithelial cells2	5.75282e-09	0.73902	0.574	0.577	0.000135398	macrophages
CCN2	0.000688216	0.739682	0.506	0.386	1	endothelial cells
C2H6ORF62	0.060094	0.740724	0.439	0.529	1	fibroblasts
ENSGALG00010023104	1.7291e-07	0.741962	0.528	0.333	0.00406962	ciliated epithelial cells
NDRG1	5.42046e-30	0.742192	0.536	0.514	1.27576e-25	ionocytes
DUepithelial cells1	2.56381e-07	0.743294	0.939	0.854	0.00603419	natural killer cells
PBX3	7.18036e-08	0.743403	0.491	0.263	0.00168997	ciliated epithelial cells
THSD7A	2.09751e-25	0.750722	0.518	0.516	4.93669e-21	ionocytes
GNAS	0.00706511	0.750915	0.493	0.541	1	B cells
GNAS	0.00706511	0.750915	0.493	0.541	1	luminal epithelial cells
SAT1	3.7794e-15	0.750949	0.738	0.825	8.8952e-11	fibroblasts
SLC4A7	0.000654719	0.752649	0.475	0.378	1	endothelial cells
MAGI1	8.08145e-06	0.758315	0.592	0.609	0.190205	B cells
MAGI1	8.08145e-06	0.758315	0.592	0.609	0.190205	luminal epithelial cells
ENAH	7.03793e-13	0.758869	0.452	0.488	1.65645e-08	ionocytes
ID3	3.10027e-11	0.759262	0.698	0.391	7.29679e-07	ciliated epithelial cells
TUBB4B	0.000279632	0.759445	0.441	0.384	1	epithelial cells
TUBB4B	0.000279632	0.759445	0.441	0.384	1	T cells
EGR1	2.06945e-10	0.760758	0.496	0.448	4.87066e-06	macrophages
ENSGALG00010015919	0.000163792	0.760993	0.709	0.562	1	natural killer cells
REEP5	0.000128832	0.761437	0.464	0.412	1	epithelial cells
REEP5	0.000128832	0.761437	0.464	0.412	1	T cells
VTI1A	1.77658e-07	0.762905	0.605	0.429	0.00418135	ciliated epithelial cells
SLC35F3	6.51763e-10	0.763675	0.528	0.406	1.53399e-05	B cells
SLC35F3	6.51763e-10	0.763675	0.528	0.406	1.53399e-05	luminal epithelial cells
ZMIZ1	2.57095e-11	0.765067	0.83	0.628	6.051e-07	ciliated epithelial cells
ENSGALG00010024234	1.62882e-07	0.765132	0.565	0.34	0.00383359	ciliated epithelial cells
PLXNB2	2.62546e-17	0.76528	0.478	0.35	6.17929e-13	macrophages
CHD7	0.299151	0.765333	0.689	0.823	1	natural killer cells
PARD3	0.000279348	0.769971	0.589	0.651	1	B cells
PARD3	0.000279348	0.769971	0.589	0.651	1	luminal epithelial cells
BTG1	4.74664e-08	0.770331	0.618	0.728	0.00111717	fibroblasts
ENSGALG00010000003	5.70745e-177	0.771482	0.994	0.995	1.34331e-172	ionocytes
SLC4A7	3.51764e-12	0.77246	0.561	0.523	8.27912e-08	macrophages
ENSGALG00010000003	4.04818e-37	0.775876	0.999	1	9.5278e-33	B cells
ENSGALG00010000003	4.04818e-37	0.775876	0.999	1	9.5278e-33	luminal epithelial cells
ATP2B2	4.02054e-15	0.776605	0.611	0.579	9.46274e-11	fibroblasts
PPP1R12A	0.0710144	0.777213	0.45	0.513	1	B cells
PPP1R12A	0.0710144	0.777213	0.45	0.513	1	luminal epithelial cells
THSD7A	1.90384e-06	0.778036	0.483	0.509	0.0448088	fibroblasts
PLSCR1	3.23395e-08	0.780081	0.532	0.314	0.000761142	ciliated epithelial cells
PUM2	9.24874e-09	0.780835	0.662	0.474	0.000217678	ciliated epithelial cells
CLAepithelial cells2	0.00132639	0.781736	0.485	0.505	1	B cells
CLAepithelial cells2	0.00132639	0.781736	0.485	0.505	1	luminal epithelial cells
EML4	0.506506	0.78203	0.362	0.448	1	fibroblasts
ATP11A	3.44993e-08	0.782867	0.399	0.431	0.000811976	ionocytes
ENSGALG00010015667	3.29187e-18	0.783224	0.478	0.354	7.74773e-14	macrophages
ACTG1.1	3.40073e-15	0.783582	0.808	0.893	8.00396e-11	B cells
ACTG1.1	3.40073e-15	0.783582	0.808	0.893	8.00396e-11	luminal epithelial cells
ZMIZ1	0.000199389	0.783861	0.43	0.372	1	epithelial cells
ZMIZ1	0.000199389	0.783861	0.43	0.372	1	T cells
TLK1	1.13842e-07	0.785643	0.516	0.288	0.00267938	ciliated epithelial cells
TFCP2L1	1.55073e-13	0.786073	0.522	0.493	3.64981e-09	fibroblasts
ID2	3.41269e-05	0.787423	0.52	0.468	0.803211	epithelial cells
ID2	3.41269e-05	0.787423	0.52	0.468	0.803211	T cells
ID3	1.0736e-05	0.78843	0.796	0.719	0.252681	natural killer cells
MYOF	2.95052e-16	0.788894	0.496	0.537	6.94436e-12	ionocytes
PDIA4	5.46278e-06	0.790715	0.526	0.397	0.128572	ciliated epithelial cells
MAPK4	0.00126834	0.792213	0.684	0.76	1	natural killer cells
Depithelial cells	3.05182e-09	0.792556	0.467	0.531	7.18277e-05	ionocytes
ATP1B1	0.226786	0.793048	0.396	0.444	1	B cells
ATP1B1	0.226786	0.793048	0.396	0.444	1	luminal epithelial cells
SMARCA2	6.6258e-11	0.793143	0.515	0.473	1.55945e-06	macrophages
FAM20C	2.49738e-10	0.794716	0.45	0.29	5.87783e-06	erythrocytes
LDHB	3.79164e-05	0.796608	0.523	0.612	0.892401	fibroblasts
SOX5	1.28348e-12	0.797118	0.886	0.801	3.02079e-08	ciliated epithelial cells
ENSGALG00010000005	1.61844e-39	0.798936	0.997	1	3.80916e-35	B cells
ENSGALG00010000005	1.61844e-39	0.798936	0.997	1	3.80916e-35	luminal epithelial cells
LONRF3	2.69109e-07	0.799823	0.555	0.359	0.00633374	ciliated epithelial cells
PSCA	2.13048e-10	0.799862	0.768	0.506	5.0143e-06	ciliated epithelial cells
ENSGALG00010015919	1.04047e-28	0.800536	0.477	0.448	2.44886e-24	ionocytes
ITSN1	0.0621027	0.803003	0.48	0.51	1	natural killer cells
MECOM	1.20438e-123	0.803829	0.856	0.868	2.83463e-119	ionocytes
NR4A3	0.00637353	0.805706	0.582	0.51	1	natural killer cells
RAD23B	0.195542	0.80746	0.393	0.474	1	fibroblasts
NEDD4L	1.16729e-05	0.810854	0.862	0.833	0.274734	natural killer cells
TNFAIP8	1.93932e-05	0.811981	0.455	0.321	0.456437	ciliated epithelial cells
ENSGALG00010023484	7.68281e-06	0.8125	0.545	0.397	0.180823	ciliated epithelial cells
CSRP2	2.61972e-06	0.8129	0.46	0.295	0.0616576	ciliated epithelial cells
MYOF	0.0294261	0.814473	0.487	0.603	1	fibroblasts
GATA2	0.375994	0.816982	0.36	0.447	1	fibroblasts
TRPC4AP	0.224795	0.817007	0.37	0.442	1	fibroblasts
CLAepithelial cells2	0.0866874	0.818224	0.524	0.695	1	fibroblasts
PER2	5.77064e-09	0.820004	0.719	0.536	0.000135818	endothelial cells
PDXK	8.39106e-09	0.821554	0.427	0.199	0.000197492	ciliated epithelial cells
PRDX1	0.000458297	0.822493	0.454	0.457	1	B cells
PRDX1	0.000458297	0.822493	0.454	0.457	1	luminal epithelial cells
EGR1	0.000963075	0.823431	0.429	0.421	1	B cells
EGR1	0.000963075	0.823431	0.429	0.421	1	luminal epithelial cells
RNF128	1.19782e-09	0.828016	0.665	0.372	2.81919e-05	ciliated epithelial cells
ITPR2	1.24462e-05	0.829251	0.862	0.885	0.292934	natural killer cells
CCSER1	1.34789e-67	0.829504	0.703	0.718	3.17239e-63	ionocytes
DSCAM	4.51802e-07	0.83259	0.712	0.487	0.0106336	ciliated epithelial cells
FAM20C	1.47463e-05	0.838965	0.494	0.339	0.34707	endothelial cells
SMARCA2	2.51553e-05	0.839368	0.523	0.473	0.592055	epithelial cells
SMARCA2	2.51553e-05	0.839368	0.523	0.473	0.592055	T cells
Tepithelial cellsAN1	0.000865073	0.841015	0.821	0.854	1	natural killer cells
KRT24	0.000880385	0.841085	0.668	0.604	1	natural killer cells
HAS2	5.05796e-05	0.841146	0.441	0.3	1	endothelial cells
SOX7	0.386105	0.846545	0.393	0.448	1	natural killer cells
CFTR	2.79673e-08	0.846627	0.526	0.295	0.000658237	ciliated epithelial cells
MT3	5.23406e-50	0.84885	0.604	0.53	1.23189e-45	ionocytes
TUBB4B	2.55026e-07	0.849412	0.574	0.669	0.0060023	fibroblasts
PLEK2	4.5505e-09	0.853106	0.576	0.353	0.000107101	ciliated epithelial cells
ANXA2	1.32817e-14	0.853606	0.445	0.335	3.12599e-10	macrophages
PDE3A	6.86171e-78	0.857244	0.733	0.751	1.61497e-73	ionocytes
SOX5	8.63146e-61	0.859239	0.674	0.695	2.0315e-56	ionocytes
EIF2AK3	0.00249005	0.860714	0.405	0.44	1	fibroblasts
THSD7A	1.56704e-13	0.861562	0.423	0.322	3.68817e-09	macrophages
RAPGEF5	8.91918e-09	0.861829	0.484	0.237	0.000209922	ciliated epithelial cells
ATP11A	0.127669	0.866629	0.406	0.462	1	B cells
ATP11A	0.127669	0.866629	0.406	0.462	1	luminal epithelial cells
FKBP5	6.62761e-09	0.870114	0.472	0.231	0.000155987	ciliated epithelial cells
FOS	1.37264e-08	0.87159	0.98	0.885	0.000323064	natural killer cells
Tepithelial cellsAN4	1.4096e-20	0.874086	0.405	0.383	3.31763e-16	ionocytes
BAG3	3.72072e-53	0.874754	0.66	0.636	8.7571e-49	ionocytes
MAPK4	7.95657e-13	0.876872	0.725	0.519	1.87266e-08	ciliated epithelial cells
ATP2B2	9.68261e-16	0.877918	0.418	0.292	2.2789e-11	macrophages
COTL1	0.00279308	0.880117	0.561	0.5	1	natural killer cells
ID3	2.88151e-07	0.880684	0.57	0.373	0.00678193	endothelial cells
CRIM1	0.114897	0.885063	0.551	0.573	1	natural killer cells
HAS2	5.39383e-06	0.885111	0.473	0.491	0.126949	fibroblasts
DDX3X	5.4841e-164	0.886363	0.858	0.886	1.29074e-159	ionocytes
SORBS1	4.70046e-08	0.886611	0.406	0.192	0.0011063	ciliated epithelial cells
REEP5	4.44956e-46	0.886916	0.613	0.641	1.04725e-41	ionocytes
ENSGALG00010012131	1.34908e-16	0.888543	0.713	0.587	3.17519e-12	B cells
ENSGALG00010012131	1.34908e-16	0.888543	0.713	0.587	3.17519e-12	luminal epithelial cells
PTMA	1.99164e-14	0.889403	0.51	0.332	4.68752e-10	erythrocytes
RAPGEF2	3.82286e-12	0.890391	0.745	0.494	8.99749e-08	ciliated epithelial cells
PPIB	7.5848e-10	0.894884	0.634	0.423	1.78516e-05	ciliated epithelial cells
JUN	3.52681e-113	0.89892	0.752	0.678	8.3007e-109	ionocytes
SCNN1A	7.06323e-15	0.903871	0.408	0.295	1.6624e-10	macrophages
SAT1	8.89809e-06	0.905788	0.872	0.875	0.209425	natural killer cells
SLC4A7	1.62919e-12	0.906883	0.814	0.551	3.83446e-08	ciliated epithelial cells
PHLDA2	2.1308e-07	0.908665	0.405	0.374	0.00501504	fibroblasts
NEDD4L	8.80616e-35	0.912269	0.706	0.57	2.07262e-30	macrophages
KIAA1217	2.84115e-06	0.913845	0.663	0.571	0.0668693	ciliated epithelial cells
SAT1	1.83055e-87	0.916559	0.732	0.747	4.30837e-83	ionocytes
SERP1	4.99623e-08	0.920078	0.574	0.41	0.00117591	ciliated epithelial cells
ENSGALG00010024234	0.000439935	0.92202	0.546	0.427	1	natural killer cells
CYYR1	1.60238e-09	0.924264	0.439	0.192	3.77137e-05	ciliated epithelial cells
PDE3A	7.06304e-11	0.92559	0.539	0.433	1.66236e-06	B cells
PDE3A	7.06304e-11	0.92559	0.539	0.433	1.66236e-06	luminal epithelial cells
PDE4D	1.82188e-15	0.929966	0.514	0.447	4.28799e-11	macrophages
PER2	6.52563e-13	0.930225	0.814	0.641	1.53587e-08	ciliated epithelial cells
CYYR1	0.00680967	0.930625	0.408	0.302	1	natural killer cells
Tepithelial cellsAN1	7.34932e-09	0.939655	0.599	0.556	0.000172974	B cells
Tepithelial cellsAN1	7.34932e-09	0.939655	0.599	0.556	0.000172974	luminal epithelial cells
AGR2	0.000945647	0.942762	0.582	0.538	1	ciliated epithelial cells
ITPR2	1.14487e-11	0.943121	0.863	0.66	2.69456e-07	ciliated epithelial cells
MCTP1	0.000350557	0.943817	0.289	0.444	1	fibroblasts
PER2	8.75522e-26	0.950874	0.625	0.529	2.06063e-21	macrophages
ENSGALG00010024873	2.97504e-10	0.957365	0.445	0.179	7.00206e-06	ciliated epithelial cells
ENSGALG00010015667	1.15226e-07	0.957493	0.437	0.303	0.00271196	epithelial cells
ENSGALG00010015667	1.15226e-07	0.957493	0.437	0.303	0.00271196	T cells
TUBB4B	9.66258e-17	0.958561	0.496	0.413	2.27418e-12	macrophages
ENSGALG00010006982	1.63231e-12	0.958669	0.591	0.674	3.8418e-08	fibroblasts
ENSGALG00010000003	1.15736e-08	0.959712	1	1	0.000272396	natural killer cells
LBH	2.09899e-11	0.968881	0.706	0.474	4.94018e-07	ciliated epithelial cells
VSTM2L	1.04808e-08	0.969542	0.418	0.186	0.000246676	ciliated epithelial cells
FAM20C	2.65269e-07	0.973112	0.502	0.41	0.00624338	epithelial cells
FAM20C	2.65269e-07	0.973112	0.502	0.41	0.00624338	T cells
ID2	6.9123e-10	0.975665	0.404	0.35	1.62688e-05	macrophages
NEDD4L	2.67864e-14	0.977975	0.521	0.342	6.30445e-10	erythrocytes
ATP1A1	1.26869e-14	0.978988	0.443	0.25	2.98599e-10	erythrocytes
MT4	1.72796e-08	0.982202	0.637	0.651	0.000406692	B cells
MT4	1.72796e-08	0.982202	0.637	0.651	0.000406692	luminal epithelial cells
ENSGALG00010000005	8.00229e-77	0.98236	0.997	1	1.88342e-72	fibroblasts
ENSGALG00010000005	3.13564e-30	0.984001	0.908	0.826	7.38005e-26	erythrocytes
SESN1	1.97718e-08	0.9902	0.456	0.25	0.000465348	ciliated epithelial cells
MAP3K5	0.502486	0.990709	0.337	0.427	1	natural killer cells
ATP1A1	1.38259e-37	0.992214	0.692	0.553	3.25406e-33	macrophages
MAPK4	3.21341e-06	0.994421	0.405	0.409	0.0756309	fibroblasts
BMPR2	8.93554e-34	0.995284	0.438	0.387	2.10307e-29	ionocytes
KLF6	5.67896e-31	0.995964	0.409	0.346	1.3366e-26	ionocytes
MT4	4.80774e-26	0.998902	0.759	0.793	1.13155e-21	fibroblasts
FGFR2	1.97259e-32	1.00128	0.406	0.35	4.64269e-28	ionocytes
MGAT4D	2.1934e-09	1.00786	0.509	0.276	5.16239e-05	ciliated epithelial cells
RASL10A	1.77327e-06	1.00963	0.43	0.249	0.0417357	endothelial cells
DUepithelial cells1	2.08244e-107	1.01482	0.701	0.621	4.90123e-103	ionocytes
MT3	0.0080423	1.01587	0.464	0.365	1	natural killer cells
EZR	7.44323e-15	1.01661	0.685	0.641	1.75184e-10	B cells
EZR	7.44323e-15	1.01661	0.685	0.641	1.75184e-10	luminal epithelial cells
ANXA2	4.06444e-05	1.0222	0.453	0.444	0.956608	B cells
ANXA2	4.06444e-05	1.0222	0.453	0.444	0.956608	luminal epithelial cells
SOX5	2.41113e-07	1.03813	0.464	0.266	0.00567483	endothelial cells
FAM20C	7.03414e-26	1.04032	0.569	0.448	1.65556e-21	macrophages
REEP5	3.77406e-16	1.04183	0.45	0.246	8.88262e-12	erythrocytes
SOX5	7.62325e-26	1.04246	0.771	0.689	1.79421e-21	B cells
SOX5	7.62325e-26	1.04246	0.771	0.689	1.79421e-21	luminal epithelial cells
REEP5	7.0074e-17	1.04295	0.652	0.749	1.64926e-12	fibroblasts
BMPR2	4.22565e-10	1.0485	0.461	0.377	9.9455e-06	B cells
BMPR2	4.22565e-10	1.0485	0.461	0.377	9.9455e-06	luminal epithelial cells
HMGCR	3.05327e-29	1.05199	0.415	0.374	7.18618e-25	ionocytes
ITPR2	1.84771e-86	1.05516	0.676	0.673	4.34877e-82	ionocytes
ENSGALG00010020254	0.0158534	1.05561	0.413	0.365	1	natural killer cells
ANKH	1.30606e-08	1.05772	0.482	0.263	0.000307394	ciliated epithelial cells
AUTS2	9.1199e-09	1.06224	0.422	0.179	0.000214646	ciliated epithelial cells
CKB	1.26111e-08	1.06225	0.463	0.456	0.000296816	fibroblasts
ENSGALG00010020254	8.64516e-08	1.06344	0.412	0.199	0.00203472	ciliated epithelial cells
VSNL1	8.24837e-60	1.06909	0.468	0.356	1.94134e-55	ionocytes
MT4	0.016409	1.07096	0.502	0.472	1	endothelial cells
RASL10A	1.02399e-15	1.07635	0.404	0.2	2.41007e-11	erythrocytes
RNF128	2.14134e-32	1.08126	0.41	0.362	5.03986e-28	ionocytes
RARRES1	1.14682e-11	1.08351	0.834	0.679	2.69917e-07	ciliated epithelial cells
ENSGALG00010012131	7.49324e-08	1.08484	0.616	0.421	0.00176361	endothelial cells
MT3	6.64627e-08	1.09143	0.403	0.38	0.00156427	fibroblasts
CD24	1.66654e-13	1.09555	0.646	0.33	3.92237e-09	endothelial cells
CMIP	1.28775e-09	1.09601	0.445	0.205	3.03084e-05	ciliated epithelial cells
PDE3A	2.0651e-07	1.0966	0.41	0.285	0.00486043	epithelial cells
PDE3A	2.0651e-07	1.0966	0.41	0.285	0.00486043	T cells
ID3	1.45734e-21	1.10253	0.452	0.329	3.43e-17	macrophages
CHKA	3.38653e-07	1.10661	0.435	0.437	0.00797055	fibroblasts
RASL10A	2.02191e-05	1.1067	0.658	0.5	0.475876	natural killer cells
FUT9	1.81483e-27	1.10881	0.413	0.232	4.27139e-23	macrophages
MT4	6.61024e-145	1.11309	0.801	0.746	1.55579e-140	ionocytes
ICA1	6.17017e-12	1.11354	0.493	0.218	1.45221e-07	ciliated epithelial cells
SLC2A14	0.0274068	1.11599	0.459	0.458	1	natural killer cells
PDE3B	3.03527e-09	1.11632	0.476	0.224	7.14381e-05	ciliated epithelial cells
Tepithelial cellsAN4	1.85927e-13	1.12162	0.474	0.442	4.37598e-09	fibroblasts
ENSGALG00010015667	9.98529e-68	1.1241	0.559	0.484	2.35014e-63	ionocytes
ITPR2	5.12552e-15	1.12588	0.66	0.539	1.20634e-10	epithelial cells
ITPR2	5.12552e-15	1.12588	0.66	0.539	1.20634e-10	T cells
SLC9A2	5.79064e-12	1.12713	0.603	0.378	1.36288e-07	ciliated epithelial cells
EZR	3.15901e-13	1.12807	0.64	0.539	7.43504e-09	epithelial cells
EZR	3.15901e-13	1.12807	0.64	0.539	7.43504e-09	T cells
SLC35F3	9.64171e-07	1.1282	0.43	0.253	0.0226927	endothelial cells
ATP1A1	3.40226e-11	1.12853	0.589	0.549	8.00756e-07	B cells
ATP1A1	3.40226e-11	1.12853	0.589	0.549	8.00756e-07	luminal epithelial cells
MMP16	9.47312e-09	1.13346	0.505	0.276	0.000222959	ciliated epithelial cells
Tepithelial cellsAN1	1.04111e-06	1.13476	0.559	0.391	0.0245036	endothelial cells
RASD1	2.49251e-24	1.13661	0.585	0.326	5.86636e-20	erythrocytes
ATP2B2	3.32793e-64	1.14935	0.443	0.314	7.83263e-60	ionocytes
CLAepithelial cells2	2.42491e-51	1.15367	0.525	0.484	5.70726e-47	ionocytes
SLC4A7	9.38215e-07	1.15508	0.517	0.521	0.0220818	B cells
SLC4A7	9.38215e-07	1.15508	0.517	0.521	0.0220818	luminal epithelial cells
KRT7	3.58332e-14	1.16026	0.497	0.365	8.4337e-10	B cells
KRT7	3.58332e-14	1.16026	0.497	0.365	8.4337e-10	luminal epithelial cells
SLC34A2	1.29521e-10	1.16295	0.706	0.404	3.04842e-06	ciliated epithelial cells
ENSGALG00010000003	3.1447e-24	1.16352	0.881	0.803	7.40136e-20	erythrocytes
PDE4D	2.99187e-83	1.16874	0.579	0.481	7.04167e-79	ionocytes
SLC35F3	2.01624e-30	1.16884	0.507	0.333	4.74543e-26	macrophages
PER2	1.38317e-67	1.17268	0.529	0.454	3.25542e-63	ionocytes
ENSGALG00010003777	4.02643e-07	1.1802	0.54	0.301	0.0094766	ciliated epithelial cells
Tepithelial cellsAN1	2.29231e-29	1.18426	0.608	0.315	5.39518e-25	erythrocytes
FOS	4.13646e-214	1.1916	0.845	0.737	9.73558e-210	ionocytes
FUT9	7.45746e-81	1.19248	0.409	0.221	1.75519e-76	ionocytes
REEP5	1.44618e-28	1.19437	0.555	0.422	3.40372e-24	macrophages
Tepithelial cellsAN1	4.999e-29	1.19467	0.592	0.455	1.17656e-24	macrophages
MYOF	5.132e-28	1.19772	0.493	0.327	1.20787e-23	macrophages
Hepithelial cells90B1	4.87854e-15	1.21552	0.754	0.532	1.14821e-10	ciliated epithelial cells
MT4	1.10063e-07	1.21788	0.493	0.392	0.00259044	epithelial cells
MT4	1.10063e-07	1.21788	0.493	0.392	0.00259044	T cells
ITPR2	1.23383e-14	1.21879	0.614	0.554	2.90395e-10	B cells
ITPR2	1.23383e-14	1.21879	0.614	0.554	2.90395e-10	luminal epithelial cells
SOX5	2.88196e-33	1.2203	0.509	0.319	6.78298e-29	macrophages
MECOM	9.47634e-21	1.22068	0.519	0.284	2.23035e-16	erythrocytes
PDE3A	7.19684e-28	1.22498	0.499	0.345	1.69385e-23	macrophages
SAT1	5.99051e-19	1.23413	0.693	0.676	1.40993e-14	B cells
SAT1	5.99051e-19	1.23413	0.693	0.676	1.40993e-14	luminal epithelial cells
KRT24	2.97406e-16	1.23437	0.725	0.423	6.99975e-12	ciliated epithelial cells
ID3	9.25221e-13	1.24016	0.428	0.304	2.1776e-08	B cells
ID3	9.25221e-13	1.24016	0.428	0.304	2.1776e-08	luminal epithelial cells
RASL10A	2.37563e-15	1.24214	0.501	0.363	5.59128e-11	B cells
RASL10A	2.37563e-15	1.24214	0.501	0.363	5.59128e-11	luminal epithelial cells
ACTG1.1	1.02382e-23	1.24499	0.508	0.263	2.40967e-19	erythrocytes
ENSGALG00010000003	7.1181e-99	1.24661	0.998	0.998	1.67532e-94	fibroblasts
ADAMTS3	1.25433e-08	1.24786	0.511	0.301	0.00029522	ciliated epithelial cells
RASD1	2.02283e-08	1.24853	0.563	0.369	0.000476094	endothelial cells
PER2	2.63032e-12	1.25211	0.523	0.372	6.19072e-08	epithelial cells
PER2	2.63032e-12	1.25211	0.523	0.372	6.19072e-08	T cells
MCTP2	1.82734e-10	1.25605	0.472	0.212	4.30084e-06	ciliated epithelial cells
HMGCR	4.15909e-12	1.27367	0.428	0.382	9.78884e-08	fibroblasts
NEDD4L	1.97575e-06	1.2751	0.608	0.498	0.0465013	endothelial cells
RNF128	8.89133e-13	1.27905	0.407	0.28	2.09266e-08	B cells
RNF128	8.89133e-13	1.27905	0.407	0.28	2.09266e-08	luminal epithelial cells
MAGI1	1.00307e-16	1.28613	0.482	0.439	2.36083e-12	fibroblasts
SLC35F3	5.79686e-10	1.28961	0.441	0.29	1.36435e-05	epithelial cells
SLC35F3	5.79686e-10	1.28961	0.441	0.29	1.36435e-05	T cells
KRT24	5.58459e-67	1.29444	0.44	0.316	1.31439e-62	ionocytes
RASD1	6.27056e-161	1.29938	0.723	0.643	1.47584e-156	ionocytes
ID3	5.81374e-18	1.29998	0.492	0.431	1.36832e-13	fibroblasts
Tepithelial cellsAN1	9.55203e-14	1.30774	0.532	0.351	2.24817e-09	epithelial cells
Tepithelial cellsAN1	9.55203e-14	1.30774	0.532	0.351	2.24817e-09	T cells
ATF3	9.11097e-33	1.31132	0.598	0.475	2.14436e-28	fibroblasts
MEPE	1.02351e-29	1.31132	0.73	0.847	2.40894e-25	fibroblasts
KRT7	2.31867e-32	1.31471	0.481	0.293	5.45721e-28	macrophages
MECOM	5.60832e-25	1.32419	0.662	0.488	1.31997e-20	B cells
MECOM	5.60832e-25	1.32419	0.662	0.488	1.31997e-20	luminal epithelial cells
ITPR2	2.08067e-19	1.32548	0.404	0.181	4.89706e-15	erythrocytes
SLC4A7	3.70937e-77	1.3258	0.46	0.326	8.73037e-73	ionocytes
CHKA	1.43458e-58	1.32766	0.447	0.345	3.37642e-54	ionocytes
GLIS1	9.33713e-21	1.33868	0.474	0.239	2.19759e-16	erythrocytes
ID2	2.86536e-21	1.34035	0.404	0.266	6.74391e-17	fibroblasts
BMPR2	5.70879e-17	1.34592	0.458	0.396	1.34362e-12	fibroblasts
SLC7A7	7.19331e-21	1.35265	0.45	0.204	1.69302e-16	erythrocytes
NEDD4L	6.10535e-27	1.3607	0.715	0.604	1.43695e-22	B cells
NEDD4L	6.10535e-27	1.3607	0.715	0.604	1.43695e-22	luminal epithelial cells
MEPE	1.28586e-37	1.36082	0.672	0.776	3.02639e-33	ionocytes
RASD1	6.81615e-26	1.36177	0.646	0.487	1.60425e-21	B cells
RASD1	6.81615e-26	1.36177	0.646	0.487	1.60425e-21	luminal epithelial cells
KRT7	2.08915e-11	1.36437	0.405	0.234	4.91702e-07	epithelial cells
KRT7	2.08915e-11	1.36437	0.405	0.234	4.91702e-07	T cells
TMSB4X	0	1.36929	0.945	0.905	0	ionocytes
RASL10A	4.19464e-30	1.39181	0.456	0.286	9.87252e-26	macrophages
PER2	6.77753e-30	1.39221	0.601	0.548	1.59516e-25	fibroblasts
SLC38A2	2.71764e-116	1.39817	0.575	0.418	6.39625e-112	ionocytes
SOX5	2.819e-13	1.40231	0.457	0.265	6.63479e-09	epithelial cells
SOX5	2.819e-13	1.40231	0.457	0.265	6.63479e-09	T cells
Hepithelial cellsA5	2.21066e-18	1.41288	0.762	0.513	5.203e-14	ciliated epithelial cells
RASL10A	6.75184e-12	1.41392	0.417	0.242	1.58911e-07	epithelial cells
RASL10A	6.75184e-12	1.41392	0.417	0.242	1.58911e-07	T cells
ENSGALG00010010753	3.7023e-15	1.41429	0.617	0.34	8.71372e-11	ciliated epithelial cells
ENSGALG00010012131	9.15414e-23	1.41586	0.653	0.405	2.15452e-18	epithelial cells
ENSGALG00010012131	9.15414e-23	1.41586	0.653	0.405	2.15452e-18	T cells
SLC35F3	3.95889e-105	1.44868	0.51	0.322	9.31764e-101	ionocytes
IGLL1	3.52254e-13	1.45022	0.433	0.652	8.29064e-09	fibroblasts
TMSB4X	3.19901e-18	1.46303	0.974	0.917	7.5292e-14	natural killer cells
PDE4D	2.06958e-26	1.47368	0.516	0.407	4.87097e-22	fibroblasts
CREB5	4.55505e-86	1.47503	0.429	0.246	1.07208e-81	ionocytes
MECOM	1.11238e-55	1.47594	0.647	0.405	2.61811e-51	macrophages
ATF3	1.80543e-149	1.47821	0.626	0.423	4.24927e-145	ionocytes
SCNN1A	3.54009e-29	1.48099	0.453	0.28	8.33195e-25	fibroblasts
MEPE	2.54466e-45	1.50004	0.887	0.805	5.98911e-41	erythrocytes
NR4A3	2.52879e-119	1.51143	0.41	0.165	5.95177e-115	ionocytes
CCSER1	5.17504e-40	1.52249	0.595	0.459	1.218e-35	fibroblasts
ATP1A1	9.0915e-21	1.53291	0.583	0.344	2.13978e-16	epithelial cells
ATP1A1	9.0915e-21	1.53291	0.583	0.344	2.13978e-16	T cells
VSNL1	2.14452e-32	1.55972	0.413	0.213	5.04733e-28	fibroblasts
PER2	1.63246e-25	1.5657	0.54	0.345	3.84216e-21	B cells
PER2	1.63246e-25	1.5657	0.54	0.345	3.84216e-21	luminal epithelial cells
MT4	1.68234e-44	1.56845	0.622	0.454	3.95956e-40	macrophages
CD24	1.67133e-29	1.57746	0.639	0.438	3.93364e-25	B cells
CD24	1.67133e-29	1.57746	0.639	0.438	3.93364e-25	luminal epithelial cells
EZR	2.85775e-167	1.57763	0.717	0.63	6.726e-163	ionocytes
GLIS1	1.54918e-31	1.58162	0.618	0.387	3.64616e-27	B cells
GLIS1	1.54918e-31	1.58162	0.618	0.387	3.64616e-27	luminal epithelial cells
ENSGALG00010012131	1.49256e-57	1.58426	0.694	0.502	3.51289e-53	macrophages
ENSGALG00010012131	8.7006e-43	1.58478	0.725	0.41	2.04777e-38	erythrocytes
FGFR2	1.46005e-27	1.58784	0.407	0.243	3.43637e-23	fibroblasts
EZR	1.02404e-59	1.59905	0.676	0.466	2.41018e-55	macrophages
ATP1A1	3.90369e-66	1.61133	0.754	0.672	9.18772e-62	fibroblasts
EZR	1.53416e-08	1.6206	0.46	0.249	0.00036108	endothelial cells
RASL10A	1.02836e-137	1.63247	0.486	0.247	2.42035e-133	ionocytes
RASD1	3.88986e-19	1.6329	0.577	0.361	9.15517e-15	epithelial cells
RASD1	3.88986e-19	1.6329	0.577	0.361	9.15517e-15	T cells
NEDD4L	9.90942e-24	1.65369	0.642	0.438	2.33228e-19	epithelial cells
NEDD4L	9.90942e-24	1.65369	0.642	0.438	2.33228e-19	T cells
SLC34A2	8.24187e-10	1.66389	0.765	0.542	1.93981e-05	natural killer cells
CREB5	1.56355e-24	1.66432	0.422	0.189	3.67997e-20	B cells
CREB5	1.56355e-24	1.66432	0.422	0.189	3.67997e-20	luminal epithelial cells
KRT7	4.83211e-48	1.67208	0.524	0.277	1.13729e-43	fibroblasts
KRT24	8.43977e-43	1.68011	0.405	0.145	1.98638e-38	fibroblasts
ENSGALG00010016891	9.70063e-21	1.69522	0.702	0.391	2.28314e-16	ciliated epithelial cells
RASD1	4.02448e-61	1.72471	0.622	0.383	9.47201e-57	macrophages
EZR	1.12868e-22	1.73	0.413	0.176	2.65647e-18	erythrocytes
MECOM	2.56075e-18	1.745	0.547	0.336	6.02697e-14	epithelial cells
MECOM	2.56075e-18	1.745	0.547	0.336	6.02697e-14	T cells
CD24	6.0516e-69	1.75877	0.633	0.347	1.4243e-64	macrophages
RNF128	1.0181e-33	1.76013	0.415	0.216	2.3962e-29	fibroblasts
GLIS1	9.10616e-193	1.76474	0.649	0.447	2.14323e-188	ionocytes
ENSGALG00010015088	7.53002e-09	1.77451	0.605	0.442	0.000177227	ciliated epithelial cells
ATP1B1	5.97992e-39	1.79393	0.465	0.246	1.40743e-34	fibroblasts
CD24	1.8857e-35	1.80038	0.547	0.229	4.43819e-31	erythrocytes
SLC4A7	4.3315e-44	1.82645	0.526	0.326	1.01946e-39	fibroblasts
ENSGALG00010015667	3.78419e-46	1.85438	0.48	0.234	8.90647e-42	fibroblasts
SLC34A2	8.08981e-39	1.87224	0.549	0.235	1.90402e-34	B cells
SLC34A2	8.08981e-39	1.87224	0.549	0.235	1.90402e-34	luminal epithelial cells
ENSGALG00010012131	3.6741e-209	1.91911	0.649	0.382	8.64735e-205	ionocytes
ENSGALG00010003777	3.68327e-14	1.94044	0.343	0.583	8.66895e-10	fibroblasts
SLC34A2	5.3772e-19	1.94626	0.49	0.124	1.26558e-14	endothelial cells
SOX5	6.50923e-55	1.95984	0.524	0.245	1.53201e-50	fibroblasts
PDE10A	7.36724e-07	1.97097	0.625	0.571	0.0173395	ciliated epithelial cells
GLIS1	5.05401e-70	1.99885	0.575	0.278	1.18951e-65	macrophages
GLIS1	1.53788e-14	2.01425	0.536	0.236	3.61955e-10	endothelial cells
CD24	2.11532e-32	2.0198	0.619	0.288	4.97861e-28	epithelial cells
CD24	2.11532e-32	2.0198	0.619	0.288	4.97861e-28	T cells
GLIS1	7.09667e-68	2.06391	0.672	0.475	1.67027e-63	fibroblasts
RASL10A	4.8381e-57	2.06886	0.48	0.194	1.1387e-52	fibroblasts
GLIS1	2.63107e-25	2.07723	0.532	0.247	6.19249e-21	epithelial cells
GLIS1	2.63107e-25	2.07723	0.532	0.247	6.19249e-21	T cells
EZR	1.42796e-76	2.17019	0.684	0.459	3.36085e-72	fibroblasts
SLC34A2	3.52826e-32	2.31261	0.509	0.16	8.30411e-28	epithelial cells
SLC34A2	3.52826e-32	2.31261	0.509	0.16	8.30411e-28	T cells
ITPR2	6.97558e-72	2.34643	0.612	0.353	1.64177e-67	fibroblasts
Tepithelial cellsAN1	2.53618e-83	2.3498	0.646	0.324	5.96916e-79	fibroblasts
SLC34A2	7.65032e-56	2.35456	0.564	0.134	1.80058e-51	erythrocytes
SLC35F3	1.62719e-65	2.38789	0.526	0.216	3.82975e-61	fibroblasts
TMSB4X	1.11036e-94	2.40542	0.922	0.808	2.61333e-90	B cells
TMSB4X	1.11036e-94	2.40542	0.922	0.808	2.61333e-90	luminal epithelial cells
NEDD4L	9.11633e-107	2.41335	0.752	0.486	2.14562e-102	fibroblasts
RASD1	1.121e-83	2.41704	0.643	0.337	2.63837e-79	fibroblasts
SLC34A2	2.52269e-194	2.43994	0.466	0.151	5.9374e-190	ionocytes
ENSGALG00010012131	1.40422e-93	2.49728	0.711	0.407	3.30497e-89	fibroblasts
TMSB4X	3.6123e-97	2.50064	0.852	0.34	8.5019e-93	erythrocytes
SLC34A2	1.68367e-81	2.5113	0.532	0.177	3.96269e-77	macrophages
TMSB4X	1.19057e-56	2.58013	0.979	0.59	2.80212e-52	ciliated epithelial cells
MECOM	3.50489e-101	2.74591	0.66	0.302	8.24911e-97	fibroblasts
CD24	1.22719e-128	2.86711	0.703	0.246	2.88832e-124	fibroblasts
SLC34A2	7.61729e-94	3.26193	0.555	0.138	1.79281e-89	fibroblasts
