# Supplementary material for: Integrating Single-Cell RNA-Seq and ATAC-Seq Analysis Reveals Uterine Cell Heterogeneity and Regulatory Networks Linked to Pimpled Eggs in Chickens
Source: Int J Mol Sci. 2024 Dec 15;25(24):13431. doi: 10.3390/ijms252413431 (PMC11679886; doi:10.3390/ijms252413431)
Supplement: Supplementary file 1 [file ijms-25-13431-s001.zip › Supplementary Table6.xlsx]

## Sheet: Fibroblasts-GO and KEGG
Table S6. GO and KEGG enrichment analysis of upregulated genes in the NE group compared to the PE group for each cell type.
ONTOLOGY	ID	Description	Count	GeneRatio(%)	Genes	PValue	FDR
GOTERM_BP_DIRECT	GO:0032922	circadian regulation of gene expression	4	6.06061	374116, 395852, 373931, 395281	0.000251413	0.0620991
GOTERM_MF_DIRECT	GO:0046872	metal ion binding	13	19.697	396212, 396530, 396446, 770592, 422382, 373931, 417255, 419313, 107050028, 419435, 769469, 416445, 423805	0.0071611	0.6028
GOTERM_BP_DIRECT	GO:0071280	cellular response to copper ion	2	3.0303	396212, 770592	0.00825822	0.679927
GOTERM_BP_DIRECT	GO:0010273	detoxification of copper ion	2	3.0303	396212, 770592	0.00825822	0.679927
GOTERM_BP_DIRECT	GO:0070588	calcium ion transmembrane transport	3	4.54545	418212, 415958, 396446	0.0161312	0.867122
GOTERM_CC_DIRECT	GO:0005737	cytoplasm	20	30.303	374116, 396212, 374006, 415419, 416507, 395852, 770592, 107053650, 423112, 395701, 373997, 373931, 423088, 417255, 424238, 416083, 422930, 396050, 396295, 395281	0.0164528	0.528125
GOTERM_MF_DIRECT	GO:0005524	ATP binding	11	16.6667	396530, 107050028, 374147, 415958, 415419, 396259, 396446, 396248, 422930, 416445, 396040	0.0199221	0.6028
GOTERM_BP_DIRECT	GO:0071294	cellular response to zinc ion	2	3.0303	396212, 770592	0.0205202	0.867122
GOTERM_MF_DIRECT	GO:0044325	ion channel binding	3	4.54545	418212, 769469, 396446	0.0206459	0.6028
GOTERM_CC_DIRECT	GO:0005886	plasma membrane	16	24.2424	396530, 374147, 395594, 415958, 396259, 396248, 395701, 418212, 107050028, 420585, 769469, 420658, 417349, 396050, 423805, 770445	0.0207121	0.528125
GOTERM_CC_DIRECT	GO:0005890	sodium:potassium-exchanging ATPase complex	2	3.0303	396530, 396529	0.0226339	0.528125
GOTERM_MF_DIRECT	GO:0000976	transcription regulatory region sequence-specific DNA binding	3	4.54545	374116, 373931, 396040	0.0234409	0.6028
GOTERM_BP_DIRECT	GO:0000122	negative regulation of transcription from RNA polymerase II promoter	5	7.57576	374116, 424238, 395852, 373931, 395281	0.0240895	0.867122
GOTERM_BP_DIRECT	GO:0071276	cellular response to cadmium ion	2	3.0303	396212, 770592	0.0245743	0.867122
GOTERM_MF_DIRECT	GO:0005388	calcium-transporting ATPase activity	2	3.0303	415958, 396446	0.0306767	0.6028
GOTERM_BP_DIRECT	GO:0030007	cellular potassium ion homeostasis	2	3.0303	396530, 396529	0.0326332	0.8956
GOTERM_BP_DIRECT	GO:0036376	sodium ion export from cell	2	3.0303	396530, 396529	0.0326332	0.8956
GOTERM_CC_DIRECT	GO:0005634	nucleus	20	30.303	374116, 396212, 415419, 395852, 770592, 424652, 420098, 373931, 421369, 421357, 419435, 769469, 424997, 424931, 424238, 422930, 418195, 396295, 396040, 395281	0.0342871	0.600025
GOTERM_MF_DIRECT	GO:0097110	scaffold protein binding	2	3.0303	418212, 769469	0.0344457	0.6028
GOTERM_BP_DIRECT	GO:0006883	cellular sodium ion homeostasis	2	3.0303	396530, 396529	0.0445992	1
GOTERM_CC_DIRECT	GO:0033017	sarcoplasmic reticulum membrane	2	3.0303	418212, 396446	0.0556439	0.606331
GOTERM_CC_DIRECT	GO:0043235	receptor complex	3	4.54545	418212, 374147, 396259	0.0586136	0.606331
GOTERM_CC_DIRECT	GO:0016324	apical plasma membrane	3	4.54545	395131, 420658, 396050	0.0606331	0.606331
GOTERM_BP_DIRECT	GO:0006882	cellular zinc ion homeostasis	2	3.0303	396212, 770592	0.0642202	1
GOTERM_BP_DIRECT	GO:0071363	cellular response to growth factor stimulus	2	3.0303	374147, 420658	0.0758024	1
GOTERM_BP_DIRECT	GO:0006468	protein phosphorylation	5	7.57576	374147, 415419, 396259, 422930, 416445	0.0796868	1
GOTERM_MF_DIRECT	GO:0003924	GTPase activity	4	6.06061	417255, 419313, 416507, 417349	0.0815783	1
GOTERM_MF_DIRECT	GO:0000977	RNA polymerase II regulatory region sequence-specific DNA binding	3	4.54545	424997, 424652, 373931	0.0931574	1
GOTERM_BP_DIRECT	GO:0051216	cartilage development	2	3.0303	419313, 395852	0.094794	1
GOTERM_BP_DIRECT	GO:0045109	intermediate filament organization	2	3.0303	395772, 395861	0.0985461	1
KEGG_PATHWAY	gga04261	Adrenergic signaling in cardiomyocytes	6	9.09091	419313, 396530, 107050028, 415958, 396446, 396529	0.000450311	0.020264
KEGG_PATHWAY	gga04912	GnRH signaling pathway	4	6.06061	418212, 419313, 107050028, 373931	0.00864336	0.13399
KEGG_PATHWAY	gga04540	Gap junction	4	6.06061	417255, 418212, 419313, 107050028	0.00893266	0.13399
KEGG_PATHWAY	gga04020	Calcium signaling pathway	5	7.57576	418212, 419313, 415958, 396259, 396446	0.0300014	0.337516
KEGG_PATHWAY	gga04260	Cardiac muscle contraction	3	4.54545	396530, 396446, 396529	0.0427257	0.384531

## Sheet: Epithelial cells-GO and KEGG
ONTOLOGY	ID	Description	Count	GeneRatio(%)	Genes	PValue	FDR
GOTERM_BP_DIRECT	GO:0032922	circadian regulation of gene expression	3	4.7619	374116, 395852, 395281	0.00563932	0.708283
GOTERM_CC_DIRECT	GO:0043235	receptor complex	4	6.34921	418212, 374147, 396259, 396030	0.00642057	0.417337
GOTERM_BP_DIRECT	GO:0060350	endochondral bone morphogenesis	2	3.1746	374147, 396030	0.00750889	0.708283
GOTERM_BP_DIRECT	GO:1902731	negative regulation of chondrocyte proliferation	2	3.1746	374147, 396030	0.0112426	0.708283
GOTERM_BP_DIRECT	GO:0002063	chondrocyte development	2	3.1746	374147, 396030	0.0112426	0.708283
GOTERM_BP_DIRECT	GO:0006468	protein phosphorylation	6	9.52381	374147, 415419, 396259, 396030, 424253, 776071	0.0158355	0.71002
GOTERM_CC_DIRECT	GO:0016020	membrane	25	39.6825	395067, 374147, 430411, 396259, 396478, 396517, 424253, 418212, 107054979, 424607, 424827, 421696, 770067, 770620, 395594, 428767, 427459, 424961, 422382, 416000, 423104, 422535, 396030, 418189, 418640	0.0180408	0.586324
GOTERM_BP_DIRECT	GO:0035556	intracellular signal transduction	5	7.93651	416000, 424060, 415419, 424761, 424253	0.0205439	0.71002
GOTERM_BP_DIRECT	GO:0045672	positive regulation of osteoclast differentiation	2	3.1746	419313, 395736	0.0223613	0.71002
GOTERM_MF_DIRECT	GO:0005355	glucose transmembrane transporter activity	2	3.1746	421696, 396517	0.0295758	1
GOTERM_BP_DIRECT	GO:1904659	glucose transmembrane transport	2	3.1746	421696, 396517	0.0297056	0.71002
GOTERM_BP_DIRECT	GO:0061036	positive regulation of cartilage development	2	3.1746	374147, 396030	0.0297056	0.71002
GOTERM_BP_DIRECT	GO:0030335	positive regulation of cell migration	3	4.7619	415945, 396478, 395736	0.0299823	0.71002
GOTERM_BP_DIRECT	GO:0035108	limb morphogenesis	2	3.1746	395852, 396030	0.0333574	0.71002
GOTERM_BP_DIRECT	GO:0030154	cell differentiation	5	7.93651	374147, 395852, 771337, 396030, 395281	0.0338105	0.71002
GOTERM_BP_DIRECT	GO:0048701	embryonic cranial skeleton morphogenesis	2	3.1746	419313, 693262	0.0369958	0.717149
GOTERM_MF_DIRECT	GO:0004675	transmembrane receptor protein serine/threonine kinase activity	2	3.1746	374147, 396030	0.0440401	1
GOTERM_BP_DIRECT	GO:0030166	proteoglycan biosynthetic process	2	3.1746	374147, 396030	0.0478306	0.86095
GOTERM_BP_DIRECT	GO:0006882	cellular zinc ion homeostasis	2	3.1746	396212, 430411	0.0585458	0.960858
GOTERM_CC_DIRECT	GO:0005886	plasma membrane	14	22.2222	395067, 374147, 395594, 396259, 395751, 396517, 395736, 427459, 418212, 424827, 768420, 417349, 396030, 418189	0.0657994	1
GOTERM_BP_DIRECT	GO:0030855	epithelial cell differentiation	2	3.1746	395861, 693262	0.0691429	0.960858
GOTERM_BP_DIRECT	GO:0071363	cellular response to growth factor stimulus	2	3.1746	374147, 396030	0.0691429	0.960858
GOTERM_BP_DIRECT	GO:0016477	cell migration	3	4.7619	417821, 396478, 395736	0.0716006	0.960858
GOTERM_BP_DIRECT	GO:0045669	positive regulation of osteoblast differentiation	2	3.1746	419313, 396030	0.0761426	0.960858
GOTERM_BP_DIRECT	GO:0000122	negative regulation of transcription from RNA polymerase II promoter	4	6.34921	374116, 395852, 693262, 395281	0.0781733	0.960858
GOTERM_CC_DIRECT	GO:0005737	cytoplasm	17	26.9841	374116, 396212, 374006, 415419, 396128, 416507, 395852, 428767, 395736, 423112, 408047, 424253, 421186, 416000, 421004, 417821, 395281	0.0838851	1
GOTERM_BP_DIRECT	GO:0051216	cartilage development	2	3.1746	419313, 395852	0.0865455	0.960858
GOTERM_BP_DIRECT	GO:0009888	tissue development	2	3.1746	396478, 396030	0.0899876	0.960858
GOTERM_BP_DIRECT	GO:0045109	intermediate filament organization	2	3.1746	395772, 395861	0.0899876	0.960858
GOTERM_BP_DIRECT	GO:0010628	positive regulation of gene expression	3	4.7619	395852, 396030, 395281	0.0915103	0.960858
KEGG_PATHWAY	gga04350	TGF-beta signaling pathway	4	6.34921	374147, 395852, 396030, 395281	0.00732013	0.226924

## Sheet: Ionocytes-GO and KEGG
ONTOLOGY	ID	Description	Count	GeneRatio(%)	Genes	PValue	FDR
GOTERM_BP_DIRECT	GO:0071276	cellular response to cadmium ion	3	4.47761	396212, 396512, 770592	0.000287201	0.0654819
GOTERM_MF_DIRECT	GO:0000981	RNA polymerase II transcription factor activity, sequence-specific DNA binding	11	16.4179	421369, 424997, 396512, 428181, 420996, 424652, 424673, 428435, 418195, 420463, 373931	0.000681596	0.0807638
GOTERM_CC_DIRECT	GO:0005886	plasma membrane	20	29.8507	374147, 415958, 396259, 374234, 395751, 429823, 418749, 395701, 417807, 378913, 418212, 420585, 769469, 420658, 417349, 422776, 420869, 423805, 770445, 396020	0.00102402	0.0819217
GOTERM_MF_DIRECT	GO:0000978	RNA polymerase II core promoter proximal region sequence-specific DNA binding	10	14.9254	421369, 424997, 396512, 428181, 420996, 424652, 424673, 418195, 420463, 373931	0.00164933	0.0807638
GOTERM_MF_DIRECT	GO:0000976	transcription regulatory region sequence-specific DNA binding	4	5.97015	374116, 424673, 373931, 396040	0.001986	0.0807638
GOTERM_CC_DIRECT	GO:0005856	cytoskeleton	6	8.95522	374234, 395861, 420869, 395701, 408047, 374180	0.00468117	0.187247
GOTERM_BP_DIRECT	GO:0032922	circadian regulation of gene expression	3	4.47761	374116, 373931, 395281	0.00777826	0.504877
GOTERM_BP_DIRECT	GO:0071280	cellular response to copper ion	2	2.98507	396212, 770592	0.00885749	0.504877
GOTERM_BP_DIRECT	GO:0010273	detoxification of copper ion	2	2.98507	396212, 770592	0.00885749	0.504877
GOTERM_CC_DIRECT	GO:0005829	cytosol	12	17.9104	374006, 419313, 769469, 396512, 423931, 422776, 423112, 418185, 100857115, 420463, 396020, 378913	0.0136001	0.362669
KEGG_PATHWAY	gga04912	GnRH signaling pathway	4	5.97015	418212, 419313, 424673, 373931	0.0147833	0.45086
GOTERM_BP_DIRECT	GO:0006357	regulation of transcription from RNA polymerase II promoter	10	14.9254	421369, 424997, 396512, 420996, 424652, 424673, 428435, 418195, 420463, 373931	0.0200931	0.835973
KEGG_PATHWAY	gga04010	MAPK signaling pathway	6	8.95522	424997, 396259, 396512, 424673, 374192, 378913	0.0212107	0.45086
GOTERM_BP_DIRECT	GO:0071294	cellular response to zinc ion	2	2.98507	396212, 770592	0.0219993	0.835973
GOTERM_MF_DIRECT	GO:0001228	transcriptional activator activity, RNA polymerase II transcription regulatory region sequence-specific binding	4	5.97015	424997, 396512, 420463, 373931	0.0247914	0.756138
GOTERM_BP_DIRECT	GO:0045672	positive regulation of osteoclast differentiation	2	2.98507	419313, 396512	0.0263417	0.857987
GOTERM_CC_DIRECT	GO:0005634	nucleus	21	31.3433	374116, 396212, 396512, 770592, 428181, 424652, 424673, 428435, 420098, 373931, 421369, 418567, 769469, 424997, 419932, 423931, 420996, 418195, 374192, 396040, 395281	0.0301321	0.602642
GOTERM_BP_DIRECT	GO:0043951	negative regulation of cAMP-mediated signaling	2	2.98507	769469, 418185	0.0349698	0.996638
GOTERM_MF_DIRECT	GO:0097110	scaffold protein binding	2	2.98507	418212, 769469	0.0362939	0.81833
KEGG_PATHWAY	gga04810	Regulation of actin cytoskeleton	5	7.46269	396259, 395701, 396020, 408047, 374180	0.0375554	0.45086
GOTERM_MF_DIRECT	GO:0004115	3',5'-cyclic-AMP phosphodiesterase activity	2	2.98507	769469, 418185	0.0402457	0.81833
KEGG_PATHWAY	gga04210	Apoptosis	4	5.97015	418212, 396512, 374234, 424673	0.0419405	0.45086
GOTERM_BP_DIRECT	GO:0043588	skin development	2	2.98507	419313, 420869	0.0435226	1
GOTERM_BP_DIRECT	GO:0045944	positive regulation of transcription from RNA polymerase II promoter	5	7.46269	374147, 424673, 396020, 373931, 396040	0.0554286	1
GOTERM_CC_DIRECT	GO:0043235	receptor complex	3	4.47761	418212, 374147, 396259	0.0640584	1
GOTERM_BP_DIRECT	GO:0006882	cellular zinc ion homeostasis	2	2.98507	396212, 770592	0.0687366	1
GOTERM_BP_DIRECT	GO:1902895	positive regulation of pri-miRNA transcription from RNA polymerase II promoter	2	2.98507	396512, 373931	0.072875	1
GOTERM_BP_DIRECT	GO:0045332	phospholipid translocation	2	2.98507	422776, 418749	0.072875	1
GOTERM_MF_DIRECT	GO:0004114	3',5'-cyclic-nucleotide phosphodiesterase activity	2	2.98507	769469, 418185	0.0788986	1
GOTERM_BP_DIRECT	GO:0071363	cellular response to growth factor stimulus	2	2.98507	374147, 420658	0.0810975	1
GOTERM_BP_DIRECT	GO:0035914	skeletal muscle cell differentiation	2	2.98507	396512, 373931	0.0810975	1
GOTERM_CC_DIRECT	GO:0005667	transcription factor complex	3	4.47761	428181, 420996, 424673	0.0894449	1
GOTERM_BP_DIRECT	GO:0030036	actin cytoskeleton organization	3	4.47761	420585, 374234, 378913	0.089678	1
GOTERM_CC_DIRECT	GO:0005737	cytoplasm	18	26.8657	374116, 396212, 374006, 416507, 770592, 423112, 395701, 417807, 408047, 373931, 420321, 419932, 423931, 420869, 374192, 396020, 374180, 395281	0.0928457	1

## Sheet: luminal-GO and KEGG
ONTOLOGY	ID	Description	Count	GeneRatio(%)	Genes	PValue	FDR
KEGG_PATHWAY	gga04810	Regulation of actin cytoskeleton	7	9.58904	396147, 424761, 395701, 396515, 396526, 408047, 427211	0.00106216	0.0437811
KEGG_PATHWAY	gga04530	Tight junction	6	8.21918	422418, 395751, 396147, 395701, 396526, 374119	0.00194583	0.0437811
GOTERM_CC_DIRECT	GO:0005856	cytoskeleton	6	8.21918	422899, 395861, 395701, 396526, 408047, 418640	0.00574532	0.505588
GOTERM_BP_DIRECT	GO:0031215	shell calcification	2	2.73973	395256, 121109246	0.00900727	1
GOTERM_MF_DIRECT	GO:1990430	extracellular matrix protein binding	2	2.73973	395256, 121109246	0.0210209	1
GOTERM_BP_DIRECT	GO:1902600	hydrogen ion transmembrane transport	3	4.10959	396530, 418104, 421690	0.0272785	1
GOTERM_MF_DIRECT	GO:0005524	ATP binding	11	15.0685	396530, 374147, 415419, 396147, 396515, 396526, 395707, 100859813, 776071, 422807, 424155	0.0346297	1
GOTERM_BP_DIRECT	GO:0031214	biomineral tissue development	2	2.73973	395256, 121109246	0.0355531	1
GOTERM_BP_DIRECT	GO:0030166	proteoglycan biosynthetic process	2	2.73973	374147, 416469	0.0571395	1
GOTERM_CC_DIRECT	GO:0016324	apical plasma membrane	3	4.10959	418104, 395131, 420658	0.0720314	1
GOTERM_BP_DIRECT	GO:0071363	cellular response to growth factor stimulus	2	2.73973	374147, 420658	0.0824167	1
GOTERM_MF_DIRECT	GO:0046961	proton-transporting ATPase activity, rotational mechanism	2	2.73973	418104, 421690	0.0970107	1
GOTERM_MF_DIRECT	GO:0003924	GTPase activity	4	5.47945	417255, 416507, 417349, 423106	0.0996585	1

## Sheet: ciliated-GO and KEGG
ONTOLOGY	ID	Description	Count	GeneRatio(%)	Genes	PValue	FDR
GOTERM_BP_DIRECT	GO:0031204	posttranslational protein targeting to membrane, translocation	4	4.49438	396487, 420997, 424993, 776639	3.54804e-06	0.000950874
KEGG_PATHWAY	gga04141	Protein processing in endoplasmic reticulum	9	10.1124	396487, 420785, 395693, 428251, 378918, 420997, 374163, 424993, 776639	3.60399e-06	0.000162179
GOTERM_CC_DIRECT	GO:0005789	endoplasmic reticulum membrane	12	13.4831	396487, 418212, 421301, 395594, 378918, 100049619, 107054146, 374163, 424993, 776639, 770885, 422807	8.93695e-06	0.000723893
GOTERM_CC_DIRECT	GO:0005788	endoplasmic reticulum lumen	5	5.61798	396487, 420785, 428251, 396447, 374163	4.34093e-05	0.00175808
GOTERM_CC_DIRECT	GO:0005783	endoplasmic reticulum	11	12.3596	418212, 422448, 420785, 421301, 107048996, 420596, 417635, 422799, 107054146, 374163, 424993	6.83551e-05	0.00184559
GOTERM_CC_DIRECT	GO:0034663	endoplasmic reticulum chaperone complex	3	3.37079	396487, 428251, 374163	0.000249768	0.00505779
KEGG_PATHWAY	gga03060	Protein export	4	4.49438	396487, 420997, 424993, 776639	0.00072674	0.0163517
GOTERM_BP_DIRECT	GO:0035556	intracellular signal transduction	7	7.86517	415419, 418506, 424761, 423278, 421123, 374094, 424155	0.00518561	0.694871
GOTERM_CC_DIRECT	GO:0042470	melanosome	3	3.37079	396487, 396447, 374163	0.00757829	0.122768
GOTERM_MF_DIRECT	GO:0005085	guanyl-nucleotide exchange factor activity	5	5.61798	422418, 100857462, 418506, 424761, 418781	0.00911468	1
GOTERM_BP_DIRECT	GO:0030968	endoplasmic reticulum unfolded protein response	3	3.37079	396487, 428251, 107054146	0.00959332	0.857003
GOTERM_CC_DIRECT	GO:0043235	receptor complex	4	4.49438	418212, 396259, 396515, 374094	0.0153037	0.186371
GOTERM_CC_DIRECT	GO:0016324	apical plasma membrane	4	4.49438	395131, 420658, 100049619, 418719	0.0161062	0.186371
KEGG_PATHWAY	gga04010	MAPK signaling pathway	6	6.74157	395693, 422418, 424997, 396259, 396515, 374094	0.0238132	0.357198
GOTERM_MF_DIRECT	GO:0005007	fibroblast growth factor-activated receptor activity	2	2.24719	396259, 396515	0.0251823	1
GOTERM_MF_DIRECT	GO:0004190	aspartic-type endopeptidase activity	3	3.37079	107050476, 107051636, 107052288	0.0373737	1
GOTERM_BP_DIRECT	GO:0006616	SRP-dependent cotranslational protein targeting to membrane, translocation	2	2.24719	378918, 420997	0.0393499	1
GOTERM_BP_DIRECT	GO:0016032	viral process	3	3.37079	107050476, 107051636, 107052288	0.0434045	1
GOTERM_CC_DIRECT	GO:0030667	secretory granule membrane	2	2.24719	418212, 420581	0.0445986	0.449843
GOTERM_BP_DIRECT	GO:0018105	peptidyl-serine phosphorylation	3	3.37079	425522, 374094, 424155	0.0447646	1
GOTERM_MF_DIRECT	GO:0017134	fibroblast growth factor binding	2	2.24719	396259, 396515	0.0497391	1
GOTERM_CC_DIRECT	GO:0000139	Golgi membrane	5	5.61798	395594, 419409, 395969, 422807, 420581	0.0499826	0.449843
GOTERM_BP_DIRECT	GO:0015701	bicarbonate transport	2	2.24719	420658, 100049619	0.0557426	1
GOTERM_BP_DIRECT	GO:0048701	embryonic cranial skeleton morphogenesis	2	2.24719	396116, 374094	0.0557426	1
GOTERM_CC_DIRECT	GO:0005886	plasma membrane	18	20.2247	396487, 395594, 396259, 396116, 100049619, 424883, 396515, 423278, 418719, 395969, 418212, 420658, 418525, 422799, 100857462, 374094, 420917, 422807	0.0596095	0.482837
KEGG_PATHWAY	gga04020	Calcium signaling pathway	5	5.61798	418212, 396259, 422799, 396515, 425522	0.0609258	0.685416
GOTERM_CC_DIRECT	GO:0005794	Golgi apparatus	6	6.74157	395594, 396259, 419409, 770885, 395969, 420581	0.0658997	0.485262
GOTERM_BP_DIRECT	GO:0048813	dendrite morphogenesis	2	2.24719	418525, 418781	0.0718592	1
GOTERM_BP_DIRECT	GO:0006882	cellular zinc ion homeostasis	2	2.24719	396212, 430411	0.0877044	1
GOTERM_BP_DIRECT	GO:0006457	protein folding	3	3.37079	420785, 396447, 374163	0.0937044	1
GOTERM_CC_DIRECT	GO:0016020	membrane	29	32.5843	430411, 396116, 396259, 424993, 396515, 425522, 423064, 107052288, 418212, 107050476, 770067, 770620, 374094, 770885, 396487, 395594, 378918, 426324, 424961, 418719, 422382, 421301, 420997, 417635, 422799, 107051636, 776639, 418781, 420917	0.0961589	0.649073
GOTERM_MF_DIRECT	GO:0005524	ATP binding	11	12.3596	396487, 428251, 415419, 396259, 100049619, 374163, 396515, 425522, 374094, 422807, 424155	0.096752	1
GOTERM_MF_DIRECT	GO:0004114	3',5'-cyclic-nucleotide phosphodiesterase activity	2	2.24719	421574, 423064	0.0970369	1
GOTERM_BP_DIRECT	GO:0061077	chaperone-mediated protein folding	2	2.24719	396447, 421186	0.0981191	1

## Sheet: endothelial-GO and KEGG
ONTOLOGY	ID	Description	Count	GeneRatio(%)	Genes	PValue	FDR
GOTERM_BP_DIRECT	GO:0032922	circadian regulation of gene expression	3	12	374116, 395852, 395281	0.00110592	0.121651
GOTERM_BP_DIRECT	GO:0035988	chondrocyte proliferation	2	8	374135, 395852	0.0131671	0.724188
GOTERM_BP_DIRECT	GO:0045665	negative regulation of neuron differentiation	2	8	395852, 395281	0.0453646	1
GOTERM_BP_DIRECT	GO:0000122	negative regulation of transcription from RNA polymerase II promoter	3	12	374116, 395852, 395281	0.0708869	1
GOTERM_CC_DIRECT	GO:0005886	plasma membrane	7	28	396530, 395594, 420658, 417349, 396517, 395701, 770445	0.0980117	1

## Sheet: T cells-GO and KEGG
ONTOLOGY	ID	Description	Count	GeneRatio(%)	Genes	PValue	FDR
GOTERM_BP_DIRECT	GO:0071363	cellular response to growth factor stimulus	2	6.45161	374147, 420658	0.0365397	1
GOTERM_BP_DIRECT	GO:0032922	circadian regulation of gene expression	2	6.45161	374116, 395852	0.0571039	1
GOTERM_MF_DIRECT	GO:0003924	GTPase activity	3	9.67742	417255, 416507, 417349	0.0721651	1
GOTERM_MF_DIRECT	GO:0000976	transcription regulatory region sequence-specific DNA binding	2	6.45161	374116, 396040	0.0985485	1

## Sheet: macrophages-GO and KEGG
ONTOLOGY	ID	Description	Count	GeneRatio(%)	Genes	PValue	FDR
GOTERM_BP_DIRECT	GO:0032922	circadian regulation of gene expression	4	9.7561	374116, 395852, 373931, 395281	5.92081e-05	0.00976934
GOTERM_CC_DIRECT	GO:0005886	plasma membrane	13	31.7073	396530, 396297, 415958, 395701, 418212, 425938, 420585, 769469, 420658, 417349, 396050, 423805, 770445	0.005821	0.372544
GOTERM_MF_DIRECT	GO:0000976	transcription regulatory region sequence-specific DNA binding	3	7.31707	374116, 373931, 396040	0.00834044	0.358215
KEGG_PATHWAY	gga04261	Adrenergic signaling in cardiomyocytes	4	9.7561	419313, 396530, 415958, 428435	0.00969633	0.319979
GOTERM_MF_DIRECT	GO:0046872	metal ion binding	9	21.9512	417255, 396212, 419313, 396530, 769469, 416445, 418185, 423805, 373931	0.0115789	0.358215
GOTERM_MF_DIRECT	GO:0097110	scaffold protein binding	2	4.87805	418212, 769469	0.0201716	0.358215
GOTERM_BP_DIRECT	GO:0043951	negative regulation of cAMP-mediated signaling	2	4.87805	769469, 418185	0.0202849	1
GOTERM_MF_DIRECT	GO:0003924	GTPase activity	4	9.7561	417255, 419313, 416507, 417349	0.0209439	0.358215
GOTERM_CC_DIRECT	GO:0034704	calcium channel complex	2	4.87805	769469, 396297	0.0216563	0.571736
GOTERM_MF_DIRECT	GO:0004115	3',5'-cyclic-AMP phosphodiesterase activity	2	4.87805	769469, 418185	0.0223884	0.358215
GOTERM_CC_DIRECT	GO:0016324	apical plasma membrane	3	7.31707	395131, 420658, 396050	0.0268001	0.571736
GOTERM_BP_DIRECT	GO:0032332	positive regulation of chondrocyte differentiation	2	4.87805	396297, 418195	0.0277884	1
GOTERM_BP_DIRECT	GO:0000122	negative regulation of transcription from RNA polymerase II promoter	4	9.7561	374116, 395852, 373931, 395281	0.0300341	1
KEGG_PATHWAY	gga04912	GnRH signaling pathway	3	7.31707	418212, 419313, 373931	0.0335635	0.377419
KEGG_PATHWAY	gga04540	Gap junction	3	7.31707	417255, 418212, 419313	0.0343109	0.377419
GOTERM_MF_DIRECT	GO:0000977	RNA polymerase II regulatory region sequence-specific DNA binding	3	7.31707	424997, 424652, 373931	0.0356836	0.442909
GOTERM_MF_DIRECT	GO:0005525	GTP binding	4	9.7561	417255, 419313, 416507, 417349	0.0395948	0.442909
GOTERM_MF_DIRECT	GO:0004114	3',5'-cyclic-nucleotide phosphodiesterase activity	2	4.87805	769469, 418185	0.0442909	0.442909
GOTERM_BP_DIRECT	GO:0051216	cartilage development	2	4.87805	419313, 395852	0.0596636	1
GOTERM_BP_DIRECT	GO:0045665	negative regulation of neuron differentiation	2	4.87805	395852, 395281	0.0692657	1
GOTERM_MF_DIRECT	GO:0000981	RNA polymerase II transcription factor activity, sequence-specific DNA binding	5	12.1951	424997, 424652, 428435, 418195, 373931	0.0801818	0.712727
GOTERM_CC_DIRECT	GO:0031982	vesicle	2	4.87805	395131, 396297	0.0972269	1

## Sheet: NK cells-GO and KEGG
ONTOLOGY	ID	Description	Count	GeneRatio(%)	Genes	PValue	FDR
GOTERM_BP_DIRECT	GO:0008380	RNA splicing	4	8.33333	768866, 426862, 770355, 418055	0.000865716	0.110812
GOTERM_CC_DIRECT	GO:0005634	nucleus	20	41.6667	395143, 396232, 428240, 101751827, 396512, 424652, 426862, 424783, 422343, 425791, 373854, 768866, 421355, 424238, 423305, 770355, 374192, 418055, 418286, 395281	0.00115335	0.0772745
GOTERM_MF_DIRECT	GO:0001228	transcriptional activator activity, RNA polymerase II transcription regulatory region sequence-specific binding	4	8.33333	395143, 428240, 396512, 424238	0.0111449	0.835869
GOTERM_BP_DIRECT	GO:0006397	mRNA processing	3	6.25	768866, 770355, 418055	0.0288175	1
GOTERM_BP_DIRECT	GO:0007097	nuclear migration	2	4.16667	396222, 100858625	0.0304289	1
GOTERM_CC_DIRECT	GO:0005794	Golgi apparatus	5	10.4167	420426, 415801, 418062, 415410, 373854	0.0347371	1
GOTERM_MF_DIRECT	GO:0042802	identical protein binding	4	8.33333	374006, 396222, 428240, 396512	0.0445527	0.922446
KEGG_PATHWAY	gga04210	Apoptosis	3	6.25	418212, 396222, 396512	0.0450076	1
GOTERM_MF_DIRECT	GO:0000978	RNA polymerase II core promoter proximal region sequence-specific DNA binding	6	12.5	395143, 428240, 396512, 424238, 424652, 424783	0.0536623	0.922446
GOTERM_BP_DIRECT	GO:0048666	neuron development	2	4.16667	422557, 373854	0.0570412	1
GOTERM_BP_DIRECT	GO:0006357	regulation of transcription from RNA polymerase II promoter	7	14.5833	428240, 396232, 396512, 424238, 424652, 424783, 425791	0.0627511	1
GOTERM_MF_DIRECT	GO:0000981	RNA polymerase II transcription factor activity, sequence-specific DNA binding	6	12.5	395143, 428240, 396512, 424652, 424783, 425791	0.0686199	0.922446
GOTERM_MF_DIRECT	GO:0005515	protein binding	11	22.9167	420426, 427867, 415801, 424009, 426862, 424783, 395905, 423509, 101749223, 374119, 396309	0.0767152	0.922446
GOTERM_CC_DIRECT	GO:0005829	cytosol	8	16.6667	374006, 428240, 768866, 396512, 396248, 415801, 426862, 395905	0.0785474	1
GOTERM_BP_DIRECT	GO:0030154	cell differentiation	4	8.33333	395143, 768866, 425791, 395281	0.0787193	1
GOTERM_BP_DIRECT	GO:0007157	heterophilic cell-cell adhesion via plasma membrane cell adhesion molecules	2	4.16667	422557, 373854	0.0800973	1
GOTERM_MF_DIRECT	GO:0003729	mRNA binding	3	6.25	770355, 395905, 418055	0.0876329	0.922446
GOTERM_CC_DIRECT	GO:0016328	lateral plasma membrane	2	4.16667	422649, 421292	0.093771	1
GOTERM_MF_DIRECT	GO:0051015	actin filament binding	3	6.25	422636, 420475, 100858625	0.0969219	0.922446
GOTERM_MF_DIRECT	GO:0050839	cell adhesion molecule binding	2	4.16667	422557, 373854	0.0983942	0.922446

## Sheet: B cells-GO and KEGG
ONTOLOGY	ID	Description	Count	GeneRatio(%)	Genes	PValue	FDR
GOTERM_BP_DIRECT	GO:0032922	circadian regulation of gene expression	3	5.76923	374116, 373931, 395281	0.00419787	0.776605
KEGG_PATHWAY	gga04530	Tight junction	5	9.61538	416083, 420468, 395701, 396526, 374119	0.00439699	0.114395
KEGG_PATHWAY	gga04912	GnRH signaling pathway	4	7.69231	418212, 419313, 395855, 373931	0.00558023	0.114395
GOTERM_MF_DIRECT	GO:0000981	RNA polymerase II transcription factor activity, sequence-specific DNA binding	8	15.3846	421369, 424997, 396512, 424652, 428435, 418195, 420463, 373931	0.00595351	0.452205
GOTERM_BP_DIRECT	GO:0006357	regulation of transcription from RNA polymerase II promoter	9	17.3077	423724, 421369, 424997, 396512, 424652, 428435, 418195, 420463, 373931	0.00878958	0.813036
GOTERM_MF_DIRECT	GO:0001228	transcriptional activator activity, RNA polymerase II transcription regulatory region sequence-specific binding	4	7.69231	424997, 396512, 420463, 373931	0.0111449	0.452205
GOTERM_MF_DIRECT	GO:0000976	transcription regulatory region sequence-specific DNA binding	3	5.76923	374116, 373931, 396040	0.0147312	0.452205
GOTERM_MF_DIRECT	GO:0000978	RNA polymerase II core promoter proximal region sequence-specific DNA binding	7	13.4615	421369, 424997, 396512, 424652, 418195, 420463, 373931	0.0160072	0.452205
KEGG_PATHWAY	gga04261	Adrenergic signaling in cardiomyocytes	4	7.69231	419313, 396530, 428435, 395855	0.018577	0.253886
GOTERM_BP_DIRECT	GO:0071276	cellular response to cadmium ion	2	3.84615	396212, 396512	0.019256	0.890591
GOTERM_BP_DIRECT	GO:0045672	positive regulation of osteoclast differentiation	2	3.84615	419313, 396512	0.019256	0.890591
GOTERM_MF_DIRECT	GO:0016787	hydrolase activity	4	7.69231	395232, 418567, 396526, 396040	0.0270038	0.610286
GOTERM_BP_DIRECT	GO:0032332	positive regulation of chondrocyte differentiation	2	3.84615	396297, 418195	0.0350256	1
GOTERM_CC_DIRECT	GO:0016324	apical plasma membrane	3	5.76923	395131, 420658, 420468	0.0384519	1
GOTERM_MF_DIRECT	GO:0003924	GTPase activity	4	7.69231	417255, 419313, 416507, 417349	0.0449756	0.84704
KEGG_PATHWAY	gga04540	Gap junction	3	5.76923	417255, 418212, 419313	0.0526966	0.531303
GOTERM_BP_DIRECT	GO:1902895	positive regulation of pri-miRNA transcription from RNA polymerase II promoter	2	3.84615	396512, 373931	0.0536225	1
GOTERM_BP_DIRECT	GO:0035914	skeletal muscle cell differentiation	2	3.84615	396512, 373931	0.0597433	1
GOTERM_BP_DIRECT	GO:0071363	cellular response to growth factor stimulus	2	3.84615	374147, 420658	0.0597433	1
GOTERM_MF_DIRECT	GO:0046872	metal ion binding	9	17.3077	417255, 396212, 419313, 396530, 427231, 416445, 418185, 422382, 373931	0.0603204	0.85916
GOTERM_MF_DIRECT	GO:0000977	RNA polymerase II regulatory region sequence-specific DNA binding	3	5.76923	424997, 424652, 373931	0.0608255	0.85916
KEGG_PATHWAY	gga05132	Salmonella infection	4	7.69231	417255, 396297, 396512, 396526	0.0811603	0.531303
GOTERM_MF_DIRECT	GO:0005525	GTP binding	4	7.69231	417255, 419313, 416507, 417349	0.0816605	1
GOTERM_CC_DIRECT	GO:0005634	nucleus	15	28.8462	374116, 396212, 427231, 396297, 396512, 424652, 396526, 428435, 373931, 421369, 418567, 424997, 418195, 396040, 395281	0.0924511	1
KEGG_PATHWAY	gga04270	Vascular smooth muscle contraction	3	5.76923	418212, 419313, 395855	0.0980934	0.531303

[truncated: 1 more sheets: erythrocytes-GO and KEGG]
