# Supplementary material for: Integrating Single-Cell RNA-Seq and ATAC-Seq Analysis Reveals Uterine Cell Heterogeneity and Regulatory Networks Linked to Pimpled Eggs in Chickens
Source: Int J Mol Sci. 2024 Dec 15;25(24):13431. doi: 10.3390/ijms252413431 (PMC11679886; doi:10.3390/ijms252413431)
Supplement: Supplementary file 1 [file ijms-25-13431-s001.zip › Supplementary Table7.xlsx]

## Sheet: Fibroblasts-GO and KEGG
Table S7. GO and KEGG enrichment analysis of upregulated genes in the PE group compared to the NE group for each cell type.
ONTOLOGY	ID	Description	Count	GeneRatio(%)	Genes	PValue	FDR
GOTERM_CC_DIRECT	GO:0005576	extracellular region	37	22.8395	395545, 395703, 373979, 419818, 395722, 396536, 424770, 395209, 418256, 418378, 420366, 422620, 416291, 414830, 418294, 374271, 374173, 418295, 415465, 396340, 416036, 374039, 373985, 395531, 395912, 427338, 386583, 423158, 427971, 769989, 424220, 420120, 421352, 100859431, 396292, 395283, 417892	1.7795e-16	1.79729e-14
GOTERM_CC_DIRECT	GO:0005615	extracellular space	39	24.0741	396497, 395545, 428073, 415439, 396116, 396478, 395703, 426411, 419818, 421061, 386571, 396536, 395209, 418378, 420366, 424805, 422620, 428901, 421914, 418294, 374271, 418295, 396483, 396340, 419088, 417561, 395530, 396243, 396000, 374178, 395532, 395774, 386583, 424220, 421352, 395818, 419933, 693260, 417892	9.71542e-16	4.90629e-14
GOTERM_BP_DIRECT	GO:0030198	extracellular matrix organization	12	7.40741	395530, 418378, 396243, 396000, 396116, 416291, 395532, 386583, 373979, 396340, 427971, 415465	2.36709e-10	1.62619e-07
GOTERM_CC_DIRECT	GO:0005604	basement membrane	9	5.55556	395530, 418752, 418378, 396478, 395531, 424442, 386583, 386571, 396483	1.12704e-08	3.79437e-07
GOTERM_CC_DIRECT	GO:0031012	extracellular matrix	12	7.40741	374039, 420366, 374178, 396116, 395703, 395912, 386583, 427971, 396483, 415465, 419088, 421352	5.96498e-08	1.50616e-06
GOTERM_MF_DIRECT	GO:0030020	extracellular matrix structural constituent conferring tensile strength	6	3.7037	395530, 418378, 396243, 396000, 395532, 396340	9.20766e-08	1.72183e-05
GOTERM_MF_DIRECT	GO:0005201	extracellular matrix structural constituent	7	4.32099	395530, 418752, 396243, 396478, 395532, 424442, 396340	2.79164e-07	2.61019e-05
GOTERM_CC_DIRECT	GO:0005581	collagen trimer	7	4.32099	395530, 418752, 418378, 396000, 396292, 421061, 396340	1.07506e-06	2.17162e-05
KEGG_PATHWAY	gga04512	ECM-receptor interaction	9	5.55556	395530, 418752, 396243, 396000, 396478, 395532, 396292, 424442, 420120	1.7003e-06	9.35165e-05
GOTERM_MF_DIRECT	GO:0048407	platelet-derived growth factor binding	4	2.46914	395530, 396243, 395532, 395509	2.95332e-05	0.0018409
KEGG_PATHWAY	gga04510	Focal adhesion	10	6.17284	395530, 418752, 396243, 396000, 396478, 395532, 396292, 424442, 395509, 420120	0.00013179	0.00362424
GOTERM_CC_DIRECT	GO:0009986	cell surface	9	5.55556	414849, 418476, 395550, 395347, 395703, 396439, 422460, 424770, 395292	0.00015448	0.00260042
GOTERM_MF_DIRECT	GO:0005509	calcium ion binding	17	10.4938	414849, 395531, 395912, 427338, 408051, 373979, 386571, 423158, 428543, 426584, 420120, 423413, 396170, 418294, 415972, 418295, 374173	0.000184887	0.00864345
GOTERM_BP_DIRECT	GO:0060070	canonical Wnt signaling pathway	6	3.7037	373908, 395545, 424666, 395703, 396170, 374062	0.000457201	0.157049
GOTERM_MF_DIRECT	GO:0002020	protease binding	4	2.46914	396243, 374178, 395532, 396483	0.000751355	0.0281007
GOTERM_BP_DIRECT	GO:0071230	cellular response to amino acid stimulus	4	2.46914	395530, 396243, 395532, 386583	0.000862369	0.197483
GOTERM_MF_DIRECT	GO:0017147	Wnt-protein binding	4	2.46914	424623, 395545, 396170, 374062	0.00214424	0.0617597
GOTERM_MF_DIRECT	GO:0004222	metalloendopeptidase activity	6	3.7037	424623, 396116, 416291, 386583, 427971, 415465	0.00231186	0.0617597
KEGG_PATHWAY	gga04514	Cell adhesion molecules	7	4.32099	395662, 418476, 768456, 419856, 772356, 693260, 418662	0.00242084	0.0443821
GOTERM_BP_DIRECT	GO:0048706	embryonic skeletal system development	3	1.85185	373908, 395532, 395703	0.00346655	0.375313
GOTERM_BP_DIRECT	GO:0010463	mesenchymal cell proliferation	3	1.85185	373941, 415439, 395703	0.00346655	0.375313
GOTERM_MF_DIRECT	GO:0008191	metalloendopeptidase inhibitor activity	3	1.85185	374178, 396483, 395209	0.00392169	0.0814841
GOTERM_MF_DIRECT	GO:0005520	insulin-like growth factor binding	3	1.85185	422620, 374271, 424220	0.00392169	0.0814841
GOTERM_BP_DIRECT	GO:0010951	negative regulation of endopeptidase activity	4	2.46914	424805, 374178, 396483, 417561	0.00401209	0.375313
GOTERM_BP_DIRECT	GO:0048701	embryonic cranial skeleton morphogenesis	3	1.85185	373941, 396116, 395509	0.00430466	0.375313
GOTERM_BP_DIRECT	GO:0006508	proteolysis	12	7.40741	395818, 424623, 396116, 416291, 100859431, 100857593, 418294, 386583, 423158, 418295, 419086, 427971	0.00437046	0.375313
GOTERM_CC_DIRECT	GO:0005886	plasma membrane	35	21.6049	414849, 395662, 428199, 396177, 771061, 396198, 396473, 395347, 396116, 395406, 422992, 395509, 424770, 424550, 100858171, 424623, 424228, 428901, 421216, 396065, 395292, 395155, 404771, 395550, 395278, 374034, 386583, 378897, 408051, 422460, 423826, 421703, 373908, 420519, 374062	0.0047578	0.0666708
GOTERM_BP_DIRECT	GO:1904707	positive regulation of vascular smooth muscle cell proliferation	3	1.85185	395278, 386583, 424220	0.00522663	0.394915
GOTERM_CC_DIRECT	GO:0098552	side of membrane	4	2.46914	414849, 395662, 395550, 424770	0.00528085	0.0666708
GOTERM_BP_DIRECT	GO:0030154	cell differentiation	10	6.17284	373985, 395155, 420366, 395550, 395347, 386585, 395545, 415439, 395912, 374173	0.0057484	0.394915
GOTERM_BP_DIRECT	GO:0016477	cell migration	6	3.7037	429809, 771739, 396478, 416036, 421352, 424770	0.0065779	0.41082
GOTERM_BP_DIRECT	GO:0050680	negative regulation of epithelial cell proliferation	3	1.85185	395703, 414830, 421352	0.00847839	0.485388
GOTERM_BP_DIRECT	GO:0006956	complement activation	3	1.85185	418294, 423158, 418295	0.00971859	0.51359
GOTERM_BP_DIRECT	GO:0030199	collagen fibril organization	3	1.85185	396243, 395532, 421352	0.0110342	0.541463
GOTERM_BP_DIRECT	GO:0006879	cellular iron ion homeostasis	3	1.85185	771061, 414830, 424152	0.0124235	0.568997
GOTERM_MF_DIRECT	GO:0003779	actin binding	7	4.32099	771739, 421703, 421216, 374034, 374254, 396439, 373965	0.0133453	0.249557
GOTERM_BP_DIRECT	GO:0001558	regulation of cell growth	3	1.85185	422620, 374271, 424220	0.013885	0.596187
GOTERM_BP_DIRECT	GO:0030866	cortical actin cytoskeleton organization	3	1.85185	771739, 421703, 420952	0.0170182	0.656253
GOTERM_BP_DIRECT	GO:0007155	cell adhesion	7	4.32099	395662, 418378, 396000, 395347, 419856, 396292, 420120	0.0179996	0.656253
GOTERM_CC_DIRECT	GO:0042824	MHC class I peptide loading complex	2	1.23457	417048, 414830	0.0190789	0.192697
GOTERM_CC_DIRECT	GO:0070160	occluding junction	2	1.23457	418476, 395278	0.0190789	0.192697
GOTERM_BP_DIRECT	GO:0060346	bone trabecula formation	2	1.23457	395532, 386583	0.0200601	0.656253
GOTERM_BP_DIRECT	GO:0060029	convergent extension involved in organogenesis	2	1.23457	395545, 395703	0.0200601	0.656253
GOTERM_BP_DIRECT	GO:0061037	negative regulation of cartilage development	2	1.23457	395545, 386583	0.0200601	0.656253
GOTERM_BP_DIRECT	GO:0030324	lung development	3	1.85185	415439, 395703, 421352	0.0222206	0.68937
GOTERM_CC_DIRECT	GO:0016363	nuclear matrix	3	1.85185	396198, 420519, 395503	0.0236984	0.217594
GOTERM_BP_DIRECT	GO:0051216	cartilage development	3	1.85185	373941, 395912, 421352	0.0240828	0.68937
GOTERM_BP_DIRECT	GO:0001501	skeletal system development	3	1.85185	396243, 396116, 395532	0.0240828	0.68937
GOTERM_BP_DIRECT	GO:0009888	tissue development	3	1.85185	396478, 416036, 421352	0.0260066	0.714662
GOTERM_BP_DIRECT	GO:0001822	kidney development	3	1.85185	395703, 396065, 416553	0.0279907	0.734596
GOTERM_CC_DIRECT	GO:0005584	collagen type I trimer	2	1.23457	396243, 395532	0.0284824	0.239727
GOTERM_BP_DIRECT	GO:0051895	negative regulation of focal adhesion assembly	2	1.23457	386583, 422740	0.0299399	0.734596
GOTERM_BP_DIRECT	GO:0043568	positive regulation of insulin-like growth factor receptor signaling pathway	2	1.23457	374271, 424220	0.0299399	0.734596
GOTERM_BP_DIRECT	GO:0048856	anatomical structure development	4	2.46914	395550, 386585, 424306, 386571	0.0386705	0.802593
GOTERM_BP_DIRECT	GO:0051045	negative regulation of membrane protein ectodomain proteolysis	2	1.23457	374178, 396483	0.0397208	0.802593
GOTERM_BP_DIRECT	GO:0060390	regulation of SMAD protein import into nucleus	2	1.23457	421216, 421352	0.0397208	0.802593
GOTERM_BP_DIRECT	GO:0071711	basement membrane organization	2	1.23457	395530, 428901	0.0397208	0.802593
GOTERM_BP_DIRECT	GO:0045778	positive regulation of ossification	2	1.23457	395703, 421352	0.0397208	0.802593
GOTERM_BP_DIRECT	GO:0001957	intramembranous ossification	2	1.23457	395532, 386583	0.0397208	0.802593
GOTERM_BP_DIRECT	GO:0030336	negative regulation of cell migration	3	1.85185	378897, 422740, 395292	0.0410835	0.80641
GOTERM_CC_DIRECT	GO:0005925	focal adhesion	4	2.46914	429809, 428901, 396439, 422740	0.0441427	0.339227
GOTERM_BP_DIRECT	GO:0008543	fibroblast growth factor receptor signaling pathway	3	1.85185	415439, 428901, 395703	0.045869	0.870267
GOTERM_CC_DIRECT	GO:0043256	laminin complex	2	1.23457	396478, 416036	0.0470215	0.339227
GOTERM_MF_DIRECT	GO:0031995	insulin-like growth factor II binding	2	1.23457	374271, 424220	0.0471383	0.788866
GOTERM_BP_DIRECT	GO:0043567	regulation of insulin-like growth factor receptor signaling pathway	2	1.23457	374271, 424220	0.0494038	0.870267
GOTERM_BP_DIRECT	GO:0070831	basement membrane assembly	2	1.23457	396478, 416036	0.0494038	0.870267
GOTERM_BP_DIRECT	GO:0001958	endochondral ossification	2	1.23457	396116, 395532	0.0494038	0.870267
GOTERM_MF_DIRECT	GO:0046872	metal ion binding	21	12.963	428199, 395176, 396243, 395175, 374178, 395512, 395532, 395774, 395956, 396439, 395503, 421061, 374207, 429809, 424623, 421914, 396164, 396340, 419341, 395283, 770787	0.0506224	0.788866
GOTERM_BP_DIRECT	GO:0001525	angiogenesis	4	2.46914	418378, 396000, 378897, 373965	0.0513923	0.878762
GOTERM_BP_DIRECT	GO:0007165	signal transduction	9	5.55556	424666, 421634, 395278, 374254, 395406, 422740, 419086, 422460, 421352	0.0524443	0.878762
GOTERM_MF_DIRECT	GO:0031994	insulin-like growth factor I binding	2	1.23457	374271, 424220	0.0562979	0.809823
GOTERM_BP_DIRECT	GO:0044342	type B pancreatic cell proliferation	2	1.23457	374271, 424220	0.0589899	0.946297
GOTERM_BP_DIRECT	GO:0016055	Wnt signaling pathway	4	2.46914	424623, 395545, 395703, 421715	0.0592297	0.946297
GOTERM_BP_DIRECT	GO:0001666	response to hypoxia	3	1.85185	373908, 386583, 421352	0.0613506	0.957906
GOTERM_BP_DIRECT	GO:0090009	primitive streak formation	2	1.23457	395703, 419088	0.06848	1
GOTERM_BP_DIRECT	GO:0060324	face development	2	1.23457	373908, 395703	0.06848	1
GOTERM_BP_DIRECT	GO:0040037	negative regulation of fibroblast growth factor receptor signaling pathway	2	1.23457	395703, 424770	0.06848	1
GOTERM_BP_DIRECT	GO:0009887	animal organ morphogenesis	3	1.85185	415439, 396478, 416036	0.0725174	1
KEGG_PATHWAY	gga04310	Wnt signaling pathway	5	3.08642	395545, 395703, 374062, 421715, 417561	0.0741114	1
GOTERM_BP_DIRECT	GO:0035987	endodermal cell differentiation	2	1.23457	418378, 386583	0.0778751	1
GOTERM_BP_DIRECT	GO:0042474	middle ear morphogenesis	2	1.23457	373941, 373908	0.0778751	1
GOTERM_BP_DIRECT	GO:0035988	chondrocyte proliferation	2	1.23457	404773, 396116	0.0778751	1
GOTERM_BP_DIRECT	GO:0043589	skin morphogenesis	2	1.23457	396243, 395532	0.0778751	1
GOTERM_MF_DIRECT	GO:0042169	SH2 domain binding	2	1.23457	374034, 422740	0.0832554	0.973958
GOTERM_BP_DIRECT	GO:0007411	axon guidance	4	2.46914	396177, 428901, 374173, 395292	0.0839141	1
GOTERM_MF_DIRECT	GO:0051015	actin filament binding	5	3.08642	396473, 771739, 395774, 421216, 420952	0.0855047	0.973958
GOTERM_BP_DIRECT	GO:0060325	face morphogenesis	2	1.23457	395532, 386583	0.0871762	1
GOTERM_BP_DIRECT	GO:0009725	response to hormone	2	1.23457	374178, 396483	0.0963841	1
GOTERM_BP_DIRECT	GO:0010033	response to organic substance	2	1.23457	374178, 396483	0.0963841	1
GOTERM_BP_DIRECT	GO:0048286	lung alveolus development	2	1.23457	396198, 424220	0.0963841	1
GOTERM_BP_DIRECT	GO:0009611	response to wounding	2	1.23457	373908, 421352	0.0963841	1
GOTERM_MF_DIRECT	GO:0005543	phospholipid binding	3	1.85185	424228, 421216, 396536	0.0979623	0.973958

## Sheet: Epithelial cells-GO and KEGG
ONTOLOGY	ID	Description	Count	GeneRatio(%)	Genes	PValue	FDR
GOTERM_CC_DIRECT	GO:0005615	extracellular space	10	16.9492	416928, 395210, 418228, 396248, 395554, 395256, 422573, 422727, 100857105, 415430	0.00134556	0.0718273
GOTERM_BP_DIRECT	GO:1902600	hydrogen ion transmembrane transport	4	6.77966	419743, 422111, 420210, 421939	0.0014234	0.273293
GOTERM_CC_DIRECT	GO:0005576	extracellular region	9	15.2542	416928, 395210, 418228, 415515, 395256, 422573, 395602, 395828, 373967	0.00189019	0.0718273
GOTERM_CC_DIRECT	GO:0016324	apical plasma membrane	4	6.77966	419743, 420210, 396130, 418651	0.00439574	0.111359
GOTERM_BP_DIRECT	GO:0007165	signal transduction	6	10.1695	420321, 418228, 422557, 421574, 373854, 396309	0.0205976	1
GOTERM_CC_DIRECT	GO:0005886	plasma membrane	14	23.7288	396198, 396248, 422111, 373854, 418685, 419743, 427812, 427867, 422557, 396192, 415413, 418174, 396130, 415430	0.0208201	0.395582
GOTERM_BP_DIRECT	GO:0031214	biomineral tissue development	2	3.38983	395210, 395256	0.0308776	1
GOTERM_CC_DIRECT	GO:0016020	membrane	21	35.5932	426250, 423090, 418528, 422573, 422111, 421381, 373854, 396309, 424902, 418685, 419743, 424238, 427867, 422557, 771133, 396192, 418062, 415413, 396130, 423509, 415430	0.0400477	0.608725
GOTERM_MF_DIRECT	GO:0005516	calmodulin binding	3	5.08475	423090, 415413, 421381	0.0477115	1
GOTERM_MF_DIRECT	GO:0016887	ATPase activity	4	6.77966	424902, 418685, 419743, 429028	0.0640061	1
KEGG_PATHWAY	gga00770	Pantothenate and CoA biosynthesis	2	3.38983	429083, 100857134	0.0687339	0.644779
GOTERM_BP_DIRECT	GO:0048666	neuron development	2	3.38983	422557, 373854	0.0718122	1
KEGG_PATHWAY	gga00190	Oxidative phosphorylation	3	5.08475	419743, 420210, 421939	0.074224	0.644779
GOTERM_BP_DIRECT	GO:0050919	negative chemotaxis	2	3.38983	373967, 415430	0.0826786	1
GOTERM_MF_DIRECT	GO:0046961	proton-transporting ATPase activity, rotational mechanism	2	3.38983	420210, 421939	0.0830572	1
GOTERM_CC_DIRECT	GO:0034702	ion channel complex	2	3.38983	427812, 421381	0.0932967	1
GOTERM_CC_DIRECT	GO:0030864	cortical actin cytoskeleton	2	3.38983	396130, 418651	0.0961597	1
KEGG_PATHWAY	gga00515	Mannose type O-glycan biosynthesis	2	3.38983	771133, 418062	0.0973598	0.644779
KEGG_PATHWAY	gga04142	Lysosome	3	5.08475	395602, 422727, 420210	0.0994787	0.644779

## Sheet: Ionocytes-GO and KEGG
ONTOLOGY	ID	Description	Count	GeneRatio(%)	Genes	PValue	FDR
GOTERM_CC_DIRECT	GO:0005576	extracellular region	6	16.2162	418795, 416928, 421312, 414830, 420868, 419300	0.00338317	0.13871
GOTERM_MF_DIRECT	GO:0023026	MHC class II protein complex binding	2	5.40541	416928, 414830	0.0159974	0.623899
GOTERM_BP_DIRECT	GO:0002503	peptide antigen assembly with MHC class II protein complex	2	5.40541	416928, 414830	0.0180619	0.392528
GOTERM_BP_DIRECT	GO:0002381	immunoglobulin production involved in immunoglobulin mediated immune response	2	5.40541	416928, 414830	0.0180619	0.392528
GOTERM_BP_DIRECT	GO:0019886	antigen processing and presentation of exogenous peptide antigen via MHC class II	2	5.40541	416928, 414830	0.0196884	0.392528
GOTERM_CC_DIRECT	GO:0042613	MHC class II protein complex	2	5.40541	416928, 414830	0.021457	0.439869
GOTERM_BP_DIRECT	GO:0050870	positive regulation of T cell activation	2	5.40541	416928, 414830	0.0261685	0.392528
GOTERM_CC_DIRECT	GO:0005615	extracellular space	5	13.5135	416928, 396497, 421312, 420868, 693260	0.0334616	0.457308
GOTERM_BP_DIRECT	GO:0006955	immune response	3	8.10811	416928, 414830, 693260	0.0363527	0.436233
GOTERM_CC_DIRECT	GO:0098552	side of membrane	2	5.40541	418795, 395550	0.052134	0.534373

## Sheet: luminal-GO and KEGG
ONTOLOGY	ID	Description	Count	GeneRatio(%)	Genes	PValue	FDR
GOTERM_MF_DIRECT	GO:0003735	structural constituent of ribosome	40	51.9481	395269, 373937, 425468, 395849, 427323, 416275, 424924, 768930, 419049, 421698, 418016, 418710, 426845, 419228, 418933, 769981, 374053, 396280, 421919, 419682, 417264, 770249, 100859914, 107055140, 396001, 374134, 395796, 374133, 419904, 420182, 396448, 420001, 427675, 417871, 417574, 415372, 423726, 418568, 100857770, 416122	1.3032e-62	9.38301e-61
GOTERM_CC_DIRECT	GO:0005840	ribosome	39	50.6494	395269, 373937, 425468, 395849, 427323, 416275, 424924, 768930, 419049, 421698, 418016, 418710, 426845, 419228, 418933, 769981, 374053, 396280, 421919, 419682, 417044, 417264, 770249, 100859914, 107055140, 396001, 374134, 395796, 374133, 396448, 420001, 427675, 417871, 417574, 415372, 423726, 418568, 100857770, 416122	5.01245e-62	2.8571e-60
KEGG_PATHWAY	gga03010	Ribosome	40	51.9481	395269, 373937, 425468, 395849, 427323, 416275, 424924, 768930, 419049, 421698, 418016, 418710, 426845, 419228, 418933, 769981, 374053, 396280, 421919, 419682, 417264, 770249, 100859914, 107055140, 396001, 374134, 395796, 374133, 419904, 420182, 396448, 420001, 427675, 417871, 417574, 415372, 423726, 418568, 100857770, 416122	1.04894e-58	2.20277e-57
GOTERM_BP_DIRECT	GO:0006412	translation	34	44.1558	395269, 373937, 395849, 427323, 416275, 424924, 768930, 419049, 421698, 418016, 426845, 419228, 418933, 769981, 374053, 396280, 421919, 419682, 417264, 100859914, 107055140, 396001, 374134, 395796, 374133, 396448, 420001, 427675, 417871, 417574, 415372, 423726, 100857770, 416122	1.38511e-51	2.00841e-49
GOTERM_CC_DIRECT	GO:0022625	cytosolic large ribosomal subunit	21	27.2727	100859914, 374134, 395269, 374133, 420182, 425468, 420001, 395849, 417574, 424924, 418016, 418710, 418568, 426845, 418933, 769981, 396280, 419682, 417264, 770249, 416122	1.19966e-35	3.41904e-34
GOTERM_CC_DIRECT	GO:0022627	cytosolic small ribosomal subunit	16	20.7792	107055140, 396001, 395796, 419904, 396448, 427675, 427323, 768930, 417871, 419049, 416275, 421698, 415372, 419228, 100857770, 421919	1.2376e-28	2.35144e-27
GOTERM_CC_DIRECT	GO:1990904	ribonucleoprotein complex	20	25.974	100859914, 107055140, 396001, 374134, 395269, 395796, 374111, 373937, 420001, 395849, 424924, 418016, 419228, 100857770, 396280, 419682, 421919, 417044, 417264, 416122	7.2016e-22	1.02623e-20
GOTERM_BP_DIRECT	GO:0002181	cytoplasmic translation	9	11.6883	416275, 768930, 424924, 418710, 426845, 418568, 373937, 425468, 770249	7.27658e-13	5.27552e-11
GOTERM_CC_DIRECT	GO:0032040	small-subunit processome	8	10.3896	416275, 768930, 417871, 421698, 395796, 374053, 421919, 427675	1.99496e-09	2.27426e-08
GOTERM_BP_DIRECT	GO:0000028	ribosomal small subunit assembly	5	6.49351	416275, 768930, 107055140, 415372, 396448	1.57204e-07	7.59817e-06
GOTERM_BP_DIRECT	GO:0042274	ribosomal small subunit biogenesis	5	6.49351	421698, 395796, 374053, 421919, 427675	2.23415e-06	8.0988e-05
GOTERM_MF_DIRECT	GO:0003723	RNA binding	14	18.1818	107055140, 396001, 374134, 374111, 419904, 373937, 420182, 396448, 395849, 417871, 415372, 418016, 418568, 419682	4.54482e-06	0.000163614
GOTERM_CC_DIRECT	GO:0005730	nucleolus	8	10.3896	416275, 421698, 395269, 395796, 374053, 419904, 421919, 395849	0.000520112	0.00494106
GOTERM_CC_DIRECT	GO:0042788	polysomal ribosome	3	3.8961	768930, 418710, 418568	0.00079803	0.00606136
GOTERM_CC_DIRECT	GO:0045202	synapse	7	9.09091	768930, 395269, 418933, 421919, 427675, 395849, 373854	0.000850718	0.00606136
GOTERM_MF_DIRECT	GO:0048027	mRNA 5'-UTR binding	3	3.8961	416275, 395269, 421919	0.00118125	0.0283501
GOTERM_CC_DIRECT	GO:0005791	rough endoplasmic reticulum	3	3.8961	419228, 396280, 427323	0.00144949	0.00918013
GOTERM_BP_DIRECT	GO:0000027	ribosomal large subunit assembly	3	3.8961	417574, 418016, 395269	0.00230116	0.0667336
GOTERM_MF_DIRECT	GO:0019843	rRNA binding	3	3.8961	417574, 396001, 425468	0.00321652	0.0578973
GOTERM_BP_DIRECT	GO:0010628	positive regulation of gene expression	5	6.49351	420596, 396099, 395291, 421919, 374080	0.00403654	0.0975496
GOTERM_CC_DIRECT	GO:0014069	postsynaptic density	4	5.19481	416275, 418568, 428858, 417264	0.00713407	0.0406642
GOTERM_BP_DIRECT	GO:0050925	negative regulation of negative chemotaxis	2	2.5974	395291, 395292	0.00960631	0.198988
GOTERM_MF_DIRECT	GO:0070180	large ribosomal subunit rRNA binding	2	2.5974	420001, 417264	0.0141358	0.16963
GOTERM_MF_DIRECT	GO:1990948	ubiquitin ligase inhibitor activity	2	2.5974	395269, 421919	0.0141358	0.16963
GOTERM_CC_DIRECT	GO:0044391	ribosomal subunit	2	2.5974	417574, 423726	0.0143098	0.0741506
GOTERM_BP_DIRECT	GO:0043401	steroid hormone mediated signaling pathway	2	2.5974	396198, 396099	0.0143753	0.260553
GOTERM_MF_DIRECT	GO:0003730	mRNA 3'-UTR binding	3	3.8961	395269, 374111, 421919	0.0175953	0.18098
GOTERM_CC_DIRECT	GO:0005783	endoplasmic reticulum	7	9.09091	420596, 395269, 422793, 421726, 421919, 395849, 373854	0.0184044	0.0874207
GOTERM_MF_DIRECT	GO:0034056	estrogen response element binding	2	2.5974	396198, 396099	0.0234501	0.211051
GOTERM_BP_DIRECT	GO:2000059	negative regulation of protein ubiquitination involved in ubiquitin-dependent protein catabolic process	2	2.5974	395269, 421919	0.0285472	0.459927
GOTERM_CC_DIRECT	GO:0015935	small ribosomal subunit	2	2.5974	396448, 427323	0.0469185	0.20572
GOTERM_CC_DIRECT	GO:0015934	large ribosomal subunit	2	2.5974	426845, 396280	0.0514892	0.209635
GOTERM_MF_DIRECT	GO:0005496	steroid binding	2	2.5974	396198, 396099	0.0598483	0.462982
GOTERM_BP_DIRECT	GO:0000463	maturation of LSU-rRNA from tricistronic rRNA transcript (SSU-rRNA, 5.8S rRNA, LSU-rRNA)	2	2.5974	374133, 420182	0.0608395	0.861637
GOTERM_MF_DIRECT	GO:0045182	translation regulator activity	2	2.5974	416275, 417044	0.0643031	0.462982
GOTERM_BP_DIRECT	GO:0048839	inner ear development	2	2.5974	395291, 395292	0.0653656	0.861637
GOTERM_BP_DIRECT	GO:0050772	positive regulation of axonogenesis	2	2.5974	395291, 395292	0.0743534	0.898437
GOTERM_MF_DIRECT	GO:0051879	Hsp90 protein binding	2	2.5974	396198, 396099	0.0862668	0.564656
GOTERM_BP_DIRECT	GO:0042273	ribosomal large subunit biogenesis	2	2.5974	424924, 374134	0.0876759	0.908071
GOTERM_BP_DIRECT	GO:0000462	maturation of SSU-rRNA from tricistronic rRNA transcript (SSU-rRNA, 5.8S rRNA, LSU-rRNA)	2	2.5974	416275, 417871	0.0876759	0.908071

## Sheet: ciliated-GO and KEGG
ONTOLOGY	ID	Description	Count	GeneRatio(%)	Genes	PValue	FDR
GOTERM_CC_DIRECT	GO:0005615	extracellular space	8	18.6047	395210, 418228, 396248, 395554, 395256, 422727, 428752, 425002	0.00367257	0.308496
GOTERM_BP_DIRECT	GO:0031214	biomineral tissue development	2	4.65116	395210, 395256	0.0202849	1
KEGG_PATHWAY	gga04512	ECM-receptor interaction	3	6.97674	395210, 421960, 395256	0.0335635	1
GOTERM_CC_DIRECT	GO:0009986	cell surface	3	6.97674	421960, 418228, 428752	0.0547409	1
GOTERM_BP_DIRECT	GO:0046513	ceramide biosynthetic process	2	4.65116	378907, 422727	0.0644766	1
GOTERM_CC_DIRECT	GO:0030864	cortical actin cytoskeleton	2	4.65116	373918, 396130	0.0729956	1
GOTERM_MF_DIRECT	GO:0051015	actin filament binding	3	6.97674	373918, 422882, 100858625	0.0749024	1
GOTERM_CC_DIRECT	GO:0016328	lateral plasma membrane	2	4.65116	373918, 421292	0.0773817	1
GOTERM_CC_DIRECT	GO:0005886	plasma membrane	10	23.2558	418685, 396198, 396248, 427867, 373918, 422882, 423805, 396130, 424707, 373854	0.0779636	1
GOTERM_CC_DIRECT	GO:0030659	cytoplasmic vesicle membrane	2	4.65116	423805, 424707	0.0817475	1
GOTERM_BP_DIRECT	GO:0090263	positive regulation of canonical Wnt signaling pathway	2	4.65116	427867, 424707	0.0858407	1
GOTERM_CC_DIRECT	GO:0030054	cell junction	2	4.65116	373918, 373854	0.0947249	1

## Sheet: endothelial-GO and KEGG
ONTOLOGY	ID	Description	Count	GeneRatio(%)	Genes	PValue	FDR
GOTERM_CC_DIRECT	GO:0005886	plasma membrane	14	43.75	428450, 426394, 396116, 424467, 421002, 421055, 427387, 425938, 423825, 422345, 424402, 416952, 420516, 416124	7.27988e-05	0.00320315
GOTERM_CC_DIRECT	GO:0031941	filamentous actin	3	9.375	396237, 422699, 421002	0.000384856	0.00846683
GOTERM_BP_DIRECT	GO:0030334	regulation of cell migration	3	9.375	425938, 428524, 416124	0.00440533	0.616747
GOTERM_CC_DIRECT	GO:0016020	membrane	16	50	428450, 396116, 423090, 424467, 428524, 421055, 427387, 423825, 422345, 424402, 423931, 416952, 420516, 693260, 415894, 418563	0.0053309	0.0781865
GOTERM_CC_DIRECT	GO:0098978	glutamatergic synapse	3	9.375	423825, 416952, 416124	0.0118113	0.112635
GOTERM_CC_DIRECT	GO:0002116	semaphorin receptor complex	2	6.25	425938, 416124	0.0127994	0.112635
GOTERM_MF_DIRECT	GO:0005516	calmodulin binding	3	9.375	396237, 423090, 395113	0.0156511	0.549214
GOTERM_BP_DIRECT	GO:1902287	semaphorin-plexin signaling pathway involved in axon guidance	2	6.25	425938, 416124	0.0161383	1
GOTERM_MF_DIRECT	GO:0017154	semaphorin receptor activity	2	6.25	425938, 416124	0.0196148	0.549214
GOTERM_BP_DIRECT	GO:0007162	negative regulation of cell adhesion	2	6.25	425938, 416124	0.0300534	1
GOTERM_BP_DIRECT	GO:0050772	positive regulation of axonogenesis	2	6.25	425938, 416124	0.0320257	1
KEGG_PATHWAY	gga04514	Cell adhesion molecules	3	9.375	424402, 424467, 693260	0.0397046	0.832337
KEGG_PATHWAY	gga04218	Cellular senescence	3	9.375	374231, 395113, 693260	0.0475621	0.832337
GOTERM_MF_DIRECT	GO:0003779	actin binding	3	9.375	396237, 422699, 421055	0.0601213	1
GOTERM_BP_DIRECT	GO:0007155	cell adhesion	3	9.375	424402, 428524, 415894	0.0651238	1
GOTERM_BP_DIRECT	GO:0043087	regulation of GTPase activity	2	6.25	425938, 416124	0.0782194	1
GOTERM_MF_DIRECT	GO:0019904	protein domain specific binding	2	6.25	421083, 416124	0.0817461	1
GOTERM_CC_DIRECT	GO:0000139	Golgi membrane	3	9.375	428450, 420955, 396237	0.0897844	0.658419

## Sheet: T cells-GO and KEGG
ONTOLOGY	ID	Description	Count	GeneRatio(%)	Genes	PValue	FDR
GOTERM_MF_DIRECT	GO:0023026	MHC class II protein complex binding	3	8.57143	423504, 416928, 414830	0.000264185	0.0155869
GOTERM_MF_DIRECT	GO:0044183	protein binding involved in protein folding	3	8.57143	423504, 395853, 428310	0.000607776	0.0179294
GOTERM_BP_DIRECT	GO:0042026	protein refolding	3	8.57143	423504, 395853, 428310	0.000822121	0.0805678
GOTERM_MF_DIRECT	GO:0042608	T cell receptor binding	2	5.71429	396518, 396062	0.00409402	0.0805157
GOTERM_CC_DIRECT	GO:0042105	alpha-beta T cell receptor complex	2	5.71429	396518, 396062	0.0051124	0.270196
GOTERM_BP_DIRECT	GO:0045059	positive thymic T cell selection	2	5.71429	396518, 396062	0.00675572	0.33103
GOTERM_BP_DIRECT	GO:0034620	cellular response to unfolded protein	2	5.71429	423504, 395853	0.0201351	0.435171
GOTERM_CC_DIRECT	GO:0032153	cell division site	2	5.71429	420741, 417347	0.0219728	0.270196
GOTERM_CC_DIRECT	GO:0005940	septin ring	2	5.71429	420741, 417347	0.0219728	0.270196
GOTERM_CC_DIRECT	GO:0031105	septin complex	2	5.71429	420741, 417347	0.0219728	0.270196
KEGG_PATHWAY	gga04144	Endocytosis	3	8.57143	395853, 418608, 693260	0.0244837	0.26932
GOTERM_BP_DIRECT	GO:0002381	immunoglobulin production involved in immunoglobulin mediated immune response	2	5.71429	416928, 414830	0.024556	0.435171
GOTERM_BP_DIRECT	GO:0002503	peptide antigen assembly with MHC class II protein complex	2	5.71429	416928, 414830	0.024556	0.435171
GOTERM_CC_DIRECT	GO:0042613	MHC class II protein complex	2	5.71429	416928, 414830	0.0253118	0.270196
GOTERM_BP_DIRECT	GO:0019886	antigen processing and presentation of exogenous peptide antigen via MHC class II	2	5.71429	416928, 414830	0.0267592	0.435171
GOTERM_MF_DIRECT	GO:0051787	misfolded protein binding	2	5.71429	423504, 395853	0.0283204	0.417726
GOTERM_CC_DIRECT	GO:1990904	ribonucleoprotein complex	3	8.57143	423504, 395853, 374111	0.0298716	0.270196
GOTERM_BP_DIRECT	GO:0061640	cytoskeleton-dependent cytokinesis	2	5.71429	420741, 417347	0.0311513	0.435171
GOTERM_CC_DIRECT	GO:0009897	external side of plasma membrane	3	8.57143	693260, 396518, 396062	0.0337745	0.270196
GOTERM_BP_DIRECT	GO:0050870	positive regulation of T cell activation	2	5.71429	416928, 414830	0.0355241	0.435171
GOTERM_MF_DIRECT	GO:0031072	heat shock protein binding	2	5.71429	423504, 395853	0.0402192	0.474586
GOTERM_BP_DIRECT	GO:0051085	chaperone mediated protein folding requiring cofactor	2	5.71429	423504, 395853	0.0442127	0.481427
GOTERM_MF_DIRECT	GO:0005096	GTPase activator activity	3	8.57143	420135, 424303, 421662	0.0623259	0.612871
GOTERM_BP_DIRECT	GO:0006955	immune response	3	8.57143	416928, 414830, 693260	0.063762	0.624867
GOTERM_BP_DIRECT	GO:0009408	response to heat	2	5.71429	423504, 428310	0.076126	0.678214
GOTERM_CC_DIRECT	GO:0005886	plasma membrane	8	22.8571	423504, 420735, 395853, 421866, 395109, 427612, 427448, 428412	0.0814655	0.570258
GOTERM_CC_DIRECT	GO:0015630	microtubule cytoskeleton	2	5.71429	420741, 417347	0.0945043	0.588027
GOTERM_MF_DIRECT	GO:0016887	ATPase activity	3	8.57143	423504, 395853, 417869	0.0955798	0.747645

## Sheet: macrophages-GO and KEGG
ONTOLOGY	ID	Description	Count	GeneRatio(%)	Genes	PValue	FDR
GOTERM_CC_DIRECT	GO:0005737	cytoplasm	21	30.8824	396487, 374204, 428089, 374111, 427612, 423147, 418917, 421673, 417918, 420212, 420735, 424303, 424787, 422688, 423931, 417779, 373907, 414741, 770355, 417185, 417187	0.00763876	0.465965
GOTERM_BP_DIRECT	GO:0006955	immune response	5	7.35294	416928, 417534, 395258, 414741, 101747454	0.00877848	0.99669
GOTERM_MF_DIRECT	GO:0005096	GTPase activator activity	5	7.35294	420646, 424303, 417779, 418736, 424024	0.0106034	0.901137
GOTERM_BP_DIRECT	GO:0002250	adaptive immune response	3	4.41176	416928, 396092, 101747454	0.018421	0.99669
GOTERM_MF_DIRECT	GO:0005021	vascular endothelial growth factor-activated receptor activity	2	2.94118	395560, 374157	0.0213682	0.901137
GOTERM_CC_DIRECT	GO:0005829	cytosol	11	16.1765	396487, 417434, 424306, 423931, 416339, 425774, 418471, 418917, 417185, 424351, 417918	0.0243558	0.697172
GOTERM_BP_DIRECT	GO:0098743	cell aggregation	2	2.94118	395560, 396092	0.0263417	0.99669
GOTERM_BP_DIRECT	GO:0019882	antigen processing and presentation	2	2.94118	414741, 101747454	0.0263417	0.99669
GOTERM_MF_DIRECT	GO:0005085	guanyl-nucleotide exchange factor activity	4	5.88235	417779, 427612, 424351, 419210	0.0321695	0.901137
GOTERM_CC_DIRECT	GO:0005634	nucleus	20	29.4118	395750, 396487, 374204, 428089, 396029, 416339, 374111, 424024, 418917, 417918, 422394, 422802, 769007, 417434, 423931, 420996, 417966, 373907, 418471, 770355	0.0342871	0.697172
GOTERM_BP_DIRECT	GO:0038084	vascular endothelial growth factor signaling pathway	2	2.94118	395560, 374157	0.0349698	0.99669
GOTERM_BP_DIRECT	GO:0070374	positive regulation of ERK1 and ERK2 cascade	3	4.41176	417534, 414741, 415455	0.0365911	0.99669
GOTERM_MF_DIRECT	GO:0000774	adenyl-nucleotide exchange factor activity	2	2.94118	423931, 416339	0.0422872	0.901137
GOTERM_MF_DIRECT	GO:0017154	semaphorin receptor activity	2	2.94118	395560, 374157	0.0422872	0.901137
GOTERM_BP_DIRECT	GO:0050778	positive regulation of immune response	2	2.94118	395258, 101747454	0.0477711	0.99669
GOTERM_BP_DIRECT	GO:0002381	immunoglobulin production involved in immunoglobulin mediated immune response	2	2.94118	416928, 101747454	0.0477711	0.99669
GOTERM_BP_DIRECT	GO:0002503	peptide antigen assembly with MHC class II protein complex	2	2.94118	416928, 101747454	0.0477711	0.99669
GOTERM_MF_DIRECT	GO:0023026	MHC class II protein complex binding	2	2.94118	416928, 101747454	0.0505311	0.901137
GOTERM_BP_DIRECT	GO:0019886	antigen processing and presentation of exogenous peptide antigen via MHC class II	2	2.94118	416928, 101747454	0.052001	0.99669
GOTERM_CC_DIRECT	GO:0042613	MHC class II protein complex	2	2.94118	416928, 101747454	0.0556439	0.84857
GOTERM_BP_DIRECT	GO:0006397	mRNA processing	3	4.41176	374204, 374111, 770355	0.0558276	0.99669
GOTERM_BP_DIRECT	GO:0031647	regulation of protein stability	2	2.94118	417966, 418471	0.0604054	0.99669
GOTERM_MF_DIRECT	GO:0004683	calmodulin-dependent protein kinase activity	2	2.94118	422688, 425522	0.0627662	0.959426
GOTERM_BP_DIRECT	GO:0050870	positive regulation of T cell activation	2	2.94118	416928, 101747454	0.0687366	1
GOTERM_MF_DIRECT	GO:0031267	small GTPase binding	3	4.41176	417779, 427612, 421949	0.0777254	1
GOTERM_CC_DIRECT	GO:0005667	transcription factor complex	3	4.41176	420996, 373907, 417966	0.0820634	1
GOTERM_BP_DIRECT	GO:0050731	positive regulation of peptidyl-tyrosine phosphorylation	2	2.94118	386580, 414741	0.0851818	1

## Sheet: NK cells-GO and KEGG
ONTOLOGY	ID	Description	Count	GeneRatio(%)	Genes	PValue	FDR
GOTERM_BP_DIRECT	GO:0035556	intracellular signal transduction	5	12.8205	416693, 415419, 418506, 424761, 424782	0.00429927	0.640592
GOTERM_MF_DIRECT	GO:0000978	RNA polymerase II core promoter proximal region sequence-specific DNA binding	6	15.3846	420092, 420996, 421140, 418817, 395680, 771337	0.0172034	1
GOTERM_MF_DIRECT	GO:0019901	protein kinase binding	3	7.69231	421688, 415419, 395680	0.0376774	1
GOTERM_MF_DIRECT	GO:0005085	guanyl-nucleotide exchange factor activity	3	7.69231	416693, 418506, 424761	0.0510612	1
GOTERM_CC_DIRECT	GO:0005634	nucleus	13	33.3333	374116, 415419, 420092, 395554, 770592, 421140, 418917, 426617, 419932, 420996, 421843, 395680, 771337	0.0602228	0.820203
GOTERM_BP_DIRECT	GO:0000165	MAPK cascade	2	5.12821	421688, 395680	0.0698269	1
GOTERM_CC_DIRECT	GO:0030864	cortical actin cytoskeleton	2	5.12821	768420, 428455	0.0710396	0.820203
GOTERM_BP_DIRECT	GO:0035025	positive regulation of Rho protein signal transduction	2	5.12821	416693, 418506	0.0743102	1
GOTERM_CC_DIRECT	GO:0005829	cytosol	7	17.9487	768655, 415419, 421843, 423112, 418817, 418917, 373997	0.0744434	0.820203
GOTERM_CC_DIRECT	GO:0005737	cytoplasm	12	30.7692	374116, 768655, 420321, 415419, 416507, 416083, 419932, 395554, 770592, 423112, 418917, 373997	0.0781146	0.820203
GOTERM_MF_DIRECT	GO:0000981	RNA polymerase II transcription factor activity, sequence-specific DNA binding	5	12.8205	420092, 420996, 418817, 395680, 771337	0.0801818	1
GOTERM_BP_DIRECT	GO:0001755	neural crest cell migration	2	5.12821	768420, 415945	0.0876347	1

## Sheet: B cells-GO and KEGG
ONTOLOGY	ID	Description	Count	GeneRatio(%)	Genes	PValue	FDR

[truncated: 1 more sheets: erythrocytes-GO and KEGG]
