# Supplementary material for: Integrating Single-Cell RNA-Seq and ATAC-Seq Analysis Reveals Uterine Cell Heterogeneity and Regulatory Networks Linked to Pimpled Eggs in Chickens
Source: Int J Mol Sci. 2024 Dec 15;25(24):13431. doi: 10.3390/ijms252413431 (PMC11679886; doi:10.3390/ijms252413431)
Supplement: Supplementary file 1 [file ijms-25-13431-s001.zip › Supplementary Table8.xlsx]

## Sheet: Table S8a
Table S8a. Complete List of TFs Inferred by SCENIC and Their Predicted Target Genes
TF	gene	highConfAnnot	nMotifs	bestMotif	NES	motifDb	coexModule	spearCor	CoexWeight
GABPB1	GALNTL6	FALSE	11	dbcorrdb__POLR2A__ENCSR000EEM_1__m1	3.98	500bp	w0.001	0.0300028	0.00221291
IRF7	WWP2	TRUE	8	transfac_pro__M00972	3.12	10kb	top50perTarget	0.0300071	0.00408831
MYC	ZBTB5	FALSE	36	dbcorrdb__POLR2A__ENCSR000EAM_1__m1	4.82	10kb	w0.001	0.0300133	0.00143779
RAD21	CPNE8	FALSE	1	predrem__nrMotif2348	3.47	10kb	w0.001	0.0300146	0.00117483
YY2	L3MBTL1	TRUE	2	taipale_cyt_meth__YY2_NKCCGCCATTTTGN_FL	3.24	10kb	w0.001	0.0300192	0.00215617
EZH2	CHPF	FALSE	11	predrem__nrMotif2348	3.8	500bp	w0.001	0.0300224	0.00126495
SREBF1	ZGPAT	FALSE	6	dbcorrdb__SIN3A__ENCSR000BLR_1__m2	3.87	10kb	w0.001	0.0300236	0.0010038
ATF3	CLCN5	FALSE	3	dbcorrdb__BRCA1__ENCSR000EDB_1__m1	3.16	500bp	w0.001	0.0300255	0.00265293
MAX	CDH11	FALSE	16	dbcorrdb__POLR2A__ENCSR000EZL_1__m1	4.63	10kb	w0.001	0.0300378	0.00440713
EZH2	CIDEA	FALSE	4	predrem__nrMotif2348	3.8	500bp	w0.001	0.0300409	0.00190344
FOXN2	WIPF1	FALSE	1	taipale_cyt_meth__FOXI1_NANGTAAACAAN_FL_meth	3.08	10kb	top50perTarget	0.0300426	0.00331391
NR3C1	ASB1	TRUE	10	transfac_pro__M04760	3.09	500bp	w0.001	0.0300433	0.00118858
SREBF2	CYP7B1	FALSE	1	dbcorrdb__PHF8__ENCSR000AQH_1__m1	3.25	500bp	w0.001	0.0300455	0.00114713
MXI1	FAM131B	FALSE	10	dbcorrdb__POLR2A__ENCSR000EHP_1__m1	3.68	500bp	w0.001	0.0300457	0.00167164
EGR1	TTLL13	FALSE	2	predrem__nrMotif2348	3.78	10kb	w0.001	0.0300457	0.00221894
TAF7	HSPBAP1	FALSE	1	dbcorrdb__POLR2A__ENCSR000BHZ_1__m1	3.26	500bp	w0.001	0.0300464	0.00168292
MYC	SLC30A7	FALSE	31	dbcorrdb__POLR2A__ENCSR000EAM_1__m1	4.82	10kb	w0.001	0.0300484	0.00162347
SREBF2	ACBD6	FALSE	3	dbcorrdb__PHF8__ENCSR000AQH_1__m1	3.25	500bp	w0.001	0.0300491	0.00104554
XRCC4	RFFL	FALSE	3	dbcorrdb__POLR2A__ENCSR000BHH_1__m1	3.7	500bp	w0.001	0.0300556	0.0010823
CTCF	PNPT1	FALSE	10	dbcorrdb__POLR2A__ENCSR000BHH_1__m1	4.05	500bp	w0.001	0.0300589	0.00116284
JUND	TTLL10	FALSE	1	dbcorrdb__ATF3__ENCSR000DOG_1__m1	3.42	10kb	top50perTarget	0.0300624	0.00308456
ATF3	FASTKD2	FALSE	1	dbcorrdb__POLR2A__ENCSR000BGD_1__m1	3.22	10kb	w0.001	0.0300663	0.0027481
MYC	CNTNAP2	FALSE	1	dbcorrdb__RBBP5__ENCSR000AQI_1__m1	3.36	500bp	w0.001	0.0300672	0.00106755
MXI1	UAP1	FALSE	3	dbcorrdb__PHF8__ENCSR000AQH_1__m1	3.7	500bp	w0.001	0.0300714	0.00124521
ZNF143	PRPF4	FALSE	6	dbcorrdb__HCFC1__ENCSR000ECH_1__m3	3.33	500bp	w0.001	0.0300751	0.00137068
HSF2	SPINK5	TRUE	7	transfac_pro__M07855	6.03	10kb	w0.005Andtop3sd	0.0300754	0.00519935
SRF	DFFA	FALSE	1	dbcorrdb__SIN3A__ENCSR000BGL_1__m1	3.07	500bp	w0.001	0.0300761	0.00103545
GABPA	EPSTI1	FALSE	2	dbcorrdb__POLR2A__ENCSR000DKT_1__m1	3.86	500bp	w0.001	0.0300793	0.00111635
ETV5	ZNF335	TRUE	123	cisbp__M4952	3.58	500bp	w0.001	0.0300838	0.00203264
ELF2	MAP3K3	FALSE	9	cisbp__M4505	3.27	10kb	w0.001	0.0300849	0.00102817
GABPA	XPNPEP3	TRUE	109	dbcorrdb__GABPA__ENCSR000BJK_1__m1	5.07	10kb	w0.001	0.0300861	0.00164867
EGR3	SOX11	TRUE	1	transfac_pro__M05333	3.06	500bp	w0.001	0.0300881	0.00111304
EZH2	CCDC152	FALSE	5	dbcorrdb__POLR2A__ENCSR000EHP_1__m1	3.22	500bp	w0.001	0.0300937	0.00121635
MYC	CMTM7	FALSE	10	dbcorrdb__POLR2A__ENCSR000EAM_1__m1	4.82	10kb	w0.001	0.0300945	0.00110438
SOX8	SHKBP1	FALSE	1	taipale__SOX10_full_ATGAATTGCAGTCAT	3.4	10kb	w0.001	0.0300955	0.002687
MXI1	PAPLN	FALSE	6	dbcorrdb__POLR2A__ENCSR000DMK_1__m1	3.64	500bp	w0.001	0.0300977	0.00145225
YY2	SOX6	FALSE	1	dbcorrdb__POLR2A__ENCSR000BQB_1__m2	3.37	10kb	top1sd	0.0301002	0.00253659
EGR1	ASS1	FALSE	1	transfac_pro__M09084	3.47	10kb	w0.001	0.0301058	0.00194128
FOXP2	CNST	FALSE	1	dbcorrdb__POLR2A__ENCSR000BGO_1__m1	3.25	500bp	w0.001	0.0301063	0.0012721
HDAC2	COQ5	FALSE	1	dbcorrdb__MAFK__ENCSR000DYV_1__m3	3.21	10kb	w0.001	0.0301087	0.00126688
E2F6	TUBG1	FALSE	1	dbcorrdb__POLR2A__ENCSR000EBC_1__m1	3.15	10kb	w0.001	0.0301087	0.00158691
ATF3	ATP8A1	FALSE	4	jaspar__MA1005.1	3.64	10kb	w0.001	0.0301142	0.00437088
XRCC4	EIF4EBP2	FALSE	1	predrem__nrMotif2348	3.52	10kb	w0.001	0.0301157	0.00180157
BRF1	NUP54	FALSE	2	predrem__nrMotif2348	4.06	10kb	w0.001	0.0301174	0.00107457
BRF1	MID1	FALSE	1	dbcorrdb__POLR2A__ENCSR000BHH_1__m1	3.36	500bp	w0.001	0.0301212	0.00107006
ELK4	LIAS	FALSE	1	dbcorrdb__POLR2AphosphoS5__ENCSR000BIF_1__m1	3.05	500bp	w0.001	0.0301218	0.00107882
ATF3	RALY	FALSE	6	jaspar__MA1005.1	3.64	10kb	w0.001	0.0301224	0.00305655
SREBF2	GINS3	FALSE	4	dbcorrdb__PHF8__ENCSR000AQH_1__m1	3.25	500bp	w0.001	0.0301243	0.00120031
ETV4	CAPN1	FALSE	3	taipale_cyt_meth__ELF4_NACCMGGAAGTN_eDBD_meth	3.49	10kb	top1sd	0.0301372	0.00283512
ELF2	CEP135	FALSE	15	dbcorrdb__PML__ENCSR000BQM_1__m1	3.57	500bp	w0.001	0.0301379	0.00102917
ATF3	DVL1	TRUE	2	dbcorrdb__ATF3__ENCSR000BKE_1__m2	3.16	500bp	top50perTarget	0.0301413	0.0034561
RXRA	MAP3K8	TRUE	3	transfac_pro__M00766	5.19	10kb	top50perTarget	0.0301444	0.00391164
ATF3	SMARCAL1	FALSE	1	dbcorrdb__BRCA1__ENCSR000EDB_1__m1	3.16	500bp	w0.001	0.0301449	0.00235294
MYC	DAZAP2	FALSE	14	dbcorrdb__GABPA__ENCSR000BJK_1__m1	4.75	10kb	w0.001	0.0301456	0.00117566
MAX	DIABLO	FALSE	24	dbcorrdb__POLR2A__ENCSR000EZL_1__m1	4.63	10kb	w0.001	0.0301483	0.00390921
RBBP5	NAF1	FALSE	19	dbcorrdb__POLR2A__ENCSR000EBG_1__m1	4.18	500bp	w0.001	0.0301507	0.00135231
HSF2	PNPLA6	TRUE	4	transfac_pro__M07855	6.03	10kb	w0.005Andtop3sd	0.0301558	0.00606629
ATF1	DNAJC24	FALSE	1	dbcorrdb__POLR2AphosphoS2__ENCSR000ECT_1__m1	3.26	10kb	w0.001	0.0301562	0.00138252
SUZ12	TMED3	FALSE	1	dbcorrdb__POLR2A__ENCSR000DKT_1__m1	3.67	500bp	w0.001	0.0301576	0.00111965
SPI1	PAPD7	TRUE	6	cisbp__M5863	5.16	10kb	w0.001	0.0301577	0.00349949
IRF7	ERBB4	FALSE	2	taipale__IRF5_full_CCGAAACCGAAACY	3.27	10kb	w0.001	0.0301587	0.0016231
ATF3	POLG2	FALSE	1	dbcorrdb__BRCA1__ENCSR000EDB_1__m1	3.16	500bp	w0.001	0.0301612	0.00274684
SREBF2	OSR1	FALSE	8	predrem__nrMotif2348	3.4	10kb	w0.001	0.0301641	0.00149035
SREBF2	KDELR3	FALSE	4	dbcorrdb__PHF8__ENCSR000AQH_1__m1	3.25	500bp	w0.001	0.030167	0.00108869
SRF	RECQL5	FALSE	1	dbcorrdb__SIN3A__ENCSR000BGL_1__m1	3.07	500bp	w0.001	0.0301673	0.00121643
EGR1	DVL1	FALSE	1	predrem__nrMotif2348	3.78	10kb	w0.001	0.0301696	0.00235547
CREB5	IL1RAPL1	FALSE	1	transfac_pro__M07692	3.24	10kb	top50perTarget	0.0301706	0.00400274
CREB1	C7orf50	FALSE	1	factorbook__CREB-ext	3.05	500bp	w0.001	0.0301709	0.0012193
GABPA	PPM1F	TRUE	32	transfac_pro__M00341	4.59	10kb	w0.001	0.030174	0.00229995
CEBPB	KIAA0895	FALSE	1	dbcorrdb__POLR2A__ENCSR000BHH_1__m1	3.89	500bp	w0.001	0.030177	0.00143347
KDM5B	NUP214	FALSE	6	dbcorrdb__POLR2A__ENCSR000EBK_1__m1	3.37	500bp	w0.001	0.0301799	0.00231703
EHF	PLAA	FALSE	3	cisbp__M0711	3.06	500bp	w0.001	0.0301803	0.00198308
CEBPB	DZIP1	FALSE	2	dbcorrdb__GABPA__ENCSR000BJK_1__m1	4.42	10kb	w0.001	0.0301846	0.00181578
GABPA	SOD3	FALSE	2	dbcorrdb__TAF1__ENCSR000BKS_1__m1	3.79	500bp	w0.001	0.0301903	0.00211534
GABPB1	ALKBH8	TRUE	87	swissregulon__hs__ELK1_4_GABP_A_B1_.p3	3.17	10kb	w0.001	0.0301973	0.00127494
NR5A2	GNPNAT1	FALSE	1	hocomoco__RARA_MOUSE.H11MO.0.A	3.75	10kb	w0.001	0.0302042	0.00123843
MXI1	PLXNA4	FALSE	18	dbcorrdb__CHD2__ENCSR000EBT_1__m1	3.86	10kb	top1sd	0.0302046	0.00247217
RAD21	ATP2A3	FALSE	1	dbcorrdb__SMARCA4__ENCSR000EZC_1__m9	3.38	10kb	w0.001	0.0302073	0.00100318
ELF2	RAI1	FALSE	5	cisbp__M4462	3.2	10kb	w0.001	0.030212	0.0010375
MYC	TFB1M	FALSE	41	dbcorrdb__POLR2A__ENCSR000EAM_1__m1	4.82	10kb	w0.001	0.0302228	0.00211906
SREBF2	TOP3B	FALSE	13	dbcorrdb__ZNF384__ENCSR000EFP_1__m1	3.43	10kb	w0.001	0.0302245	0.00132965
TAF7	DEDD	FALSE	3	dbcorrdb__POLR2A__ENCSR000DKT_1__m1	3.8	10kb	w0.001	0.0302268	0.00179577
MYC	RSPRY1	FALSE	3	dbcorrdb__GABPA__ENCSR000BHS_1__m1	4.1	10kb	w0.001	0.0302273	0.00126317
MAFK	TESC	FALSE	2	dbcorrdb__ZNF384__ENCSR000DYP_1__m1	3.42	10kb	w0.001	0.0302274	0.00166299
TAF1	ZNF395	TRUE	32	dbcorrdb__TAF1__ENCSR000BKS_1__m2	3.28	500bp	w0.001	0.03023	0.00130808
HDAC2	RARB	FALSE	6	dbcorrdb__POLR2A__ENCSR000EBG_1__m1	3.42	500bp	w0.001	0.0302322	0.00118246
SREBF2	RNF41	FALSE	12	dbcorrdb__SMARCA4__ENCSR000EZC_1__m9	3.63	10kb	w0.001	0.0302323	0.00120503
SMARCA4	HOMER1	FALSE	8	dbcorrdb__GABPA__ENCSR000BJK_1__m1	5.07	10kb	w0.001	0.0302339	0.00136784
HDAC2	FAM189A1	FALSE	1	predrem__nrMotif2348	3.41	10kb	w0.001	0.0302343	0.00108806
XRCC4	PAPSS2	FALSE	1	predrem__nrMotif2348	3.52	10kb	w0.001	0.030235	0.00179201
NRF1	PON1	FALSE	1	dbcorrdb__POLR2A__ENCSR000BGO_1__m1	3.82	500bp	top1sd	0.030245	0.00287586
EGR3	DLG3	TRUE	1	transfac_pro__M05333	3.06	500bp	w0.001	0.0302464	0.00157918
NR1H3	ETS1	FALSE	1	dbcorrdb__MYBL2__ENCSR000BRO_1__m1	3.71	10kb	top1sd	0.0302469	0.00307228
XRCC4	WRNIP1	FALSE	6	dbcorrdb__POLR2A__ENCSR000BHH_1__m1	3.7	500bp	w0.001	0.0302498	0.00170708
ATF1	CLIC5	FALSE	1	dbcorrdb__POLR2AphosphoS2__ENCSR000ECT_1__m1	3.26	10kb	w0.001	0.0302542	0.00114475
KLF3	CD9	FALSE	1	swissregulon__hs__ZNF148.p2	3.24	10kb	top50perTarget	0.0302548	0.00526711
EZH2	KCNH1	FALSE	1	predrem__nrMotif2348	3.8	500bp	w0.001	0.0302553	0.00104112
ZMIZ1	PI4K2A	FALSE	1	dbcorrdb__POLR2A__ENCSR000BHH_1__m1	3.05	500bp	w0.001	0.0302555	0.00365198
RCOR1	C12orf73	FALSE	1	dbcorrdb__BRCA1__ENCSR000EDB_1__m1	3.15	500bp	w0.001	0.0302613	0.00131906
SRF	PRKAA1	FALSE	2	cisbp__M4568	3.33	10kb	w0.001	0.0302627	0.00149071
ATF3	ATP13A2	FALSE	1	dbcorrdb__POLR2A__ENCSR000BHN_1__m1	3.08	10kb	w0.001	0.0302652	0.00319051
MXI1	TRMT2A	FALSE	35	dbcorrdb__POLR2A__ENCSR000EBG_1__m1	3.76	500bp	w0.001	0.030266	0.00202938
MYC	ANKRD54	FALSE	6	dbcorrdb__HCFC1__ENCSR000ECH_1__m3	3.54	500bp	w0.001	0.0302701	0.00129631
EZH2	RIMS1	FALSE	7	predrem__nrMotif2348	3.8	500bp	w0.001	0.0302721	0.00208282
SREBF2	EBF1	FALSE	15	dbcorrdb__SMARCA4__ENCSR000EZC_1__m9	3.63	10kb	w0.001	0.0302756	0.00192395
ATF1	WNT5B	FALSE	1	dbcorrdb__POLR2AphosphoS2__ENCSR000ECT_1__m1	3.26	10kb	w0.001	0.030289	0.00173211
RBBP5	FUCA2	FALSE	5	dbcorrdb__SIN3A__ENCSR000BLR_1__m2	4.65	10kb	w0.001	0.0302903	0.00219574
ELK4	PDLIM7	TRUE	43	dbcorrdb__ELK4__ENCSR000EVB_1__m1	3.76	500bp	w0.001	0.0302922	0.00233586
E2F4	HAT1	TRUE	11	dbcorrdb__E2F4__ENCSR000EWL_1__m1	3.11	500bp	w0.001	0.0302924	0.00124845
MAFK	FHOD1	FALSE	6	dbcorrdb__ZNF384__ENCSR000DYP_1__m1	3.42	10kb	w0.001	0.0302925	0.00248255
XRCC4	EXOSC10	FALSE	1	dbcorrdb__POLR2A__ENCSR000BHH_1__m1	3.7	500bp	w0.001	0.0302925	0.00227816
TMEM33	PKP3	FALSE	2	cisbp__M2256	3.49	10kb	top3sd	0.0302932	0.00439225
CREB1	ROR2	FALSE	1	factorbook__CREB-ext	3.05	500bp	w0.001	0.0302955	0.00110454
SRF	ZNF503	FALSE	1	dbcorrdb__SIN3A__ENCSR000BGL_1__m1	3.07	500bp	w0.001	0.0302985	0.00114617
ETV5	SNTB1	FALSE	2	dbcorrdb__TAF1__ENCSR000BGS_1__m2	3.11	10kb	w0.001	0.0302989	0.00141668
ETV3	ZMPSTE24	TRUE	136	cisbp__M0713	5.01	10kb	w0.001	0.0302991	0.00131569
MXI1	RABEPK	FALSE	31	dbcorrdb__POLR2A__ENCSR000EBG_1__m1	3.76	500bp	w0.001	0.0302995	0.00107427
ZBTB7A	IDS	FALSE	1	dbcorrdb__IRF1__ENCSR000EGT_1__m1	3.01	500bp	w0.001	0.0303002	0.00101902
E2F4	EXOSC5	TRUE	12	dbcorrdb__E2F4__ENCSR000EWL_1__m1	3.11	500bp	w0.001	0.0303043	0.00114855
FOXP2	LMF2	FALSE	1	dbcorrdb__POLR2A__ENCSR000BGO_1__m1	3.25	500bp	w0.001	0.0303051	0.00128881
CEBPB	RNF123	FALSE	1	dbcorrdb__POLR2A__ENCSR000BHH_1__m1	3.89	500bp	w0.001	0.0303063	0.00154877
MYC	PGM3	FALSE	42	dbcorrdb__POLR2A__ENCSR000EAM_1__m1	4.82	10kb	w0.001	0.0303066	0.00145315
ETV5	INTS10	FALSE	6	dbcorrdb__TAF1__ENCSR000BGS_1__m2	3.7	500bp	w0.001	0.0303068	0.00138821
ATF3	GLT8D1	FALSE	1	jaspar__MA1005.1	3.64	10kb	w0.001	0.0303099	0.00220225
MAX	RANBP17	FALSE	10	dbcorrdb__POLR2A__ENCSR000EBG_1__m1	3.96	500bp	w0.001	0.0303151	0.00283886
SPDEF	CDC16	FALSE	23	transfac_pro__M02058	4.88	10kb	w0.001	0.0303171	0.00360419
ETV3	SLC26A5	FALSE	2	cisbp__M6213	3.47	10kb	w0.001	0.0303187	0.00104514
RBBP5	CSK	TRUE	34	dbcorrdb__RBBP5__ENCSR000AQI_1__m1	3.79	500bp	w0.001	0.0303219	0.00100482
CREB1	SLC25A46	FALSE	10	dbcorrdb__POLR2A__ENCSR000EAR_1__m1	4.59	500bp	w0.001	0.0303261	0.00135045
GABPA	MYLK3	TRUE	56	cisbp__M4505	5.2	10kb	w0.001	0.0303277	0.00124572
MYC	SMNDC1	FALSE	38	dbcorrdb__POLR2A__ENCSR000EAM_1__m1	4.82	10kb	w0.001	0.0303343	0.00109286
HDAC2	SLC1A4	FALSE	7	dbcorrdb__POLR2A__ENCSR000EBG_1__m1	3.52	10kb	w0.001	0.0303387	0.00102913
MXI1	SLC46A3	FALSE	19	dbcorrdb__POLR2A__ENCSR000DMK_1__m1	3.64	500bp	w0.001	0.0303387	0.00110027
CREB1	FPGS	FALSE	1	factorbook__CREB-ext	3.05	500bp	w0.001	0.0303399	0.00100967
ATF1	LPGAT1	FALSE	1	dbcorrdb__POLR2AphosphoS2__ENCSR000ECT_1__m1	3.26	10kb	w0.001	0.0303417	0.00159535
IRF8	MAPK9	TRUE	2	tfdimers__MD00007	3.28	10kb	top50perTarget	0.0303424	0.00334872
XRCC4	SLCO2A1	FALSE	10	dbcorrdb__POLR2A__ENCSR000BHH_1__m1	3.7	500bp	w0.001	0.030345	0.00134768
EHF	SCNM1	FALSE	3	cisbp__M0711	3.06	500bp	w0.001	0.0303474	0.00310308
ETV5	GALNT13	TRUE	5	transfac_pro__M07703	4.29	10kb	w0.001	0.0303475	0.00139624
ETV3	EIF4E3	TRUE	42	flyfactorsurvey__Ets21c_SANGER_5_FBgn0005660	4.17	10kb	w0.001	0.0303504	0.0010941
GABPA	PI4K2A	TRUE	42	jaspar__MA0062.2	4.84	10kb	w0.001	0.030361	0.00115406
SRF	FMR1NB	FALSE	2	dbcorrdb__SIN3A__ENCSR000BGL_1__m1	3.15	10kb	w0.001	0.0303665	0.0010483
ELK3	FBXO32	FALSE	3	transfac_pro__M07211	3.36	10kb	w0.001	0.0303667	0.00329824
FOXP2	PHLDA1	FALSE	1	dbcorrdb__POLR2A__ENCSR000BGO_1__m1	3.25	500bp	w0.001	0.030369	0.00116175
CEBPB	TBL3	FALSE	2	dbcorrdb__GABPA__ENCSR000BJK_1__m1	4.42	10kb	w0.001	0.0303718	0.00105528
TAF7	REPS2	FALSE	3	dbcorrdb__POLR2A__ENCSR000DKT_1__m1	3.8	10kb	w0.001	0.0303721	0.00163639
NR3C1	FEM1C	TRUE	20	transfac_pro__M04760	3.09	500bp	w0.001	0.0303722	0.00110619
MYC	LARP1B	FALSE	5	dbcorrdb__HCFC1__ENCSR000ECH_1__m3	3.54	500bp	w0.001	0.0303761	0.00102748
NFATC2	TRAF6	FALSE	1	transfac_pro__M07264	3.11	10kb	w0.001	0.0303774	0.00108195
XRCC4	FAM117A	FALSE	2	dbcorrdb__POLR2A__ENCSR000BGO_1__m1	3.2	500bp	w0.001	0.0303896	0.00104194
HOXB2	PLAG1	TRUE	1	taipale_tf_pairs__HOXB2_ELK3_RSCGGAAGTMRTTA_CAP	3	10kb	w0.001	0.0303911	0.00169606
ATF3	RTTN	FALSE	4	jaspar__MA1002.1	3.25	10kb	w0.001	0.0303935	0.00246784
ATF3	PECAM1	FALSE	1	dbcorrdb__POLR2A__ENCSR000BHN_1__m1	3.08	10kb	w0.001	0.0303972	0.00251171
EGR1	CCDC47	FALSE	1	transfac_pro__M09084	3.47	10kb	w0.001	0.0303989	0.00270404
HDAC2	ARHGAP8	FALSE	1	dbcorrdb__MAFK__ENCSR000DYV_1__m3	3.21	10kb	w0.001	0.0303993	0.00156326
YY2	CD9	FALSE	1	dbcorrdb__POLR2A__ENCSR000BQB_1__m2	3.37	10kb	top1sd	0.0304055	0.00382367
RFX2	CD247	FALSE	1	transfac_pro__M07123	3.21	10kb	top50perTargetAndtop1sd	0.030407	0.00421431
BCLAF1	PRDM1	TRUE	11	transfac_pro__M04704	3.37	10kb	w0.001	0.0304108	0.00131935
RBBP5	GNPDA2	FALSE	12	dbcorrdb__POLR2A__ENCSR000BJM_1__m1	4.65	500bp	w0.001	0.0304201	0.00139364
EGR1	ZNF410	FALSE	1	predrem__nrMotif2348	3.78	10kb	w0.001	0.0304215	0.00571197
ATF3	BTAF1	FALSE	3	dbcorrdb__POLR2A__ENCSR000EFK_1__m1	3.37	10kb	w0.001	0.0304249	0.00275598
SREBF1	PPM1F	FALSE	2	dbcorrdb__POLR2A__ENCSR000DMK_1__m1	3.64	500bp	w0.001	0.0304281	0.00110366
HDAC2	ALG2	FALSE	1	dbcorrdb__POLR2A__ENCSR000BHH_1__m1	3.4	500bp	w0.001	0.0304317	0.00160381
IRF4	ERAP1	TRUE	1	taipale_cyt_meth__IRF4_NYGAAASYGAAASYN_FL_meth_repr	3.26	10kb	w0.001	0.030441	0.00143825
BCLAF1	FOXJ1	FALSE	5	dbcorrdb__PML__ENCSR000BQM_1__m1	3.49	500bp	w0.001	0.0304479	0.00187548
EGR1	LGMN	FALSE	2	predrem__nrMotif2348	3.78	10kb	w0.001	0.0304485	0.00312528
HDAC2	TAP2	FALSE	8	dbcorrdb__POLR2A__ENCSR000EBG_1__m1	3.52	10kb	w0.001	0.0304495	0.0010002
ELK4	CCDC148	FALSE	8	dbcorrdb__ELK1__ENCSR000EFU_1__m2	3.8	500bp	w0.001	0.0304513	0.00133767
SPI1	DCTN2	FALSE	1	hocomoco__EHF_HUMAN.H11MO.0.B	4.15	10kb	w0.001	0.0304518	0.00158226
RAD21	SLC7A11	FALSE	5	dbcorrdb__ZNF384__ENCSR000EFP_1__m1	3.69	10kb	w0.001	0.0304535	0.00138505
ATF3	UNKL	FALSE	3	jaspar__MA1005.1	3.64	10kb	w0.001	0.0304554	0.00288555
FOXP2	DSCR3	FALSE	1	dbcorrdb__POLR2A__ENCSR000BGO_1__m1	3.25	500bp	w0.001	0.0304562	0.00203051
SREBF2	PCSK5	FALSE	3	predrem__nrMotif2348	3.4	10kb	w0.001	0.0304564	0.0012267
CTCF	USP30	FALSE	13	dbcorrdb__POLR2A__ENCSR000BHH_1__m1	4.05	500bp	w0.001	0.0304596	0.00108666
MAX	MIIP	FALSE	8	dbcorrdb__PHF8__ENCSR000AQH_1__m1	4.43	500bp	w0.001	0.030461	0.00150871
FOXN2	SERTAD4	FALSE	1	taipale_cyt_meth__FOXI1_NANGTAAACAAN_FL_meth	3.08	10kb	top50perTarget	0.0304615	0.00608582
KDM5A	CSRNP3	FALSE	1	homer__CAAGATGGCGGC_YY1	3.01	10kb	w0.001	0.0304624	0.00104704
ETS1	WDR70	FALSE	2	cisbp__M6204	3.36	500bp	w0.001	0.0304677	0.00134386
ATF1	FZD7	FALSE	1	dbcorrdb__POLR2AphosphoS2__ENCSR000ECT_1__m1	3.26	10kb	w0.001	0.0304734	0.00128438
SPI1	PIK3CG	TRUE	6	taipale__SPI1_full_AAAAAGCGGAAGTN_repr	5.75	10kb	w0.001	0.0304751	0.00123265
FOXP2	FBXO33	FALSE	1	dbcorrdb__POLR2A__ENCSR000BGO_1__m1	3.25	500bp	w0.001	0.0304824	0.00168727
UBTF	PIK3C3	FALSE	11	dbcorrdb__SIN3A__ENCSR000BGL_1__m1	3.81	10kb	w0.001	0.0304847	0.00107662
ATF3	GRK5	FALSE	5	jaspar__MA1005.1	3.64	10kb	w0.001	0.0304932	0.00118818
EGR1	HSF1	FALSE	1	predrem__nrMotif2348	3.78	10kb	w0.001	0.030497	0.00245681
BRF1	RND3	FALSE	1	predrem__nrMotif2348	4.06	10kb	w0.001	0.0305016	0.00140549
MYC	AAMP	FALSE	6	dbcorrdb__GABPA__ENCSR000BJK_1__m1	3.31	500bp	w0.001	0.0305068	0.00152732
SREBF1	TRIM33	FALSE	7	dbcorrdb__POLR2A__ENCSR000BHH_1__m1	4.08	500bp	w0.001	0.0305121	0.00154567
FOXP2	MBD4	FALSE	1	dbcorrdb__POLR2A__ENCSR000BGO_1__m1	3.25	500bp	w0.001	0.0305155	0.00130241
EZH2	GJB6	FALSE	1	predrem__nrMotif2348	3.25	10kb	w0.001	0.0305166	0.0010894
E2F6	CAPN7	FALSE	37	dbcorrdb__HCFC1__ENCSR000ECH_1__m3	4.34	500bp	w0.001	0.0305193	0.00165468
ETV5	TMEM126A	FALSE	16	taipale_cyt_meth__ELK1_NACCGGAAGTN_eDBD	4.15	10kb	w0.001	0.0305276	0.00145329
ATF3	TMCO1	FALSE	2	dbcorrdb__POLR2A__ENCSR000EFK_1__m1	3.37	10kb	w0.001	0.0305279	0.0025409
MYC	TDG	FALSE	10	dbcorrdb__POLR2A__ENCSR000EAM_1__m1	4.82	10kb	w0.001	0.0305372	0.00112604
ZNF143	TP53INP1	FALSE	5	dbcorrdb__ETS1__ENCSR000BPU_1__m2	4.77	10kb	w0.001	0.0305421	0.00201486
KDM5B	ORC6	FALSE	2	dbcorrdb__POLR2A__ENCSR000EBK_1__m1	3.37	500bp	w0.001	0.0305429	0.00140964
ETS1	PRICKLE1	TRUE	7	transfac_pro__M07211	3.99	10kb	w0.001	0.0305587	0.00138315
MYC	MAP3K9	FALSE	5	dbcorrdb__POLR2A__ENCSR000EAM_1__m1	4.82	10kb	w0.001	0.03056	0.00121437
RFX3	RDM1	TRUE	1	taipale_tf_pairs__RFX3_HES7_NRGCAACNNNCRCGYGNN_CAP_repr	4.04	500bp	top1sd	0.0305648	0.00446136
MYC	TNPO3	FALSE	24	dbcorrdb__POLR2A__ENCSR000EAM_1__m1	4.82	10kb	w0.001	0.0305701	0.00214325
MYC	SLC46A3	FALSE	20	dbcorrdb__POLR2A__ENCSR000EAM_1__m1	4.82	10kb	w0.001	0.0305712	0.00193016
E2F4	PARS2	TRUE	11	dbcorrdb__E2F4__ENCSR000EWL_1__m1	3.11	500bp	w0.001	0.0305725	0.00125085
SMARCA4	RNF150	FALSE	3	dbcorrdb__HCFC1__ENCSR000ECH_1__m3	4.41	10kb	w0.001	0.0305729	0.00108575
IRF8	IPP	FALSE	3	hocomoco__IRF4_HUMAN.H11MO.0.A	3.58	500bp	w0.005Andtop1sd	0.0305762	0.00921232
IRF4	HIVEP3	TRUE	1	taipale_cyt_meth__IRF4_NYGAAASYGAAASYN_FL_meth_repr	3.26	10kb	w0.001	0.0305771	0.00172647
BCLAF1	RGL2	TRUE	60	transfac_pro__M04704	3.37	10kb	w0.001	0.0305776	0.00154788
SREBF2	GALNT13	FALSE	3	predrem__nrMotif2348	3.4	10kb	w0.001	0.0305796	0.00107752
ATF3	CEBPB	FALSE	1	dbcorrdb__POLR2A__ENCSR000BHN_1__m1	3.08	10kb	w0.001	0.0305807	0.00212203
SMARCA4	RGS9	FALSE	2	dbcorrdb__ZNF384__ENCSR000EFP_1__m1	3.89	10kb	w0.001	0.0305818	0.00109965
EGR1	ANXA6	FALSE	1	predrem__nrMotif2348	3.78	10kb	w0.001	0.030586	0.00200006
HDAC2	SP2	FALSE	4	predrem__nrMotif2348	3.41	10kb	w0.001	0.0305939	0.00103459
CEBPB	RCOR3	FALSE	2	dbcorrdb__POLR2A__ENCSR000BHH_1__m1	3.89	500bp	w0.001	0.0306105	0.00303721
ETV5	CCDC47	TRUE	114	transfac_pro__M07703	4.29	10kb	w0.001	0.0306114	0.00182848
RAD21	DHODH	FALSE	6	dbcorrdb__ZNF384__ENCSR000EFP_1__m1	3.69	10kb	w0.001	0.0306146	0.00140013
TEF	SUPV3L1	FALSE	1	cisbp__M5496	3.09	10kb	w0.001	0.0306195	0.00206286
CEBPB	TBRG4	FALSE	4	dbcorrdb__GABPA__ENCSR000BJK_1__m1	4.42	10kb	w0.001	0.0306202	0.00143016
EGR1	NPHP4	FALSE	1	predrem__nrMotif2348	3.78	10kb	w0.001	0.030621	0.0024717
SPI1	SLC48A1	TRUE	3	taipale__SPI1_full_AAAAAGCGGAAGTN_repr	5.75	10kb	w0.001	0.0306216	0.0010234
EGR3	SHB	TRUE	1	transfac_pro__M05333	3.06	500bp	w0.001	0.0306241	0.00179801
GABPB1	NELL2	FALSE	1	dbcorrdb__ELK1__ENCSR000ECI_1__m1	3.11	500bp	w0.001	0.0306261	0.00121426
SUZ12	METTL9	FALSE	1	dbcorrdb__POLR2A__ENCSR000DKT_1__m1	3.67	500bp	w0.001	0.0306359	0.00107643
UBTF	HK3	FALSE	1	dbcorrdb__GABPA__ENCSR000BJK_1__m1	3.24	500bp	w0.001	0.0306395	0.0015164
JDP2	EXD2	FALSE	5	cisbp__M0367	5.41	10kb	top50perTargetAndtop1sd	0.0306429	0.00398012
ETS1	MCTS1	FALSE	5	hocomoco__FLI1_HUMAN.H11MO.1.A	3.72	500bp	w0.001	0.0306457	0.00122751
SREBF1	ACSL1	FALSE	3	dbcorrdb__POLR2A__ENCSR000DMK_1__m1	3.63	10kb	w0.001	0.0306461	0.00130747
SIX4	IL1RAPL1	FALSE	1	taipale_cyt_meth__SIX1_NSRTATCRYN_eDBD_meth	3.1	500bp	w0.005Andtop50	0.0306462	0.00644641
ELK4	FERMT2	TRUE	68	dbcorrdb__ELK4__ENCSR000EVB_1__m1	3.76	500bp	w0.001	0.0306471	0.00100329
YY2	RBM15B	TRUE	4	taipale_cyt_meth__YY2_NKCCGCCATTTTGN_FL	3.24	10kb	w0.001	0.0306486	0.0013796
ATF3	SPG11	FALSE	1	dbcorrdb__BRCA1__ENCSR000EDB_1__m1	3.16	500bp	w0.001	0.0306511	0.00308211
XRCC4	NQO2	FALSE	1	predrem__nrMotif2348	3.03	500bp	w0.001	0.0306534	0.00169973
EZH2	CMC1	FALSE	10	dbcorrdb__POLR2A__ENCSR000BHH_1__m1	3.77	500bp	w0.001	0.0306557	0.0011456
NR3C1	TMEM51	TRUE	4	transfac_pro__M04760	3.09	500bp	w0.001	0.0306562	0.00247574
ATF3	PRDM11	FALSE	1	dbcorrdb__BRCA1__ENCSR000EDB_1__m1	3.16	500bp	w0.001	0.0306574	0.00280689
MXI1	KLHDC3	FALSE	52	dbcorrdb__POLR2A__ENCSR000EBG_1__m1	3.76	500bp	w0.001	0.0306597	0.00339203
ETV5	SIRT6	FALSE	14	jaspar__MA0062.2	3.73	10kb	w0.001	0.030662	0.0014897
E2F6	CARS2	FALSE	38	dbcorrdb__HCFC1__ENCSR000ECH_1__m3	4.34	500bp	w0.001	0.0306635	0.00156497
MYC	PDZD11	FALSE	24	dbcorrdb__POLR2A__ENCSR000EAM_1__m1	4.82	10kb	w0.001	0.0306635	0.00153679
ATF3	CTSH	FALSE	2	jaspar__MA1002.1	3.25	10kb	w0.001	0.0306723	0.00208083
MYC	UAP1	FALSE	7	dbcorrdb__POLR2A__ENCSR000EAM_1__m1	4.82	10kb	w0.001	0.0306746	0.00170899
RAD21	PHOSPHO1	FALSE	6	dbcorrdb__ZNF384__ENCSR000EFP_1__m1	3.69	10kb	w0.001	0.0306762	0.00142374
RAD21	TSHZ1	FALSE	3	predrem__nrMotif2348	3.47	10kb	w0.001	0.0306801	0.00111964
GABPB1	RXFP1	FALSE	5	transfac_pro__M04698	4.02	10kb	w0.001	0.0306822	0.00102318
E2F4	ELMO3	FALSE	2	dbcorrdb__HCFC1__ENCSR000ECH_1__m3	4.53	10kb	w0.001	0.0306839	0.00113344
ETV5	ENTPD4	FALSE	12	taipale_cyt_meth__ETV4_NRCCGGAAGTN_FL	4.05	10kb	w0.001	0.0306869	0.00304194
SREBF1	ADPRHL2	FALSE	3	dbcorrdb__HCFC1__ENCSR000ECH_1__m3	3.66	10kb	w0.001	0.0306892	0.00144892
RAD21	STK39	FALSE	2	predrem__nrMotif2348	3.47	10kb	w0.001	0.0306928	0.0013411
ZNF143	DACT2	FALSE	1	dbcorrdb__ETS1__ENCSR000BKQ_1__m2	3.95	10kb	w0.001	0.0306932	0.0010569
CEBPB	ACP2	FALSE	2	dbcorrdb__GABPA__ENCSR000BJK_1__m1	4.42	10kb	w0.001	0.0306979	0.00115044
FOXP2	PNO1	FALSE	1	dbcorrdb__POLR2A__ENCSR000BGO_1__m1	3.25	500bp	w0.001	0.0307009	0.00108787
ZBTB33	TTYH3	FALSE	1	dbcorrdb__BRCA1__ENCSR000EDB_1__m1	3.89	10kb	w0.001	0.0307065	0.00226832
SREBF2	TRIM62	FALSE	3	dbcorrdb__IRF3__ENCSR000DZX_1__m4	4.1	10kb	top1sd	0.0307133	0.00318482
ETV5	SAP130	TRUE	33	cisbp__M5424	3.03	500bp	w0.001	0.0307187	0.00122654
ETV3	ARMC2	TRUE	16	cisbp__M4950	4.24	10kb	w0.001	0.0307238	0.0013153
NFATC2	KCNE4	FALSE	1	transfac_pro__M07264	3.11	10kb	w0.001	0.0307257	0.00330257
ATF3	PRPF4	FALSE	1	dbcorrdb__BRCA1__ENCSR000EDB_1__m1	3.16	500bp	w0.001	0.030726	0.0029911
FOXP2	GFOD2	FALSE	1	dbcorrdb__POLR2A__ENCSR000BGO_1__m1	3.25	500bp	w0.001	0.0307283	0.0010055
GABPA	SYTL4	FALSE	1	dbcorrdb__POLR2A__ENCSR000BJM_1__m1	3.47	10kb	w0.001	0.030729	0.00154425
ZFP64	ISG20L2	FALSE	1	dbcorrdb__POLR2AphosphoS5__ENCSR000BPL_1__m2	4.31	10kb	top50perTarget	0.0307296	0.0042935
MYC	DRG1	FALSE	2	dbcorrdb__POLR2A__ENCSR000EBC_1__m1	3.23	10kb	w0.001	0.0307299	0.00123564
HDAC2	RPA2	FALSE	6	dbcorrdb__POLR2A__ENCSR000EBG_1__m1	3.42	500bp	w0.001	0.0307321	0.00112285
GABPA	MCM8	TRUE	403	cisbp__M4568	5.44	10kb	w0.001	0.0307332	0.00142977
SOX8	GTF3A	FALSE	1	taipale__SOX10_full_ATGAATTGCAGTCAT	3.4	10kb	w0.001	0.0307333	0.00149969
ELF2	TFPI	FALSE	3	transfac_pro__M01991	3.15	500bp	w0.001	0.030735	0.00220401
EGR1	SMG5	FALSE	2	predrem__nrMotif2348	3.78	10kb	w0.001	0.0307359	0.00259323
MYC	DHX35	FALSE	1	dbcorrdb__RBBP5__ENCSR000AQI_1__m1	3.36	500bp	w0.001	0.0307385	0.00109722
SRF	ATXN1L	FALSE	13	taipale_cyt_meth__ETV4_NRCCGGAAGTN_FL	3.46	10kb	w0.001	0.0307412	0.00117903
E2F6	AIFM1	FALSE	23	dbcorrdb__POLR2A__ENCSR000BHH_1__m1	4	500bp	w0.001	0.0307457	0.00184332
SREBF2	ADAMTS1	FALSE	5	predrem__nrMotif2348	3.4	10kb	w0.001	0.03075	0.00104399
BRF1	ZBTB37	FALSE	2	predrem__nrMotif2348	3.37	500bp	w0.001	0.0307539	0.00102897
MAFK	AKAP7	FALSE	4	dbcorrdb__ZNF384__ENCSR000DYP_1__m1	3.42	10kb	w0.001	0.0307586	0.00139644
EZH2	BCKDHB	FALSE	9	dbcorrdb__POLR2A__ENCSR000BHH_1__m1	3.77	500bp	w0.001	0.0307682	0.00118685
NR3C1	FOXRED1	TRUE	1	transfac_pro__M04760	3.09	500bp	w0.001	0.0307737	0.00180398
MYC	DNTTIP2	FALSE	36	dbcorrdb__POLR2A__ENCSR000EAM_1__m1	4.82	10kb	w0.001	0.0307746	0.00120731
SREBF2	ASNSD1	FALSE	6	dbcorrdb__GABPA__ENCSR000BJK_1__m1	3.38	10kb	w0.001	0.0307758	0.00216344
MYC	GRAMD1B	FALSE	39	dbcorrdb__POLR2A__ENCSR000EAM_1__m1	4.82	10kb	w0.001	0.0307761	0.00214739
FOXP2	LRRK2	TRUE	3	flyfactorsurvey__CG16899_SANGER_5_FBgn0037735	3.39	10kb	top10perTarget	0.0307765	0.00635898
SRF	ATR	FALSE	5	jaspar__MA0062.2	3.19	10kb	w0.001	0.0307803	0.00140414
SREBF1	PLCE1	FALSE	2	cisbp__M2957	3.12	10kb	w0.001	0.030785	0.00105085
ETS1	MED26	TRUE	3	transfac_pro__M00339	4.17	500bp	w0.005	0.0308029	0.00551077
SPI1	ZBTB34	TRUE	2	taipale__SPI1_full_AAAAAGCGGAAGTN_repr	5.75	10kb	w0.001	0.0308056	0.00102028
ELK4	GRID1	TRUE	14	dbcorrdb__ELK4__ENCSR000EVB_1__m1	3.25	10kb	w0.001	0.0308088	0.00144768
ETV5	WRN	FALSE	1	dbcorrdb__TAF1__ENCSR000BGS_1__m2	3.11	10kb	w0.001	0.0308092	0.00118743
ETS1	PROX1	TRUE	5	transfac_pro__M07211	3.99	10kb	w0.001	0.0308146	0.00410452
ETV5	C2CD4A	FALSE	25	taipale_cyt_meth__ELK1_NACCGGAAGTN_eDBD	4.15	10kb	w0.001	0.0308241	0.00202576
SREBF2	MEGF11	FALSE	8	dbcorrdb__SMARCA4__ENCSR000EZC_1__m9	3.63	10kb	w0.001	0.0308324	0.00120518
FOXP2	TTC39C	FALSE	1	dbcorrdb__POLR2A__ENCSR000BGO_1__m1	3.25	500bp	w0.001	0.0308394	0.001019
ETV5	ELOVL5	TRUE	53	transfac_pro__M07703	4.29	10kb	w0.001	0.0308397	0.0013868
XRCC4	DPP8	FALSE	11	dbcorrdb__POLR2A__ENCSR000BHH_1__m1	3.7	500bp	w0.001	0.0308419	0.00111753
KDM5B	LZTFL1	FALSE	5	dbcorrdb__POLR2A__ENCSR000EBK_1__m1	3.37	500bp	w0.001	0.0308425	0.00110609
FOS	CEBPZ	FALSE	8	cisbp__M0275	4.04	500bp	top10perTarget	0.0308427	0.00546395
XRCC4	KIAA0513	FALSE	2	dbcorrdb__SIN3A__ENCSR000BGL_1__m1	3.59	500bp	w0.001	0.0308452	0.00122619
BCLAF1	RALY	FALSE	6	dbcorrdb__NR2C2__ENCSR000EVS_1__m1	3.49	10kb	w0.001	0.0308463	0.00132776
EGR1	MAPT	FALSE	2	predrem__nrMotif2348	3.78	10kb	w0.001	0.0308472	0.00221273
NR3C1	SUPV3L1	FALSE	13	dbcorrdb__CHD2__ENCSR000EED_1__m1	3.47	500bp	w0.001	0.0308492	0.0014413
FOXP2	SMUG1	FALSE	1	dbcorrdb__POLR2A__ENCSR000BGO_1__m1	3.25	500bp	w0.001	0.0308503	0.0013808
NR3C1	RABEPK	TRUE	2	transfac_pro__M04760	3.09	500bp	w0.001	0.0308563	0.00112002
ELF2	BCL10	FALSE	6	dbcorrdb__POLR2A__ENCSR000EZL_1__m1	3.83	10kb	w0.001	0.0308579	0.00138803
EZH2	SCAI	FALSE	8	predrem__nrMotif2348	3.8	500bp	w0.001	0.0308584	0.00102329
TAF7	SHPRH	FALSE	1	dbcorrdb__POLR2A__ENCSR000DKT_1__m1	3.24	500bp	w0.001	0.0308606	0.00113066
CREB1	NBN	FALSE	2	dbcorrdb__POLR2A__ENCSR000EAR_1__m1	3.18	10kb	w0.001	0.030861	0.00110284
E2F6	ST6GALNAC5	FALSE	25	dbcorrdb__POLR2A__ENCSR000BMR_1__m1	4.12	10kb	w0.001	0.0308626	0.00117565
MAFK	SMARCAL1	TRUE	7	dbcorrdb__MAFK__ENCSR000DYV_1__m3	3.47	10kb	w0.001	0.0308716	0.00125458
EGR3	POLR1D	TRUE	1	transfac_pro__M05333	3.06	500bp	w0.001	0.0308732	0.00166223
UBTF	SLITRK6	FALSE	1	dbcorrdb__SIN3A__ENCSR000BLR_1__m2	3.75	10kb	w0.001	0.0308771	0.00101986
BCLAF1	PENK	FALSE	7	dbcorrdb__TAF1__ENCSR000BKS_1__m1	3.32	500bp	w0.001	0.030878	0.00113427
SREBF2	OAF	FALSE	1	hocomoco__CPEB1_HUMAN.H11MO.0.D	3.89	10kb	top1sd	0.0308789	0.00272953
FOXP2	PIK3C3	FALSE	1	dbcorrdb__POLR2A__ENCSR000BGO_1__m1	3.25	500bp	w0.001	0.0308852	0.00100543
SOX8	ARPP21	FALSE	1	taipale__SOX10_full_ATGAATTGCAGTCAT	3.4	10kb	w0.001	0.0308883	0.00118574
RXRA	STX11	TRUE	3	transfac_pro__M00766	5.19	10kb	top50perTarget	0.0308897	0.0106094
TAF1	HECW2	TRUE	56	dbcorrdb__TAF1__ENCSR000BKS_1__m2	3.28	500bp	w0.001	0.0308916	0.00135435
MAFK	IKBIP	TRUE	1	dbcorrdb__MAFK__ENCSR000DYV_1__m3	3.47	10kb	w0.001	0.0308939	0.00134858
BCLAF1	KLF9	FALSE	10	cisbp__M4568	3.62	10kb	w0.001	0.0308959	0.00165504
NR3C1	RFTN1	TRUE	9	transfac_pro__M04760	3.09	500bp	w0.001	0.030896	0.0012643
MAX	ALDH1A3	FALSE	34	dbcorrdb__PHF8__ENCSR000AQH_1__m1	4.43	500bp	w0.001	0.0308993	0.00505254
MYC	HMGA1	FALSE	17	dbcorrdb__POLR2A__ENCSR000EAM_1__m1	4.82	10kb	w0.001	0.0308994	0.00148554
CEBPB	AVL9	FALSE	3	dbcorrdb__POLR2A__ENCSR000BHH_1__m1	3.89	500bp	w0.001	0.0309009	0.00262202
XRCC4	RNF126	FALSE	7	dbcorrdb__POLR2A__ENCSR000BHH_1__m1	3.7	500bp	w0.001	0.0309018	0.00133105
FOXP2	PDP1	FALSE	1	dbcorrdb__POLR2A__ENCSR000BGO_1__m1	3.25	500bp	w0.001	0.0309076	0.00149309
SRF	LHPP	FALSE	1	dbcorrdb__SIN3A__ENCSR000BGL_1__m1	3.07	500bp	w0.001	0.0309115	0.00116965
FOXP2	C21orf59	FALSE	1	dbcorrdb__POLR2A__ENCSR000BGO_1__m1	3.25	500bp	w0.001	0.0309131	0.00110212
SREBF2	FAM169B	FALSE	11	dbcorrdb__SMARCA4__ENCSR000EZC_1__m9	3.63	10kb	w0.001	0.0309141	0.00144972
CEBPB	EML6	FALSE	2	dbcorrdb__POLR2A__ENCSR000BHH_1__m1	3.89	500bp	w0.001	0.0309203	0.00101956
MYC	PIBF1	FALSE	39	dbcorrdb__POLR2A__ENCSR000EAM_1__m1	4.82	10kb	w0.001	0.0309224	0.00288959
NR3C1	CDR2	TRUE	8	transfac_pro__M04760	3.09	500bp	w0.001	0.0309227	0.00136105
ATF3	RBPJ	FALSE	3	jaspar__MA1002.1	3.25	10kb	w0.001	0.0309257	0.00241288
ETV5	RCL1	FALSE	5	dbcorrdb__TAF1__ENCSR000BGS_1__m2	3.7	500bp	w0.001	0.0309298	0.00139676
PBX3	RPS6KA2	FALSE	2	dbcorrdb__NELFE__ENCSR000DOF_1__m6	3.59	500bp	top50perTarget	0.0309343	0.00309208
CREBL2	GMEB2	FALSE	3	hocomoco__CREB1_HUMAN.H11MO.0.A	3.89	500bp	top1sd	0.0309351	0.00496185
SUZ12	KLHDC3	FALSE	1	dbcorrdb__POLR2A__ENCSR000DKT_1__m1	3.67	500bp	w0.001	0.0309352	0.00106843
GABPA	ZWILCH	TRUE	37	dbcorrdb__GABPA__ENCSR000BGC_1__m1	4.39	500bp	w0.001	0.0309361	0.00123818
NFATC2	NRXN1	FALSE	1	transfac_pro__M07264	3.11	10kb	w0.001	0.0309379	0.00137009
ATF3	PARP8	FALSE	1	dbcorrdb__POLR2A__ENCSR000BHN_1__m1	3.08	10kb	w0.001	0.0309389	0.00298501
EGR1	CPSF2	FALSE	1	predrem__nrMotif2348	3.78	10kb	w0.001	0.0309456	0.00243493
TGIF1	RUNDC3B	TRUE	2	cisbp__M4727	3	500bp	top10perTarget	0.0309457	0.00692182
SRF	UNC45A	FALSE	20	taipale_cyt_meth__ETV4_NRCCGGAAGTN_FL	3.46	10kb	w0.001	0.030947	0.00105832
SPI1	STK38	TRUE	6	taipale__SPI1_full_AAAAAGCGGAAGTN_repr	5.75	10kb	w0.001	0.0309503	0.00130848
ATF3	GPM6B	FALSE	3	jaspar__MA1002.1	3.25	10kb	w0.001	0.0309584	0.00189358
ATF3	SLC25A21	FALSE	2	dbcorrdb__POLR2A__ENCSR000EFK_1__m1	3.37	10kb	w0.001	0.0309603	0.00304168
SRF	ANKRD9	FALSE	5	hocomoco__GABPA_HUMAN.H11MO.0.A	3.44	10kb	w0.001	0.0309634	0.00133914
ZBTB33	NUP133	FALSE	2	dbcorrdb__BRCA1__ENCSR000EDB_1__m1	3.89	10kb	w0.001	0.0309681	0.00111355
HDAC2	ZBTB7B	FALSE	9	dbcorrdb__POLR2A__ENCSR000EBG_1__m1	3.52	10kb	w0.001	0.0309709	0.00111705
ZNF143	SEMA4B	TRUE	20	dbcorrdb__ZNF143__ENCSR000DZL_1__m2	4.31	10kb	w0.001	0.0309721	0.00148122
PRDM1	ACSF2	FALSE	1	homer__AGTTTCAGTTTC_ISRE	3.31	10kb	w0.001	0.0309741	0.00103745
ATF3	GUK1	TRUE	3	dbcorrdb__ATF3__ENCSR000BKE_1__m2	3.16	500bp	top50perTarget	0.0309806	0.00334177
MXI1	MFSD8	FALSE	2	dbcorrdb__POLR2A__ENCSR000DMN_1__m1	3.26	10kb	w0.001	0.0309821	0.00171868
ATF3	STAT2	FALSE	1	transfac_pro__M07514	3.15	10kb	w0.001	0.0309835	0.00235312
ETV5	PRORSD1P	FALSE	30	dbcorrdb__TAF1__ENCSR000BGS_1__m2	3.7	500bp	w0.001	0.0309858	0.00155895
MAFK	ZC3H4	FALSE	3	transfac_pro__M09415	3.15	10kb	w0.001	0.0309914	0.00188651
BRF1	DOCK3	FALSE	2	predrem__nrMotif2348	4.06	10kb	w0.001	0.0309964	0.00126083
SRF	SOCS1	FALSE	1	dbcorrdb__SIN3A__ENCSR000BGL_1__m1	3.07	500bp	w0.001	0.0309977	0.00372912
YY2	HDX	FALSE	1	dbcorrdb__TAF1__ENCSR000BHO_1__m1	3.52	10kb	top1sd	0.0309995	0.00384316
EZH2	SDC3	FALSE	2	predrem__nrMotif2348	3.8	500bp	w0.001	0.0310018	0.00136938
CEBPB	STAT6	FALSE	2	dbcorrdb__GABPA__ENCSR000BJK_1__m1	4.42	10kb	w0.001	0.0310022	0.00186528
FOXP2	CHERP	FALSE	1	dbcorrdb__POLR2A__ENCSR000BGO_1__m1	3.25	500bp	w0.001	0.031003	0.00101989
GABPA	MRPS30	TRUE	29	dbcorrdb__GABPA__ENCSR000BIW_1__m2	3.4	500bp	w0.001	0.0310054	0.00102643
SREBF2	JAG2	FALSE	6	predrem__nrMotif2348	3.4	10kb	w0.001	0.031012	0.00128113
MYC	SNAPC4	FALSE	24	dbcorrdb__POLR2A__ENCSR000EAM_1__m1	4.82	10kb	w0.001	0.0310214	0.00327501
MXI1	MRPL15	FALSE	20	dbcorrdb__POLR2A__ENCSR000EBG_1__m1	3.76	500bp	w0.001	0.0310275	0.00127245
E2F6	TRAF3IP2	FALSE	13	dbcorrdb__POLR2A__ENCSR000BMR_1__m1	4.12	10kb	w0.001	0.0310296	0.00168226
EZH2	GAB2	FALSE	5	predrem__nrMotif2348	3.8	500bp	w0.001	0.0310301	0.00138151
BCLAF1	SERTAD4	FALSE	2	dbcorrdb__NR2C2__ENCSR000EVS_1__m1	3.49	10kb	w0.001	0.0310324	0.00155399
ATF1	C11orf24	FALSE	2	dbcorrdb__POLR2AphosphoS2__ENCSR000ECT_1__m1	3.26	10kb	w0.001	0.0310368	0.001109
DMRT2	TTC37	FALSE	2	taipale_cyt_meth__DMRT1_NNTYGNTACATN_FL	3.45	10kb	top50perTarget	0.0310404	0.00845163
IRF7	PLEKHA1	FALSE	2	taipale__IRF5_full_CCGAAACCGAAACY	3.27	10kb	w0.001	0.031044	0.00113028
ATF1	DMTF1	FALSE	1	dbcorrdb__POLR2AphosphoS2__ENCSR000ECT_1__m1	3.22	500bp	w0.001	0.0310474	0.00117731
XRCC4	MED1	FALSE	5	dbcorrdb__SIN3A__ENCSR000BGL_1__m1	3.59	500bp	w0.001	0.0310476	0.00139551
ETS1	GOSR2	TRUE	3	transfac_pro__M07211	3.99	10kb	w0.001	0.0310477	0.00104858
ETV5	PMM2	FALSE	46	cisbp__M5475	3.87	10kb	w0.001	0.0310545	0.00100584
CTCF	NOP16	FALSE	10	dbcorrdb__POLR2A__ENCSR000BHH_1__m1	4.05	500bp	w0.001	0.0310633	0.0010966
SPDEF	CNTN3	TRUE	6	taipale_cyt_meth__SPDEF_NAMCCGGATGTN_FL	3.36	10kb	w0.001	0.0310669	0.00186482
SREBF2	WDR35	FALSE	15	dbcorrdb__SMARCA4__ENCSR000EZC_1__m9	3.63	10kb	w0.001	0.0310761	0.00121442
SPI1	PGM2	TRUE	3	transfac_pro__M01203	4.22	10kb	w0.001	0.0310772	0.00153089
GABPB1	ZNF507	FALSE	8	dbcorrdb__POLR2AphosphoS5__ENCSR000BIA_1__m1	4.14	10kb	w0.001	0.0310884	0.00131615
ARNTL	RAD51C	FALSE	6	taipale_cyt_meth__SREBF1_NTCACGTGAN_eDBD	4.66	500bp	w0.005	0.0310889	0.00809788
FOXP2	COMMD3	FALSE	1	dbcorrdb__POLR2A__ENCSR000BGO_1__m1	3.25	500bp	w0.001	0.0310898	0.00105532
SRF	ZNF462	FALSE	18	taipale_cyt_meth__ETV4_NRCCGGAAGTN_FL	3.46	10kb	w0.001	0.0310942	0.00105406
MAFK	FBXL18	TRUE	7	dbcorrdb__MAFK__ENCSR000DYV_1__m3	3.47	10kb	w0.001	0.0310947	0.00227199
MYC	NAA35	FALSE	43	dbcorrdb__POLR2A__ENCSR000EAM_1__m1	4.82	10kb	w0.001	0.0310955	0.00104876
GABPB1	RRAGA	FALSE	9	dbcorrdb__POLR2A__ENCSR000EEM_1__m1	3.98	500bp	w0.001	0.0310968	0.00112874
ATF3	USP44	FALSE	6	jaspar__MA1005.1	3.64	10kb	w0.001	0.0310977	0.00280355
FOXP2	FAM98A	FALSE	1	dbcorrdb__POLR2A__ENCSR000BGO_1__m1	3.25	500bp	w0.001	0.031098	0.00180011
GABPA	IL1R2	TRUE	148	cisbp__M4505	5.2	10kb	w0.001	0.0310998	0.00120836
EZH2	ZNF511	FALSE	11	predrem__nrMotif2348	3.8	500bp	w0.001	0.0311016	0.00112189
TAF1	NAT10	TRUE	19	dbcorrdb__TAF1__ENCSR000BKS_1__m2	3.28	500bp	w0.001	0.0311037	0.00122603
EGR1	FERMT2	FALSE	1	predrem__nrMotif2348	3.78	10kb	w0.001	0.0311064	0.00166643
FOXP2	LRRC8A	FALSE	1	dbcorrdb__POLR2A__ENCSR000BGO_1__m1	3.25	500bp	w0.001	0.0311064	0.00161828
SPDEF	SNX27	FALSE	7	transfac_pro__M01983	4.7	10kb	w0.001	0.0311096	0.00138576
EGR1	RGS7	FALSE	1	predrem__nrMotif2348	3.78	10kb	w0.001	0.031111	0.00279317
TEAD4	ABCC3	FALSE	1	dbcorrdb__eGFP-JUNB__ENCSR000DJY_1__m2	3.13	500bp	w0.005Andtop3sd	0.031112	0.00601127
CEBPB	IPPK	FALSE	4	dbcorrdb__GABPA__ENCSR000BJK_1__m1	4.42	10kb	w0.001	0.0311149	0.00245539
ZMIZ1	SUV39H2	FALSE	1	dbcorrdb__POLR2A__ENCSR000BHH_1__m1	3.05	500bp	w0.001	0.0311202	0.00307128
NR3C1	CPSF2	FALSE	7	dbcorrdb__CHD2__ENCSR000EHD_1__m1	3.42	500bp	w0.001	0.0311264	0.00158307
FLI1	ZBTB34	FALSE	1	transfac_pro__M08879	3.71	10kb	w0.001	0.0311287	0.00109091
ELK4	SDHB	TRUE	32	dbcorrdb__ELK4__ENCSR000EVI_1__m1	3.57	10kb	w0.001	0.0311318	0.0018928
UBTF	SLC46A3	FALSE	4	dbcorrdb__SIN3A__ENCSR000BGL_1__m1	3.81	10kb	w0.001	0.031132	0.00124538
ZNF704	ATG4B	TRUE	1	taipale_cyt_meth__ZNF704_NRCCGGCCGGYN_FL_meth_repr	3.35	500bp	top1sd	0.0311324	0.00292931
IKZF2	ADCK1	TRUE	1	tfdimers__MD00029	4.48	10kb	top5perTarget	0.0311388	0.00732592
JDP2	HABP4	TRUE	60	cisbp__M0302	3.5	500bp	top50perTargetAndtop1sd	0.0311438	0.00534782
GABPA	PTPRD	TRUE	171	cisbp__M4620	5.35	10kb	w0.001	0.0311463	0.00110325
BCLAF1	CDK5RAP1	TRUE	50	transfac_pro__M04704	3.37	10kb	w0.001	0.0311483	0.00175515
GABPA	DDAH1	TRUE	250	cisbp__M4462	5.1	10kb	w0.001	0.0311547	0.00154067
XRCC4	EXD2	FALSE	7	dbcorrdb__SIN3A__ENCSR000BGL_1__m1	3.59	500bp	w0.001	0.0311576	0.0014762
ELK3	NAA35	FALSE	2	transfac_public__M00074	3.21	500bp	w0.001	0.0311584	0.00167997
ATF3	MLF1	FALSE	1	dbcorrdb__BRCA1__ENCSR000EDB_1__m1	3.16	500bp	w0.001	0.0311587	0.00171007
KDM5B	NUDT12	FALSE	3	dbcorrdb__GABPA__ENCSR000BJK_1__m1	4.07	500bp	top1sd	0.0311589	0.00442116
ZNF143	NHLRC3	FALSE	1	dbcorrdb__POLR2A__ENCSR000EAU_1__m1	3.21	500bp	w0.001	0.0311596	0.00107998
ETV5	NPC1	FALSE	2	transfac_pro__M04714	3.34	500bp	w0.001	0.0311669	0.00102825
EZH2	OGFR	FALSE	5	dbcorrdb__POLR2A__ENCSR000EHP_1__m1	3.22	500bp	w0.001	0.0311699	0.00154943
SREBF1	ZNF395	FALSE	7	dbcorrdb__CREB1__ENCSR000BRB_1__m1	3.82	10kb	w0.001	0.0311707	0.00103039
SRF	NAT9	FALSE	1	dbcorrdb__SIN3A__ENCSR000BGL_1__m1	3.07	500bp	w0.001	0.0311806	0.00193918
BRF1	FAM83B	FALSE	1	predrem__nrMotif2348	4.06	10kb	w0.001	0.0311836	0.00158363
GABPA	SFN	TRUE	213	cisbp__M4540	5.12	10kb	w0.001	0.0311859	0.00162238
SPDEF	CELF6	FALSE	14	transfac_pro__M01981	3.94	500bp	w0.001	0.0311864	0.00454761
NR2F6	TCEA2	FALSE	8	transfac_public__M00411	5.19	10kb	top50	0.0311866	0.00346488
ZNF143	DCTN2	TRUE	41	factorbook__ZNF143-ext	4.36	10kb	w0.001	0.0311892	0.00136899
XRCC4	REEP1	FALSE	3	predrem__nrMotif2348	3.52	10kb	w0.001	0.0311892	0.00104829
CEBPB	SNX19	FALSE	1	dbcorrdb__GABPA__ENCSR000BJK_1__m1	4.42	10kb	w0.001	0.0311917	0.00373578
ELF2	SART3	FALSE	37	elemento__ACTTCCG	3.6	10kb	w0.001	0.0311962	0.00188042
ATF3	TBC1D30	FALSE	1	jaspar__MA1005.1	3.64	10kb	w0.001	0.031197	0.00214055
FOXP2	SENP2	FALSE	1	dbcorrdb__POLR2A__ENCSR000BGO_1__m1	3.25	500bp	w0.001	0.0311986	0.00127872
SREBF1	TOR1AIP2	FALSE	3	predrem__nrMotif1417	4.28	500bp	top1sd	0.0311987	0.00294892
GABPA	ATP7A	TRUE	401	cisbp__M4568	5.44	10kb	w0.001	0.0312018	0.00150531
ATF3	UMPS	FALSE	1	cisbp__M0291	3.08	10kb	w0.005	0.0312058	0.00528959
GABPB1	FLVCR2	FALSE	10	dbcorrdb__POLR2A__ENCSR000DLY_1__m1	3.37	500bp	w0.001	0.0312062	0.00116609
NFATC2	LRRCC1	FALSE	1	transfac_pro__M07264	3.11	10kb	w0.001	0.0312131	0.00195678
ATF1	LETM2	FALSE	2	dbcorrdb__POLR2AphosphoS2__ENCSR000ECT_1__m1	3.26	10kb	w0.001	0.0312132	0.00156519
EGR1	FAF1	FALSE	2	predrem__nrMotif2348	3.78	10kb	w0.001	0.0312137	0.00287421
NR3C1	RAB3A	TRUE	17	transfac_pro__M04760	3.09	500bp	w0.001	0.031215	0.00140468
ATF3	ACAP2	FALSE	2	dbcorrdb__BRCA1__ENCSR000EDB_1__m1	3.16	500bp	w0.001	0.0312212	0.00202268
KDM5B	ADAMTS6	FALSE	3	dbcorrdb__POLR2A__ENCSR000EBK_1__m1	3.37	500bp	w0.001	0.0312217	0.0025058
CREB1	MDGA1	FALSE	2	dbcorrdb__POLR2A__ENCSR000EAR_1__m1	3.18	10kb	w0.001	0.0312225	0.00114796
TAF1	TMEM79	TRUE	3	dbcorrdb__TAF1__ENCSR000BGS_1__m2	3.56	10kb	w0.001	0.031223	0.00133334
SPI1	TMCO1	TRUE	4	taipale__SPI1_full_AAAAAGCGGAAGTN_repr	5.75	10kb	w0.001	0.0312287	0.00100818
SMARCA4	HOXB2	FALSE	2	dbcorrdb__HCFC1__ENCSR000ECH_1__m3	4.41	10kb	w0.001	0.0312331	0.00225678
EGR1	ERAP1	FALSE	1	transfac_pro__M09084	3.47	10kb	w0.001	0.0312338	0.00256004
RAD21	MAVS	FALSE	4	dbcorrdb__ZNF384__ENCSR000EFP_1__m1	3.69	10kb	w0.001	0.0312397	0.00126168
ZNF143	KLHL29	TRUE	34	factorbook__ZNF143-ext	4.36	10kb	w0.001	0.0312407	0.00143516
MYC	PIAS4	FALSE	1	dbcorrdb__RBBP5__ENCSR000AQI_1__m1	3.36	500bp	w0.001	0.0312427	0.0018341
SIN3A	CD247	FALSE	27	transfac_pro__M04698	4.49	10kb	w0.001	0.0312446	0.00147011
SREBF1	PYGO2	FALSE	5	dbcorrdb__POLR2A__ENCSR000BHH_1__m1	4.08	500bp	w0.001	0.031245	0.00245665
SPI1	CYB561D2	FALSE	2	hocomoco__EHF_HUMAN.H11MO.0.B	4.15	10kb	w0.001	0.0312461	0.0010755
EZH2	HOMER2	FALSE	1	predrem__nrMotif2348	3.8	500bp	w0.001	0.0312468	0.00195938
REST	NR5A2	FALSE	1	dbcorrdb__GABPA__ENCSR000BIW_1__m1	4.52	10kb	w0.001	0.0312488	0.00130452
MYC	COQ4	FALSE	35	dbcorrdb__POLR2A__ENCSR000EAM_1__m1	4.82	10kb	w0.001	0.0312561	0.00193114
ETV3	PCK2	FALSE	2	elemento__CCGGAAG	3.7	10kb	w0.001	0.0312581	0.00152514
SREBF2	TMEM231	FALSE	13	dbcorrdb__SMARCA4__ENCSR000EZC_1__m9	3.63	10kb	w0.001	0.0312636	0.00132451
SIN3A	FAN1	FALSE	1	dbcorrdb__POLR2A__ENCSR000FAL_1__m1	3.07	10kb	w0.001	0.0312643	0.00150558
ATF3	EFTUD2	FALSE	1	dbcorrdb__BRCA1__ENCSR000EDB_1__m1	3.16	500bp	w0.001	0.0312644	0.00264805
XRCC4	ATM	FALSE	9	dbcorrdb__POLR2A__ENCSR000BHH_1__m1	3.7	500bp	w0.001	0.0312678	0.00109414
ELF2	ZHX2	FALSE	15	dbcorrdb__POLR2A__ENCSR000EZL_1__m1	3.83	10kb	w0.001	0.0312694	0.00199675
ATF3	KIAA0513	FALSE	2	dbcorrdb__BRCA1__ENCSR000EDB_1__m1	3.16	500bp	w0.001	0.0312763	0.00285972
MXI1	MTIF2	FALSE	52	dbcorrdb__POLR2A__ENCSR000EBG_1__m1	3.76	500bp	w0.001	0.031279	0.00145827
MAX	SLC1A3	FALSE	5	dbcorrdb__POLR2A__ENCSR000EBG_1__m1	4.05	10kb	w0.001	0.0312797	0.00408104
ZNF143	PLXNA4	TRUE	13	dbcorrdb__ZNF143__ENCSR000DZL_1__m2	4.31	10kb	w0.001	0.0312851	0.00298517
E2F6	ASNSD1	FALSE	19	dbcorrdb__POLR2A__ENCSR000BMR_1__m1	4.12	10kb	w0.001	0.0312894	0.0013737
E2F6	ACLY	FALSE	4	dbcorrdb__POLR2A__ENCSR000EBK_1__m1	3.72	10kb	w0.001	0.0312909	0.00147117
ZNF143	FAM131B	FALSE	9	dbcorrdb__POLR2A__ENCSR000BHH_1__m1	3.48	500bp	w0.001	0.0312951	0.00159434
GABPB1	IGSF9	FALSE	3	cisbp__M5422	3.58	10kb	w0.001	0.0312971	0.00108239
CEBPB	RNMT	FALSE	4	dbcorrdb__GABPA__ENCSR000BJK_1__m1	4.42	10kb	w0.001	0.0312986	0.00113982
MYC	IKBIP	FALSE	5	dbcorrdb__POLR2A__ENCSR000EAM_1__m1	4.82	10kb	w0.001	0.031307	0.00150971
EGR3	ZC4H2	TRUE	1	transfac_pro__M05333	3.06	500bp	w0.001	0.0313126	0.00175985
ETS1	NEIL1	TRUE	1	hocomoco__ETS1_HUMAN.H11MO.0.A	3.2	10kb	w0.001	0.0313147	0.00184277
E2F6	MRPL44	FALSE	11	dbcorrdb__POLR2A__ENCSR000BHH_1__m1	4	500bp	w0.001	0.0313156	0.00199008
SREBF2	CELF6	FALSE	5	dbcorrdb__ZNF384__ENCSR000EFP_1__m1	3.43	10kb	w0.001	0.0313228	0.00137465
ATF1	TIMM22	FALSE	1	dbcorrdb__POLR2AphosphoS2__ENCSR000ECT_1__m1	3.22	500bp	w0.001	0.031324	0.00161111
ATF3	NDUFS4	FALSE	2	jaspar__MA1002.1	3.25	10kb	w0.001	0.0313312	0.00346709
NR3C1	UHRF1	TRUE	34	transfac_pro__M04760	3.09	500bp	w0.001	0.0313319	0.00122476
EZH2	FHDC1	FALSE	1	predrem__nrMotif2348	3.25	10kb	w0.001	0.0313319	0.00125036
MAFK	ATF7	TRUE	7	dbcorrdb__MAFK__ENCSR000DYV_1__m3	3.47	10kb	w0.001	0.0313322	0.00114778
ETV5	NAA35	TRUE	166	transfac_pro__M07703	4.29	10kb	w0.001	0.0313334	0.00117597
MYC	GTF2H2	FALSE	44	dbcorrdb__POLR2A__ENCSR000EAM_1__m1	4.82	10kb	w0.001	0.0313336	0.003012
GABPA	CCDC148	TRUE	31	dbcorrdb__GABPA__ENCSR000BIW_1__m2	3.4	500bp	w0.001	0.0313349	0.00267601
EGR1	VAMP1	FALSE	2	predrem__nrMotif2348	3.78	10kb	w0.001	0.0313364	0.00265865
KDM5B	EFCAB2	FALSE	1	dbcorrdb__PML__ENCSR000BQM_1__m1	3.21	500bp	w0.001	0.0313375	0.00112774
GABPA	SSH1	TRUE	25	cisbp__M4540	5.12	10kb	w0.001	0.0313433	0.00107732
TEAD4	DFNA5	TRUE	5	homer__CCWGGAATGY_TEAD4	3.01	10kb	top1sd	0.0313437	0.00408633
SPDEF	TOPBP1	TRUE	41	taipale__SPDEF_DBD_AMCCGGATGTN_repr	3.82	10kb	w0.001	0.0313479	0.00200069
XRCC4	TMEM106C	FALSE	5	dbcorrdb__SIN3A__ENCSR000BGL_1__m1	3.59	500bp	w0.001	0.0313481	0.00111441
MYC	COQ6	FALSE	28	dbcorrdb__POLR2A__ENCSR000EAM_1__m1	4.82	10kb	w0.001	0.0313504	0.00202872
EZH2	ALKBH1	FALSE	8	dbcorrdb__POLR2A__ENCSR000EBC_1__m1	3.31	500bp	w0.001	0.0313563	0.00135744
NR3C1	SOCS2	TRUE	8	transfac_pro__M04760	3.09	500bp	w0.001	0.0313595	0.0011318
GABPB1	FAM169A	FALSE	3	dbcorrdb__POLR2A__ENCSR000EBK_1__m1	3.52	10kb	w0.001	0.0313603	0.00109506
IRF4	ASB8	TRUE	1	taipale_cyt_meth__IRF4_NYGAAASYGAAASYN_FL_meth_repr	3.26	10kb	w0.001	0.0313604	0.00139752
XRCC4	STK39	FALSE	8	dbcorrdb__POLR2A__ENCSR000BHH_1__m1	3.7	500bp	w0.001	0.0313624	0.00152797
ATF1	RNF24	FALSE	1	dbcorrdb__POLR2AphosphoS2__ENCSR000ECT_1__m1	3.26	10kb	w0.001	0.0313625	0.00140585
CEBPB	ZNF692	FALSE	2	dbcorrdb__POLR2A__ENCSR000BHH_1__m1	3.89	500bp	w0.001	0.0313655	0.00157863
SREBF2	GEMIN8	FALSE	16	dbcorrdb__POLR2A__ENCSR000BHH_1__m1	4.19	500bp	top1sd	0.0313681	0.00316172
ATF3	FZD9	FALSE	4	jaspar__MA1005.1	3.64	10kb	w0.001	0.0313696	0.00335385
OVOL2	CDK5RAP3	TRUE	2	taipale_cyt_meth__OVOL2_NWWCCGTTAYNYN_eDBD	3.38	500bp	top1sd	0.031371	0.00681379
XRCC4	ARFGAP2	FALSE	2	predrem__nrMotif2348	3.03	500bp	w0.001	0.0313747	0.00115998
ETV5	KCNIP4	TRUE	58	transfac_pro__M07703	4.29	10kb	w0.001	0.0313768	0.00117173
EZH2	C2CD2L	FALSE	3	dbcorrdb__POLR2A__ENCSR000BHH_1__m1	3.77	500bp	w0.001	0.0313776	0.00119901
SPDEF	DEGS2	TRUE	15	taipale_cyt_meth__SPDEF_NAMCCGGATGTN_FL	3.36	10kb	w0.001	0.031378	0.00177785
SPI1	PDHX	TRUE	3	taipale__SPI1_full_AAAAAGCGGAAGTN_repr	5.75	10kb	w0.001	0.0313834	0.00148196
CREBL2	PLEKHB1	FALSE	3	transfac_pro__M07312	3.35	500bp	top1sd	0.0313954	0.00345687
SREBF2	FGF14	FALSE	11	dbcorrdb__MAFK__ENCSR000DYV_1__m3	3.42	10kb	w0.001	0.0314003	0.00129324
MXI1	ANKRD54	FALSE	7	dbcorrdb__PHF8__ENCSR000AQH_1__m1	3.7	500bp	w0.001	0.0314011	0.00142957
HDAC2	ABAT	FALSE	5	dbcorrdb__POLR2A__ENCSR000EBG_1__m1	3.42	500bp	w0.001	0.0314024	0.00153965
MYC	AKT2	FALSE	40	dbcorrdb__POLR2A__ENCSR000EAM_1__m1	4.82	10kb	w0.001	0.0314067	0.00229085
ZBTB7A	ABCB8	FALSE	1	dbcorrdb__IRF1__ENCSR000EGT_1__m1	3.01	500bp	w0.001	0.0314091	0.00108211
ZBTB33	ZNF385B	TRUE	17	transfac_pro__M04691	4.36	500bp	top1sd	0.0314137	0.00256495
SREBF2	BTBD8	FALSE	2	dbcorrdb__MAFK__ENCSR000DYV_1__m3	3.42	10kb	w0.001	0.0314172	0.00117497
RAD21	NEFL	FALSE	3	predrem__nrMotif2348	3.47	10kb	w0.001	0.0314174	0.00201714
ZBTB33	HMGXB3	FALSE	1	dbcorrdb__BRCA1__ENCSR000EDB_1__m1	3.89	10kb	w0.001	0.0314184	0.00131004
E2F6	ENTPD5	FALSE	1	dbcorrdb__ATF3__ENCSR000DOG_1__m1	3.42	10kb	w0.001	0.0314222	0.00142761
E2F6	MAPK12	FALSE	5	dbcorrdb__ELK4__ENCSR000EVI_1__m1	3.97	500bp	w0.001	0.0314227	0.0015599
SRF	TMED8	FALSE	4	dbcorrdb__SIN3A__ENCSR000BGL_1__m1	3.15	10kb	w0.001	0.0314303	0.00128521
ZFP64	NCKIPSD	FALSE	1	cisbp__M4612	3.3	500bp	w0.001	0.031431	0.00150003
E2F6	MPPE1	FALSE	15	dbcorrdb__POLR2A__ENCSR000BMR_1__m1	4.12	10kb	w0.001	0.031434	0.00393388
MAFK	CACNG2	TRUE	4	dbcorrdb__MAFK__ENCSR000DYV_1__m3	3.47	10kb	w0.001	0.0314364	0.00125455
EZH2	SP2	FALSE	5	dbcorrdb__POLR2A__ENCSR000EZL_1__m1	3.64	500bp	w0.001	0.0314415	0.00170003
SRF	PIGT	FALSE	25	taipale_cyt_meth__ETV4_NRCCGGAAGTN_FL	3.46	10kb	w0.001	0.0314437	0.00129479
NR3C1	TMEM200B	TRUE	4	transfac_pro__M04760	3.09	500bp	w0.001	0.0314441	0.00109464
GABPA	ABCC1	TRUE	12	dbcorrdb__GABPA__ENCSR000BGC_1__m1	4.39	500bp	w0.001	0.0314538	0.00106017
HDAC2	CHST11	FALSE	4	dbcorrdb__POLR2A__ENCSR000EBG_1__m1	3.42	500bp	w0.001	0.0314572	0.00114477
ETV5	MRPS22	TRUE	116	transfac_pro__M07703	4.29	10kb	w0.001	0.0314588	0.0017431
MYC	SCYL3	FALSE	27	dbcorrdb__GABPA__ENCSR000BJK_1__m1	4.75	10kb	w0.001	0.0314608	0.00110112
CEBPB	PAK4	FALSE	1	dbcorrdb__POLR2A__ENCSR000BHH_1__m1	3.89	500bp	w0.001	0.0314627	0.00123748
MXI1	SOCS1	FALSE	18	dbcorrdb__POLR2A__ENCSR000EBG_1__m1	3.76	500bp	w0.001	0.031465	0.00152
RFX3	RARRES1	FALSE	1	taipale__RFX4_DBD_SGTTGCYARGCAACS	5.4	500bp	top50	0.0314666	0.0143027
FOXP2	CUTC	FALSE	1	dbcorrdb__POLR2A__ENCSR000BGO_1__m1	3.25	500bp	w0.001	0.0314691	0.00110559
EGR1	ATP6V1C1	FALSE	2	predrem__nrMotif2348	3.78	10kb	w0.001	0.0314714	0.00287374
SOX8	KDM5B	FALSE	1	hocomoco__SOX9_HUMAN.H11MO.0.B	3.42	10kb	w0.001	0.031472	0.00197219
KDM5B	SOX8	FALSE	3	dbcorrdb__POLR2A__ENCSR000BMR_1__m1	3.86	500bp	top1sd	0.031472	0.00279841
CREB3	ODF2	FALSE	1	cisbp__M0305	3.05	500bp	w0.001	0.0314729	0.00118767
SREBF1	DNER	FALSE	3	dbcorrdb__POLR2A__ENCSR000DMK_1__m1	3.63	10kb	w0.001	0.0314805	0.00171665
ZBTB7A	ARFGAP2	FALSE	1	dbcorrdb__IRF1__ENCSR000EGT_1__m1	3.01	500bp	w0.001	0.0314828	0.00121299
MAFK	EPSTI1	TRUE	2	dbcorrdb__MAFK__ENCSR000DYV_1__m3	3.47	10kb	w0.001	0.0314855	0.00236783
UBTF	UBLCP1	FALSE	5	dbcorrdb__SIN3A__ENCSR000BGL_1__m1	3.81	10kb	w0.001	0.0314921	0.00157434
RCOR1	PTPRD	FALSE	1	dbcorrdb__BRCA1__ENCSR000EDB_1__m1	3.15	500bp	w0.001	0.0314943	0.00130475
TAF7	INTS9	FALSE	2	dbcorrdb__POLR2A__ENCSR000BHZ_1__m1	3.26	500bp	w0.001	0.0315024	0.00353564
TAF1	SLC13A5	TRUE	21	dbcorrdb__TAF1__ENCSR000BKS_1__m2	3.28	500bp	w0.001	0.0315123	0.00119851
SREBF2	KANK1	FALSE	10	dbcorrdb__SMARCA4__ENCSR000EZC_1__m9	3.63	10kb	w0.001	0.0315135	0.0012743
SPI1	RIF1	FALSE	1	transfac_pro__M07088	4.6	10kb	w0.005	0.0315135	0.013004
ETV5	OAT	FALSE	3	cisbp__M5475	3.87	10kb	w0.001	0.031521	0.00105768
MAFK	CBL	TRUE	7	dbcorrdb__MAFK__ENCSR000DYV_1__m3	3.47	10kb	w0.001	0.0315233	0.00140298
E2F6	IGFBP4	FALSE	9	dbcorrdb__ETS1__ENCSR000BKQ_1__m3	4.06	10kb	w0.001	0.0315263	0.00139663
ELF1	BCL11B	FALSE	12	dbcorrdb__POLR2AphosphoS5__ENCSR000BOV_1__m2	3.89	10kb	top3sd	0.0315304	0.00609669
SPDEF	NARFL	FALSE	11	transfac_pro__M01981	3.94	500bp	w0.001	0.0315304	0.0014433
SIN3A	TSPAN12	FALSE	2	cisbp__M4505	3.16	500bp	w0.001	0.0315354	0.00103847
SREBF1	LYPLAL1	FALSE	2	dbcorrdb__POLR2A__ENCSR000BHH_1__m1	4.08	500bp	w0.001	0.0315375	0.00115129
ATF3	SMAD3	FALSE	7	jaspar__MA1005.1	3.64	10kb	w0.001	0.0315381	0.00241932
PRDM1	MRPL44	FALSE	1	homer__AGTTTCAGTTTC_ISRE	3.31	10kb	w0.001	0.0315401	0.00101034
FOXP2	TOPBP1	FALSE	1	dbcorrdb__POLR2A__ENCSR000BGO_1__m1	3.25	500bp	w0.001	0.0315422	0.001624
SREBF2	MOCS3	FALSE	10	dbcorrdb__GABPA__ENCSR000BJK_1__m1	3.38	10kb	w0.001	0.031543	0.0022053
SMARCA4	ROR1	FALSE	2	dbcorrdb__HCFC1__ENCSR000ECH_1__m3	4.41	10kb	w0.001	0.0315494	0.0012293
MYC	DPP9	FALSE	31	dbcorrdb__POLR2A__ENCSR000EAM_1__m1	4.82	10kb	w0.001	0.0315494	0.00109757
TAF1	GRB14	FALSE	1	dbcorrdb__POLR2A__ENCSR000EAY_1__m1	3.53	10kb	w0.001	0.0315496	0.00164379
ELK3	LRRC8B	FALSE	4	transfac_pro__M08879	3.42	10kb	w0.001	0.0315509	0.00103862
RBBP5	ABHD2	TRUE	25	dbcorrdb__RBBP5__ENCSR000AQI_1__m1	3.4	10kb	w0.001	0.0315511	0.00109815
MYC	MOCS3	FALSE	43	dbcorrdb__POLR2A__ENCSR000EAM_1__m1	4.82	10kb	w0.001	0.0315515	0.00109824
ATF3	MDGA1	FALSE	7	jaspar__MA1005.1	3.64	10kb	w0.001	0.0315524	0.00315654
ATF3	SLC16A9	FALSE	1	dbcorrdb__BRCA1__ENCSR000EDB_1__m1	3.16	500bp	w0.001	0.0315526	0.00416685
FOXP2	HS1BP3	FALSE	1	dbcorrdb__POLR2A__ENCSR000BGO_1__m1	3.25	500bp	w0.001	0.0315536	0.00101937
HDAC2	CRELD1	FALSE	1	predrem__nrMotif2348	3.41	10kb	w0.001	0.0315569	0.00157782
ATF1	KCTD4	FALSE	1	dbcorrdb__POLR2AphosphoS2__ENCSR000ECT_1__m1	3.26	10kb	w0.001	0.0315584	0.0016928
XRCC4	GIPC1	FALSE	9	dbcorrdb__POLR2A__ENCSR000BHH_1__m1	3.7	500bp	w0.001	0.0315589	0.00185658
ATF3	KLHL7	FALSE	1	dbcorrdb__BRCA1__ENCSR000EDB_1__m1	3.16	500bp	w0.001	0.0315616	0.00354072
EHF	LCMT1	FALSE	3	cisbp__M0711	3.06	500bp	w0.001	0.0315637	0.00210352
ATF3	DHX40	TRUE	18	transfac_pro__M00981	4.23	10kb	top5perTarget	0.0315653	0.00659295
SPDEF	EVC2	FALSE	16	transfac_pro__M02058	4.88	10kb	w0.001	0.0315696	0.00158166
EZH2	USP30	FALSE	11	predrem__nrMotif2348	3.8	500bp	w0.001	0.0315702	0.00175075
XRCC4	ACO1	FALSE	2	dbcorrdb__ELK4__ENCSR000EVI_1__m1	3.07	500bp	w0.001	0.0315725	0.00189351
MAFF	USP16	FALSE	1	neph__UW.Motif.0039	3.48	10kb	w0.001	0.0315736	0.00198105
XRCC4	EPHA4	FALSE	2	predrem__nrMotif2348	3.52	10kb	w0.001	0.0315745	0.00145166
ELF2	FAM76B	FALSE	12	dbcorrdb__PML__ENCSR000BQM_1__m1	3.57	500bp	w0.001	0.0315755	0.00168226
XRCC4	AP4M1	FALSE	2	dbcorrdb__POLR2A__ENCSR000EAY_1__m1	3.29	500bp	w0.001	0.0315773	0.00196679
FOXI1	RAI14	TRUE	1	cisbp__M0749	3.12	10kb	w0.001	0.031578	0.00140634
FOXP2	GINS3	FALSE	1	dbcorrdb__POLR2A__ENCSR000BGO_1__m1	3.25	500bp	w0.001	0.0315798	0.00100512
MYC	TMEM109	FALSE	15	dbcorrdb__POLR2A__ENCSR000EAM_1__m1	4.82	10kb	w0.001	0.0315806	0.0011097
MXI1	SYVN1	FALSE	54	dbcorrdb__POLR2A__ENCSR000EBG_1__m1	3.76	500bp	w0.001	0.0315809	0.00167885
RBBP5	MAP3K8	FALSE	32	dbcorrdb__PHF8__ENCSR000AQH_1__m1	4.65	10kb	w0.001	0.0315846	0.00127048
KDM5A	KCNB2	FALSE	1	dbcorrdb__POLR2A__ENCSR000BGD_1__m1	3.03	10kb	w0.001	0.0315886	0.00174412
SREBF1	GFER	FALSE	2	swissregulon__hs__SP1.p2	3.97	500bp	top1sd	0.0315894	0.00272993
MYC	THRA	FALSE	7	dbcorrdb__SIN3A__ENCSR000BGL_1__m1	3.47	500bp	w0.001	0.0315895	0.00119908
SPDEF	TIPRL	FALSE	18	transfac_pro__M02058	4.88	10kb	w0.001	0.0315912	0.00106471
ETV5	ASB3	TRUE	137	transfac_pro__M07703	4.29	10kb	w0.001	0.0315981	0.00122518
CREB3	UNC93B1	FALSE	1	cisbp__M0305	3.05	500bp	w0.001	0.0315982	0.00100781
ZNF143	TMEM5	FALSE	1	dbcorrdb__POLR2AphosphoS5__ENCSR000BIA_1__m1	3.1	500bp	w0.001	0.0315989	0.00153256
FOXI1	NFATC1	TRUE	1	cisbp__M0749	3.12	10kb	w0.001	0.0315999	0.00163726
SREBF2	UHRF1	FALSE	15	dbcorrdb__SMARCA4__ENCSR000EZC_1__m9	3.63	10kb	w0.001	0.0316003	0.00239675
ELF2	KCNG2	FALSE	10	transfac_pro__M01990	3.54	10kb	w0.001	0.0316043	0.00130352
XRCC4	CRLS1	FALSE	2	predrem__nrMotif2348	3.03	500bp	w0.001	0.0316088	0.00100052
SRF	CCDC93	FALSE	3	taipale_cyt_meth__ETV4_NRCCGGAAGTN_FL	3.46	10kb	w0.001	0.0316098	0.00121289
MYC	UTP20	FALSE	5	dbcorrdb__NRF1__ENCSR000EHZ_1__m1	3.88	10kb	top50perTarget	0.0316153	0.00502402
SP3	GNL3L	FALSE	1	predrem__nrMotif1714	3.2	500bp	top1sd	0.0316161	0.00304879
HDAC2	RIMKLB	FALSE	5	dbcorrdb__POLR2A__ENCSR000EBG_1__m1	3.52	10kb	w0.001	0.0316173	0.00229525
SREBF2	ENSA	FALSE	3	dbcorrdb__ZNF384__ENCSR000EFP_1__m1	3.43	10kb	w0.001	0.0316194	0.00155346
HDAC2	EDN1	FALSE	4	dbcorrdb__POLR2A__ENCSR000EBG_1__m1	3.52	10kb	w0.001	0.0316208	0.00102926
SMARCA4	USP37	FALSE	11	dbcorrdb__HCFC1__ENCSR000ECH_1__m3	4.41	10kb	w0.001	0.0316247	0.00167871
MYC	DAP3	FALSE	2	dbcorrdb__GABPA__ENCSR000BJK_1__m1	3.31	500bp	w0.001	0.031634	0.00168581
MAFK	TXLNG	TRUE	5	dbcorrdb__MAFK__ENCSR000DYV_1__m3	3.47	10kb	w0.001	0.0316382	0.00159303
EZH2	GOSR1	FALSE	10	dbcorrdb__POLR2A__ENCSR000BHH_1__m1	3.77	500bp	w0.001	0.031641	0.00106131
EZH2	DUSP7	FALSE	3	predrem__nrMotif2348	3.8	500bp	w0.001	0.0316421	0.00116272
MYC	TTBK1	FALSE	3	dbcorrdb__POLR2A__ENCSR000EAM_1__m1	4.82	10kb	w0.001	0.0316428	0.00199342
ELK4	SPRY2	TRUE	93	dbcorrdb__ELK4__ENCSR000EVB_1__m1	3.76	500bp	w0.001	0.0316547	0.00284019
SP2	EXOSC5	FALSE	2	dbcorrdb__PHF8__ENCSR000AQH_1__m1	5.06	500bp	top50	0.0316557	0.00319769
CTCF	SNAPC1	FALSE	1	dbcorrdb__ELK4__ENCSR000EVI_1__m1	3.52	500bp	w0.001	0.031656	0.00284466
NR3C1	BARX2	TRUE	26	transfac_pro__M04760	3.09	500bp	w0.001	0.031663	0.00145769
E2F6	CDK2AP1	FALSE	2	dbcorrdb__ATF3__ENCSR000DOG_1__m1	3.42	10kb	w0.001	0.031677	0.00118628
BCLAF1	STK16	FALSE	4	dbcorrdb__GABPA__ENCSR000BIW_1__m1	3.43	10kb	w0.001	0.0316816	0.00161177
FOXA1	ZNF770	TRUE	3	homer__NNTGTTTATTTTGGCA_NF1_FOXA1	3.97	10kb	w0.005	0.0316831	0.00543161
SREBF2	PAPPA	FALSE	8	dbcorrdb__SMARCA4__ENCSR000EZC_1__m9	3.63	10kb	w0.001	0.0316844	0.00122209
MXI1	CEP135	FALSE	29	dbcorrdb__POLR2A__ENCSR000EBG_1__m1	3.76	500bp	w0.001	0.0316862	0.00149678
SPDEF	CD274	FALSE	5	transfac_pro__M01981	3.94	500bp	w0.001	0.0316869	0.00138266
HSF2	COPS7B	FALSE	3	homer__NNTTCTGGAANNTTCTAGAA_HRE	5.8	10kb	w0.005Andtop3sd	0.0316896	0.0117758
TAF1	HSPA12A	FALSE	10	cisbp__M4739	3.71	10kb	w0.001	0.0316908	0.0192705
MYC	MAD2L2	FALSE	11	dbcorrdb__HCFC1__ENCSR000ECH_1__m3	3.54	500bp	w0.001	0.0316951	0.00188736
PRDM1	IFIH1	FALSE	1	homer__AGTTTCAGTTTC_ISRE	3.31	10kb	w0.001	0.0316982	0.00167357
TAF7	DLX2	FALSE	1	dbcorrdb__POLR2A__ENCSR000DKT_1__m1	3.8	10kb	w0.001	0.0317014	0.00130549
KDM5B	ENPP1	FALSE	1	dbcorrdb__GABPA__ENCSR000BLO_1__m1	3.68	10kb	top1sd	0.0317016	0.00652396
EZH2	ANKRD28	FALSE	3	predrem__nrMotif2348	3.8	500bp	w0.001	0.0317072	0.00358162
MYC	ODF2	FALSE	9	dbcorrdb__HCFC1__ENCSR000ECH_1__m3	3.54	500bp	w0.001	0.0317094	0.00279764
ATF1	FUNDC1	FALSE	1	dbcorrdb__POLR2AphosphoS2__ENCSR000ECT_1__m1	3.22	500bp	w0.001	0.0317111	0.00123976
SRF	ARF3	FALSE	3	cisbp__M4568	3.33	10kb	w0.001	0.0317114	0.00189026
MAFK	STX1A	TRUE	7	dbcorrdb__MAFK__ENCSR000DYV_1__m3	3.47	10kb	w0.001	0.0317124	0.00103996
E2F4	USP36	TRUE	12	dbcorrdb__E2F4__ENCSR000EWL_1__m1	3.11	500bp	w0.001	0.0317129	0.0018778
KDM5B	PIK3R3	FALSE	1	dbcorrdb__POLR2A__ENCSR000BMR_1__m1	3.21	10kb	w0.001	0.0317155	0.00126781
ATF3	PMS2	FALSE	1	dbcorrdb__BRCA1__ENCSR000EDB_1__m1	3.16	500bp	w0.001	0.0317228	0.00328404
ATF3	SEPHS1	TRUE	15	dbcorrdb__ATF3__ENCSR000BKE_1__m2	3.16	500bp	top50perTarget	0.031725	0.00612704
UBTF	FGF1	FALSE	3	dbcorrdb__SIN3A__ENCSR000BGL_1__m1	3.81	10kb	w0.001	0.0317257	0.00102544
E2F6	TMEM206	FALSE	18	dbcorrdb__POLR2A__ENCSR000BHH_1__m1	4	500bp	w0.001	0.0317326	0.00115864
SREBF2	ABAT	FALSE	9	dbcorrdb__SMARCA4__ENCSR000EZC_1__m9	3.63	10kb	w0.001	0.0317326	0.00213807
ETV5	PSMG2	FALSE	14	dbcorrdb__TAF1__ENCSR000BGS_1__m2	3.7	500bp	w0.001	0.0317328	0.00205837
CEBPB	STK39	FALSE	2	dbcorrdb__POLR2A__ENCSR000BHH_1__m1	3.89	500bp	w0.001	0.0317348	0.00109219
MAX	SMARCAD1	FALSE	16	dbcorrdb__PHF8__ENCSR000AQH_1__m1	4.43	500bp	w0.001	0.031735	0.00105546
BCLAF1	ZNF703	FALSE	2	dbcorrdb__POLR2A__ENCSR000EZL_1__m1	3.69	500bp	w0.001	0.0317365	0.00119357
ZMIZ1	IMP4	FALSE	1	dbcorrdb__POLR2A__ENCSR000BHH_1__m1	3.05	500bp	w0.001	0.0317401	0.00404158
EGR1	OSBPL5	FALSE	1	transfac_pro__M09084	3.47	10kb	w0.001	0.0317403	0.00152829
SREBF2	ZDHHC13	FALSE	2	dbcorrdb__MAFK__ENCSR000DYV_1__m3	3.42	10kb	w0.001	0.0317404	0.00163158
RBBP5	NSDHL	FALSE	1	dbcorrdb__TAF1__ENCSR000BPF_1__m2	3.38	500bp	w0.001	0.0317421	0.00103043
XRCC4	PON1	FALSE	4	dbcorrdb__POLR2A__ENCSR000EAY_1__m1	3.29	500bp	w0.001	0.0317433	0.00101457
RAD21	REEP1	FALSE	1	predrem__nrMotif2348	3.47	10kb	w0.001	0.0317454	0.00129663
XRCC4	ATMIN	FALSE	10	dbcorrdb__POLR2A__ENCSR000BHH_1__m1	3.7	500bp	w0.001	0.0317524	0.00135462
RFX2	TRAF3IP1	TRUE	21	yetfasco__YLR176C_496	4.25	500bp	top50perTargetAndtop1sd	0.0317527	0.00484136
UBTF	PTER	FALSE	4	dbcorrdb__SIN3A__ENCSR000BGL_1__m1	3.81	10kb	w0.001	0.0317553	0.00199461
ELK3	STK4	FALSE	2	transfac_pro__M07211	3.36	10kb	w0.001	0.031758	0.00101791
GABPA	ISYNA1	TRUE	79	cisbp__M4568	4.53	500bp	w0.001	0.0317586	0.00172487
RCOR1	PIK3R3	FALSE	1	dbcorrdb__BRCA1__ENCSR000EDB_1__m1	3.15	500bp	w0.001	0.0317594	0.00223482
FOXP2	NDE1	FALSE	1	dbcorrdb__POLR2A__ENCSR000BGO_1__m1	3.25	500bp	w0.001	0.0317602	0.00112424
GABPA	HIVEP3	TRUE	131	cisbp__M4568	5.44	10kb	w0.001	0.0317658	0.00126198
CREB1	TRAP1	FALSE	3	dbcorrdb__POLR2A__ENCSR000EAR_1__m1	4.59	500bp	w0.001	0.0317673	0.00155385
ATF3	TUBGCP6	FALSE	1	dbcorrdb__BRCA1__ENCSR000EDB_1__m1	3.16	500bp	w0.001	0.0317674	0.0024596
BCLAF1	PAPLN	FALSE	6	dbcorrdb__NR2C2__ENCSR000EVS_1__m1	3.49	10kb	w0.001	0.0317674	0.0010176
SPDEF	SLC1A3	FALSE	2	transfac_pro__M01992	4.41	10kb	w0.001	0.0317703	0.0010722
ATF3	GPATCH8	FALSE	2	dbcorrdb__POLR2A__ENCSR000EFK_1__m1	3.37	10kb	w0.001	0.0317711	0.00248722
ETS1	ABCB8	FALSE	2	cisbp__M6204	3.36	500bp	w0.001	0.0317717	0.00164624
ELF2	PRSS23	FALSE	10	cisbp__M4505	3.27	10kb	w0.001	0.0317737	0.00184554
ATF3	B4GALT7	FALSE	1	dbcorrdb__BRCA1__ENCSR000EDB_1__m1	3.16	500bp	w0.001	0.0317794	0.00279289
SPDEF	SUMF1	FALSE	6	transfac_pro__M01992	4.41	10kb	w0.001	0.0317835	0.00184204
MXI1	SLC7A7	FALSE	13	dbcorrdb__POLR2A__ENCSR000BMR_1__m1	3.64	500bp	w0.001	0.0317862	0.00146246
MAFK	SSH1	FALSE	2	dbcorrdb__SMARCA4__ENCSR000EZC_1__m9	3.32	10kb	w0.001	0.0317869	0.00108384
ATF3	ATG3	FALSE	3	jaspar__MA1005.1	3.64	10kb	w0.001	0.0317881	0.00282688
SREBF1	EPB41L1	FALSE	3	dbcorrdb__POLR2A__ENCSR000DMK_1__m1	3.63	10kb	w0.001	0.0317934	0.00116962
SREBF1	SSH2	FALSE	8	dbcorrdb__POLR2A__ENCSR000BHH_1__m1	4.08	500bp	w0.001	0.0317936	0.00251883
ETV5	JMY	FALSE	3	cisbp__M5380	3.46	10kb	w0.001	0.0317954	0.00101659
ELK4	EAF1	TRUE	58	dbcorrdb__ELK4__ENCSR000EVI_1__m1	3.57	10kb	w0.001	0.0317969	0.00230887
FOXP2	PMPCA	FALSE	1	dbcorrdb__POLR2A__ENCSR000BGO_1__m1	3.25	500bp	w0.001	0.0317972	0.00114522
EGR3	RASGEF1C	TRUE	1	transfac_pro__M05333	3.06	500bp	w0.001	0.0318004	0.00170676
TAF1	SMAP2	FALSE	49	taipale_cyt_meth__FEV_NACCGGAAGTN_eDBD	4.05	10kb	w0.001	0.0318019	0.00104503
ATF3	EIF2S1	FALSE	3	jaspar__MA1005.1	3.64	10kb	w0.001	0.0318165	0.00354991
ETV5	SRP54	TRUE	38	transfac_pro__M07703	4.29	10kb	w0.001	0.0318177	0.00101866
GABPA	NSUN3	TRUE	42	cisbp__M4505	5.2	10kb	w0.001	0.0318187	0.00204691
EGR3	KLHDC3	TRUE	1	transfac_pro__M05333	3.06	500bp	w0.001	0.0318194	0.00103792
RXRA	SMAP2	FALSE	1	cisbp__M6025	3.08	10kb	top1sd	0.0318198	0.00284277
SUZ12	CELF6	FALSE	1	dbcorrdb__POLR2A__ENCSR000DKT_1__m1	3.67	500bp	w0.001	0.0318244	0.00222789
UBTF	RTTN	FALSE	4	dbcorrdb__GABPA__ENCSR000BJK_1__m1	3.24	500bp	w0.001	0.0318374	0.00127069
XRCC4	OSR1	FALSE	4	dbcorrdb__POLR2A__ENCSR000BHH_1__m1	3.7	500bp	w0.001	0.0318378	0.00105234
ATF3	ZBTB17	FALSE	8	jaspar__MA1005.1	3.64	10kb	w0.001	0.0318383	0.00273384
ETV5	VAC14	FALSE	48	dbcorrdb__TAF1__ENCSR000BGS_1__m2	3.7	500bp	w0.001	0.0318395	0.00582347
CEBPB	PLCD1	FALSE	3	dbcorrdb__GABPA__ENCSR000BJK_1__m1	4.42	10kb	w0.001	0.031841	0.00114177
ATF3	HMG20A	FALSE	8	jaspar__MA1005.1	3.64	10kb	w0.001	0.0318412	0.00251598
ZBTB33	TMED3	FALSE	1	dbcorrdb__CHD2__ENCSR000EHD_1__m1	3.29	500bp	w0.001	0.0318419	0.00130217
RBBP5	RINT1	TRUE	1	dbcorrdb__RBBP5__ENCSR000AQI_1__m1	3.4	10kb	w0.001	0.0318433	0.00178122
NR5A2	GMEB2	FALSE	1	hocomoco__RXRA_MOUSE.H11MO.0.A	3.29	10kb	w0.001	0.0318435	0.0019941
EGR1	RAMP2	FALSE	2	predrem__nrMotif2348	3.78	10kb	w0.001	0.0318442	0.00269773
ATF3	RIF1	FALSE	5	dbcorrdb__POLR2A__ENCSR000EFK_1__m1	3.37	10kb	w0.001	0.0318463	0.00207383
PPARG	WDR7	TRUE	4	cisbp__M3785	3.67	500bp	top10perTarget	0.0318509	0.00570259
MYC	PPCDC	FALSE	7	dbcorrdb__ETS1__ENCSR000BKQ_1__m3	3.98	10kb	w0.001	0.0318547	0.0010314
GABPA	NPAT	TRUE	303	cisbp__M4568	5.44	10kb	w0.001	0.0318569	0.00100804
SREBF2	RNF169	FALSE	6	dbcorrdb__ZNF384__ENCSR000EFP_1__m1	3.43	10kb	w0.001	0.0318583	0.00215055
CREB5	RPS6KB2	FALSE	1	cisbp__M3089	3.69	500bp	top50perTarget	0.0318631	0.00326558
ELF2	HAUS6	FALSE	26	dbcorrdb__PML__ENCSR000BQM_1__m1	3.57	500bp	w0.001	0.0318658	0.00111385
KDM5B	YOD1	FALSE	1	dbcorrdb__PML__ENCSR000BQM_1__m1	3.21	500bp	w0.001	0.0318721	0.0012114
TAF7	VAC14	FALSE	2	dbcorrdb__POLR2A__ENCSR000BHZ_1__m1	3.26	500bp	w0.001	0.0318757	0.00392158
ZBTB7B	PLEKHJ1	FALSE	1	dbcorrdb__IRF1__ENCSR000EGT_1__m1	3.37	500bp	w0.001	0.0318764	0.00210356
KDM5B	CLDN12	FALSE	1	dbcorrdb__PHF8__ENCSR000AQH_1__m1	3.17	10kb	w0.001	0.0318772	0.00139672
GABPA	ARHGAP15	TRUE	277	cisbp__M4568	5.44	10kb	w0.001	0.0318781	0.00162319
ATF3	IFT172	FALSE	1	dbcorrdb__BRCA1__ENCSR000EDB_1__m1	3.16	500bp	w0.001	0.0318785	0.00203731
SRF	CEP135	FALSE	1	dbcorrdb__SIN3A__ENCSR000BGL_1__m1	3.07	500bp	w0.001	0.0318797	0.00172416
NFATC2	HHIP	TRUE	3	transfac_pro__M07608	3.54	10kb	top50perTarget	0.0318803	0.00346314
FOS	XRCC2	FALSE	25	cisbp__M0275	4.04	500bp	top10perTarget	0.0318859	0.00638308
CTCF	GPR183	FALSE	1	dbcorrdb__POLR2A__ENCSR000DMK_1__m1	3.76	10kb	w0.001	0.031887	0.00141742
KDM5A	GATSL2	FALSE	1	dbcorrdb__POLR2A__ENCSR000BGD_1__m1	3.03	10kb	w0.001	0.0318873	0.0011977
XRCC4	ROBO2	FALSE	5	dbcorrdb__POLR2A__ENCSR000BHH_1__m1	3.7	500bp	w0.001	0.0318881	0.00151646
EGR1	FRA10AC1	FALSE	2	predrem__nrMotif2348	3.78	10kb	w0.001	0.0318883	0.00193812
SPI1	DVL3	TRUE	3	cisbp__M5863	5.16	10kb	w0.001	0.0318896	0.00122876
FOXP2	TMED8	FALSE	1	dbcorrdb__POLR2A__ENCSR000BGO_1__m1	3.25	500bp	w0.001	0.0318908	0.00152967
MXI1	SFMBT1	FALSE	21	dbcorrdb__POLR2A__ENCSR000EBG_1__m1	3.76	500bp	w0.001	0.0318911	0.00107762
ZMIZ1	FARSA	FALSE	1	dbcorrdb__POLR2A__ENCSR000BHH_1__m1	3.05	500bp	w0.001	0.031892	0.00350304
ATF3	PTPRU	FALSE	3	dbcorrdb__BRCA1__ENCSR000EDB_1__m1	3.16	500bp	w0.001	0.0318927	0.00192877
GABPB1	MITD1	FALSE	11	dbcorrdb__POLR2A__ENCSR000EEM_1__m1	3.98	500bp	w0.001	0.0318929	0.00107055
SMARCA4	TTLL7	FALSE	2	dbcorrdb__POLR2A__ENCSR000DMK_1__m1	3.32	10kb	w0.001	0.0318932	0.00115495
MAFK	CREB3L1	FALSE	4	dbcorrdb__ZNF384__ENCSR000DYP_1__m1	3.42	10kb	w0.001	0.0318948	0.00123517
EGR1	RAB22A	FALSE	2	predrem__nrMotif2348	3.78	10kb	w0.001	0.0318949	0.00286459
BCLAF1	FOXRED1	FALSE	1	dbcorrdb__POLR2A__ENCSR000FAJ_1__m2	3.06	500bp	w0.001	0.031898	0.00190943
ETS1	CSNK1G2	TRUE	4	transfac_pro__M07211	3.99	10kb	w0.001	0.0319038	0.00107806
E2F6	SOX11	FALSE	33	dbcorrdb__POLR2A__ENCSR000BMR_1__m1	4.12	10kb	w0.001	0.0319061	0.00141158
NR3C1	ACOX2	TRUE	10	transfac_pro__M04760	3.09	500bp	w0.001	0.0319098	0.0021348
ZBTB7B	TMEM51	FALSE	1	dbcorrdb__IRF1__ENCSR000EGT_1__m1	3.37	500bp	w0.001	0.0319113	0.00111744
EZH2	FARSB	FALSE	7	predrem__nrMotif2348	3.8	500bp	w0.001	0.0319125	0.00112583
SPDEF	EDN1	FALSE	6	transfac_pro__M01981	4.59	10kb	w0.001	0.0319141	0.00162629
SREBF2	PRLR	FALSE	9	dbcorrdb__SMARCA4__ENCSR000EZC_1__m9	3.63	10kb	w0.001	0.0319155	0.00123136
EGR1	UGGT1	FALSE	1	predrem__nrMotif2348	3.78	10kb	w0.001	0.0319211	0.00282643
SREBF2	TMC5	FALSE	1	transfac_pro__M09021	3.2	10kb	w0.001	0.0319223	0.00104258
CEBPB	FBXW2	FALSE	4	dbcorrdb__GABPA__ENCSR000BJK_1__m1	4.42	10kb	w0.001	0.0319302	0.0010407
ATF3	RAVER2	FALSE	4	jaspar__MA1002.1	3.25	10kb	w0.001	0.0319316	0.00329999
ZNF143	NUP133	FALSE	2	dbcorrdb__CREB1__ENCSR000BRB_1__m1	4.39	500bp	top50perTarget	0.031948	0.0040437
E2F4	GEMIN8	FALSE	18	dbcorrdb__SIN3A__ENCSR000BLR_1__m2	5	10kb	w0.001	0.0319511	0.00281689
CREB1	ARSK	FALSE	2	dbcorrdb__POLR2A__ENCSR000EAR_1__m1	4.59	500bp	w0.001	0.0319535	0.00146131
ATF3	IP6K1	FALSE	2	jaspar__MA1005.1	3.64	10kb	w0.001	0.0319545	0.002977
KDM5B	ATP13A2	FALSE	1	dbcorrdb__POLR2A__ENCSR000EBG_1__m1	3.24	500bp	w0.001	0.0319571	0.00111114
CEBPB	MAPKAPK5	FALSE	1	dbcorrdb__POLR2A__ENCSR000BHH_1__m1	3.89	500bp	w0.001	0.0319589	0.00214427
GABPA	NELL2	TRUE	5	dbcorrdb__GABPA__ENCSR000BIW_1__m1	4.34	500bp	w0.001	0.03196	0.00136935
NRF1	POLR1A	FALSE	1	dbcorrdb__POLR2A__ENCSR000EXX_1__m1	3.2	10kb	top1sd	0.0319618	0.00264652
FOXP2	ISYNA1	FALSE	1	dbcorrdb__POLR2A__ENCSR000BGO_1__m1	3.25	500bp	w0.001	0.031964	0.00118938
IRF1	ZNF521	TRUE	7	transfac_pro__M07045	3.26	10kb	top3sd	0.0319723	0.00625443
NR5A2	PRPSAP1	FALSE	3	hocomoco__RARA_MOUSE.H11MO.0.A	3.75	10kb	w0.001	0.0319784	0.00133332
FOXP2	ISG20L2	FALSE	1	dbcorrdb__POLR2A__ENCSR000BGO_1__m1	3.25	500bp	w0.001	0.0319815	0.00121462
EGR1	OSR1	FALSE	2	predrem__nrMotif2348	3.78	10kb	w0.001	0.0319819	0.00151183
MAX	PRDM4	FALSE	15	dbcorrdb__PHF8__ENCSR000AQH_1__m1	4.43	500bp	w0.001	0.031982	0.00152787
FOXP2	USP1	FALSE	1	dbcorrdb__POLR2A__ENCSR000BGO_1__m1	3.25	500bp	w0.001	0.0319938	0.00107274
ZNF143	APBA1	FALSE	1	dbcorrdb__CREB1__ENCSR000BRB_1__m1	4.39	500bp	top50perTarget	0.0319996	0.00340409
RBBP5	TMTC1	TRUE	25	dbcorrdb__RBBP5__ENCSR000AQI_1__m1	3.79	500bp	w0.001	0.0320011	0.00131748
ATF3	DVL3	FALSE	4	jaspar__MA1005.1	3.64	10kb	w0.001	0.0320019	0.00261485
ATF3	CNNM4	FALSE	1	dbcorrdb__BRCA1__ENCSR000EDB_1__m1	3.16	500bp	w0.001	0.0320073	0.00283625
MYC	NUP214	FALSE	41	dbcorrdb__POLR2A__ENCSR000EAM_1__m1	4.82	10kb	w0.001	0.0320095	0.00127981
MYB	UBE2E2	FALSE	2	cisbp__M1354	3.16	10kb	top1sd	0.0320098	0.00393604
FOXP2	EIF3I	FALSE	1	dbcorrdb__POLR2A__ENCSR000BGO_1__m1	3.25	500bp	w0.001	0.0320162	0.00114055
EGR1	MAPK13	FALSE	1	transfac_pro__M09084	3.47	10kb	w0.001	0.0320179	0.00259643
ATF3	TRMT61A	FALSE	4	jaspar__MA1005.1	3.64	10kb	w0.001	0.0320224	0.00268066
STAT5A	C8orf76	FALSE	9	hocomoco__ZN143_HUMAN.H11MO.0.A	3.93	500bp	top3sd	0.0320234	0.00430856
MAFK	KANK1	TRUE	7	dbcorrdb__MAFK__ENCSR000DYV_1__m3	3.47	10kb	w0.001	0.0320282	0.00116404
CREB3	CPE	FALSE	3	taipale_cyt_meth__CREM_NRTGACGTCAYN_eDBD	4.68	500bp	top1sd	0.0320298	0.00315534
ETV5	ACER3	FALSE	2	transfac_pro__M02056	3.08	500bp	w0.001	0.032032	0.00183955
TCF3	GRID1	FALSE	2	taipale__Tcf7_DBD_NAAGATCAAAGG	3.68	10kb	top50perTarget	0.0320323	0.00426557
CEBPB	WDR70	FALSE	3	dbcorrdb__GABPA__ENCSR000BJK_1__m1	4.42	10kb	w0.001	0.0320341	0.00112269
SRF	ZBTB7B	FALSE	24	taipale_cyt_meth__ETV4_NRCCGGAAGTN_FL	3.46	10kb	w0.001	0.0320389	0.00119966
EZH2	STX1A	FALSE	1	predrem__nrMotif2348	3.8	500bp	w0.001	0.0320414	0.0017825
MXI1	TCTN1	FALSE	1	dbcorrdb__POLR2A__ENCSR000DMN_1__m1	3.26	10kb	w0.001	0.0320422	0.00121571
EZH2	EXOSC1	FALSE	3	predrem__nrMotif2348	3.8	500bp	w0.001	0.0320479	0.00128518
SREBF1	NUDT19	FALSE	5	transfac_public__M00539	3.37	10kb	w0.001	0.0320503	0.0010063
EGR3	TDRD7	TRUE	7	transfac_pro__M05333	3.06	500bp	w0.001	0.0320509	0.00467549
SMARCA4	CD9	FALSE	15	dbcorrdb__GABPA__ENCSR000BJK_1__m1	5.07	10kb	w0.001	0.0320549	0.00116435
GABPA	TSEN54	TRUE	64	dbcorrdb__GABPA__ENCSR000BJK_1__m1	4.41	500bp	w0.001	0.0320561	0.00106096
GABPA	ITPRIP	TRUE	149	cisbp__M4568	5.44	10kb	w0.001	0.0320608	0.00110169
E2F4	CA8	FALSE	2	dbcorrdb__SIN3A__ENCSR000BGL_1__m1	4.5	10kb	w0.001	0.0320619	0.00261057
KDM5A	VASP	FALSE	2	dbcorrdb__TAF1__ENCSR000BIM_1__m1	3.13	10kb	w0.001	0.0320624	0.00146342
EZH2	PEX5	FALSE	11	predrem__nrMotif2348	3.8	500bp	w0.001	0.0320669	0.00116774
CTCF	WNT7B	FALSE	5	dbcorrdb__ELK1__ENCSR000DZB_1__m1	4.51	10kb	w0.001	0.032072	0.00100914
XRCC4	CDK5RAP1	FALSE	5	dbcorrdb__SIN3A__ENCSR000BGL_1__m1	3.59	500bp	w0.001	0.0320741	0.00132699
SPDEF	PAAF1	TRUE	31	taipale_cyt_meth__SPDEF_NAMCCGGATGTN_FL	3.36	10kb	w0.001	0.0320789	0.00103929
RFX2	TTLL4	FALSE	2	transfac_pro__M02788	4.85	10kb	top50perTargetAndtop1sd	0.032079	0.00566085
EZH2	MSL2	FALSE	9	predrem__nrMotif2348	3.8	500bp	w0.001	0.032081	0.00159593
XRCC4	MTX3	FALSE	7	dbcorrdb__POLR2A__ENCSR000BHH_1__m1	3.7	500bp	w0.001	0.0320821	0.00167955
SPI1	TCEB3	TRUE	1	cisbp__M5863	5.16	10kb	w0.001	0.0320825	0.00123051
IRF4	STX7	TRUE	1	taipale_cyt_meth__IRF4_NYGAAASYGAAASYN_FL_meth_repr	3.26	10kb	w0.001	0.0320854	0.00134272
RBBP5	ANKRD9	TRUE	29	dbcorrdb__RBBP5__ENCSR000AQI_1__m1	3.4	10kb	w0.001	0.0320856	0.00232856
SPI1	USP4	TRUE	1	transfac_pro__M01203	4.22	10kb	w0.001	0.0320886	0.00117362
ETV3	CDK7	TRUE	129	cisbp__M4950	4.24	10kb	w0.001	0.0320913	0.00138211
RCOR1	SMAD7	FALSE	1	dbcorrdb__BRCA1__ENCSR000EDB_1__m1	3.15	500bp	w0.001	0.0320924	0.00102202
SUZ12	KLHL28	FALSE	1	dbcorrdb__POLR2A__ENCSR000DKT_1__m1	3.67	500bp	w0.001	0.0320925	0.00133459
FOXP2	PPP2CB	FALSE	1	dbcorrdb__POLR2A__ENCSR000BGO_1__m1	3.25	500bp	w0.001	0.0320953	0.00177638
FOXP2	SLC35F5	FALSE	1	dbcorrdb__POLR2A__ENCSR000BGO_1__m1	3.25	500bp	w0.001	0.0320955	0.00106679
MXI1	GMEB2	FALSE	10	dbcorrdb__PHF8__ENCSR000AQH_1__m1	3.7	500bp	w0.001	0.0320995	0.00165602
CEBPG	ACSF3	FALSE	1	homer__ATTGCATCAT_Chop	3.11	10kb	top1sd	0.0321045	0.00229273
RFX2	RALY	FALSE	3	transfac_pro__M02788	4.85	10kb	top50perTargetAndtop1sd	0.0321052	0.00331897
EGR1	PTAR1	FALSE	1	predrem__nrMotif2348	3.78	10kb	w0.001	0.0321058	0.00235479
EZH2	SFT2D3	FALSE	4	dbcorrdb__POLR2A__ENCSR000BHH_1__m1	3.77	500bp	w0.001	0.0321069	0.00101244
RAD21	PPM1F	FALSE	1	predrem__nrMotif2348	3.47	10kb	w0.001	0.0321088	0.00118287
FOXP2	EXD2	FALSE	1	dbcorrdb__POLR2A__ENCSR000BGO_1__m1	3.25	500bp	w0.001	0.0321131	0.00171968
ATF3	EFCAB2	FALSE	3	cisbp__M0018	3.18	10kb	w0.001	0.0321147	0.00262747
ETV5	DNAL1	FALSE	4	dbcorrdb__TAF1__ENCSR000BGS_1__m2	3.7	500bp	w0.001	0.0321192	0.00121606
REL	IFFO2	TRUE	18	transfac_pro__M07884	4.58	10kb	w0.005	0.032121	0.00536562
RAD21	NAV3	FALSE	4	dbcorrdb__MAFK__ENCSR000DYV_1__m3	3.42	10kb	w0.001	0.0321282	0.00103337
ETV5	CRLF3	TRUE	66	transfac_pro__M07703	4.29	10kb	w0.001	0.0321308	0.00384941
E2F6	PMAIP1	FALSE	1	dbcorrdb__ATF3__ENCSR000DOG_1__m1	3.42	10kb	w0.001	0.0321335	0.00116285
ETS1	TTF1	TRUE	7	transfac_pro__M07211	3.99	10kb	w0.001	0.0321346	0.00100193
SIN3A	DNM3	FALSE	3	dbcorrdb__ELK1__ENCSR000EFU_1__m1	3.45	10kb	w0.001	0.0321375	0.00105831
KLF11	PMVK	FALSE	1	transfac_pro__M07460	3.31	10kb	w0.005Andtop50	0.0321387	0.00801484
PRDM1	GGA2	FALSE	1	homer__AGTTTCAGTTTC_ISRE	3.31	10kb	w0.001	0.0321394	0.00152859
IRF1	IPCEF1	FALSE	2	factorbook__STAT2	4.52	10kb	top1sd	0.032142	0.00419455
MAFK	STOM	TRUE	3	dbcorrdb__MAFK__ENCSR000DYV_1__m3	3.47	10kb	w0.001	0.032146	0.00106379
BCLAF1	NKAIN4	TRUE	27	transfac_pro__M04704	3.37	10kb	w0.001	0.0321492	0.00105728
ATF3	MRPL45	FALSE	2	dbcorrdb__BRCA1__ENCSR000EDB_1__m1	3.16	500bp	w0.001	0.0321497	0.00234792
EGR1	PEX5L	FALSE	2	predrem__nrMotif2348	3.78	10kb	w0.001	0.032156	0.0022833
GABPB1	RAB5B	TRUE	22	transfac_pro__M00341	4.16	10kb	w0.001	0.032159	0.001093
RAD21	TMEM115	FALSE	1	predrem__nrMotif2348	3.47	10kb	w0.001	0.0321683	0.0013753
NR3C1	POLR1D	TRUE	13	transfac_pro__M04760	3.09	500bp	w0.001	0.0321689	0.00166193
FOSL2	PMAIP1	FALSE	6	swissregulon__hs__ATF5_CREB3.p2	3.64	500bp	top50perTargetAndtop1sd	0.0321737	0.00333933
ETV5	WDR70	TRUE	112	transfac_pro__M07703	4.29	10kb	w0.001	0.0321746	0.00106363
SPDEF	CLIC5	FALSE	2	transfac_pro__M02072	3.5	10kb	w0.001	0.0321753	0.00102183
ETV5	ZNF767	FALSE	6	dbcorrdb__TAF1__ENCSR000BGS_1__m2	3.7	500bp	w0.001	0.0321824	0.00336689
ATF1	NCSTN	FALSE	1	dbcorrdb__POLR2AphosphoS2__ENCSR000ECT_1__m1	3.26	10kb	w0.001	0.0321857	0.00147969
MXI1	RIF1	FALSE	1	dbcorrdb__POLR2A__ENCSR000BKI_1__m1	3.28	500bp	w0.001	0.0321862	0.00183847
ELK4	RCSD1	TRUE	45	dbcorrdb__ELK4__ENCSR000EVI_1__m1	3.57	10kb	w0.001	0.0321871	0.00116576
MAFF	PRIM1	FALSE	1	neph__UW.Motif.0039	3.48	10kb	w0.001	0.0321962	0.00134455
SUZ12	RFT1	FALSE	1	dbcorrdb__POLR2A__ENCSR000DKT_1__m1	3.67	500bp	w0.001	0.0321987	0.00105735
MXI1	SMOC1	FALSE	1	dbcorrdb__POLR2A__ENCSR000DMN_1__m1	3.26	10kb	w0.001	0.0322028	0.00160247
SREBF1	ASNS	FALSE	1	cisbp__M2957	3.12	10kb	w0.001	0.0322064	0.00185407
RBBP5	KIAA0319L	TRUE	56	dbcorrdb__RBBP5__ENCSR000AQI_1__m1	3.79	500bp	w0.001	0.0322074	0.00106401
CTCF	SPEF2	TRUE	19	cisbp__M4450	3.37	500bp	top50perTarget	0.0322079	0.00356106
TFDP1	IFT74	FALSE	3	hocomoco__E2F5_HUMAN.H11MO.0.B	5.12	500bp	top10perTarget	0.0322082	0.0102284
TEAD4	KLHL26	TRUE	5	homer__CCWGGAATGY_TEAD4	3.01	10kb	top1sd	0.0322099	0.00699315
NR3C1	MYO1D	FALSE	15	dbcorrdb__CHD2__ENCSR000EED_1__m1	3.47	500bp	w0.001	0.0322129	0.00165021
SREBF2	DHX40	FALSE	6	dbcorrdb__GABPA__ENCSR000BJK_1__m1	3.38	10kb	w0.001	0.032218	0.00121356
ELF2	FBXL18	FALSE	45	dbcorrdb__PML__ENCSR000BQM_1__m1	3.57	500bp	w0.001	0.0322189	0.00232105
EZH2	WDR3	FALSE	10	dbcorrdb__POLR2A__ENCSR000BHH_1__m1	3.77	500bp	w0.001	0.0322206	0.00495904
RARG	WNT5B	FALSE	2	homer__GGGTTACTANAGGTCA_LXRE	3.78	10kb	w0.001	0.0322209	0.00126828
CPSF4	NLN	FALSE	2	taipale__SP1_DBD_GCCMCGCCCMC	3.3	10kb	w0.005	0.0322308	0.00733474
E2F6	POLR3B	FALSE	18	dbcorrdb__POLR2A__ENCSR000BMR_1__m1	4.12	10kb	w0.001	0.0322314	0.00109955
SMARCA4	PUS7L	FALSE	6	dbcorrdb__POLR2A__ENCSR000BHH_1__m1	3.84	500bp	w0.001	0.0322348	0.00141879
ZBTB33	ZC3H12A	FALSE	1	dbcorrdb__BRCA1__ENCSR000EDB_1__m1	3.89	10kb	w0.001	0.032241	0.00109458
KDM5A	FRA10AC1	FALSE	1	dbcorrdb__TAF1__ENCSR000BIM_1__m1	3.13	10kb	w0.001	0.0322451	0.00145532
MAFF	CHL1	FALSE	1	neph__UW.Motif.0039	3.48	10kb	w0.001	0.0322455	0.00148582
XRCC4	QARS	FALSE	10	dbcorrdb__POLR2A__ENCSR000BHH_1__m1	3.7	500bp	w0.001	0.0322492	0.00137378
CREB1	TMEM216	FALSE	5	dbcorrdb__POLR2A__ENCSR000EAR_1__m1	4.59	500bp	w0.001	0.0322552	0.00102339
ETV5	MNT	TRUE	82	cisbp__M5424	3.03	500bp	w0.001	0.0322578	0.00203155
ZBTB33	CCDC85A	TRUE	16	transfac_pro__M04691	4.36	500bp	top1sd	0.0322588	0.00492474
EZH2	SART3	FALSE	3	predrem__nrMotif2348	3.25	10kb	w0.001	0.0322598	0.0017084
XRCC4	GALNTL6	FALSE	9	dbcorrdb__POLR2A__ENCSR000BHH_1__m1	3.7	500bp	w0.001	0.0322602	0.00307887
SREBF2	KCTD6	FALSE	4	predrem__nrMotif2348	3.4	10kb	w0.001	0.0322619	0.00171399
HDAC2	KHDRBS3	FALSE	2	predrem__nrMotif2348	3.41	10kb	w0.001	0.0322689	0.00155222
ATF3	MDM4	FALSE	3	dbcorrdb__POLR2A__ENCSR000EFK_1__m1	3.37	10kb	w0.001	0.0322728	0.00281347
ELK3	KCNK5	FALSE	1	transfac_pro__M07211	3.36	10kb	w0.001	0.0322741	0.00130041
ETV5	FN3KRP	TRUE	24	transfac_pro__M07703	4.29	10kb	w0.001	0.032281	0.00143142
ETS1	CD59	TRUE	2	factorbook__ETS1	3.41	10kb	top50perTarget	0.0322823	0.00329613
XRCC4	FOXJ1	FALSE	5	dbcorrdb__SIN3A__ENCSR000BGL_1__m1	3.59	500bp	w0.001	0.0322867	0.00397279
ZNF143	DERA	FALSE	1	dbcorrdb__ETS1__ENCSR000BPU_1__m3	3.31	500bp	w0.001	0.0322879	0.001199
MAFK	CAV1	TRUE	4	dbcorrdb__MAFK__ENCSR000DYV_1__m3	3.47	10kb	w0.001	0.0322924	0.00107941
E2F4	MRPL49	TRUE	3	dbcorrdb__E2F4__ENCSR000EWL_1__m1	3.11	500bp	w0.001	0.0323001	0.00149031
EGR3	TCIRG1	TRUE	1	transfac_pro__M05333	3.06	500bp	w0.001	0.032301	0.00212715
ATF3	RBM17	TRUE	7	dbcorrdb__ATF3__ENCSR000BKE_1__m2	3.16	500bp	top50perTarget	0.0323042	0.00347145
SREBF1	RABEPK	FALSE	7	dbcorrdb__POLR2A__ENCSR000BHH_1__m1	4.08	500bp	w0.001	0.0323058	0.00173446
SUZ12	ZNF410	FALSE	1	dbcorrdb__POLR2A__ENCSR000DKT_1__m1	3.67	500bp	w0.001	0.0323096	0.00161602
HDAC2	GPSM2	FALSE	2	predrem__nrMotif2348	3.41	10kb	w0.001	0.0323122	0.00153762
MXI1	PARP16	FALSE	8	dbcorrdb__PHF8__ENCSR000AQH_1__m1	3.7	500bp	w0.001	0.0323149	0.00158709
ETV5	ESPN	TRUE	2	transfac_pro__M07703	4.29	10kb	w0.001	0.0323149	0.00119968
EZH2	MARVELD3	FALSE	4	dbcorrdb__POLR2A__ENCSR000BHH_1__m1	3.77	500bp	w0.001	0.0323154	0.00128947
ELF2	LRP4	FALSE	11	dbcorrdb__PML__ENCSR000BQM_1__m1	3.57	500bp	w0.001	0.0323154	0.00108744
CREBL2	BCORL1	FALSE	6	hocomoco__CREB1_HUMAN.H11MO.0.A	3.89	500bp	top1sd	0.0323214	0.00423639
SREBF2	IFT52	FALSE	2	dbcorrdb__PHF8__ENCSR000AQH_1__m1	3.25	500bp	w0.001	0.0323235	0.00127283
RBBP5	ARF3	TRUE	20	dbcorrdb__RBBP5__ENCSR000AQI_1__m1	3.79	500bp	w0.001	0.032324	0.00118297
FLI1	DPP8	FALSE	1	transfac_pro__M08879	3.71	10kb	w0.001	0.032326	0.00271863
EZH2	CD9	FALSE	10	dbcorrdb__POLR2A__ENCSR000BHH_1__m1	3.77	500bp	w0.001	0.032327	0.00191855
ZNF143	AKAP6	FALSE	9	dbcorrdb__GABPA__ENCSR000BJK_1__m1	3.46	10kb	w0.001	0.0323298	0.00113648
ZBTB7A	NUP54	FALSE	1	dbcorrdb__IRF1__ENCSR000EGT_1__m1	3.01	500bp	w0.001	0.0323312	0.00498854
CREB3	PPARGC1A	TRUE	3	cisbp__M5324	3.09	500bp	w0.001	0.0323333	0.00113508
ATF3	ZZEF1	FALSE	6	jaspar__MA1005.1	3.64	10kb	w0.001	0.0323343	0.00214461
XRCC4	PAPLN	FALSE	1	dbcorrdb__ELK4__ENCSR000EVI_1__m1	3.07	500bp	w0.001	0.0323374	0.0010028
SREBF2	GAB2	FALSE	8	dbcorrdb__SMARCA4__ENCSR000EZC_1__m9	3.63	10kb	w0.001	0.0323379	0.00116646
SPDEF	ISY1	TRUE	46	taipale_cyt_meth__SPDEF_NAMCCGGATGTN_FL	3.36	10kb	w0.001	0.032339	0.00116934
MYB	KLHL29	FALSE	1	cisbp__M1354	3.16	10kb	top1sd	0.032345	0.00380988
UBTF	KLHL15	FALSE	5	dbcorrdb__SIN3A__ENCSR000BGL_1__m1	3.81	10kb	w0.001	0.0323458	0.00139054
GABPB1	SLC35A5	FALSE	19	dbcorrdb__POLR2A__ENCSR000EEM_1__m1	3.98	500bp	w0.001	0.0323467	0.00196621
ATF3	EIF4ENIF1	FALSE	5	jaspar__MA1005.1	3.64	10kb	w0.001	0.0323508	0.0021854
NFATC2	IGFBP5	FALSE	1	transfac_pro__M07264	3.11	10kb	w0.001	0.0323525	0.0016727
RBBP5	DPY19L1	TRUE	17	dbcorrdb__RBBP5__ENCSR000AQI_1__m1	3.4	10kb	w0.001	0.0323531	0.00110847
EHF	TMEM33	FALSE	2	cisbp__M0711	3.06	500bp	w0.001	0.0323653	0.00105307
ATF3	ALG6	FALSE	4	dbcorrdb__POLR2A__ENCSR000EFK_1__m1	3.37	10kb	w0.001	0.0323687	0.00234181
XRCC4	IDH3B	FALSE	9	dbcorrdb__POLR2A__ENCSR000BHH_1__m1	3.7	500bp	w0.001	0.0323704	0.00133415
EHF	RNFT2	FALSE	3	cisbp__M0711	3.06	500bp	w0.001	0.0323706	0.00164533
ELF2	TTLL4	FALSE	5	dbcorrdb__PML__ENCSR000BQM_1__m1	3.57	500bp	w0.001	0.032373	0.00118921
PRDM1	STK38	FALSE	1	homer__AGTTTCAGTTTC_ISRE	3.31	10kb	w0.001	0.0323837	0.00267284
MAFK	SEC22C	TRUE	3	dbcorrdb__MAFK__ENCSR000DYV_1__m3	3.47	10kb	w0.001	0.0323873	0.00128219
NR3C1	NUDT19	TRUE	24	transfac_pro__M04760	3.09	500bp	w0.001	0.0323881	0.00110065
EGR1	EDNRA	FALSE	1	predrem__nrMotif2348	3.78	10kb	w0.001	0.0323893	0.00140469
EZH2	TADA2A	FALSE	3	predrem__nrMotif2348	3.8	500bp	w0.001	0.0323909	0.00246339
SPI1	PRMT5	FALSE	1	taipale_cyt_meth__SPIB_RAWWGMGGAAGTN_FL	5.4	10kb	w0.001	0.0323925	0.00110764
RFX5	RNFT2	TRUE	21	dbcorrdb__RFX5__ENCSR000DZW_1__m2	3.8	500bp	top50	0.0323947	0.00848818
HDAC2	PPP2CB	FALSE	8	dbcorrdb__POLR2A__ENCSR000EBG_1__m1	3.42	500bp	w0.001	0.032395	0.00181906
NR3C1	DNAJB2	FALSE	13	dbcorrdb__CHD2__ENCSR000EED_1__m1	3.47	500bp	w0.001	0.0323966	0.00109632
EGR3	ZFP91	TRUE	1	transfac_pro__M05333	3.06	500bp	w0.001	0.0324049	0.00145916
GABPB1	TOX3	FALSE	1	dbcorrdb__POLR2A__ENCSR000BMR_1__m1	3.19	10kb	w0.001	0.0324074	0.00115482
ATF3	CCDC66	FALSE	1	transfac_pro__M07514	3.15	10kb	w0.001	0.0324078	0.0030502
ETV5	EIF2S1	FALSE	3	dbcorrdb__TAF1__ENCSR000BGS_1__m2	3.7	500bp	w0.001	0.0324115	0.00113074
ETV5	CLCN7	FALSE	3	dbcorrdb__POLR2A__ENCSR000EAJ_1__m1	3.25	500bp	w0.001	0.0324116	0.00775201
EZH2	WEE1	FALSE	6	predrem__nrMotif2348	3.8	500bp	w0.001	0.0324139	0.00145439
NR3C1	DNAL4	FALSE	2	dbcorrdb__ZBTB33__ENCSR000BHC_1__m1	3.16	500bp	w0.001	0.0324144	0.00168522
EGR3	CCNH	TRUE	1	transfac_pro__M05333	3.06	500bp	w0.001	0.0324164	0.00153185
EGR1	MCM5	FALSE	1	transfac_pro__M09084	3.47	10kb	w0.001	0.0324191	0.00269192
ETV3	PLCG2	FALSE	1	dbcorrdb__SRF__ENCSR000BGE_1__m2	3.62	10kb	w0.001	0.0324223	0.00107504
FOXP2	PURG	FALSE	1	dbcorrdb__POLR2A__ENCSR000BGO_1__m1	3.25	500bp	w0.001	0.0324239	0.00182198
EZH2	SEC22C	FALSE	6	dbcorrdb__POLR2A__ENCSR000BHH_1__m1	3.77	500bp	w0.001	0.0324286	0.00190324
ATF3	TSC1	FALSE	10	jaspar__MA1005.1	3.64	10kb	w0.001	0.0324294	0.0031883
CREB3	SLC7A11	FALSE	1	cisbp__M0305	3.05	500bp	w0.001	0.0324316	0.00111845
SREBF2	UTP6	FALSE	13	dbcorrdb__SMARCA4__ENCSR000EZC_1__m9	3.63	10kb	w0.001	0.0324325	0.00109628
KDM5A	PLEKHJ1	FALSE	1	dbcorrdb__HCFC1__ENCSR000ECH_1__m3	3.87	500bp	top1sd	0.0324339	0.00262558
XRCC4	PSCA	FALSE	9	dbcorrdb__POLR2A__ENCSR000BHH_1__m1	3.7	500bp	w0.001	0.0324485	0.00304946
EGR1	HOXD8	FALSE	2	predrem__nrMotif2348	3.78	10kb	w0.001	0.0324495	0.00180228
E2F6	ZNF341	FALSE	10	dbcorrdb__HCFC1__ENCSR000ECH_1__m3	4.34	500bp	w0.001	0.0324511	0.003735
IRF2	DLL4	TRUE	4	taipale_cyt_meth__IRF2_YGAAASYGAAAS_FL	3.11	10kb	top10perTarget	0.0324523	0.00666539
ELF2	POLR3B	FALSE	13	dbcorrdb__POLR2A__ENCSR000EZL_1__m1	3.83	10kb	w0.001	0.0324544	0.00162699
REST	DPP8	FALSE	2	dbcorrdb__GABPA__ENCSR000BIW_1__m1	4.52	10kb	w0.001	0.0324577	0.00112935
E2F6	BYSL	FALSE	1	dbcorrdb__POLR2A__ENCSR000EBC_1__m1	3.15	10kb	w0.001	0.0324644	0.00126355
ETV5	WDR53	FALSE	19	cisbp__M4739	3.55	500bp	w0.001	0.0324671	0.00249952
MAX	TTC39C	FALSE	11	dbcorrdb__POLR2A__ENCSR000EBG_1__m1	3.96	500bp	w0.001	0.0324679	0.0010303
SRF	NUDCD3	FALSE	24	taipale_cyt_meth__ETV4_NRCCGGAAGTN_FL	3.46	10kb	w0.001	0.0324692	0.00117823
BRF1	SERGEF	FALSE	1	predrem__nrMotif2348	3.37	500bp	w0.001	0.0324694	0.00297179
SIN3A	GDA	FALSE	2	dbcorrdb__NR2C2__ENCSR000EVS_1__m1	3.38	10kb	w0.001	0.0324702	0.00126623
ATF3	UBTF	FALSE	5	jaspar__MA1005.1	3.64	10kb	w0.001	0.0324713	0.00346156
HNF4G	PDPR	FALSE	3	taipale__RARA_full_ARGGTCAAAAGGTCA	4.42	10kb	top50perTarget	0.0324736	0.0039643
SREBF2	ZFPM2	FALSE	1	predrem__nrMotif2348	3.4	10kb	w0.001	0.0324739	0.00192643
SPDEF	COQ6	FALSE	31	transfac_pro__M02058	4.88	10kb	w0.001	0.0324783	0.00111676
SREBF2	HNRNPL	FALSE	5	dbcorrdb__ZNF384__ENCSR000EFP_1__m1	3.43	10kb	w0.001	0.032479	0.00133572
ELK4	FNTB	FALSE	24	dbcorrdb__POLR2A__ENCSR000EBG_1__m1	4.01	10kb	w0.001	0.03248	0.00137711
BRF1	STK38	FALSE	2	predrem__nrMotif2348	4.06	10kb	w0.001	0.0324803	0.0011457
XRCC4	PPA1	FALSE	3	dbcorrdb__POLR2A__ENCSR000BHH_1__m1	3.7	500bp	w0.001	0.0324807	0.00110537
XRCC4	USP14	FALSE	1	predrem__nrMotif2348	3.52	10kb	w0.001	0.0324817	0.00162276
ELK4	RGS7	TRUE	19	swissregulon__hs__ELK1_4_GABP_A_B1_.p3	3.02	10kb	w0.001	0.0324817	0.00114918
MXI1	TMEM109	FALSE	10	dbcorrdb__CHD2__ENCSR000EBT_1__m1	3.86	10kb	top1sd	0.0324831	0.00490236
ELF2	ADAM23	FALSE	2	dbcorrdb__PML__ENCSR000BQM_1__m1	3.57	500bp	w0.001	0.0324837	0.00160897
ETV3	GTF2B	FALSE	2	cisbp__M6213	3.47	10kb	w0.001	0.0324852	0.00100544
ELK4	ALDH4A1	TRUE	24	swissregulon__hs__ELK1_4_GABP_A_B1_.p3	3.02	10kb	w0.001	0.0324862	0.00104124
TAF7	LSG1	FALSE	2	dbcorrdb__POLR2A__ENCSR000DKT_1__m1	3.8	10kb	w0.001	0.0324875	0.0026281
SREBF2	TEX11	FALSE	1	dbcorrdb__POLR2AphosphoS2__ENCSR000DYF_1__m12	3.22	10kb	w0.001	0.0324888	0.00141089
ETV5	WDR90	TRUE	78	cisbp__M4952	3.58	500bp	w0.001	0.0324897	0.0028576
PRDM1	FBXO33	FALSE	1	homer__AGTTTCAGTTTC_ISRE	3.31	10kb	w0.001	0.0324898	0.00102278
SUZ12	SERPINI1	FALSE	1	dbcorrdb__POLR2A__ENCSR000DKT_1__m1	3.67	500bp	w0.001	0.03249	0.00108353
ATF3	CA10	FALSE	7	jaspar__MA1005.1	3.64	10kb	w0.001	0.0324902	0.00174558
SREBF1	ERCC6	FALSE	11	dbcorrdb__POLR2A__ENCSR000BHH_1__m1	4.08	500bp	w0.001	0.0324949	0.00109658
ATF3	FER	FALSE	2	jaspar__MA1005.1	3.64	10kb	w0.001	0.0324958	0.0032905
SRF	EIF2B5	FALSE	2	jaspar__MA0062.2	3.19	10kb	w0.001	0.0324983	0.0010503
UBTF	FAM114A2	FALSE	1	dbcorrdb__POLR2A__ENCSR000BMR_1__m1	3.5	10kb	w0.001	0.0324996	0.00114598
UBTF	CCDC134	FALSE	8	dbcorrdb__SIN3A__ENCSR000BLR_1__m2	3.75	10kb	w0.001	0.0325012	0.00120125
EGR1	PHOSPHO1	FALSE	2	predrem__nrMotif2348	3.78	10kb	w0.001	0.0325026	0.00369975
ATF3	TCF4	FALSE	9	jaspar__MA1005.1	3.64	10kb	w0.001	0.0325027	0.00263672
RBBP5	TCEA2	TRUE	43	dbcorrdb__RBBP5__ENCSR000AQI_1__m1	3.4	10kb	w0.001	0.032504	0.00173577
E2F4	EFCAB7	FALSE	7	dbcorrdb__SIN3A__ENCSR000BLR_1__m2	5	10kb	w0.001	0.0325047	0.00135375
E2F6	PREB	FALSE	5	dbcorrdb__POLR2A__ENCSR000BHH_1__m1	4.08	10kb	top1sd	0.0325049	0.00260248
MYC	NCBP1	FALSE	37	dbcorrdb__POLR2A__ENCSR000EAM_1__m1	4.82	10kb	w0.001	0.0325053	0.00130509
ELF2	TAF4	FALSE	3	dbcorrdb__POLR2A__ENCSR000EZL_1__m1	3.83	10kb	w0.001	0.0325067	0.0012734
ATF3	LRP4	FALSE	8	jaspar__MA1005.1	3.64	10kb	w0.001	0.0325078	0.00280235
NFATC2	MAPK9	FALSE	1	transfac_pro__M07264	3.11	10kb	w0.001	0.0325088	0.0012591
FOXP2	MPHOSPH8	FALSE	1	dbcorrdb__POLR2A__ENCSR000BGO_1__m1	3.25	500bp	w0.001	0.0325103	0.00105484
EGR1	ZNF503	FALSE	2	predrem__nrMotif2348	3.78	10kb	w0.001	0.0325108	0.00259898
SMARCA4	ANO6	FALSE	1	dbcorrdb__ELF1__ENCSR000BPT_1__m2	3.87	10kb	w0.001	0.0325139	0.00150675
MAX	ECH1	FALSE	16	dbcorrdb__PHF8__ENCSR000AQH_1__m1	4.43	500bp	w0.001	0.0325147	0.00104215
MXI1	HNMT	FALSE	1	dbcorrdb__BCLAF1__ENCSR000BJZ_1__m1	3.12	500bp	w0.001	0.0325162	0.00122764
E2F4	CDC34	TRUE	10	dbcorrdb__E2F4__ENCSR000EWL_1__m1	3.11	500bp	w0.001	0.0325201	0.00100992
ETV3	LANCL1	FALSE	5	hdpi__ELF2	3.41	500bp	w0.001	0.0325202	0.00150017
CLOCK	MDGA2	FALSE	1	cisbp__M6518	3.11	10kb	top1sd	0.0325203	0.00246232
SREBF2	PHC3	FALSE	1	dbcorrdb__ZNF384__ENCSR000EFP_1__m1	3.43	10kb	w0.001	0.0325227	0.0010491
ELK4	FAM184A	TRUE	19	swissregulon__hs__ELK1_4_GABP_A_B1_.p3	3.02	10kb	w0.001	0.0325252	0.0014391
MYC	LMAN2L	FALSE	3	dbcorrdb__SIN3A__ENCSR000BGL_1__m1	3.47	500bp	w0.001	0.0325264	0.00154728
MYC	SHPRH	FALSE	4	dbcorrdb__ELF1__ENCSR000BPT_1__m2	3.38	500bp	w0.001	0.032527	0.00142686
ZNF143	PNPLA6	TRUE	68	factorbook__ZNF143-ext	4.36	10kb	w0.001	0.0325294	0.00136224
RCOR1	USP44	FALSE	1	dbcorrdb__BRCA1__ENCSR000EDB_1__m1	3.15	500bp	w0.001	0.0325312	0.00164302
SMARCA4	EPPK1	FALSE	2	dbcorrdb__HCFC1__ENCSR000ECH_1__m3	4.41	10kb	w0.001	0.0325326	0.00175209
RBBP5	LRP4	TRUE	19	dbcorrdb__RBBP5__ENCSR000AQI_1__m1	3.79	500bp	w0.001	0.0325327	0.00163504
SREBF1	TRAF3IP2	FALSE	3	dbcorrdb__CREB1__ENCSR000BRB_1__m1	3.82	10kb	w0.001	0.032534	0.00101483
NR3C1	PATL1	TRUE	16	transfac_pro__M04760	3.09	500bp	w0.001	0.0325373	0.0048682
EGR3	AFF2	TRUE	1	transfac_pro__M05333	3.06	500bp	w0.001	0.0325412	0.00105879
MYC	ACP2	FALSE	26	dbcorrdb__POLR2A__ENCSR000EAM_1__m1	4.82	10kb	w0.001	0.0325433	0.00144136
ATF3	TMEM100	FALSE	2	dbcorrdb__POLR2A__ENCSR000EFK_1__m1	3.37	10kb	w0.001	0.0325479	0.00252063
BCLAF1	PNPLA2	FALSE	1	dbcorrdb__POLR2A__ENCSR000DKT_1__m1	3.16	500bp	w0.001	0.0325483	0.0010311
NFATC2	FAM3C	FALSE	1	transfac_pro__M07264	3.11	10kb	w0.001	0.03255	0.00116106
RARG	EPPK1	FALSE	1	homer__GGGTTACTANAGGTCA_LXRE	3.78	10kb	w0.001	0.0325571	0.00141621
HDAC2	FCER1G	FALSE	9	dbcorrdb__POLR2A__ENCSR000EBG_1__m1	3.42	500bp	w0.001	0.0325583	0.00106017
FOXP2	VPS39	FALSE	1	dbcorrdb__POLR2A__ENCSR000BGO_1__m1	3.25	500bp	w0.001	0.0325586	0.00199123
NR2F6	PNKD	FALSE	2	taipale_cyt_meth__HNF4A_NRGGTCAAAGGTCAN_eDBD_meth	3.71	10kb	top50perTarget	0.0325631	0.00341584
HOXB2	INSIG2	TRUE	1	taipale_tf_pairs__HOXB2_ELK3_RSCGGAAGTMRTTA_CAP	3	10kb	w0.001	0.0325656	0.00183663
IRF8	PHC3	TRUE	6	tfdimers__MD00007	3.28	10kb	top50perTarget	0.0325683	0.00573248
EZH2	WNT4	FALSE	1	predrem__nrMotif2348	3.8	500bp	w0.001	0.0325724	0.00142292
E2F6	RUNX3	FALSE	22	dbcorrdb__POLR2A__ENCSR000BMR_1__m1	4.12	10kb	w0.001	0.0325727	0.00163073
SPDEF	HAUS6	FALSE	11	transfac_pro__M01981	3.94	500bp	w0.001	0.0325731	0.001017
SAP30	NEK4	FALSE	1	dbcorrdb__MAX__ENCSR000DYG_1__m1	4.1	10kb	top50perTargetAndtop1sd	0.0325774	0.00454697
E2F6	GNPNAT1	FALSE	27	dbcorrdb__HCFC1__ENCSR000ECH_1__m3	4.34	500bp	w0.001	0.0325786	0.00102484
MXI1	DEGS2	FALSE	10	dbcorrdb__GABPA__ENCSR000BJK_1__m1	3.46	10kb	w0.001	0.0325797	0.00151441
RAD21	PTPN9	FALSE	5	dbcorrdb__ZNF384__ENCSR000EFP_1__m1	3.69	10kb	w0.001	0.0325811	0.00127227
ETV3	COG1	FALSE	29	cisbp__M0711	5.03	10kb	w0.001	0.0325816	0.00105907
XRCC4	FA2H	FALSE	3	dbcorrdb__ELK4__ENCSR000EVI_1__m1	3.07	500bp	w0.001	0.0325824	0.00122413
E2F6	SPRY2	FALSE	47	dbcorrdb__HCFC1__ENCSR000ECH_1__m3	4.34	500bp	w0.001	0.0325832	0.00115524
RBBP5	FAM175B	FALSE	1	dbcorrdb__TAF1__ENCSR000BGS_1__m2	3.71	500bp	w0.001	0.0325836	0.00117758
FOXP2	SKP2	FALSE	1	dbcorrdb__POLR2A__ENCSR000BGO_1__m1	3.25	500bp	w0.001	0.032584	0.00112503
CREB1	SLC48A1	FALSE	5	dbcorrdb__POLR2A__ENCSR000EHP_1__m1	4.05	500bp	w0.001	0.0325872	0.00101528
NFYB	APBB1	FALSE	3	dbcorrdb__NFYA__ENCSR000DNN_1__m1	3.49	10kb	top50Andtop3sd	0.0325895	0.00632259
KDM5B	TMEM150C	FALSE	5	dbcorrdb__POLR2A__ENCSR000DPA_1__m1	3.53	10kb	w0.001	0.0325924	0.00135982
MXI1	TMEM117	FALSE	19	dbcorrdb__POLR2A__ENCSR000EBG_1__m1	3.76	500bp	w0.001	0.0325927	0.00109615
CTCF	PACRG	FALSE	6	dbcorrdb__POLR2A__ENCSR000EBG_1__m1	3.78	500bp	w0.001	0.0326005	0.00265311
NFATC2	RTN1	TRUE	5	jaspar__MA0152.1	3.33	500bp	top50perTarget	0.0326011	0.00364346
CTCF	UBE2G2	FALSE	12	dbcorrdb__GABPA__ENCSR000BHS_1__m1	4.42	10kb	w0.001	0.0326036	0.00106486
RAD21	WEE1	FALSE	8	dbcorrdb__GABPA__ENCSR000BJK_1__m1	5.15	10kb	top1sd	0.0326216	0.00692131
SREBF2	PDIK1L	FALSE	9	dbcorrdb__SMARCA4__ENCSR000EZC_1__m9	3.63	10kb	w0.001	0.0326257	0.00140523
ATF3	LDLRAP1	TRUE	3	dbcorrdb__ATF3__ENCSR000BKE_1__m2	3.16	500bp	top50perTarget	0.0326283	0.00355104
SPI1	DNMT1	FALSE	1	transfac_pro__M07087	3.32	10kb	w0.001	0.0326285	0.00105473
XRCC4	GABARAPL2	FALSE	9	dbcorrdb__POLR2A__ENCSR000BHH_1__m1	3.7	500bp	w0.001	0.0326305	0.00109991
ETV5	PEX13	FALSE	43	dbcorrdb__TAF1__ENCSR000BGS_1__m2	3.7	500bp	w0.001	0.0326326	0.00268703
E2F6	ENOX1	FALSE	48	dbcorrdb__HCFC1__ENCSR000ECH_1__m3	4.34	500bp	w0.001	0.0326365	0.00108585
ZNF143	LIMS2	FALSE	2	transfac_pro__M04774	3.07	10kb	w0.001	0.03264	0.00127264
EGR1	ASCC1	FALSE	2	predrem__nrMotif2348	3.78	10kb	w0.001	0.0326431	0.00273684
ATF3	STAMBP	FALSE	1	transfac_pro__M07514	3.15	10kb	w0.001	0.0326433	0.00253334
CREB1	DNLZ	FALSE	2	dbcorrdb__POLR2A__ENCSR000EAR_1__m1	3.18	10kb	w0.001	0.032646	0.00143137
RBBP5	FBXO5	TRUE	36	dbcorrdb__RBBP5__ENCSR000AQI_1__m1	3.79	500bp	w0.001	0.0326464	0.00111238
FOXP2	NOB1	FALSE	1	dbcorrdb__POLR2A__ENCSR000BGO_1__m1	3.25	500bp	w0.001	0.0326598	0.00197174
ZNF143	ERMP1	FALSE	6	dbcorrdb__POLR2A__ENCSR000DYO_1__m2	3.47	500bp	w0.001	0.0326609	0.00152084
SP2	PGGT1B	FALSE	1	dbcorrdb__PHF8__ENCSR000AQH_1__m1	5.06	500bp	top50	0.0326623	0.00304943
RBBP5	APCDD1L	FALSE	1	dbcorrdb__SIN3A__ENCSR000BLR_1__m2	3.79	500bp	w0.001	0.0326671	0.00103859
NFATC2	CETN1	FALSE	1	transfac_pro__M07264	3.11	10kb	w0.001	0.0326698	0.00112919
CREB3	CBWD1	FALSE	9	taipale_cyt_meth__CREM_NRTGACGTCAYN_eDBD	4.68	500bp	top1sd	0.032672	0.00255902
ATF3	FKBP11	FALSE	1	dbcorrdb__BRCA1__ENCSR000EDB_1__m1	3.16	500bp	w0.001	0.0326725	0.00215403
XRCC4	TMEM80	FALSE	8	dbcorrdb__POLR2A__ENCSR000BHH_1__m1	3.7	500bp	w0.001	0.0326868	0.00149587
RCOR1	PREB	FALSE	1	dbcorrdb__BRCA1__ENCSR000EDB_1__m1	3.15	500bp	w0.001	0.0326874	0.00131202
RAD21	TAF8	FALSE	1	dbcorrdb__MAX__ENCSR000EEZ_1__m1	3.31	500bp	top3sd	0.0326879	0.00690532
ATF3	GABPB2	FALSE	6	dbcorrdb__POLR2A__ENCSR000EFK_1__m1	3.37	10kb	w0.001	0.032694	0.00291644
SREBF1	RGS1	FALSE	5	dbcorrdb__CREB1__ENCSR000BRB_1__m1	3.82	10kb	w0.001	0.0326966	0.00187518
ATF3	LTA4H	FALSE	1	dbcorrdb__BRCA1__ENCSR000EDB_1__m1	3.16	500bp	w0.001	0.0327019	0.00196131
NR3C1	GALE	TRUE	20	transfac_pro__M04760	3.09	500bp	w0.001	0.0327048	0.00158642
MAFK	UIMC1	TRUE	7	dbcorrdb__MAFK__ENCSR000DYV_1__m3	3.47	10kb	w0.001	0.0327081	0.00162501
MYC	LIMD1	FALSE	14	dbcorrdb__POLR2A__ENCSR000EAM_1__m1	4.82	10kb	w0.001	0.0327096	0.00125904
EGR3	ACYP1	FALSE	1	taipale_cyt_meth__EGR2_NMCGCCCACGCAN_FL_meth_repr	4.31	10kb	top50perTarget	0.0327105	0.00379207
XRCC4	DAGLB	FALSE	6	dbcorrdb__SIN3A__ENCSR000BGL_1__m1	3.59	500bp	w0.001	0.0327107	0.00234442
EZH2	SYVN1	FALSE	12	predrem__nrMotif2348	3.8	500bp	w0.001	0.0327129	0.0011473
EZH2	CSNK1G2	FALSE	4	predrem__nrMotif2348	3.8	500bp	w0.001	0.0327241	0.003299
RBBP5	PTPRR	TRUE	1	dbcorrdb__RBBP5__ENCSR000AQI_1__m1	3.4	10kb	w0.001	0.0327245	0.00203917
RBBP5	KCNIP4	TRUE	12	dbcorrdb__RBBP5__ENCSR000AQI_1__m1	3.79	500bp	w0.001	0.0327327	0.0014698
GABPA	OTUD7B	TRUE	365	cisbp__M4568	5.44	10kb	w0.001	0.032733	0.0010439
XRCC4	KIF3B	FALSE	2	dbcorrdb__SIN3A__ENCSR000BGL_1__m1	3.59	500bp	w0.001	0.0327382	0.00123848
EZH2	NMT2	FALSE	3	dbcorrdb__POLR2A__ENCSR000EZL_1__m1	3.64	500bp	w0.001	0.032744	0.00420566
ETV5	EXOC8	FALSE	2	dbcorrdb__POLR2A__ENCSR000EAJ_1__m1	3.25	500bp	w0.001	0.0327467	0.00108662
ZNF704	SLC16A3	TRUE	1	taipale_cyt_meth__ZNF704_NRCCGGCCGGYN_FL_meth_repr	3.35	500bp	top1sd	0.0327535	0.00451842
ZNF143	NPC1	FALSE	1	dbcorrdb__HCFC1__ENCSR000ECH_1__m3	3.33	500bp	w0.001	0.0327571	0.00215657
ETV5	GTF2E2	FALSE	4	cisbp__M4568	3.35	10kb	w0.001	0.0327579	0.00174207
ATF3	AGBL2	FALSE	1	dbcorrdb__POLR2A__ENCSR000EFK_1__m1	3.37	10kb	w0.001	0.0327625	0.00198603
TFDP1	TTC26	TRUE	11	transfac_pro__M00738	4.21	500bp	top10perTarget	0.0327692	0.00674742
GABPA	CDK5RAP3	TRUE	11	cisbp__M4568	5.44	10kb	w0.001	0.0327721	0.00108442
NR2C2	PLCH2	FALSE	1	transfac_pro__M01993	3.24	10kb	top3sd	0.0327746	0.00422057
SREBF1	C12orf73	FALSE	9	dbcorrdb__CREB1__ENCSR000BRB_1__m1	3.64	500bp	w0.001	0.0327754	0.00136151
EHF	MRPS22	FALSE	3	cisbp__M0711	3.06	500bp	w0.001	0.0327765	0.00124329
SREBF1	MYO1D	FALSE	7	dbcorrdb__POLR2A__ENCSR000BHH_1__m1	4.08	500bp	w0.001	0.03278	0.00183213
ETV3	NFXL1	FALSE	4	hdpi__ELF2	3.41	500bp	w0.001	0.0327817	0.00125378
CREB1	TRIM36	FALSE	1	dbcorrdb__TAF1__ENCSR000BGS_1__m2	3.54	500bp	w0.001	0.0327824	0.00103031
TAF1	MAD2L2	TRUE	24	dbcorrdb__TAF1__ENCSR000BKS_1__m2	3.28	500bp	w0.001	0.0327829	0.00109883
MYC	ALDH3A2	FALSE	13	dbcorrdb__HCFC1__ENCSR000ECH_1__m3	3.54	500bp	w0.001	0.0327842	0.00210033
XRCC4	SUN2	FALSE	2	predrem__nrMotif2348	3.52	10kb	w0.001	0.0327846	0.00165945
ATF3	GNB1L	FALSE	1	dbcorrdb__BRCA1__ENCSR000EDB_1__m1	3.16	500bp	w0.001	0.0327871	0.00348222
CPSF4	LEKR1	FALSE	2	taipale__SP1_DBD_GCCMCGCCCMC	3.3	10kb	w0.005	0.0327919	0.00627739
RBBP5	HSDL2	FALSE	3	dbcorrdb__TAF1__ENCSR000BKS_1__m1	3.79	500bp	w0.001	0.0327978	0.00123391
SREBF1	SLC25A22	FALSE	3	dbcorrdb__POLR2A__ENCSR000DMK_1__m1	3.64	500bp	w0.001	0.0327997	0.00109261
SRF	RFX7	FALSE	2	dbcorrdb__SIN3A__ENCSR000BGL_1__m1	3.15	10kb	w0.001	0.0328015	0.00182868
RBBP5	TFPI	FALSE	1	dbcorrdb__BCLAF1__ENCSR000BJZ_1__m1	3.19	500bp	w0.001	0.0328018	0.00125233
NR3C1	MID1	TRUE	19	transfac_pro__M04760	3.09	500bp	w0.001	0.0328063	0.00115456
CEBPB	TEX10	FALSE	2	dbcorrdb__POLR2A__ENCSR000BHH_1__m1	3.89	500bp	w0.001	0.0328066	0.00286544
E2F6	PANK4	FALSE	9	dbcorrdb__POLR2A__ENCSR000BHH_1__m1	4	500bp	w0.001	0.0328074	0.00151015
MXI1	ARSK	FALSE	10	dbcorrdb__POLR2A__ENCSR000EBG_1__m1	3.76	500bp	w0.001	0.0328086	0.00152363
CREB3	TLL2	FALSE	2	cisbp__M0305	3.05	500bp	w0.001	0.0328093	0.0012663
CREB1	ZBTB26	FALSE	7	dbcorrdb__POLR2A__ENCSR000EAM_1__m1	4.28	500bp	w0.001	0.0328102	0.00102648
HDAC2	ST6GAL1	FALSE	6	dbcorrdb__POLR2A__ENCSR000EBG_1__m1	3.52	10kb	w0.001	0.0328106	0.00111092
CTCF	NCKAP5	FALSE	1	dbcorrdb__POLR2A__ENCSR000DMK_1__m1	3.76	10kb	w0.001	0.0328172	0.00143702
XRCC4	DCP1A	FALSE	8	dbcorrdb__POLR2A__ENCSR000BHH_1__m1	3.7	500bp	w0.001	0.0328206	0.00294055
ATF3	SCG2	TRUE	2	dbcorrdb__ATF3__ENCSR000BKE_1__m2	3.16	500bp	top50perTarget	0.0328206	0.0035476
EGR1	PLAU	FALSE	1	transfac_pro__M09084	3.47	10kb	w0.001	0.0328234	0.002269
MAX	PCDH11X	FALSE	13	dbcorrdb__POLR2A__ENCSR000EZL_1__m1	4.63	10kb	w0.001	0.0328289	0.00208957
BCLAF1	ASB8	FALSE	23	dbcorrdb__POLR2A__ENCSR000BHH_1__m1	3.67	500bp	w0.001	0.0328348	0.00103037
RFX3	KCNIP4	TRUE	11	cisbp__M1531	5.75	500bp	top50perTarget	0.032837	0.00573842
KDM5A	MCM5	FALSE	3	dbcorrdb__TAF1__ENCSR000BIM_1__m1	3.13	10kb	w0.001	0.032837	0.00128546
FOXP2	ING1	FALSE	1	dbcorrdb__POLR2A__ENCSR000BGO_1__m1	3.25	500bp	w0.001	0.0328371	0.00109859
MYC	TRIM25	FALSE	13	dbcorrdb__ELK1__ENCSR000ECI_1__m1	4.11	10kb	w0.001	0.0328396	0.00100422
MYC	TNFRSF1A	FALSE	23	dbcorrdb__POLR2A__ENCSR000EAM_1__m1	4.82	10kb	w0.001	0.0328445	0.0014438
MYC	WDTC1	FALSE	10	dbcorrdb__SIN3A__ENCSR000BGL_1__m1	3.47	500bp	w0.001	0.0328472	0.00243882
RAD21	ANKH	FALSE	6	dbcorrdb__ZNF384__ENCSR000EFP_1__m1	3.69	10kb	w0.001	0.0328534	0.00108216
RBBP5	TRAPPC2	FALSE	38	dbcorrdb__POLR2A__ENCSR000BJM_1__m1	4.65	500bp	w0.001	0.0328551	0.00118073
RBBP5	SIRT5	TRUE	6	dbcorrdb__RBBP5__ENCSR000AQI_1__m1	3.79	500bp	w0.001	0.0328555	0.00139343
TBP	LIN54	TRUE	1	dbcorrdb__TBP__ENCSR000ECB_1__m1	3.53	10kb	top1sd	0.0328582	0.00275502
ETV5	PABPC4	TRUE	14	transfac_pro__M07703	4.29	10kb	w0.001	0.0328592	0.00128567
MXI1	NFKB2	FALSE	44	dbcorrdb__POLR2A__ENCSR000EBG_1__m1	3.76	500bp	w0.001	0.0328616	0.001569
GABPA	RASGRP1	TRUE	41	dbcorrdb__GABPA__ENCSR000BJK_1__m1	4.41	500bp	w0.001	0.0328641	0.0018928
GABPB1	SART3	TRUE	91	swissregulon__hs__ELK1_4_GABP_A_B1_.p3	3.17	10kb	w0.001	0.0328641	0.00112696
XRCC4	INTS7	FALSE	2	dbcorrdb__POLR2A__ENCSR000BHH_1__m1	3.7	500bp	w0.001	0.0328723	0.00110722
ATF1	ZNF335	FALSE	2	dbcorrdb__POLR2AphosphoS2__ENCSR000ECT_1__m1	3.26	10kb	w0.001	0.032875	0.00100323
UBTF	PNPLA6	FALSE	3	dbcorrdb__SIN3A__ENCSR000BLR_1__m2	3.19	500bp	w0.001	0.0328767	0.00134404
SPI1	GPR157	TRUE	5	taipale__SPI1_full_AAAAAGCGGAAGTN_repr	5.75	10kb	w0.001	0.0328775	0.00422466
BCLAF1	ZNF346	FALSE	2	dbcorrdb__NR2C2__ENCSR000EVS_1__m1	3.49	10kb	w0.001	0.0328806	0.00108727
ZNF143	ESPN	FALSE	1	dbcorrdb__ETS1__ENCSR000BPU_1__m2	4.77	10kb	w0.001	0.0328822	0.00225782
KDM5B	SORCS1	FALSE	1	dbcorrdb__POLR2A__ENCSR000EBK_1__m1	3.37	500bp	w0.001	0.0328907	0.00126665
MYC	KLHDC3	FALSE	40	dbcorrdb__POLR2A__ENCSR000EAM_1__m1	4.82	10kb	w0.001	0.0328917	0.00232785
ETS1	ZMPSTE24	FALSE	2	hocomoco__FLI1_HUMAN.H11MO.1.A	3.72	500bp	w0.001	0.0328919	0.00104517
RBBP5	KLHDC10	FALSE	5	dbcorrdb__POLR2A__ENCSR000BJM_1__m1	4.65	500bp	w0.001	0.032894	0.00110579
EGR1	ADAR	FALSE	1	transfac_pro__M09084	3.47	10kb	w0.001	0.0328955	0.00264405
ATF3	GTF3C1	FALSE	1	dbcorrdb__BRCA1__ENCSR000EDB_1__m1	3.16	500bp	w0.001	0.0329	0.00253848
FOSL2	SMAP2	FALSE	7	factorbook__CREB	4	10kb	top50perTargetAndtop1sd	0.0329001	0.00396636
ZNF143	SLCO5A1	FALSE	11	dbcorrdb__SIX5__ENCSR000BIQ_1__m1	4.3	10kb	w0.001	0.0329034	0.00154972
SRF	SCMH1	FALSE	2	taipale_cyt_meth__ETV4_NRCCGGAAGTN_FL	3.46	10kb	w0.001	0.0329044	0.00100819
EZH2	CYB5R2	FALSE	3	dbcorrdb__POLR2A__ENCSR000EZL_1__m1	3.64	500bp	w0.001	0.0329053	0.00199701
IRF8	USH2A	TRUE	1	tfdimers__MD00007	3.28	10kb	top50perTarget	0.0329054	0.00373931
FOXP2	PELI2	FALSE	1	dbcorrdb__POLR2A__ENCSR000BGO_1__m1	3.25	500bp	w0.001	0.0329117	0.00198806
XRCC4	TMEM150C	FALSE	1	predrem__nrMotif2348	3.52	10kb	w0.001	0.0329203	0.00152609
MXI1	ATP8B4	FALSE	47	dbcorrdb__CHD2__ENCSR000EBT_1__m1	3.86	10kb	top1sd	0.0329213	0.00253094
ETS1	CDK14	TRUE	1	hocomoco__ETS1_HUMAN.H11MO.0.A	3.2	10kb	w0.001	0.032924	0.00114703
NFKB1	OGFR	TRUE	1	flyfactorsurvey__Rel_SANGER_5_FBgn0014018	3.41	10kb	top1sd	0.0329296	0.00341256
SREBF2	PIGF	FALSE	9	dbcorrdb__GABPA__ENCSR000BJK_1__m1	3.38	10kb	w0.001	0.0329346	0.00107048
ELK4	GTPBP2	TRUE	59	dbcorrdb__ELK4__ENCSR000EVI_1__m1	3.57	10kb	w0.001	0.0329366	0.00102466
FOXP2	GREB1L	FALSE	1	dbcorrdb__POLR2A__ENCSR000BGO_1__m1	3.25	500bp	w0.001	0.0329408	0.00116265
ZBTB33	MAU2	FALSE	3	dbcorrdb__BRCA1__ENCSR000EDB_1__m1	3.89	10kb	w0.001	0.0329432	0.00110005
BCLAF1	RAB31	FALSE	2	hocomoco__ELK1_MOUSE.H11MO.0.B	3.28	10kb	w0.001	0.0329437	0.00121982
ETV5	ARMC6	FALSE	1	dbcorrdb__POLR2A__ENCSR000EAJ_1__m1	3.25	500bp	w0.001	0.0329444	0.00509815
NR3C1	B3GNT2	TRUE	14	transfac_pro__M04760	3.09	500bp	w0.001	0.0329469	0.00145324
NR5A2	UBN1	FALSE	1	cisbp__M6397	3.17	10kb	w0.001	0.0329488	0.00134943
XRCC4	POLR2D	FALSE	5	dbcorrdb__POLR2A__ENCSR000BHH_1__m1	3.7	500bp	w0.001	0.0329492	0.00125817
GABPA	EMB	FALSE	2	dbcorrdb__POLR2AphosphoS5__ENCSR000BOA_1__m1	4.36	10kb	w0.001	0.0329507	0.00132965
ETV5	SNRPA1	FALSE	14	taipale_cyt_meth__ELK1_NACCGGAAGTN_eDBD	4.15	10kb	w0.001	0.0329534	0.00123695
ATF3	COQ3	FALSE	3	jaspar__MA1005.1	3.64	10kb	w0.001	0.0329662	0.00465968
CREB1	CUTC	FALSE	12	dbcorrdb__POLR2A__ENCSR000EAR_1__m1	4.59	500bp	w0.001	0.0329712	0.00214958
ELK4	FAM83B	TRUE	31	dbcorrdb__ELK4__ENCSR000EVB_1__m1	3.76	500bp	w0.001	0.0329729	0.00110898
MYC	CECR1	FALSE	5	dbcorrdb__SIN3A__ENCSR000BLR_1__m2	3.96	10kb	w0.001	0.0329752	0.00156486
RCOR1	FIBIN	FALSE	1	dbcorrdb__BRCA1__ENCSR000EDB_1__m1	3.15	500bp	w0.001	0.0329822	0.00121074
RCOR1	RGS7	FALSE	1	dbcorrdb__BRCA1__ENCSR000EDB_1__m1	3.15	500bp	w0.001	0.0329833	0.00104812
SOX8	VCP	FALSE	2	jaspar__MA0445.1	3.62	500bp	top1sd	0.0329861	0.00348939
SMARCA4	TRAF7	FALSE	22	dbcorrdb__GABPA__ENCSR000BJK_1__m1	5.07	10kb	w0.001	0.0329862	0.0016777
ATF3	HPS5	FALSE	1	dbcorrdb__BRCA1__ENCSR000EDB_1__m1	3.16	500bp	w0.001	0.0329874	0.00324712
MAX	HOXA9	TRUE	93	dbcorrdb__MAX__ENCSR000FAE_1__m1	3.75	500bp	top50perTarget	0.0329887	0.00719212
EZH2	FA2H	FALSE	1	predrem__nrMotif2348	3.8	500bp	w0.001	0.0329908	0.00126003
ETV3	C2CD4A	TRUE	20	cisbp__M4950	4.24	10kb	w0.001	0.0329909	0.00124341
ETS1	FAM91A1	TRUE	7	hocomoco__ETS1_HUMAN.H11MO.0.A	3.2	10kb	w0.001	0.0329913	0.00230507
GABPB1	SLC35C2	TRUE	130	transfac_pro__M00341	4.16	10kb	w0.001	0.032994	0.00158147
MXI1	FAM189A1	FALSE	1	predrem__nrMotif2348	3.62	10kb	w0.001	0.0329973	0.00146439
FOXP2	MTMR9	FALSE	1	dbcorrdb__POLR2A__ENCSR000BGO_1__m1	3.25	500bp	w0.001	0.0329974	0.00144913
HDAC2	ADAMTS6	FALSE	7	dbcorrdb__POLR2A__ENCSR000EBG_1__m1	3.52	10kb	w0.001	0.0329975	0.00293151
ZBTB7B	LYRM4	FALSE	1	dbcorrdb__IRF1__ENCSR000EGT_1__m1	3.37	500bp	w0.001	0.032998	0.0019125
RCOR1	PSPH	FALSE	1	dbcorrdb__BRCA1__ENCSR000EDB_1__m1	3.15	500bp	w0.001	0.0329994	0.00165417
RAD21	MAF	FALSE	6	dbcorrdb__ZNF384__ENCSR000EFP_1__m1	3.69	10kb	w0.001	0.0330009	0.00143048
ZMIZ1	SLC38A9	FALSE	1	dbcorrdb__POLR2A__ENCSR000BHH_1__m1	3.05	500bp	w0.001	0.033003	0.0035085
ZBTB7B	MAF1	FALSE	1	dbcorrdb__IRF1__ENCSR000EGT_1__m1	3.37	500bp	w0.001	0.0330038	0.00238531
EHF	ANKS1A	FALSE	3	cisbp__M0711	3.06	500bp	w0.001	0.0330039	0.00101091
FOXP2	WRNIP1	FALSE	1	dbcorrdb__POLR2A__ENCSR000BGO_1__m1	3.25	500bp	w0.001	0.0330081	0.00173531
GABPA	SMC6	TRUE	379	cisbp__M4568	5.44	10kb	w0.001	0.0330135	0.00162754
E2F6	PIGC	FALSE	21	dbcorrdb__POLR2A__ENCSR000BMR_1__m1	4.12	10kb	w0.001	0.0330163	0.00136989
EGR3	SLC17A5	TRUE	3	transfac_pro__M05333	3.06	500bp	w0.001	0.0330187	0.00358988
RBBP5	WDR19	FALSE	6	dbcorrdb__POLR2AphosphoS5__ENCSR000BIA_1__m1	4.12	500bp	w0.001	0.03302	0.00268699
ATF3	POLR2B	FALSE	1	dbcorrdb__BRCA1__ENCSR000EDB_1__m1	3.16	500bp	w0.001	0.0330203	0.00343157
ATF3	HIRA	FALSE	4	jaspar__MA1005.1	3.64	10kb	w0.001	0.0330308	0.00454657
KDM5B	KBTBD2	FALSE	8	dbcorrdb__GABPA__ENCSR000BJK_1__m1	4.07	500bp	top1sd	0.033032	0.00283955
RCOR1	VAC14	FALSE	1	dbcorrdb__BRCA1__ENCSR000EDB_1__m1	3.15	500bp	w0.001	0.0330367	0.00149275
MXI1	TMEM106C	FALSE	20	dbcorrdb__PHF8__ENCSR000AQH_1__m1	3.7	500bp	w0.001	0.0330413	0.00100061
CREB1	BCL11B	FALSE	6	dbcorrdb__POLR2A__ENCSR000EHP_1__m1	4.05	500bp	w0.001	0.0330414	0.00616547
MXI1	NARFL	FALSE	31	dbcorrdb__POLR2A__ENCSR000EBG_1__m1	3.76	500bp	w0.001	0.033045	0.00289122
GABPB1	TTC39C	FALSE	25	hocomoco__ELK1_HUMAN.H11MO.0.B	3.99	10kb	w0.001	0.0330457	0.00106647
MAX	RHOT2	FALSE	45	dbcorrdb__POLR2A__ENCSR000EZL_1__m1	4.63	10kb	w0.001	0.0330556	0.00111724
PRDM1	RAB3GAP1	FALSE	1	homer__AGTTTCAGTTTC_ISRE	3.31	10kb	w0.001	0.033057	0.00186283
EGR1	FAM46A	FALSE	2	predrem__nrMotif2348	3.78	10kb	w0.001	0.0330588	0.00193696
XRCC4	ORC6	FALSE	4	dbcorrdb__POLR2A__ENCSR000BHH_1__m1	3.7	500bp	w0.001	0.0330648	0.00138478
ATF3	PTGR2	TRUE	5	dbcorrdb__ATF3__ENCSR000BKE_1__m2	3.16	500bp	top50perTarget	0.0330653	0.0045225
CEBPB	MLH3	FALSE	1	dbcorrdb__POLR2A__ENCSR000BHH_1__m1	3.54	10kb	w0.001	0.0330676	0.00275626
UBTF	ITGA2	FALSE	2	dbcorrdb__ELF1__ENCSR000BPT_1__m2	3.13	500bp	top1sd	0.0330679	0.00327275
SMARCA4	ACTN4	FALSE	11	dbcorrdb__GABPA__ENCSR000BJK_1__m1	5.07	10kb	w0.001	0.03307	0.00181936
FOXI1	ZMYND8	TRUE	1	cisbp__M0749	3.12	10kb	w0.001	0.0330725	0.00109852
ELF2	PRDM1	FALSE	9	dbcorrdb__POLR2AphosphoS5__ENCSR000BOV_1__m1	3.33	500bp	w0.001	0.0330728	0.00127582
EZH2	SNRNP40	FALSE	7	dbcorrdb__POLR2A__ENCSR000EZL_1__m1	3.64	500bp	w0.001	0.0330762	0.00117168
GRHL1	PGM2	FALSE	1	dbcorrdb__ZNF217__ENCSR000EWU_1__m1	3.41	10kb	top1sd	0.0330865	0.00433889
CTCF	C1orf109	TRUE	15	dbcorrdb__CTCF__ENCSR000DYB_1__m1	3.98	10kb	w0.005Andtop3sd	0.0330932	0.00595362
UBTF	KCNIP4	FALSE	1	dbcorrdb__SIN3A__ENCSR000BLR_1__m2	3.19	500bp	w0.001	0.0330933	0.00283296
ATF3	MED27	FALSE	5	jaspar__MA1005.1	3.64	10kb	w0.001	0.0330949	0.00229762
SREBF2	RAB24	FALSE	10	dbcorrdb__GABPA__ENCSR000BJK_1__m1	3.38	10kb	w0.001	0.0330986	0.00131433
TAF1	MIER3	FALSE	4	dbcorrdb__POLR2A__ENCSR000FAJ_1__m2	3.34	500bp	w0.001	0.0331013	0.00107412
CREB1	GATAD1	FALSE	11	dbcorrdb__POLR2A__ENCSR000EAR_1__m1	4.59	500bp	w0.001	0.0331026	0.001308
ELK4	STARD5	TRUE	33	dbcorrdb__ELK4__ENCSR000EVB_1__m1	3.76	500bp	w0.001	0.0331065	0.00188342
RAD21	MGAT4B	FALSE	1	predrem__nrMotif2348	3.47	10kb	w0.001	0.0331068	0.00110693
FOXP2	MAP2K1	FALSE	1	dbcorrdb__POLR2A__ENCSR000BGO_1__m1	3.25	500bp	w0.001	0.0331076	0.0012294
MXI1	RSPH1	FALSE	1	dbcorrdb__TAF1__ENCSR000BGS_1__m2	3.09	10kb	w0.001	0.0331081	0.00127653
ETV5	RTN1	FALSE	2	dbcorrdb__POLR2A__ENCSR000EAJ_1__m1	3.25	500bp	w0.001	0.033111	0.00467851
RBBP5	ABCG1	TRUE	2	dbcorrdb__RBBP5__ENCSR000AQI_1__m1	3.4	10kb	w0.001	0.0331175	0.00222764
RAD21	OGFOD1	FALSE	4	dbcorrdb__MAFK__ENCSR000DYV_1__m3	3.42	10kb	w0.001	0.0331186	0.00150719
EZH2	IFT172	FALSE	8	predrem__nrMotif2348	3.8	500bp	w0.001	0.0331217	0.00165444
MYC	STC2	FALSE	13	dbcorrdb__ETS1__ENCSR000BKQ_1__m3	3.98	10kb	w0.001	0.0331218	0.00156301
ATF1	POLR2H	FALSE	2	dbcorrdb__POLR2AphosphoS2__ENCSR000ECT_1__m1	3.26	10kb	w0.001	0.0331227	0.00142457
KDM5B	NR4A2	FALSE	8	dbcorrdb__POLR2A__ENCSR000DPA_1__m1	3.53	10kb	w0.001	0.0331234	0.00190299
BCLAF1	RANBP17	FALSE	8	dbcorrdb__POLR2A__ENCSR000BHH_1__m1	3.67	500bp	w0.001	0.0331261	0.00316695
EZH2	MVK	FALSE	1	predrem__nrMotif2348	3.8	500bp	w0.001	0.0331278	0.00228289
SREBF2	DTX4	FALSE	1	dbcorrdb__PHF8__ENCSR000AQH_1__m1	3.25	500bp	w0.001	0.0331295	0.00121902
UBTF	TTC8	FALSE	1	dbcorrdb__SIN3A__ENCSR000BGL_1__m1	3.05	500bp	w0.001	0.0331329	0.00121526
EZH2	EIF2AK2	FALSE	1	predrem__nrMotif2348	3.25	10kb	w0.001	0.0331371	0.00182702
MYC	LCMT1	FALSE	14	dbcorrdb__HCFC1__ENCSR000ECH_1__m3	3.54	500bp	w0.001	0.033139	0.0012325
SREBF1	PHLPP2	FALSE	2	cisbp__M2957	3.12	10kb	w0.001	0.0331393	0.00209524
ZNF143	MAX	TRUE	76	factorbook__ZNF143-ext	4.36	10kb	w0.001	0.0331394	0.00179136
RBFOX2	MYO16	TRUE	2	hdpi__RBM9	3.9	500bp	w0.005Andtop3sd	0.0331408	0.00527519
BHLHE40	WDR59	FALSE	2	taipale__MLX_full_ATCACGTGAT	3.01	500bp	top5perTarget	0.0331415	0.00875253
ZNF143	FCHO2	FALSE	8	dbcorrdb__POLR2A__ENCSR000BHH_1__m1	3.48	500bp	w0.001	0.0331416	0.00101612
XRCC4	HDAC3	FALSE	6	dbcorrdb__POLR2A__ENCSR000BHH_1__m1	3.7	500bp	w0.001	0.0331449	0.00128284
MXI1	CASD1	FALSE	21	dbcorrdb__POLR2A__ENCSR000EBG_1__m1	3.76	500bp	w0.001	0.0331547	0.00100569
EGR1	PLOD1	FALSE	2	predrem__nrMotif2348	3.78	10kb	w0.001	0.0331557	0.00190814
FOXP2	HDAC3	FALSE	1	dbcorrdb__POLR2A__ENCSR000BGO_1__m1	3.25	500bp	w0.001	0.0331606	0.00307267
SREBF2	TTC26	FALSE	7	dbcorrdb__GABPA__ENCSR000BGC_1__m1	3.35	10kb	w0.001	0.0331622	0.00109283
MYC	OXNAD1	FALSE	35	dbcorrdb__POLR2A__ENCSR000EAM_1__m1	4.82	10kb	w0.001	0.0331657	0.00110664
ELF2	AHCY	FALSE	7	dbcorrdb__PML__ENCSR000BQM_1__m1	3.57	500bp	w0.001	0.0331658	0.00201881
EZH2	CNOT10	FALSE	10	dbcorrdb__POLR2A__ENCSR000BHH_1__m1	3.77	500bp	w0.001	0.0331715	0.00151323
ELK3	AGPAT3	FALSE	6	transfac_pro__M07211	3.36	10kb	w0.001	0.0331717	0.00165397
RBBP5	SHH	TRUE	37	dbcorrdb__RBBP5__ENCSR000AQI_1__m1	3.79	500bp	w0.001	0.0331737	0.0013027
MXI1	KPTN	FALSE	15	dbcorrdb__TAF1__ENCSR000BKS_1__m2	3.52	500bp	w0.001	0.0331768	0.00243093
ATF3	CDADC1	FALSE	1	dbcorrdb__BRCA1__ENCSR000EDB_1__m1	3.16	500bp	w0.001	0.0331888	0.00251186
MXI1	ALDH18A1	FALSE	3	predrem__nrMotif2348	3.62	10kb	w0.001	0.0331894	0.00112481
UBTF	ADAR	FALSE	4	dbcorrdb__POLR2A__ENCSR000BMR_1__m1	3.5	10kb	w0.001	0.0331925	0.00151715
ETV5	ATAD3A	FALSE	36	dbcorrdb__TAF1__ENCSR000BGS_1__m2	3.7	500bp	w0.001	0.0331983	0.00145941
MYC	SLBP	FALSE	1	dbcorrdb__RBBP5__ENCSR000AQI_1__m1	3.36	500bp	w0.001	0.0331993	0.00193535
ATF3	MRPL39	FALSE	1	transfac_pro__M07514	3.15	10kb	w0.001	0.0332027	0.00272355
ATF1	ALG8	FALSE	1	dbcorrdb__POLR2AphosphoS2__ENCSR000ECT_1__m1	3.22	500bp	w0.001	0.0332197	0.00172146
CTCF	ZDHHC18	FALSE	1	dbcorrdb__POLR2A__ENCSR000BHH_1__m1	4.05	500bp	w0.001	0.0332238	0.00176385
GABPB1	SLC8A1	FALSE	32	cisbp__M6005	3.89	10kb	w0.001	0.0332276	0.00197969
FOXI1	HIVEP2	TRUE	1	cisbp__M0749	3.12	10kb	w0.001	0.0332316	0.00114829
RAD21	MED7	FALSE	2	dbcorrdb__MAFK__ENCSR000DYV_1__m3	3.42	10kb	w0.001	0.0332322	0.00153576
RCOR1	SYNPO2	FALSE	1	dbcorrdb__BRCA1__ENCSR000EDB_1__m1	3.15	500bp	w0.001	0.0332328	0.00138424
SREBF2	ZBTB17	FALSE	12	dbcorrdb__ZNF384__ENCSR000EFP_1__m1	3.43	10kb	w0.001	0.0332367	0.00119641
ATF3	TTC39B	FALSE	2	jaspar__MA1002.1	3.25	10kb	w0.001	0.0332434	0.00239074
ETV5	ZNF503	FALSE	4	dbcorrdb__TAF1__ENCSR000BGS_1__m2	3.7	500bp	w0.001	0.0332454	0.00112339
CEBPB	SRFBP1	FALSE	3	dbcorrdb__GABPA__ENCSR000BJK_1__m1	4.42	10kb	w0.001	0.0332458	0.00122183
ATF3	ESPN	FALSE	3	dbcorrdb__POLR2A__ENCSR000EFK_1__m1	3.37	10kb	w0.001	0.0332469	0.00429162
ELK4	POLR1E	TRUE	44	dbcorrdb__ELK4__ENCSR000EVI_1__m1	3.2	500bp	w0.001	0.0332474	0.00292511
MXI1	PRKAB1	FALSE	54	dbcorrdb__POLR2A__ENCSR000EBG_1__m1	3.76	500bp	w0.001	0.0332479	0.00177382
SREBF2	KIAA0895	FALSE	2	dbcorrdb__POLR2A__ENCSR000BHH_1__m1	4.19	500bp	top1sd	0.0332485	0.00271567
UBTF	PRR5	FALSE	5	dbcorrdb__SIN3A__ENCSR000BGL_1__m1	3.81	10kb	w0.001	0.0332508	0.00133748
EGR1	ASAP1	FALSE	1	transfac_pro__M09084	3.47	10kb	w0.001	0.033261	0.00198237
CEBPB	SLC8A3	FALSE	1	dbcorrdb__POLR2A__ENCSR000BHH_1__m1	3.89	500bp	w0.001	0.0332618	0.00105575
XRCC4	RAC3	FALSE	1	predrem__nrMotif2348	3.03	500bp	w0.001	0.0332655	0.00115189
ETV5	MDM1	FALSE	6	dbcorrdb__TAF1__ENCSR000BGS_1__m2	3.7	500bp	w0.001	0.0332661	0.00127572
CREB3	PMVK	TRUE	1	cisbp__M5324	3.09	500bp	w0.001	0.0332673	0.00142603
ATF3	FAM129A	FALSE	4	jaspar__MA1005.1	3.64	10kb	w0.001	0.0332698	0.00212625
KDM5B	LZTR1	FALSE	6	dbcorrdb__POLR2A__ENCSR000EBK_1__m1	3.37	500bp	w0.001	0.0332704	0.00138721
MYC	ZBTB34	FALSE	25	dbcorrdb__POLR2A__ENCSR000EAM_1__m1	4.82	10kb	w0.001	0.0332734	0.00184881
XRCC4	SUZ12	FALSE	1	predrem__nrMotif2348	3.03	500bp	w0.001	0.0332765	0.0011923
GABPA	TGFBI	TRUE	10	cisbp__M0694	3.85	10kb	w0.001	0.0332804	0.00195595
SREBF2	NOP16	FALSE	4	dbcorrdb__PHF8__ENCSR000AQH_1__m1	3.25	500bp	w0.001	0.0332838	0.00108942
ELK4	BSX	FALSE	9	dbcorrdb__GABPA__ENCSR000BLO_1__m1	3.84	10kb	w0.001	0.0332838	0.00104267
EZH2	PENK	FALSE	2	dbcorrdb__POLR2A__ENCSR000EBC_1__m1	3.31	500bp	w0.001	0.0332839	0.00136358
GABPA	TNFRSF1B	FALSE	4	dbcorrdb__POLR2AphosphoS5__ENCSR000BOA_1__m1	4.36	10kb	w0.001	0.0332839	0.00117893
SUZ12	DSCAM	FALSE	1	dbcorrdb__POLR2A__ENCSR000DKT_1__m1	3.67	500bp	w0.001	0.0332864	0.00155193
GABPA	RAP2A	TRUE	124	cisbp__M4505	5.2	10kb	w0.001	0.0332917	0.00130911
TAF7	GPT2	FALSE	1	dbcorrdb__POLR2A__ENCSR000DKT_1__m1	3.8	10kb	w0.001	0.0332922	0.00147486
NR3C1	NOB1	TRUE	6	transfac_pro__M04760	3.09	500bp	w0.001	0.0332922	0.00113908
ZMIZ1	ITGA3	FALSE	1	dbcorrdb__POLR2A__ENCSR000BHH_1__m1	3.05	500bp	w0.001	0.0332945	0.00454831
GABPA	HMGXB3	TRUE	397	cisbp__M4568	5.44	10kb	w0.001	0.033295	0.00125986
RBBP5	CCM2	FALSE	45	dbcorrdb__POLR2A__ENCSR000BJM_1__m1	4.65	500bp	w0.001	0.0332955	0.00123608
RCOR1	USP30	FALSE	1	dbcorrdb__BRCA1__ENCSR000EDB_1__m1	3.15	500bp	w0.001	0.0332972	0.00126222
ETV5	PPP2CB	TRUE	78	cisbp__M4952	3.58	500bp	w0.001	0.0333008	0.00111341
IRF8	PSMF1	TRUE	5	taipale__IRF8_DBD_NCGAAACCGAAACY	3.11	10kb	top50perTarget	0.0333034	0.0044247
ELK4	ANKRD50	FALSE	8	dbcorrdb__ELF1__ENCSR000BPT_1__m2	3.98	10kb	w0.001	0.0333079	0.00556754
UBTF	SLC39A10	FALSE	1	dbcorrdb__GABPA__ENCSR000BGC_1__m1	3.09	500bp	w0.001	0.0333106	0.00263921
SREBF2	FAM76B	FALSE	5	predrem__nrMotif2348	3.4	10kb	w0.001	0.0333126	0.0012537
GABPA	COG4	TRUE	118	cisbp__M4568	5.44	10kb	w0.001	0.0333135	0.00125326
KDM5B	LTBP1	FALSE	2	dbcorrdb__POLR2A__ENCSR000EBG_1__m1	3.24	500bp	w0.001	0.0333148	0.00101714
MYC	GEMIN8	FALSE	43	dbcorrdb__POLR2A__ENCSR000EAM_1__m1	4.82	10kb	w0.001	0.0333172	0.002236
E2F6	POLDIP2	FALSE	50	dbcorrdb__HCFC1__ENCSR000ECH_1__m3	4.34	500bp	w0.001	0.033318	0.00815254
EZH2	TADA3	FALSE	10	dbcorrdb__POLR2A__ENCSR000BHH_1__m1	3.77	500bp	w0.001	0.0333221	0.00183049
RAD21	TCTN1	FALSE	1	dbcorrdb__MAFK__ENCSR000DYV_1__m3	3.42	10kb	w0.001	0.0333275	0.00136633
EGR1	PID1	FALSE	2	predrem__nrMotif2348	3.78	10kb	w0.001	0.0333284	0.00211927
SUZ12	THAP5	FALSE	1	dbcorrdb__POLR2A__ENCSR000DKT_1__m1	3.67	500bp	w0.001	0.0333296	0.00126116
RORA	KCNIP4	TRUE	1	transfac_pro__M07964	3.25	500bp	top50	0.0333308	0.00635547
ETV5	RICTOR	TRUE	27	taipale_cyt_meth__ETV5_NRCCGGAAGTN_eDBD	3.26	10kb	w0.001	0.0333328	0.00204852
E2F4	FBXO18	TRUE	9	dbcorrdb__E2F4__ENCSR000EWL_1__m1	3.11	500bp	w0.001	0.033337	0.00113663
UBTF	TASP1	FALSE	11	dbcorrdb__SIN3A__ENCSR000BGL_1__m1	3.81	10kb	w0.001	0.0333379	0.00143313
EZH2	PLEKHA8	FALSE	2	predrem__nrMotif2348	3.8	500bp	w0.001	0.0333385	0.00155253
FLI1	TMEM150C	TRUE	9	transfac_pro__M00771	4.19	500bp	top50perTarget	0.033339	0.0043889
KDM5B	GDAP2	FALSE	15	dbcorrdb__GABPA__ENCSR000BJK_1__m1	4.07	500bp	top1sd	0.0333402	0.00279703
ETV3	SEMA7A	TRUE	10	cisbp__M4950	4.24	10kb	w0.001	0.0333402	0.00106625
ATF3	TTLL1	FALSE	3	dbcorrdb__POLR2A__ENCSR000BGD_1__m1	3.22	10kb	w0.001	0.0333488	0.00308565
ZFP64	ASNSD1	FALSE	4	cisbp__M4612	3.3	500bp	w0.001	0.033352	0.00117265
SPI1	ZBTB5	TRUE	4	taipale__SPI1_full_AAAAAGCGGAAGTN_repr	5.75	10kb	w0.001	0.0333536	0.00120764
RBBP5	UBN1	TRUE	47	dbcorrdb__RBBP5__ENCSR000AQI_1__m1	3.79	500bp	w0.001	0.0333545	0.00245167
MAX	FKTN	FALSE	2	dbcorrdb__SIN3A__ENCSR000BGL_1__m1	3.97	10kb	w0.001	0.0333548	0.00111332
XRCC4	NADSYN1	FALSE	1	predrem__nrMotif2348	3.03	500bp	w0.001	0.033357	0.00144337
SRF	ARPC5L	FALSE	25	taipale_cyt_meth__ETV4_NRCCGGAAGTN_FL	3.46	10kb	w0.001	0.0333597	0.00255506
XRCC4	POP4	FALSE	5	dbcorrdb__POLR2A__ENCSR000BHH_1__m1	3.7	500bp	w0.001	0.0333597	0.00145408
MYC	TIMP4	FALSE	4	dbcorrdb__GABPA__ENCSR000BJK_1__m1	3.31	500bp	w0.001	0.0333605	0.00149879
TEF	BMP4	FALSE	1	cisbp__M5496	3.09	10kb	w0.001	0.0333625	0.00112031
GABPA	FITM2	FALSE	4	dbcorrdb__POLR2A__ENCSR000FAL_1__m1	4.2	500bp	w0.001	0.0333735	0.00150551
FOXP2	HMGXB3	FALSE	1	dbcorrdb__POLR2A__ENCSR000BGO_1__m1	3.25	500bp	w0.001	0.0333743	0.00116522
CTCF	EIF2B5	FALSE	1	dbcorrdb__POLR2A__ENCSR000DMK_1__m1	3.76	10kb	w0.001	0.0333798	0.00239947
XRCC4	TBC1D9B	FALSE	2	predrem__nrMotif2348	3.03	500bp	w0.001	0.0333805	0.00110428
ZMIZ1	SMAP2	FALSE	1	dbcorrdb__POLR2A__ENCSR000BHH_1__m1	3.05	500bp	w0.001	0.033384	0.00276814
MAFK	TGFB3	FALSE	4	transfac_pro__M09415	3.15	10kb	w0.001	0.033386	0.00133913
MAX	PDLIM7	FALSE	16	dbcorrdb__PHF8__ENCSR000AQH_1__m1	4.43	500bp	w0.001	0.0333865	0.00156642
MAX	PON1	FALSE	5	dbcorrdb__PHF8__ENCSR000AQH_1__m1	4.43	500bp	w0.001	0.0333869	0.00148325
SPDEF	POLR1E	FALSE	1	transfac_pro__M01981	4.59	10kb	w0.001	0.033391	0.0032019
PPARA	TUBA1C	FALSE	4	cisbp__M5758	3.79	10kb	top50	0.0333912	0.00813604
SREBF2	GALNT11	FALSE	1	predrem__nrMotif2348	3.4	10kb	w0.001	0.0333929	0.00129773
RBBP5	DCUN1D1	TRUE	16	dbcorrdb__RBBP5__ENCSR000AQI_1__m1	3.79	500bp	w0.001	0.0333954	0.00120161
SREBF2	ST3GAL1	FALSE	2	predrem__nrMotif2348	3.4	10kb	w0.001	0.0333962	0.00128528
MYC	ZNF276	FALSE	31	dbcorrdb__POLR2A__ENCSR000EAM_1__m1	4.82	10kb	w0.001	0.0333966	0.00398978
SMARCA4	PPARD	FALSE	1	dbcorrdb__PHF8__ENCSR000AQH_1__m1	3.41	500bp	w0.001	0.0333985	0.00104612
RCOR1	ORC6	FALSE	1	dbcorrdb__BRCA1__ENCSR000EDB_1__m1	3.15	500bp	w0.001	0.0333996	0.00204021
SAP30	PPP1R14C	FALSE	1	dbcorrdb__MAX__ENCSR000DYG_1__m1	4.1	10kb	top50perTargetAndtop1sd	0.0334039	0.0031977
XRCC4	TIPRL	FALSE	10	dbcorrdb__POLR2A__ENCSR000BHH_1__m1	3.7	500bp	w0.001	0.0334058	0.00250357
SREBF2	ZDHHC12	FALSE	2	dbcorrdb__PHF8__ENCSR000AQH_1__m1	3.25	500bp	w0.001	0.0334135	0.00107615
EGR1	ZZEF1	FALSE	2	predrem__nrMotif2348	3.78	10kb	w0.001	0.0334145	0.00205513
XRCC4	FCF1	FALSE	7	dbcorrdb__SIN3A__ENCSR000BGL_1__m1	3.59	500bp	w0.001	0.0334162	0.00107218
XRCC4	ASB3	FALSE	11	dbcorrdb__POLR2A__ENCSR000BHH_1__m1	3.7	500bp	w0.001	0.0334184	0.00117833
SMARCA4	HDAC10	FALSE	7	dbcorrdb__GABPA__ENCSR000BJK_1__m1	5.07	10kb	w0.001	0.0334229	0.00180361
UBTF	TFEB	FALSE	4	dbcorrdb__SIN3A__ENCSR000BGL_1__m1	3.81	10kb	w0.001	0.0334233	0.00185593
KDM5A	HNRNPL	FALSE	1	homer__CAAGATGGCGGC_YY1	3.01	10kb	w0.001	0.033424	0.00119747
ZNF143	RTN1	FALSE	3	dbcorrdb__POLR2A__ENCSR000DYO_1__m2	3.47	500bp	w0.001	0.0334289	0.00143842
ELK4	SLC26A5	FALSE	1	dbcorrdb__POLR2AphosphoS5__ENCSR000BIA_1__m1	3.45	500bp	w0.001	0.0334305	0.0011279
MAX	FADS2	FALSE	17	dbcorrdb__POLR2A__ENCSR000EZL_1__m1	4.63	10kb	w0.001	0.0334317	0.00262849
BRF1	PGM3	FALSE	1	dbcorrdb__POLR2A__ENCSR000BHH_1__m1	3.36	500bp	w0.001	0.0334328	0.00107107
SREBF2	PGM2L1	FALSE	1	predrem__nrMotif2348	3.4	10kb	w0.001	0.0334329	0.00198344
ATF3	RASL11B	FALSE	1	jaspar__MA1005.1	3.64	10kb	w0.001	0.0334339	0.00290447
NR5A2	SLC25A19	FALSE	1	hocomoco__RARA_MOUSE.H11MO.0.A	3.75	10kb	w0.001	0.0334393	0.0011961
ZNF143	ERBB4	FALSE	14	dbcorrdb__SMARCC2__ENCSR000EDL_1__m1	4.83	10kb	w0.001	0.0334411	0.00107673
ATF3	MLST8	FALSE	7	jaspar__MA1005.1	3.64	10kb	w0.001	0.0334457	0.00269053
SREBF2	PCDH7	FALSE	10	predrem__nrMotif2348	3.4	10kb	w0.001	0.0334471	0.0013213
ETV5	PTER	FALSE	24	taipale_cyt_meth__ELK1_NACCGGAAGTN_eDBD	4.15	10kb	w0.001	0.0334489	0.00445612
MYC	SNIP1	FALSE	43	dbcorrdb__POLR2A__ENCSR000EAM_1__m1	4.82	10kb	w0.001	0.0334491	0.00146298
EZH2	TRMT61A	FALSE	1	predrem__nrMotif2348	3.25	10kb	w0.001	0.0334517	0.00183697
XRCC4	MAP3K14	FALSE	11	dbcorrdb__POLR2A__ENCSR000BHH_1__m1	3.7	500bp	w0.001	0.0334529	0.00121733
CTCF	RBFOX1	TRUE	7	cisbp__M4586	3.78	10kb	w0.005Andtop3sd	0.0334551	0.00588544
EZH2	FAM181B	FALSE	7	dbcorrdb__POLR2A__ENCSR000BHH_1__m1	3.77	500bp	w0.001	0.0334615	0.00135838
CTCF	S100A1	FALSE	2	dbcorrdb__POLR2A__ENCSR000EBK_1__m1	4.41	10kb	w0.001	0.0334667	0.00108356
MYC	MSRA	FALSE	13	dbcorrdb__GABPA__ENCSR000BLO_1__m1	4.3	10kb	w0.001	0.0334719	0.00160235
MAX	CCDC102A	FALSE	16	dbcorrdb__POLR2A__ENCSR000EZL_1__m1	4.63	10kb	w0.001	0.0334726	0.00105057
CTCF	MCTP2	TRUE	4	cisbp__M4586	3.78	10kb	w0.005Andtop3sd	0.0334731	0.013332
RBBP5	NDUFAF1	TRUE	33	dbcorrdb__RBBP5__ENCSR000AQI_1__m1	3.79	500bp	w0.001	0.0334736	0.00100321
ELK3	CPNE4	FALSE	2	transfac_pro__M08879	3.42	10kb	w0.001	0.0334747	0.00162399
MAFK	CMTM6	TRUE	3	dbcorrdb__MAFK__ENCSR000DYV_1__m3	3.47	10kb	w0.001	0.0334749	0.00129543
RXRA	SLC24A4	TRUE	5	transfac_pro__M00965	4.54	500bp	top50Andtop3sd	0.0334759	0.0113987
JDP2	USP36	TRUE	103	cisbp__M0303	3.86	10kb	top50perTargetAndtop1sd	0.0334818	0.00349404
ZBTB7B	MTFMT	FALSE	2	dbcorrdb__IRF1__ENCSR000EGT_1__m1	3.37	500bp	w0.001	0.033483	0.00425795
ZNF143	CDKL5	TRUE	19	transfac_pro__M04747	3.55	10kb	w0.001	0.0334872	0.00119042
TAF1	MYO16	FALSE	1	transfac_pro__M09066	3.22	500bp	w0.001	0.0334889	0.00145505
JDP2	SATB2	FALSE	8	cisbp__M0367	5.41	10kb	top50perTargetAndtop1sd	0.0334944	0.00458531
MXI1	PAAF1	FALSE	44	dbcorrdb__POLR2A__ENCSR000EBG_1__m1	3.76	500bp	w0.001	0.0335011	0.00140222
FOXP2	PACRG	FALSE	1	dbcorrdb__POLR2A__ENCSR000BGO_1__m1	3.25	500bp	w0.001	0.0335048	0.00211712
ELK3	RIOK1	FALSE	1	cisbp__M0704	3.02	500bp	w0.001	0.0335118	0.00122426
CEBPA	FHOD1	FALSE	8	taipale__CEBPB_DBD_NTTRCGCAAY	3.56	10kb	top10perTarget	0.0335134	0.00573372
ZNF143	TRIM62	FALSE	2	dbcorrdb__ETS1__ENCSR000BPU_1__m2	4.77	10kb	w0.001	0.0335139	0.00106557
SMAD1	CAPN1	FALSE	1	transfac_pro__M07432	3.18	500bp	top5perTarget	0.0335238	0.00813494
SREBF2	PHOSPHO1	FALSE	9	dbcorrdb__SMARCA4__ENCSR000EZC_1__m9	3.63	10kb	w0.001	0.033524	0.00156475
SREBF2	FZD7	FALSE	7	dbcorrdb__MAFK__ENCSR000DYV_1__m3	3.42	10kb	w0.001	0.0335265	0.0021975
SMARCA4	MCTP2	FALSE	1	dbcorrdb__POLR2A__ENCSR000DMK_1__m1	3.32	10kb	w0.001	0.0335289	0.00138127
SIX4	TUBA1C	TRUE	1	cisbp__M0994	3.04	500bp	top1sd	0.0335297	0.00378035
MYC	SLC33A1	FALSE	10	dbcorrdb__ELK1__ENCSR000EFU_1__m1	4.03	10kb	w0.001	0.0335299	0.00118644
ELK4	RGL2	TRUE	129	dbcorrdb__ELK4__ENCSR000EVB_1__m1	3.76	500bp	w0.001	0.0335307	0.00111996
SIN3A	VWA2	FALSE	4	dbcorrdb__ELK1__ENCSR000EFU_1__m2	3.88	10kb	w0.001	0.0335402	0.00116319
ETS1	MTAP	TRUE	3	hocomoco__ETS1_HUMAN.H11MO.0.A	3.2	10kb	w0.001	0.0335405	0.0138687
ATF3	PPAT	FALSE	1	transfac_pro__M07514	3.15	10kb	w0.001	0.0335447	0.00250587
EZH2	NHLRC3	FALSE	1	dbcorrdb__POLR2A__ENCSR000EAU_1__m1	3.18	500bp	w0.001	0.0335465	0.00170597
HDAC2	ABCB9	FALSE	13	dbcorrdb__POLR2A__ENCSR000EBG_1__m1	3.52	10kb	w0.001	0.033548	0.00162093
BCLAF1	SNX27	FALSE	3	dbcorrdb__POLR2A__ENCSR000EZL_1__m1	3.69	500bp	w0.001	0.0335492	0.00104606
SMARCA4	CYB5B	FALSE	2	dbcorrdb__ZNF384__ENCSR000EFP_1__m1	3.89	10kb	w0.001	0.0335495	0.00116283
TFAP4	WASF1	FALSE	2	cisbp__M6098	3.96	10kb	top50perTarget	0.0335528	0.00641785
GMEB2	BPGM	TRUE	2	taipale__GMEB2_DBD_YACGTAACNKACGTA_repr	3.29	500bp	w0.001	0.0335538	0.00162453
NFATC2	LPAR1	FALSE	1	transfac_pro__M07264	3.11	10kb	w0.001	0.0335555	0.00140517
YY2	SCMH1	TRUE	4	taipale_cyt_meth__YY2_NKCCGCCATTTTGN_FL	3.24	10kb	w0.001	0.0335573	0.00117686
ETV5	TTLL7	TRUE	31	transfac_pro__M07703	4.29	10kb	w0.001	0.033559	0.00117023
ATF3	ALDH1A2	FALSE	5	jaspar__MA1005.1	3.64	10kb	w0.001	0.0335615	0.00255266
SMARCA4	ADAMTS6	FALSE	11	dbcorrdb__GABPA__ENCSR000BIW_1__m1	5.02	10kb	w0.001	0.0335631	0.00146831
EZH2	WDR53	FALSE	9	dbcorrdb__POLR2A__ENCSR000BHH_1__m1	3.77	500bp	w0.001	0.0335632	0.00113594
RBBP5	INO80D	TRUE	28	dbcorrdb__RBBP5__ENCSR000AQI_1__m1	3.4	10kb	w0.001	0.0335641	0.00137193
EGR3	SIVA1	TRUE	1	transfac_pro__M05333	3.06	500bp	w0.001	0.0335712	0.00130007
RCOR1	PPWD1	FALSE	1	dbcorrdb__BRCA1__ENCSR000EDB_1__m1	3.15	500bp	w0.001	0.0335738	0.00240027
EGR1	SLCO5A1	FALSE	2	predrem__nrMotif2348	3.78	10kb	w0.001	0.0335752	0.00275843
BCLAF1	CNNM4	FALSE	23	cisbp__M0711	4.8	10kb	top1sd	0.0335782	0.00288208
ETV5	ACTR8	FALSE	5	taipale_cyt_meth__ELK1_NACCGGAAGTN_eDBD	4.15	10kb	w0.001	0.0335791	0.00188926
XRCC4	CAMLG	FALSE	3	dbcorrdb__POLR2A__ENCSR000BHH_1__m1	3.7	500bp	w0.001	0.0335807	0.001119
MYC	ISG20L2	FALSE	9	dbcorrdb__POLR2A__ENCSR000EAM_1__m1	4.82	10kb	w0.001	0.0335809	0.00497934
RBBP5	CHRD	TRUE	35	dbcorrdb__RBBP5__ENCSR000AQI_1__m1	3.79	500bp	w0.001	0.0335813	0.0011284
EZH2	ASCC2	FALSE	9	dbcorrdb__POLR2A__ENCSR000BHH_1__m1	3.77	500bp	w0.001	0.0335825	0.00160952
SPI1	FBXO32	FALSE	2	hocomoco__EHF_HUMAN.H11MO.0.B	4.15	10kb	w0.001	0.0335826	0.00226508
SMARCA4	ZEB1	FALSE	6	dbcorrdb__PHF8__ENCSR000AQH_1__m1	4.59	10kb	w0.001	0.0335862	0.00104026
SP1	PCK2	TRUE	5	dbcorrdb__SP1__ENCSR000BKO_1__m1	3.43	10kb	top1sd	0.0335913	0.00286714
ETS1	EDC4	TRUE	6	hocomoco__ETS1_HUMAN.H11MO.0.A	3.2	10kb	w0.001	0.0335915	0.00445673
ATF3	VPS11	FALSE	1	dbcorrdb__BRCA1__ENCSR000EDB_1__m1	3.16	500bp	w0.001	0.0335965	0.0030561
TEF	LMNB1	FALSE	1	cisbp__M5496	3.09	10kb	w0.001	0.0335966	0.00129334
MXI1	NASP	FALSE	11	dbcorrdb__PHF8__ENCSR000AQH_1__m1	3.7	500bp	w0.001	0.0335974	0.00184549
ETV5	EIF2B5	FALSE	1	jaspar__MA0062.2	3.73	10kb	w0.001	0.0336018	0.00131982
ATF3	CSTF2	FALSE	1	dbcorrdb__POLR2A__ENCSR000BGD_1__m1	3.22	10kb	w0.001	0.0336121	0.00313462
ATF1	TOP3B	FALSE	2	dbcorrdb__POLR2AphosphoS2__ENCSR000ECT_1__m1	3.26	10kb	w0.001	0.0336212	0.00113081
ATF3	NFYB	FALSE	4	jaspar__MA1005.1	3.64	10kb	w0.001	0.0336213	0.00293994
EGR1	RNFT1	FALSE	2	predrem__nrMotif2348	3.78	10kb	w0.001	0.0336241	0.00200792
KDM5B	ING3	FALSE	3	dbcorrdb__POLR2A__ENCSR000EBK_1__m1	3.37	500bp	w0.001	0.0336344	0.00107316
BCLAF1	SERINC2	FALSE	5	cisbp__M4505	3.59	10kb	w0.001	0.0336354	0.00103258
XRCC4	STRADA	FALSE	8	dbcorrdb__POLR2A__ENCSR000BHH_1__m1	3.7	500bp	w0.001	0.0336374	0.00165229
ETV5	COASY	FALSE	1	dbcorrdb__POLR2A__ENCSR000EHP_1__m1	3.42	500bp	w0.001	0.0336399	0.00173553
EZH2	CABLES2	FALSE	12	predrem__nrMotif2348	3.8	500bp	w0.001	0.0336411	0.00105871
CREB1	ITPKA	FALSE	1	factorbook__CREB-ext	3.05	500bp	w0.001	0.033642	0.0010684
EGR1	UGGT2	FALSE	2	predrem__nrMotif2348	3.78	10kb	w0.001	0.0336462	0.00185494
ETV5	MRPL45	FALSE	1	dbcorrdb__POLR2A__ENCSR000EAJ_1__m1	3.25	500bp	w0.001	0.0336466	0.00248701
CTCF	MTF1	FALSE	15	dbcorrdb__ELK1__ENCSR000DZB_1__m1	4.51	10kb	w0.001	0.0336521	0.00120171
ZMIZ1	MAML3	FALSE	1	dbcorrdb__POLR2A__ENCSR000BHH_1__m1	3.05	500bp	w0.001	0.0336562	0.00266633
HDAC2	NRXN1	FALSE	2	dbcorrdb__POLR2A__ENCSR000EBG_1__m1	3.52	10kb	w0.001	0.0336596	0.00108201
ETV5	UNC45A	TRUE	147	transfac_pro__M07703	4.29	10kb	w0.001	0.0336607	0.00238898
SUZ12	SPRY2	FALSE	1	dbcorrdb__POLR2A__ENCSR000DKT_1__m1	3.67	500bp	w0.001	0.0336611	0.00190007
RFX5	MTF1	TRUE	2	dbcorrdb__RFX5__ENCSR000EEA_1__m1	3.18	10kb	w0.001	0.0336624	0.00166711
SMARCA4	RBFOX1	FALSE	10	dbcorrdb__PHF8__ENCSR000AQH_1__m1	4.59	10kb	w0.001	0.0336626	0.0022014
RAD21	FHL1	FALSE	2	predrem__nrMotif2348	3.47	10kb	w0.001	0.033668	0.00184295
ATF3	TTF1	FALSE	2	transfac_pro__M07514	3.15	10kb	w0.001	0.0336706	0.00399357
ELF2	ATG4B	FALSE	8	dbcorrdb__PML__ENCSR000BQM_1__m1	3.57	500bp	w0.001	0.0336713	0.00102183
NR3C1	NUP93	TRUE	15	transfac_pro__M04760	3.09	500bp	w0.001	0.0336731	0.00110889
SREBF1	GPM6B	FALSE	7	dbcorrdb__CREB1__ENCSR000BRB_1__m1	3.82	10kb	w0.001	0.0336739	0.00101154
RBBP5	CAPSL	FALSE	12	dbcorrdb__GABPA__ENCSR000BJK_1__m1	3.91	10kb	w0.001	0.0336812	0.00173786
ZBTB7A	GNL3L	FALSE	1	dbcorrdb__IRF1__ENCSR000EGT_1__m1	3.01	500bp	w0.001	0.0336827	0.00246999
MXI1	C2CD3	FALSE	49	dbcorrdb__POLR2A__ENCSR000EBG_1__m1	3.76	500bp	w0.001	0.0336853	0.00102852
ATF3	MCTS1	FALSE	1	dbcorrdb__BRCA1__ENCSR000EDB_1__m1	3.16	500bp	w0.001	0.0336864	0.00341752
CEBPB	DECR2	FALSE	1	dbcorrdb__POLR2A__ENCSR000BHH_1__m1	3.89	500bp	w0.001	0.0336872	0.00102963
ATF3	CBWD1	FALSE	2	jaspar__MA1002.1	3.25	10kb	w0.001	0.0336899	0.00250377
ATF3	NMNAT1	FALSE	4	dbcorrdb__POLR2A__ENCSR000EFK_1__m1	3.37	10kb	w0.001	0.0336911	0.00273991
MXI1	SQRDL	FALSE	21	dbcorrdb__POLR2A__ENCSR000EBG_1__m1	3.76	500bp	w0.001	0.033693	0.00188174
MYC	ZNF335	FALSE	41	dbcorrdb__POLR2A__ENCSR000EAM_1__m1	4.82	10kb	w0.001	0.0336948	0.00138586
ETV3	GJB6	TRUE	85	cisbp__M4950	4.24	10kb	w0.001	0.0337068	0.0012033
CREM	GLA	FALSE	2	jaspar__MA0097.1	3.16	500bp	top1sd	0.033707	0.00623493
NFATC2	ALDH1A2	FALSE	1	transfac_pro__M07264	3.11	10kb	w0.001	0.0337072	0.00121641
CEBPB	TMEM109	FALSE	2	dbcorrdb__GABPA__ENCSR000BJK_1__m1	4.42	10kb	w0.001	0.0337076	0.00109282
BRF1	ANKRD50	FALSE	1	predrem__nrMotif2348	4.06	10kb	w0.001	0.0337087	0.00114844
ATF3	RCBTB2	FALSE	7	dbcorrdb__POLR2A__ENCSR000EFK_1__m1	3.37	10kb	w0.001	0.0337093	0.00275306
CEBPB	PLA2G7	FALSE	1	dbcorrdb__GABPA__ENCSR000BJK_1__m1	4.42	10kb	w0.001	0.0337183	0.00144779
MYB	SLCO5A1	TRUE	1	tfdimers__MD00239	3.48	500bp	top3sd	0.0337219	0.00441413
ETS1	PRKCH	TRUE	7	hocomoco__ETS1_HUMAN.H11MO.0.A	3.2	10kb	w0.001	0.0337229	0.00158803
EGR1	DPF3	FALSE	2	predrem__nrMotif2348	3.78	10kb	w0.001	0.0337244	0.00206769
CEBPB	RIPK1	FALSE	2	dbcorrdb__GABPA__ENCSR000BJK_1__m1	4.42	10kb	w0.001	0.0337255	0.00202349
XRCC4	HECTD2	FALSE	2	predrem__nrMotif2348	3.52	10kb	w0.001	0.0337257	0.00101946
ZBTB33	GRIK2	TRUE	2	transfac_pro__M04691	3.03	10kb	top1sd	0.0337288	0.00379001
SRF	ADAMTS9	FALSE	24	taipale_cyt_meth__ETV4_NRCCGGAAGTN_FL	3.46	10kb	w0.001	0.0337319	0.00109215
PBX3	RTTN	FALSE	3	dbcorrdb__NELFE__ENCSR000DOF_1__m6	3.59	500bp	top50perTarget	0.0337353	0.00486878
ELK4	PELO	FALSE	8	dbcorrdb__TAF1__ENCSR000BKS_1__m2	4.02	10kb	w0.001	0.0337356	0.00110696
ZNF143	ASNSD1	FALSE	14	dbcorrdb__GABPA__ENCSR000BIW_1__m1	3.54	10kb	w0.001	0.0337361	0.00331888
ATF3	RNFT1	FALSE	6	jaspar__MA1005.1	3.64	10kb	w0.001	0.0337427	0.00236538
E2F4	COPS7B	FALSE	4	dbcorrdb__HCFC1__ENCSR000ECH_1__m3	4.01	500bp	w0.001	0.0337443	0.00110965
XRCC4	WASF1	FALSE	10	dbcorrdb__POLR2A__ENCSR000BHH_1__m1	3.7	500bp	w0.001	0.0337457	0.00176904
ATF3	SF3B3	FALSE	8	jaspar__MA1005.1	3.64	10kb	w0.001	0.0337469	0.00311377
CREB1	ITGA3	FALSE	6	dbcorrdb__POLR2A__ENCSR000EAR_1__m1	4.59	500bp	w0.001	0.0337611	0.00193827
MXI1	FAM107B	FALSE	1	dbcorrdb__ELK1__ENCSR000EFU_1__m2	3.22	10kb	w0.001	0.0337612	0.00184753
MAFK	GYPC	TRUE	1	dbcorrdb__MAFK__ENCSR000DYV_1__m3	3.47	10kb	w0.001	0.0337643	0.00140573
RBBP5	DNAJC21	TRUE	17	dbcorrdb__RBBP5__ENCSR000AQI_1__m1	3.79	500bp	w0.001	0.0337691	0.00114471
MXI1	ENTPD4	FALSE	6	dbcorrdb__POLR2A__ENCSR000DMK_1__m1	3.64	500bp	w0.001	0.033789	0.00104244
SREBF2	HHEX	FALSE	6	dbcorrdb__ZNF384__ENCSR000EFP_1__m1	3.43	10kb	w0.001	0.0337891	0.00113253
SMARCA4	WEE1	FALSE	12	dbcorrdb__GABPA__ENCSR000BJK_1__m1	5.07	10kb	w0.001	0.0337904	0.00121438
CEBPB	NVL	FALSE	1	dbcorrdb__GABPA__ENCSR000BJK_1__m1	3.75	500bp	w0.001	0.0337963	0.0010946
ETV5	AP4M1	FALSE	2	dbcorrdb__POLR2A__ENCSR000DPA_1__m1	3.68	500bp	w0.001	0.0337999	0.0010498
ATF3	SLC38A10	FALSE	3	jaspar__MA1002.1	3.25	10kb	w0.001	0.0338004	0.00244991
XRCC4	PIKFYVE	FALSE	2	dbcorrdb__POLR2A__ENCSR000BHH_1__m1	3.7	500bp	w0.001	0.0338047	0.00204761
HOXB2	RSRC1	TRUE	1	taipale_tf_pairs__HOXB2_ELK3_RSCGGAAGTMRTTA_CAP	3	10kb	w0.001	0.0338064	0.00144661
ZNF143	HEATR6	FALSE	6	dbcorrdb__HCFC1__ENCSR000ECH_1__m3	3.33	500bp	w0.001	0.0338088	0.00103272
ATF3	SLC39A13	FALSE	4	jaspar__MA1002.1	3.25	10kb	w0.001	0.033809	0.00244366
NR3C1	IREB2	TRUE	38	transfac_pro__M04760	3.09	500bp	w0.001	0.0338102	0.00146645
NR3C1	GLA	FALSE	4	dbcorrdb__CHD2__ENCSR000EHD_1__m1	3.42	500bp	w0.001	0.0338113	0.00194729
E2F6	CLDN23	FALSE	6	dbcorrdb__ELK4__ENCSR000EVI_1__m1	3.97	500bp	w0.001	0.0338113	0.00102163
SPDEF	TMC6	FALSE	20	transfac_pro__M02069	4.45	10kb	w0.001	0.0338122	0.00108392
XRCC4	DLX2	FALSE	2	predrem__nrMotif2348	3.03	500bp	w0.001	0.0338127	0.00115303
ZBTB7B	SOCS1	FALSE	2	dbcorrdb__IRF1__ENCSR000EGT_1__m1	3.37	500bp	w0.001	0.0338144	0.00139943
SREBF2	DEPDC5	FALSE	11	dbcorrdb__SMARCA4__ENCSR000EZC_1__m9	3.63	10kb	w0.001	0.0338187	0.00116607
ELF1	THRA	FALSE	13	dbcorrdb__POLR2A__ENCSR000FAJ_1__m2	3.82	500bp	top50perTargetAndtop1sd	0.0338201	0.00434223
ZMIZ1	ATP8B4	FALSE	1	dbcorrdb__POLR2A__ENCSR000BHH_1__m1	3.05	500bp	w0.001	0.0338263	0.00138089
RAD21	OTUD7A	FALSE	1	transfac_pro__M09021	3.1	10kb	w0.001	0.0338277	0.00123802
ATF3	HSPBAP1	TRUE	2	dbcorrdb__ATF3__ENCSR000BKE_1__m2	3.16	500bp	top50perTarget	0.0338278	0.00471903
UBTF	HHEX	FALSE	3	dbcorrdb__SIN3A__ENCSR000BGL_1__m1	3.81	10kb	w0.001	0.0338299	0.00131143
ETV5	DCP1A	TRUE	49	taipale_cyt_meth__ETV5_NRCCGGAAGTN_eDBD	3.26	10kb	w0.001	0.0338344	0.00251335
EGR1	NEGR1	FALSE	2	predrem__nrMotif2348	3.78	10kb	w0.001	0.033845	0.00119918
RBBP5	SMOX	TRUE	12	dbcorrdb__RBBP5__ENCSR000AQI_1__m1	3.4	10kb	w0.001	0.0338461	0.00189703
MYC	AIFM1	FALSE	13	dbcorrdb__HCFC1__ENCSR000ECH_1__m3	3.54	500bp	w0.001	0.0338492	0.00231649
ZNF143	MRPL24	TRUE	65	factorbook__ZNF143-ext	4.36	10kb	w0.001	0.0338501	0.00110455
CREB1	ARMC6	FALSE	7	dbcorrdb__POLR2A__ENCSR000EAR_1__m1	4.59	500bp	w0.001	0.0338549	0.00118025
E2F6	PRICKLE2	FALSE	9	dbcorrdb__ETS1__ENCSR000BKQ_1__m3	4.06	10kb	w0.001	0.0338562	0.00221388
KDM5A	SASS6	FALSE	11	dbcorrdb__TAF1__ENCSR000BKS_1__m1	4.02	500bp	top1sd	0.0338579	0.00237079
ATF3	IL13RA2	FALSE	2	jaspar__MA1002.1	3.25	10kb	w0.001	0.0338586	0.00206166
ELF2	GALNT9	FALSE	9	dbcorrdb__POLR2A__ENCSR000EZL_1__m1	3.83	10kb	w0.001	0.0338621	0.00131043
PRDM1	LMBRD1	FALSE	1	homer__AGTTTCAGTTTC_ISRE	3.31	10kb	w0.001	0.0338642	0.00108874
HDAC2	ZNF536	FALSE	3	predrem__nrMotif2348	3.41	10kb	w0.001	0.0338692	0.00140236
SPDEF	NAT9	FALSE	1	transfac_pro__M02058	3.55	500bp	w0.001	0.0338694	0.00133808
NR3C1	LMNB1	TRUE	4	transfac_pro__M04760	3.09	500bp	w0.001	0.0338696	0.00160409
ATF3	SLC2A8	FALSE	2	dbcorrdb__BRCA1__ENCSR000EDB_1__m1	3.16	500bp	w0.001	0.0338716	0.00319703
FOXP2	TOR1B	FALSE	1	dbcorrdb__POLR2A__ENCSR000BGO_1__m1	3.25	500bp	w0.001	0.0338749	0.00154008
ATF3	ZNF276	FALSE	1	dbcorrdb__BRCA1__ENCSR000EDB_1__m1	3.16	500bp	w0.001	0.0338783	0.00306191
SPI1	ZNF385B	TRUE	4	cisbp__M5863	5.16	10kb	w0.001	0.033882	0.00180566
NR3C1	DUT	FALSE	2	dbcorrdb__BRCA1__ENCSR000EDY_1__m1	3.27	500bp	w0.001	0.0338876	0.00109312
RFX5	CHAC1	TRUE	49	dbcorrdb__RFX5__ENCSR000DZW_1__m2	3.8	500bp	top50	0.0338884	0.00468128
CREB1	PARS2	FALSE	9	dbcorrdb__POLR2A__ENCSR000EAR_1__m1	4.59	500bp	w0.001	0.0338937	0.00119376
ATF1	PFKFB2	FALSE	1	dbcorrdb__POLR2AphosphoS2__ENCSR000ECT_1__m1	3.26	10kb	w0.001	0.0338941	0.00114653
ETS1	TEX264	TRUE	2	cisbp__M1922	3.76	10kb	w0.001	0.0338977	0.00251193
SREBF2	TANK	FALSE	1	transfac_pro__M09415	3.18	10kb	w0.001	0.0338995	0.00130218
MAFK	PROX1	TRUE	7	dbcorrdb__MAFK__ENCSR000DYV_1__m3	3.47	10kb	w0.001	0.0338999	0.0011852
RAD21	SAMHD1	FALSE	5	dbcorrdb__ZNF384__ENCSR000EFP_1__m1	3.69	10kb	w0.001	0.0339028	0.0010584
FOXP2	NARS2	FALSE	1	dbcorrdb__POLR2A__ENCSR000BGO_1__m1	3.25	500bp	w0.001	0.0339032	0.0031952
ELK4	PRPF38A	TRUE	45	dbcorrdb__ELK4__ENCSR000EVI_1__m1	3.57	10kb	w0.001	0.0339056	0.00209848
SREBF1	SPATA7	FALSE	4	dbcorrdb__CREB1__ENCSR000BRB_1__m1	3.82	10kb	w0.001	0.0339065	0.0010404
ATF3	WARS2	FALSE	6	jaspar__MA1005.1	3.64	10kb	w0.001	0.0339082	0.00188554
NR3C1	PCDH11X	TRUE	19	transfac_pro__M04760	3.09	500bp	w0.001	0.0339102	0.00220266
EGR3	NFRKB	TRUE	1	transfac_pro__M05333	3.06	500bp	w0.001	0.0339149	0.0011375
ELK4	SEPHS1	TRUE	44	dbcorrdb__ELK4__ENCSR000EVI_1__m1	3.2	500bp	w0.001	0.0339158	0.00147455
EGR1	AKT2	FALSE	2	predrem__nrMotif2348	3.78	10kb	w0.001	0.0339159	0.00252156
FOXP2	RHOC	FALSE	1	dbcorrdb__POLR2A__ENCSR000BGO_1__m1	3.25	500bp	w0.001	0.0339177	0.00129924
EZH2	MAFG	FALSE	2	predrem__nrMotif2348	3.8	500bp	w0.001	0.0339184	0.00127406
FOXP2	RAD18	FALSE	1	dbcorrdb__POLR2A__ENCSR000BGO_1__m1	3.25	500bp	w0.001	0.0339349	0.00110659
XRCC4	TRMT61B	FALSE	2	dbcorrdb__POLR2A__ENCSR000BGO_1__m1	3.2	500bp	w0.001	0.0339355	0.00222692
ATF3	NCAPD2	FALSE	3	dbcorrdb__POLR2A__ENCSR000EFK_1__m1	3.37	10kb	w0.001	0.0339369	0.00253893
ATF3	MMAA	FALSE	7	jaspar__MA1005.1	3.64	10kb	w0.001	0.0339377	0.00305086
GABPB1	CEP164	FALSE	50	taipale__ELK1_full_ACCGGAAGTN	4.04	10kb	w0.001	0.0339456	0.00226805
RAD21	TRADD	FALSE	1	dbcorrdb__GABPA__ENCSR000BHS_1__m1	3.81	10kb	top1sd	0.0339491	0.0026119
SREBF2	SYT9	FALSE	1	predrem__nrMotif2348	3.4	10kb	w0.001	0.03395	0.00147238
EGR1	CCDC71	FALSE	2	predrem__nrMotif2348	3.78	10kb	w0.001	0.0339508	0.00195579
SREBF2	PTCD2	FALSE	1	dbcorrdb__PHF8__ENCSR000AQH_1__m1	3.25	500bp	w0.001	0.0339565	0.00104276
ELK4	WARS	TRUE	44	dbcorrdb__ELK4__ENCSR000EVI_1__m1	3.57	10kb	w0.001	0.0339566	0.00170014
CREB1	C15orf61	FALSE	5	dbcorrdb__POLR2A__ENCSR000EAR_1__m1	4.59	500bp	w0.001	0.0339583	0.00127478
ATF3	C1orf109	FALSE	3	jaspar__MA1002.1	3.25	10kb	w0.001	0.0339586	0.00254483
ATF1	LYRM2	FALSE	1	dbcorrdb__POLR2AphosphoS2__ENCSR000ECT_1__m1	3.26	10kb	w0.001	0.0339592	0.00197083
FOXP2	XRCC2	FALSE	1	dbcorrdb__POLR2A__ENCSR000BGO_1__m1	3.25	500bp	w0.001	0.0339622	0.00142293
CREB1	RAB31	FALSE	1	factorbook__CREB-ext	3.05	500bp	w0.001	0.033966	0.00103104
SREBF2	C19orf12	FALSE	6	predrem__nrMotif2348	3.4	10kb	w0.001	0.0339669	0.00161681
HDAC2	NPAS2	FALSE	8	dbcorrdb__POLR2A__ENCSR000EBG_1__m1	3.52	10kb	w0.001	0.0339816	0.00141773
MAX	PIGY	FALSE	1	dbcorrdb__GABPA__ENCSR000BIW_1__m1	3.43	10kb	w0.001	0.0339819	0.0010677
ZBTB33	HECW2	FALSE	2	dbcorrdb__BRCA1__ENCSR000EDB_1__m1	3.89	10kb	w0.001	0.0339826	0.00112637
MAFK	ABCA1	TRUE	7	dbcorrdb__MAFK__ENCSR000DYV_1__m3	3.47	10kb	w0.001	0.0339829	0.00121815
ELK3	PATL1	FALSE	1	taipale_cyt_meth__ETV2_NRCAGGAAGTN_eDBD_meth_repr	3.12	10kb	w0.001	0.0339855	0.00298713
SPDEF	WFS1	FALSE	27	transfac_pro__M02058	4.88	10kb	w0.001	0.0339859	0.00150723
MYC	RNF2	FALSE	16	dbcorrdb__POLR2A__ENCSR000EAM_1__m1	4.82	10kb	w0.001	0.0339916	0.00226849
GABPA	KLHDC3	TRUE	369	cisbp__M4568	5.44	10kb	w0.001	0.0339931	0.00154696
FOXP2	ZNF276	FALSE	1	dbcorrdb__POLR2A__ENCSR000BGO_1__m1	3.25	500bp	w0.001	0.0339965	0.00165722
EZH2	TRIM41	FALSE	11	dbcorrdb__POLR2A__ENCSR000BHH_1__m1	3.77	500bp	w0.001	0.033997	0.00181436
GABPA	CPSF4	FALSE	7	dbcorrdb__TAF1__ENCSR000BGS_1__m2	5.26	10kb	w0.001	0.0339994	0.00132792
MYC	PMM2	FALSE	29	dbcorrdb__POLR2A__ENCSR000EAM_1__m1	4.82	10kb	w0.001	0.0340003	0.00139911
EGR3	TMEM150C	TRUE	1	transfac_pro__M05333	3.06	500bp	w0.001	0.0340016	0.00132154
ATF3	MAP3K9	FALSE	5	jaspar__MA1005.1	3.64	10kb	w0.001	0.0340023	0.00198354
RFX5	MAPT	TRUE	2	dbcorrdb__RFX5__ENCSR000EEA_1__m1	3.18	10kb	w0.001	0.0340051	0.00105951
FOS	AKT2	FALSE	20	cisbp__M0275	4.04	500bp	top10perTarget	0.0340067	0.00593261
E2F6	XYLB	FALSE	1	dbcorrdb__POLR2A__ENCSR000BKI_1__m1	3.66	500bp	w0.001	0.0340101	0.00106357
XRCC4	ZEB1	FALSE	3	predrem__nrMotif2348	3.52	10kb	w0.001	0.0340125	0.0010174
YY2	LMNB1	TRUE	3	taipale_cyt_meth__YY2_NKCCGCCATTTTGN_FL	3.24	10kb	w0.001	0.0340176	0.00165097
RBBP5	AKR1A1	FALSE	7	dbcorrdb__POLR2A__ENCSR000EAM_1__m1	4.29	10kb	w0.001	0.0340181	0.00177485
MXI1	ALG2	FALSE	1	dbcorrdb__POLR2A__ENCSR000BHH_1__m1	3.31	500bp	w0.001	0.0340215	0.00145144
MXD1	NAGPA	FALSE	8	cisbp__M0174	4.92	10kb	top50	0.0340237	0.00365977
ETV5	NIF3L1	TRUE	178	transfac_pro__M07703	4.29	10kb	w0.001	0.0340269	0.00117232
XRCC4	OASL	FALSE	1	dbcorrdb__ELK4__ENCSR000EVI_1__m1	3.07	500bp	w0.001	0.0340287	0.00149057
ZMIZ1	CETN3	FALSE	1	dbcorrdb__POLR2A__ENCSR000BHH_1__m1	3.05	500bp	w0.001	0.0340308	0.00363973
UBTF	ZNF410	FALSE	11	dbcorrdb__SIN3A__ENCSR000BGL_1__m1	3.81	10kb	w0.001	0.0340318	0.00208175
BARX2	TRAF3IP2	FALSE	1	taipale__HMX1_DBD_NNCAMTTAANN	3.01	10kb	top1sd	0.0340333	0.00297496
EGR3	TMUB1	TRUE	1	transfac_pro__M05333	3.06	500bp	w0.001	0.0340334	0.0010836
EGR1	TRERF1	FALSE	2	predrem__nrMotif2348	3.78	10kb	w0.001	0.0340372	0.0023556
ATF3	PEX6	FALSE	5	jaspar__MA1005.1	3.64	10kb	w0.001	0.0340373	0.00331806
GABPB1	GTF2B	FALSE	1	dbcorrdb__POLR2A__ENCSR000EEM_1__m1	3.98	500bp	w0.001	0.0340383	0.00134111
ATF1	UBN2	FALSE	2	dbcorrdb__POLR2AphosphoS2__ENCSR000ECT_1__m1	3.26	10kb	w0.001	0.0340399	0.00152573
EZH2	POLR2H	FALSE	11	predrem__nrMotif2348	3.8	500bp	w0.001	0.0340406	0.00103707
NR3C1	ADRA2A	FALSE	2	hocomoco__KAISO_HUMAN.H11MO.1.A	3.21	500bp	w0.001	0.0340438	0.00109329
NR3C1	ISYNA1	FALSE	1	hocomoco__KAISO_HUMAN.H11MO.1.A	3.21	500bp	w0.001	0.0340444	0.00133097
UBTF	PLAGL1	FALSE	3	dbcorrdb__SIN3A__ENCSR000BGL_1__m1	3.81	10kb	w0.001	0.0340453	0.00103944
CHD1	PPIL3	TRUE	1	dbcorrdb__CHD1__ENCSR000EFC_1__m6	3.75	500bp	top50Andtop3sd	0.0340468	0.00394592
REST	PTPRB	FALSE	2	dbcorrdb__GABPA__ENCSR000BIW_1__m1	4.52	10kb	w0.001	0.0340502	0.00156461
ATF3	PGM2L1	FALSE	5	jaspar__MA1005.1	3.64	10kb	w0.001	0.0340568	0.00279791
RBBP5	WDR90	TRUE	44	dbcorrdb__RBBP5__ENCSR000AQI_1__m1	3.79	500bp	w0.001	0.0340576	0.00255703
XRCC4	NKRF	FALSE	4	predrem__nrMotif2348	3.52	10kb	w0.001	0.0340579	0.00168426
TEAD4	PDGFRA	TRUE	5	homer__CCWGGAATGY_TEAD4	3.01	10kb	top1sd	0.0340614	0.00305779
YY2	VLDLR	FALSE	1	dbcorrdb__POLR2A__ENCSR000BQB_1__m2	3.37	10kb	top1sd	0.0340643	0.00345593
EHF	ZNF277	FALSE	2	cisbp__M0711	3.06	500bp	w0.001	0.0340682	0.00169447
MYC	NUDT15	FALSE	2	dbcorrdb__ELK1__ENCSR000EFU_1__m1	4.03	10kb	w0.001	0.0340705	0.0010879
KDM5B	PRPF38A	FALSE	5	dbcorrdb__POLR2A__ENCSR000DPA_1__m1	3.53	10kb	w0.001	0.034072	0.0013258
ZNF143	FNTB	TRUE	39	factorbook__ZNF143-ext	4.36	10kb	w0.001	0.034074	0.00116666
CEBPB	TUBGCP6	FALSE	3	dbcorrdb__GABPA__ENCSR000BJK_1__m1	4.42	10kb	w0.001	0.0340742	0.00177192
SRF	ZFYVE27	FALSE	4	cisbp__M1891	3.18	10kb	w0.001	0.0340743	0.00214701
ETS1	HS6ST2	TRUE	1	hocomoco__ETS1_HUMAN.H11MO.0.A	3.2	10kb	w0.001	0.0340759	0.00133885
FOXP2	LGALS8	FALSE	1	taipale_cyt_meth__FOXI1_NWWNYGTAAACAN_eDBD_meth	3.06	10kb	top1sd	0.0340765	0.00309667
MYC	CAPN1	FALSE	14	dbcorrdb__GABPA__ENCSR000BJK_1__m1	4.75	10kb	w0.001	0.0340779	0.00388121
ZNF143	PRIM1	TRUE	62	factorbook__ZNF143-ext	4.36	10kb	w0.001	0.0340816	0.00187161
HDAC2	SETD7	FALSE	6	predrem__nrMotif2348	3.41	10kb	w0.001	0.0340816	0.00149327
MAFF	TYK2	FALSE	1	neph__UW.Motif.0039	3.48	10kb	w0.001	0.034085	0.00314949
ELF2	PDIK1L	FALSE	7	dbcorrdb__PML__ENCSR000BQM_1__m1	3.57	500bp	w0.001	0.0340857	0.00195629
KDM5B	OSGEPL1	FALSE	5	dbcorrdb__POLR2A__ENCSR000DPA_1__m1	3.53	10kb	w0.001	0.0340859	0.00144906
XRCC4	PSMC2	FALSE	7	dbcorrdb__SIN3A__ENCSR000BGL_1__m1	3.59	500bp	w0.001	0.0340875	0.00103
EZH2	FAM189A1	FALSE	2	predrem__nrMotif2348	3.8	500bp	w0.001	0.0340926	0.00143624
FOXP2	SP2	FALSE	1	dbcorrdb__POLR2A__ENCSR000BGO_1__m1	3.25	500bp	w0.001	0.0340946	0.00200219
FLI1	MGLL	FALSE	1	transfac_pro__M08879	3.71	10kb	w0.001	0.0340975	0.00157508
EZH2	SDSL	FALSE	9	dbcorrdb__POLR2A__ENCSR000EZL_1__m1	3.64	500bp	w0.001	0.0340995	0.00109813
CTCF	FZD7	FALSE	5	dbcorrdb__GABPA__ENCSR000BHS_1__m1	4.42	10kb	w0.001	0.0341063	0.00134216
BRF1	SORT1	FALSE	2	predrem__nrMotif2348	3.37	500bp	w0.001	0.0341069	0.001037
ZBTB33	CSRNP3	FALSE	1	dbcorrdb__BRCA1__ENCSR000EDB_1__m1	3.89	10kb	w0.001	0.0341071	0.00245233
GABPA	DNASE2B	TRUE	63	cisbp__M1891	4.08	500bp	w0.001	0.034112	0.00108887
KDM5B	PCTP	FALSE	1	dbcorrdb__POLR2A__ENCSR000DPA_1__m1	3.53	10kb	w0.001	0.0341132	0.00398764
CTCF	GAS8	FALSE	1	dbcorrdb__POLR2A__ENCSR000DMK_1__m1	3.33	500bp	w0.001	0.0341144	0.00412098
PRDM1	TMEM200A	FALSE	1	homer__AGTTTCAGTTTC_ISRE	3.31	10kb	w0.001	0.0341147	0.00244317
NR2C2	LRRC45	FALSE	11	dbcorrdb__POLR2A__ENCSR000EAU_1__m1	4.86	500bp	top50perTarget	0.0341222	0.00364125
MXI1	NUDT1	FALSE	47	dbcorrdb__POLR2A__ENCSR000EBG_1__m1	3.76	500bp	w0.001	0.0341268	0.00183743
ETV5	MED8	TRUE	120	transfac_pro__M07703	4.29	10kb	w0.001	0.0341272	0.00131637
ZBTB33	KLHL29	FALSE	2	dbcorrdb__BRCA1__ENCSR000EDB_1__m1	3.89	10kb	w0.001	0.0341309	0.00250494
ZNF217	EDN1	FALSE	6	cisbp__M5497	4.09	10kb	top10perTarget	0.0341319	0.0119662
SPDEF	LMNB1	FALSE	24	transfac_pro__M01983	4.7	10kb	w0.001	0.0341331	0.00169049
XRCC4	GTF2IRD1	FALSE	3	dbcorrdb__SIN3A__ENCSR000BGL_1__m1	3.59	500bp	w0.001	0.0341341	0.00150263
RAD21	ANKRD9	FALSE	5	dbcorrdb__ZNF384__ENCSR000EFP_1__m1	3.69	10kb	w0.001	0.0341357	0.00134289
ETV5	ATMIN	TRUE	91	cisbp__M4952	3.58	500bp	w0.001	0.0341387	0.00110348
MXI1	TRAPPC8	FALSE	39	dbcorrdb__POLR2A__ENCSR000EBG_1__m1	3.76	500bp	w0.001	0.0341451	0.0012304
SMARCA4	TIMP4	FALSE	2	dbcorrdb__ELK4__ENCSR000EVB_1__m1	3.58	500bp	w0.001	0.0341461	0.00102683
FOXP2	NARFL	FALSE	1	dbcorrdb__POLR2A__ENCSR000BGO_1__m1	3.25	500bp	w0.001	0.0341495	0.00261788
EGR3	HSPA12A	TRUE	1	transfac_pro__M05333	3.06	500bp	w0.001	0.0341546	0.00138345
RAD21	ZBTB37	FALSE	4	dbcorrdb__ZNF384__ENCSR000EFP_1__m1	3.69	10kb	w0.001	0.0341554	0.00105778
SUZ12	PGM2L1	FALSE	1	dbcorrdb__POLR2A__ENCSR000DKT_1__m1	3.67	500bp	w0.001	0.0341576	0.00141166
JDP2	DLX2	TRUE	69	cisbp__M0302	3.5	500bp	top50perTargetAndtop1sd	0.0341592	0.00488494
MAFK	SFI1	TRUE	6	dbcorrdb__MAFK__ENCSR000DYV_1__m3	3.47	10kb	w0.001	0.0341692	0.00104556
BCLAF1	PNPLA6	FALSE	13	dbcorrdb__POLR2A__ENCSR000BHH_1__m1	3.67	500bp	w0.001	0.0341696	0.00109304
MAFK	DCP1A	FALSE	1	yetfasco__YML113W_1416	3.09	10kb	w0.001	0.0341708	0.00137274
EGR3	NRK	TRUE	1	transfac_pro__M05333	3.06	500bp	w0.001	0.0341709	0.00324449
CREB1	MED31	FALSE	1	factorbook__CREB-ext	3.05	500bp	w0.001	0.0341716	0.00101855
MXI1	RAB22A	FALSE	1	predrem__nrMotif2348	3.62	10kb	w0.001	0.0341747	0.00100413
CEBPB	PMS2	FALSE	1	dbcorrdb__GABPA__ENCSR000BJK_1__m1	3.75	500bp	w0.001	0.0341758	0.00164297
ETS1	DPP9	TRUE	1	hocomoco__ETS1_HUMAN.H11MO.0.A	3.2	10kb	w0.001	0.0341833	0.00239249
IRF4	DDX60	TRUE	1	taipale_cyt_meth__IRF4_NYGAAASYGAAASYN_FL_meth_repr	3.26	10kb	w0.001	0.0341835	0.00236514
KDM5B	ANKRD50	FALSE	2	dbcorrdb__POLR2A__ENCSR000BMR_1__m1	3.21	10kb	w0.001	0.0341854	0.0010887
NFATC2	PPP6C	TRUE	2	transfac_pro__M00935	3.06	500bp	w0.001	0.0341859	0.00102628
SPDEF	ELK4	TRUE	27	taipale_cyt_meth__SPDEF_NAMCCGGATGTN_FL	3.36	10kb	w0.001	0.0341891	0.00103832
MXI1	DNM3	FALSE	8	dbcorrdb__CHD2__ENCSR000EBT_1__m1	3.48	500bp	top1sd	0.0341941	0.00273791
ETV5	WDR75	TRUE	67	taipale_cyt_meth__ETV5_NRCCGGAAGTN_eDBD	3.14	500bp	w0.001	0.0341962	0.00149079
E2F4	TUBA1C	FALSE	2	dbcorrdb__HCFC1__ENCSR000ECH_1__m3	4.01	500bp	w0.001	0.0341972	0.00203844
NR3C1	MRPL18	TRUE	9	transfac_pro__M04760	3.09	500bp	w0.001	0.0341999	0.00204546
NRF1	EAF1	FALSE	1	dbcorrdb__POLR2A__ENCSR000EXX_1__m1	3.2	10kb	top1sd	0.0342	0.00303237
GABPB1	REXO4	FALSE	5	dbcorrdb__POLR2A__ENCSR000DLY_1__m1	3.37	500bp	w0.001	0.0342004	0.00101286
ATF3	AP4M1	TRUE	2	dbcorrdb__ATF3__ENCSR000BKE_1__m2	3.16	500bp	top50perTarget	0.0342019	0.00323917
SPDEF	MTMR10	FALSE	1	transfac_pro__M02058	3.55	500bp	w0.001	0.0342058	0.00105169
MXI1	HAUS6	FALSE	44	dbcorrdb__POLR2A__ENCSR000EBG_1__m1	3.76	500bp	w0.001	0.0342071	0.00135809
CEBPB	OFD1	FALSE	3	dbcorrdb__GABPA__ENCSR000BJK_1__m1	4.42	10kb	w0.001	0.0342087	0.0011254
TAF1	AMPD3	TRUE	35	dbcorrdb__TAF1__ENCSR000BKS_1__m2	3.28	500bp	w0.001	0.0342137	0.001425
GABPB1	DNLZ	TRUE	28	swissregulon__hs__ELK1_4_GABP_A_B1_.p3	3.17	10kb	w0.001	0.0342146	0.00143496
RAD21	CECR1	FALSE	3	dbcorrdb__MAFK__ENCSR000DYV_1__m3	3.42	10kb	w0.001	0.0342149	0.00159043
SAP30	N6AMT1	FALSE	1	dbcorrdb__MAX__ENCSR000DYG_1__m1	4.1	10kb	top50perTargetAndtop1sd	0.0342242	0.00321504
E2F4	POLR3H	FALSE	9	dbcorrdb__SIN3A__ENCSR000BLR_1__m2	5	10kb	w0.001	0.0342247	0.0018673
RAD21	CMTM7	FALSE	2	predrem__nrMotif2348	3.47	10kb	w0.001	0.0342263	0.00323161
ATF3	DFFA	FALSE	1	dbcorrdb__BRCA1__ENCSR000EDB_1__m1	3.16	500bp	w0.001	0.0342315	0.00224981
ELK4	DGKE	TRUE	21	swissregulon__hs__ELK1_4_GABP_A_B1_.p3	3.02	10kb	w0.001	0.034233	0.0012228
EZH2	MDGA1	FALSE	3	predrem__nrMotif2348	3.25	10kb	w0.001	0.0342335	0.00269505
SP3	THRA	FALSE	1	predrem__nrMotif1714	3.2	500bp	top1sd	0.034235	0.00257539
CEBPB	LIMS1	FALSE	1	dbcorrdb__GABPA__ENCSR000BJK_1__m1	3.75	500bp	w0.001	0.0342375	0.00129912
CEBPB	FAM65B	FALSE	1	dbcorrdb__POLR2A__ENCSR000BHH_1__m1	3.89	500bp	w0.001	0.0342392	0.00108053
EZH2	MMS22L	FALSE	2	predrem__nrMotif2348	3.8	500bp	w0.001	0.0342392	0.00161745
BCLAF1	NEFL	FALSE	6	dbcorrdb__POLR2A__ENCSR000DKT_1__m1	3.25	10kb	w0.001	0.034242	0.00148222
ZNF143	IGF2	FALSE	3	dbcorrdb__POLR2A__ENCSR000BGO_1__m1	3.1	500bp	w0.001	0.0342475	0.00101962
CREB1	LONP2	FALSE	8	dbcorrdb__POLR2A__ENCSR000EAR_1__m1	4.59	500bp	w0.001	0.0342576	0.00108674
SREBF1	STRADA	FALSE	7	dbcorrdb__POLR2A__ENCSR000BHH_1__m1	4.08	500bp	w0.001	0.0342579	0.00113545
FOXP2	ORC5	FALSE	1	dbcorrdb__POLR2A__ENCSR000BGO_1__m1	3.25	500bp	w0.001	0.0342602	0.00238065
GABPA	MSH2	TRUE	213	dbcorrdb__GABPA__ENCSR000BJK_1__m1	4.41	500bp	w0.001	0.0342628	0.00292543
SREBF2	TRDMT1	FALSE	4	dbcorrdb__SMARCA4__ENCSR000EZC_1__m9	3.63	10kb	w0.001	0.0342632	0.00121176
RAD21	RNF169	FALSE	3	dbcorrdb__ZNF384__ENCSR000EFP_1__m1	3.69	10kb	w0.001	0.0342648	0.00185919
XRCC4	CANT1	FALSE	7	dbcorrdb__POLR2A__ENCSR000BHH_1__m1	3.7	500bp	w0.001	0.0342659	0.00119832
MYC	KIF3B	FALSE	4	dbcorrdb__ETS1__ENCSR000BKQ_1__m3	3.98	10kb	w0.001	0.0342659	0.0016956
E2F6	GJB6	FALSE	14	dbcorrdb__POLR2A__ENCSR000EZL_1__m1	4.1	10kb	w0.001	0.0342699	0.00125487
TAF7	PI4K2A	FALSE	2	dbcorrdb__POLR2A__ENCSR000BHZ_1__m1	3.26	500bp	w0.001	0.0342712	0.00101455
HOXB2	FAM65B	TRUE	1	taipale_tf_pairs__HOXB2_ELK3_RSCGGAAGTMRTTA_CAP	3	10kb	w0.001	0.0342793	0.00350454
MXI1	DPY19L3	FALSE	45	dbcorrdb__POLR2A__ENCSR000EBG_1__m1	3.76	500bp	w0.001	0.0342799	0.00121362
NFATC2	CNTN3	FALSE	1	transfac_pro__M07264	3.11	10kb	w0.001	0.0342843	0.00183761
MAX	ZNF536	FALSE	7	dbcorrdb__POLR2A__ENCSR000EZL_1__m1	4.63	10kb	w0.001	0.0342863	0.00116661
SREBF2	NAT8L	FALSE	1	predrem__nrMotif2348	3.4	10kb	w0.001	0.0342863	0.00101164
ELF2	GXYLT1	FALSE	7	dbcorrdb__POLR2A__ENCSR000DKT_1__m1	3.43	500bp	w0.001	0.0342865	0.00164075
NR3C1	OIT3	FALSE	3	homer__ATTCTCGCGAGA_GFX	3.26	10kb	w0.001	0.0342934	0.00106327
ELF2	NAT10	FALSE	9	dbcorrdb__PML__ENCSR000BQM_1__m1	3.57	500bp	w0.001	0.0342996	0.00140044
SREBF1	B4GALT1	FALSE	2	dbcorrdb__CREB1__ENCSR000BRB_1__m1	3.64	500bp	w0.001	0.0343003	0.00153052
E2F6	PMPCB	FALSE	19	dbcorrdb__POLR2A__ENCSR000BMR_1__m1	4.12	10kb	w0.001	0.0343016	0.00109581
HDAC2	WWP2	FALSE	13	dbcorrdb__POLR2A__ENCSR000EBG_1__m1	3.52	10kb	w0.001	0.0343091	0.00100158
MXI1	ISY1	FALSE	46	dbcorrdb__POLR2A__ENCSR000EBG_1__m1	3.76	500bp	w0.001	0.0343096	0.00167026
SREBF2	JMY	FALSE	2	predrem__nrMotif2348	3.4	10kb	w0.001	0.0343101	0.00133918
ATF3	GMPPB	FALSE	2	dbcorrdb__POLR2A__ENCSR000EFK_1__m1	3.37	10kb	w0.001	0.0343114	0.00327216
JUND	HSPBAP1	FALSE	3	dbcorrdb__ATF3__ENCSR000DOG_1__m1	3.42	10kb	top50perTarget	0.0343155	0.00424519
MAFK	TNIP2	TRUE	4	dbcorrdb__MAFK__ENCSR000DYV_1__m3	3.47	10kb	w0.001	0.0343159	0.00131385
HDAC2	MEX3D	FALSE	2	predrem__nrMotif2348	3.41	10kb	w0.001	0.0343166	0.00142927
TAF1	RIMS1	TRUE	24	dbcorrdb__TAF1__ENCSR000BKS_1__m2	3.28	500bp	w0.001	0.0343189	0.00141803
SPDEF	PEX7	FALSE	5	transfac_pro__M01983	4.7	10kb	w0.001	0.0343229	0.00137428
ETV3	CCDC90B	FALSE	1	cisbp__M4688	3.05	500bp	w0.001	0.0343246	0.00115799
ATF3	HABP4	FALSE	1	dbcorrdb__BRCA1__ENCSR000EDB_1__m1	3.16	500bp	w0.001	0.0343339	0.00251136
SPI1	SCARB2	TRUE	2	transfac_pro__M01203	4.22	10kb	w0.001	0.0343358	0.00125971
ZBTB33	KLHDC10	TRUE	6	jaspar__MA0527.1	3.97	500bp	top1sd	0.0343368	0.00277745
EGR1	PPTC7	FALSE	2	predrem__nrMotif2348	3.78	10kb	w0.001	0.0343369	0.00307058
RFX5	STX11	TRUE	4	dbcorrdb__RFX5__ENCSR000EEA_1__m1	3.18	10kb	w0.001	0.0343413	0.00106995
XBP1	RECQL5	TRUE	2	taipale_cyt_meth__XBP1_NKMCACGTCAYN_FL	4.75	10kb	w0.005Andtop1sd	0.0343451	0.00472604
E2F4	KPNA2	TRUE	1	dbcorrdb__E2F4__ENCSR000EWL_1__m1	3.11	500bp	w0.001	0.0343475	0.00115366
KLF3	GREM1	FALSE	1	swissregulon__hs__ZNF148.p2	3.24	10kb	top50perTarget	0.0343479	0.00474569
NR3C1	LSM4	FALSE	1	dbcorrdb__CHD2__ENCSR000EBT_1__m1	3.09	500bp	w0.001	0.034356	0.00120839
ETV3	CWC25	FALSE	3	cisbp__M0711	5.03	10kb	w0.001	0.0343575	0.0017453
SRF	IPO8	FALSE	4	hocomoco__GABPA_HUMAN.H11MO.0.A	3.44	10kb	w0.001	0.0343589	0.00126984
ZNF143	THNSL1	FALSE	6	dbcorrdb__POLR2A__ENCSR000BHH_1__m1	3.48	500bp	w0.001	0.034365	0.00186132
ATF3	PLAA	FALSE	1	dbcorrdb__BRCA1__ENCSR000EDB_1__m1	3.16	500bp	w0.001	0.0343667	0.00269204
NFYA	CEP57	TRUE	53	factorbook__NFY	5.59	10kb	top50Andtop3sd	0.0343694	0.0102962
MYC	TMEM101	FALSE	42	dbcorrdb__POLR2A__ENCSR000EAM_1__m1	4.82	10kb	w0.001	0.0343698	0.0010786
E2F4	EMP1	FALSE	1	dbcorrdb__SIN3A__ENCSR000BLR_1__m2	5	10kb	w0.001	0.0343704	0.0012645
UBTF	SNRPA1	FALSE	5	dbcorrdb__SIN3A__ENCSR000BGL_1__m1	3.81	10kb	w0.001	0.0343711	0.00224009
XRCC4	POLG	FALSE	10	dbcorrdb__POLR2A__ENCSR000BHH_1__m1	3.7	500bp	w0.001	0.0343716	0.00115113
GABPA	CMPK2	FALSE	38	dbcorrdb__POLR2A__ENCSR000EAU_1__m1	4.7	500bp	w0.001	0.0343745	0.0010763
E2F6	MAP2K2	FALSE	7	dbcorrdb__POLR2A__ENCSR000BHH_1__m1	4	500bp	w0.001	0.0343834	0.00138757
E2F6	ANKRD54	FALSE	7	dbcorrdb__ELK4__ENCSR000EVI_1__m1	3.97	500bp	w0.001	0.0343835	0.00110403
RBBP5	CABP2	FALSE	3	dbcorrdb__PML__ENCSR000BQM_1__m1	4.11	500bp	w0.001	0.0343836	0.00195646
CREB3	SNX11	FALSE	9	taipale_cyt_meth__JUND_NRTGACGTCATN_eDBD	4.42	10kb	top50perTarget	0.0343842	0.00869435
EZH2	FBXW7	FALSE	11	predrem__nrMotif2348	3.8	500bp	w0.001	0.034385	0.00100151
FOXP2	WDR48	FALSE	1	dbcorrdb__POLR2A__ENCSR000BGO_1__m1	3.25	500bp	w0.001	0.0343874	0.00152371
PCK2	NUDT12	TRUE	1	hdpi__PCK2	3.31	500bp	top50perTargetAndtop50	0.0343876	0.00472723
SMARCA4	SNRNP35	FALSE	2	dbcorrdb__ZNF384__ENCSR000EFP_1__m1	3.89	10kb	w0.001	0.0343883	0.00179771
CTCF	ELMO3	FALSE	2	dbcorrdb__GABPA__ENCSR000BHS_1__m1	4.42	10kb	w0.001	0.0343886	0.00212546
ATF3	CPEB3	FALSE	1	jaspar__MA1005.1	3.64	10kb	w0.001	0.0343898	0.00262257
CEBPB	DPP9	FALSE	2	dbcorrdb__GABPA__ENCSR000BJK_1__m1	4.42	10kb	w0.001	0.0343903	0.00104731
FOXP2	POLG	FALSE	1	dbcorrdb__POLR2A__ENCSR000BGO_1__m1	3.25	500bp	w0.001	0.0343931	0.0016438
E2F6	RUVBL1	FALSE	25	dbcorrdb__HCFC1__ENCSR000ECH_1__m3	4.34	500bp	w0.001	0.0343963	0.00236711
RBBP5	TPM4	TRUE	24	dbcorrdb__RBBP5__ENCSR000AQI_1__m1	3.4	10kb	w0.001	0.0343974	0.00191197
KDM5B	RHOF	FALSE	3	dbcorrdb__POLR2A__ENCSR000EBK_1__m1	3.37	500bp	w0.001	0.0343983	0.00158073
SREBF1	DEGS1	FALSE	4	predrem__nrMotif1417	4.28	500bp	top1sd	0.0343984	0.00253924
ATF3	LSM5	FALSE	3	jaspar__MA1005.1	3.64	10kb	w0.001	0.0344017	0.00269728
TEF	EMP1	FALSE	1	cisbp__M5496	3.09	10kb	w0.001	0.0344055	0.00252561
BRF1	UCK1	FALSE	2	predrem__nrMotif2348	4.06	10kb	w0.001	0.034412	0.0011787
ATF1	STRADA	FALSE	1	dbcorrdb__POLR2AphosphoS2__ENCSR000ECT_1__m1	3.22	500bp	w0.001	0.0344149	0.00151541
SPI1	PYGL	FALSE	1	hocomoco__EHF_HUMAN.H11MO.0.B	4.15	10kb	w0.001	0.0344164	0.00252096
ZBTB33	TBL3	FALSE	1	dbcorrdb__BRCA1__ENCSR000EDB_1__m1	3.89	10kb	w0.001	0.0344225	0.00121169
ETV5	INTS2	TRUE	25	cisbp__M5424	3.03	500bp	w0.001	0.0344259	0.00151881
GABPB1	CLDN12	FALSE	15	dbcorrdb__POLR2AphosphoS5__ENCSR000BIA_1__m1	4.14	10kb	w0.001	0.0344267	0.00220377
EGR1	PARN	FALSE	1	predrem__nrMotif2348	3.78	10kb	w0.001	0.0344304	0.00378736
MAFF	FADS2	FALSE	1	neph__UW.Motif.0039	3.48	10kb	w0.001	0.0344316	0.00312982
ATF3	POLRMT	FALSE	4	jaspar__MA1005.1	3.64	10kb	w0.001	0.0344349	0.00177156
XRCC4	ATP7A	FALSE	10	dbcorrdb__POLR2A__ENCSR000BHH_1__m1	3.7	500bp	w0.001	0.0344352	0.00111525
MXI1	ACOX3	FALSE	1	dbcorrdb__POLR2A__ENCSR000EXO_1__m1	3.17	500bp	w0.001	0.0344384	0.00115553
RBBP5	ARHGAP29	TRUE	20	dbcorrdb__RBBP5__ENCSR000AQI_1__m1	3.4	10kb	w0.001	0.0344405	0.00179718
SREBF2	LMAN2L	FALSE	6	dbcorrdb__SMARCA4__ENCSR000EZC_1__m9	3.63	10kb	w0.001	0.0344418	0.00155846
ELK4	YARS2	TRUE	19	dbcorrdb__ELK4__ENCSR000EVB_1__m1	3.76	500bp	w0.001	0.034444	0.00111486
ELF2	CDH20	FALSE	12	taipale_cyt_meth__ETV2_NRCAGGAAGTN_eDBD_meth_repr	4.03	500bp	top50Andtop3sd	0.0344445	0.00484614
RBBP5	NOL11	FALSE	23	dbcorrdb__POLR2A__ENCSR000BJM_1__m1	4.65	500bp	w0.001	0.0344467	0.00156452
SPI1	SLC25A43	FALSE	2	taipale_cyt_meth__SPIB_RAWWGMGGAAGTN_FL	5.4	10kb	w0.001	0.0344475	0.00191727
UBTF	RGL2	FALSE	11	dbcorrdb__SIN3A__ENCSR000BGL_1__m1	3.81	10kb	w0.001	0.0344587	0.00128287
RCOR1	PLXNC1	FALSE	1	dbcorrdb__BRCA1__ENCSR000EDB_1__m1	3.15	500bp	w0.001	0.034462	0.00202729
ELF2	PGM2L1	FALSE	1	dbcorrdb__POLR2A__ENCSR000DKT_1__m1	3.43	500bp	w0.001	0.0344652	0.00162682
ZBTB7A	KLHDC3	FALSE	1	dbcorrdb__IRF1__ENCSR000EGT_1__m1	3.01	500bp	w0.001	0.0344676	0.00131686
BRF1	ESR1	FALSE	1	predrem__nrMotif2348	3.37	500bp	w0.001	0.0344708	0.00104454
EZH2	TDRD7	FALSE	8	predrem__nrMotif2348	3.8	500bp	w0.001	0.0344736	0.00136771
MXI1	TMEM192	FALSE	1	dbcorrdb__ELK1__ENCSR000EFU_1__m2	3.22	10kb	w0.001	0.0344747	0.00192152
CEBPB	TTC26	FALSE	3	dbcorrdb__GABPA__ENCSR000BJK_1__m1	4.42	10kb	w0.001	0.0344776	0.00181538
CTCF	SLC38A9	FALSE	2	dbcorrdb__POLR2A__ENCSR000BHH_1__m1	4.05	500bp	w0.001	0.0344818	0.0014109
RBBP5	AMIGO2	TRUE	23	dbcorrdb__RBBP5__ENCSR000AQI_1__m1	3.4	10kb	w0.001	0.0344831	0.00301363
HDAC2	UHRF1	FALSE	9	dbcorrdb__POLR2A__ENCSR000EBG_1__m1	3.52	10kb	w0.001	0.0344837	0.0022041
XRCC4	NARS2	FALSE	2	dbcorrdb__POLR2A__ENCSR000BGO_1__m1	3.2	500bp	w0.001	0.0344893	0.00270403
ELK4	HIF1AN	TRUE	28	dbcorrdb__ELK4__ENCSR000EVI_1__m1	3.57	10kb	w0.001	0.03449	0.00107867
SIN3A	AIFM1	FALSE	3	factorbook__ELF1	3.35	500bp	w0.001	0.0344932	0.00112878
EGR1	SYT9	FALSE	1	predrem__nrMotif2348	3.78	10kb	w0.001	0.0344939	0.00220391
ATF1	MAF	FALSE	1	dbcorrdb__POLR2AphosphoS2__ENCSR000ECT_1__m1	3.26	10kb	w0.001	0.034497	0.00116263
SREBF2	SLC37A1	FALSE	4	dbcorrdb__SMARCA4__ENCSR000EZC_1__m9	3.63	10kb	w0.001	0.0344997	0.0010363
RUNX2	SMAP2	TRUE	2	hocomoco__RUNX2_MOUSE.H11MO.0.A	3.29	10kb	top50perTarget	0.0345009	0.00337808
MXI1	MAPK13	FALSE	1	dbcorrdb__POLR2A__ENCSR000DMK_1__m1	3.64	500bp	w0.001	0.0345021	0.00193043
E2F4	EDA	TRUE	1	dbcorrdb__E2F4__ENCSR000EWL_1__m1	3.11	500bp	w0.001	0.0345022	0.0038577
ETV5	NSUN3	FALSE	29	cisbp__M5475	3.87	10kb	w0.001	0.0345029	0.0011143
ELF2	STX10	FALSE	30	dbcorrdb__POLR2A__ENCSR000EZL_1__m1	3.83	10kb	w0.001	0.0345036	0.00217577
MAX	CISH	FALSE	44	dbcorrdb__POLR2A__ENCSR000EZL_1__m1	4.63	10kb	w0.001	0.034504	0.00167237
FOXP2	GOLGA3	FALSE	1	dbcorrdb__POLR2A__ENCSR000BGO_1__m1	3.25	500bp	w0.001	0.0345086	0.00112317
SRF	NUP107	FALSE	20	taipale_cyt_meth__ETV4_NRCCGGAAGTN_FL	3.46	10kb	w0.001	0.0345168	0.00101343
RBBP5	PIGB	FALSE	7	dbcorrdb__PHF8__ENCSR000AQH_1__m1	4.65	10kb	w0.001	0.0345172	0.00646869
RAD21	POLD4	FALSE	4	dbcorrdb__ZNF384__ENCSR000EFP_1__m1	3.69	10kb	w0.001	0.0345211	0.00120678
ETV5	HIRA	TRUE	126	transfac_pro__M07703	4.29	10kb	w0.001	0.0345246	0.00139641
ELK3	BSX	FALSE	1	transfac_pro__M07211	3.36	10kb	w0.001	0.0345263	0.00304369
GABPB1	CNTLN	FALSE	5	dbcorrdb__POLR2A__ENCSR000DLY_1__m1	3.37	500bp	w0.001	0.0345277	0.00104049
MYC	HS1BP3	FALSE	12	dbcorrdb__POLR2A__ENCSR000EAM_1__m1	4.82	10kb	w0.001	0.034528	0.00100993
E2F4	MRPL47	FALSE	14	dbcorrdb__SIN3A__ENCSR000BLR_1__m2	5	10kb	w0.001	0.0345317	0.00312605
CEBPB	PMPCB	FALSE	2	dbcorrdb__GABPA__ENCSR000BJK_1__m1	4.42	10kb	w0.001	0.0345391	0.00209886
IRF1	KLHL25	FALSE	1	cisbp__M6312	3.24	500bp	top1sd	0.034544	0.00385792
SRF	RPP30	FALSE	5	cisbp__M6252	3.43	10kb	w0.001	0.0345511	0.00150093
KDM5B	SLC30A5	FALSE	1	dbcorrdb__POLR2A__ENCSR000EBG_1__m1	3.24	500bp	w0.001	0.0345517	0.00178593
ETV3	WDFY1	TRUE	21	cisbp__M4950	4.24	10kb	w0.001	0.034557	0.00138779
CREB1	KRR1	FALSE	1	dbcorrdb__POLR2A__ENCSR000EAM_1__m1	3.12	10kb	w0.001	0.0345576	0.0010133
SREBF2	DVL3	FALSE	15	dbcorrdb__SMARCA4__ENCSR000EZC_1__m9	3.63	10kb	w0.001	0.0345589	0.00179521
MYC	LSM14B	FALSE	20	dbcorrdb__POLR2A__ENCSR000EAM_1__m1	4.82	10kb	w0.001	0.0345617	0.00100088
SREBF2	TFPI	FALSE	1	dbcorrdb__GABPA__ENCSR000BJK_1__m1	3.07	500bp	w0.001	0.0345693	0.00107928
ATF3	SFI1	FALSE	1	jaspar__MA1005.1	3.64	10kb	w0.001	0.0345707	0.00269776
RBBP5	USH2A	FALSE	1	hocomoco__SP1_HUMAN.H11MO.0.A	3.71	500bp	top1sd	0.0345718	0.00245804
GABPB1	TIMP4	TRUE	3	swissregulon__hs__ELK1_4_GABP_A_B1_.p3	3.17	10kb	w0.001	0.0345745	0.00181856
KDM5A	GTF2IRD1	FALSE	1	dbcorrdb__TAF1__ENCSR000BIM_1__m1	3.13	10kb	w0.001	0.0345748	0.00179402
XRCC4	TUBB3	FALSE	4	predrem__nrMotif2348	3.52	10kb	w0.001	0.0345809	0.0011579
MAX	RHOF	FALSE	19	dbcorrdb__PHF8__ENCSR000AQH_1__m1	4.43	500bp	w0.001	0.0345815	0.00152835
ATF1	TMEM150C	FALSE	1	dbcorrdb__POLR2AphosphoS2__ENCSR000ECT_1__m1	3.26	10kb	w0.001	0.0345837	0.0011935
ZBTB33	CALB1	TRUE	1	dbcorrdb__ZBTB33__ENCSR000BNY_1__m1	3.62	500bp	top1sd	0.0345884	0.00712004
SREBF1	SETX	FALSE	7	dbcorrdb__CREB1__ENCSR000BRB_1__m1	3.64	500bp	w0.001	0.0345931	0.00111579
CTCF	ARHGEF1	FALSE	5	dbcorrdb__ELK1__ENCSR000DZB_1__m1	3.64	500bp	w0.001	0.0345935	0.00116734
TEF	USP36	TRUE	6	taipale_tf_pairs__ELK1_TEF_NSCGGAWNTTACGTAAN_CAP	3.43	500bp	top50perTarget	0.0345951	0.00384739
EGR1	FLRT2	FALSE	2	predrem__nrMotif2348	3.78	10kb	w0.001	0.0345973	0.0021881
XRCC4	TTC9	FALSE	11	dbcorrdb__POLR2A__ENCSR000BHH_1__m1	3.7	500bp	w0.001	0.0345983	0.00124552
GABPA	PREX1	TRUE	40	hocomoco__GABPA_HUMAN.H11MO.0.A	4.85	10kb	w0.001	0.0345986	0.00110015
GABPA	AKAP12	TRUE	184	taipale_cyt_meth__GABPA_NACCGGAAGTN_eDBD	4.9	10kb	w0.001	0.0346002	0.00117337
ETV5	EIF2A	TRUE	181	transfac_pro__M07703	4.29	10kb	w0.001	0.0346014	0.00258949
XRCC4	SP2	FALSE	4	predrem__nrMotif2348	3.52	10kb	w0.001	0.0346066	0.00104483
KAT2A	VLDLR	TRUE	1	dbcorrdb__KAT2A__ENCSR000DNO_1__m2	3.37	500bp	top50perTargetAndtop1sd	0.0346072	0.00901901
EHF	LRRC47	FALSE	3	cisbp__M0711	3.06	500bp	w0.001	0.0346072	0.00127394
MYC	ANKS1A	FALSE	27	dbcorrdb__POLR2A__ENCSR000EAM_1__m1	4.82	10kb	w0.001	0.0346088	0.00138886
MYC	ATG4C	FALSE	21	dbcorrdb__ELK1__ENCSR000ECI_1__m1	4.11	10kb	w0.001	0.0346106	0.0013302
PRDM1	UGCG	FALSE	1	homer__AGTTTCAGTTTC_ISRE	3.31	10kb	w0.001	0.034611	0.00143886
RCOR1	FABP3	FALSE	1	dbcorrdb__BRCA1__ENCSR000EDB_1__m1	3.15	500bp	w0.001	0.034614	0.00112068
RARG	TTC39C	TRUE	3	cisbp__M4933	3.12	10kb	top1sd	0.0346192	0.00256072
MYC	ALDH6A1	FALSE	11	dbcorrdb__HCFC1__ENCSR000ECH_1__m3	3.54	500bp	w0.001	0.0346217	0.00120109
MAX	TMED3	FALSE	21	dbcorrdb__PHF8__ENCSR000AQH_1__m1	4.43	500bp	w0.001	0.0346234	0.00104032
XRCC4	CNTN1	FALSE	4	dbcorrdb__SIN3A__ENCSR000BGL_1__m1	3.59	500bp	w0.001	0.0346246	0.00164653
MYC	E2F6	FALSE	3	dbcorrdb__RBBP5__ENCSR000AQI_1__m1	3.36	500bp	w0.001	0.0346273	0.00190697
E2F6	TIMP4	FALSE	7	dbcorrdb__ELK4__ENCSR000EVB_1__m1	4.16	500bp	w0.001	0.03463	0.00146656
CREB1	FDXACB1	FALSE	1	factorbook__CREB-ext	3.05	500bp	w0.001	0.0346308	0.00124232
MAX	ENC1	FALSE	11	dbcorrdb__HCFC1__ENCSR000ECH_1__m3	4.23	10kb	w0.001	0.0346369	0.00138018
EZH2	SLITRK6	FALSE	1	dbcorrdb__POLR2A__ENCSR000EZL_1__m1	3.64	500bp	w0.001	0.0346381	0.00223204
NR3C1	PCDH1	FALSE	5	dbcorrdb__CHD2__ENCSR000EED_1__m1	3.47	500bp	w0.001	0.034643	0.00202759
ELK4	HS3ST1	TRUE	34	swissregulon__hs__ELK1_4_GABP_A_B1_.p3	3.02	10kb	w0.001	0.0346447	0.00128494
ELK4	CNTN1	TRUE	49	dbcorrdb__ELK4__ENCSR000EVB_1__m1	3.76	500bp	w0.001	0.0346484	0.00120529
EZH2	SALL4	FALSE	7	dbcorrdb__POLR2A__ENCSR000EBC_1__m1	3.31	500bp	w0.001	0.0346531	0.00116786
XRCC4	NOC2L	FALSE	1	dbcorrdb__UBTF__ENCSR000EFW_1__m1	3.02	500bp	w0.001	0.0346531	0.00112815
SREBF1	PLA2G6	FALSE	8	dbcorrdb__POLR2A__ENCSR000DMK_1__m1	3.64	500bp	w0.001	0.0346572	0.00159533
SREBF2	TUBGCP4	FALSE	17	transfac_pro__M01173	4.42	500bp	top10perTarget	0.0346605	0.0069129
E2F4	DCPS	FALSE	1	dbcorrdb__ELK4__ENCSR000EVI_1__m1	3.23	500bp	w0.001	0.0346636	0.00224112
ATF3	TAF13	FALSE	1	dbcorrdb__POLR2A__ENCSR000BHN_1__m1	3.08	10kb	w0.001	0.0346653	0.00296626
CREB1	MRPL9	FALSE	7	dbcorrdb__POLR2A__ENCSR000EAR_1__m1	4.59	500bp	w0.001	0.0346661	0.00101469
ATF3	KBTBD8	FALSE	4	dbcorrdb__POLR2A__ENCSR000EFK_1__m1	3.37	10kb	w0.001	0.0346675	0.00208572
GABPA	DCP1A	TRUE	206	cisbp__M4568	5.44	10kb	w0.001	0.0346718	0.00180413
SRF	NAT10	FALSE	1	dbcorrdb__SIN3A__ENCSR000BGL_1__m1	3.07	500bp	w0.001	0.0346726	0.00128329
BCLAF1	SCYL3	FALSE	20	dbcorrdb__POLR2A__ENCSR000EZL_1__m1	3.69	500bp	w0.001	0.0346731	0.00160945
CEBPB	ARL13B	FALSE	1	dbcorrdb__GABPA__ENCSR000BJK_1__m1	3.75	500bp	w0.001	0.0346762	0.00178014
BRF1	RAD17	FALSE	2	predrem__nrMotif2348	3.37	500bp	w0.001	0.0346769	0.00192795
HDAC2	TFB1M	FALSE	11	dbcorrdb__POLR2A__ENCSR000EBG_1__m1	3.52	10kb	w0.001	0.0346773	0.00108607
RAD21	CCDC88A	FALSE	2	dbcorrdb__ZNF384__ENCSR000EFP_1__m1	3.69	10kb	w0.001	0.0346791	0.0010602
ELF2	CHAF1A	FALSE	39	transfac_pro__M01991	3.57	10kb	w0.001	0.034681	0.00161294
HDAC2	SCML2	FALSE	2	dbcorrdb__POLR2A__ENCSR000EBG_1__m1	3.52	10kb	w0.001	0.0346818	0.00109808
IRF8	BLMH	FALSE	1	homer__AGTTTCAGTTTC_ISRE	3.12	10kb	top50perTarget	0.0346852	0.00407362
MAFK	IGFBP4	TRUE	7	dbcorrdb__MAFK__ENCSR000DYV_1__m3	3.47	10kb	w0.001	0.0346908	0.00104055
PRDM1	PTER	TRUE	5	flyfactorsurvey__Blimp-1_SOLEXA_FBgn0035625	3.37	10kb	top50perTarget	0.0346956	0.00342148
ZBTB33	SYS1	FALSE	2	dbcorrdb__BRCA1__ENCSR000EDB_1__m1	3.89	10kb	w0.001	0.0346963	0.00239714
EGR1	NCLN	FALSE	1	predrem__nrMotif2348	3.78	10kb	w0.001	0.0346995	0.00264279
EZH2	KCNK13	FALSE	1	predrem__nrMotif2348	3.25	10kb	w0.001	0.0347001	0.00105898
SPDEF	PHPT1	FALSE	1	transfac_pro__M01976	3.3	500bp	w0.001	0.0347023	0.00179634
ELK4	PCDH1	TRUE	38	swissregulon__hs__ELK1_4_GABP_A_B1_.p3	3.34	500bp	w0.001	0.0347051	0.00137015
NFATC2	RORA	FALSE	1	transfac_pro__M07264	3.11	10kb	w0.001	0.0347056	0.00103722
NR3C1	SYTL4	TRUE	17	transfac_pro__M04760	3.09	500bp	w0.001	0.0347105	0.00121933
HSF2	BID	FALSE	1	dbcorrdb__PPARGC1A__ENCSR000EEQ_1__m1	4.52	10kb	top50perTargetAndtop50	0.0347115	0.0032926
GABPA	CUTC	TRUE	338	cisbp__M4568	5.44	10kb	w0.001	0.0347124	0.00124957
XRCC4	ABCC1	FALSE	4	dbcorrdb__POLR2A__ENCSR000BHH_1__m1	3.7	500bp	w0.001	0.0347143	0.00139653
ATF3	TEX264	FALSE	2	jaspar__MA1002.1	3.25	10kb	w0.001	0.0347149	0.0030723
SPDEF	SNAP23	FALSE	7	transfac_pro__M01981	3.94	500bp	w0.001	0.0347172	0.0011505
EGR1	ASF1A	FALSE	1	predrem__nrMotif2348	3.78	10kb	w0.001	0.0347322	0.00319734
EZH2	MRPL3	FALSE	1	dbcorrdb__SIN3A__ENCSR000BGL_1__m1	3.03	500bp	w0.001	0.0347331	0.00110175
EHF	SMUG1	FALSE	3	cisbp__M0711	3.06	500bp	w0.001	0.0347341	0.00125615
ATF3	CACNG2	FALSE	5	jaspar__MA1005.1	3.64	10kb	w0.001	0.034735	0.00194844
ATF3	ZCCHC6	FALSE	1	dbcorrdb__POLR2A__ENCSR000EFK_1__m1	3.37	10kb	w0.001	0.0347429	0.003198
SREBF1	ABCG1	FALSE	1	hocomoco__SP1_HUMAN.H11MO.0.A	3.85	500bp	top1sd	0.0347432	0.00267214
MYC	MFSD8	FALSE	1	dbcorrdb__POLR2A__ENCSR000BHH_1__m1	3.16	10kb	w0.001	0.0347453	0.00133812
CREB1	SRRD	FALSE	1	factorbook__CREB-ext	3.05	500bp	w0.001	0.0347461	0.00106652
RAD21	POLR1D	FALSE	2	dbcorrdb__ZNF384__ENCSR000EFP_1__m1	3.69	10kb	w0.001	0.0347548	0.00513626
ELF2	LMNB1	FALSE	23	dbcorrdb__PML__ENCSR000BQM_1__m1	3.57	500bp	w0.001	0.0347551	0.00130924
TEF	SOCS3	FALSE	1	cisbp__M5496	3.09	10kb	w0.001	0.0347585	0.00121183
ETV5	PGM3	TRUE	105	flyfactorsurvey__Ets96B_SANGER_5_FBgn0039225	3.82	10kb	w0.001	0.0347618	0.00112866
FOXP2	PTGR2	FALSE	1	dbcorrdb__POLR2A__ENCSR000BGO_1__m1	3.25	500bp	w0.001	0.0347637	0.00157488
MXI1	LYSMD4	FALSE	25	dbcorrdb__POLR2A__ENCSR000EBG_1__m1	3.76	500bp	w0.001	0.034776	0.00110369
NR3C1	HSF2	FALSE	1	hocomoco__KAISO_HUMAN.H11MO.1.A	3.21	500bp	w0.001	0.0347768	0.00153783
EZH2	ALDH3A2	FALSE	11	dbcorrdb__POLR2A__ENCSR000BHH_1__m1	3.77	500bp	w0.001	0.0347778	0.00163984
ATF3	ZDHHC13	FALSE	5	dbcorrdb__POLR2A__ENCSR000EFK_1__m1	3.37	10kb	w0.001	0.0347778	0.00295626
TAF1	MINPP1	TRUE	90	dbcorrdb__TAF1__ENCSR000BGS_1__m2	3.56	10kb	w0.001	0.0347791	0.00112203
XRCC4	UIMC1	FALSE	17	dbcorrdb__POLR2A__ENCSR000EBK_1__m1	4.38	500bp	top10perTarget	0.0347803	0.00538778
GABPA	ARHGEF16	TRUE	60	cisbp__M4505	5.2	10kb	w0.001	0.0347851	0.00103978
ATF3	RPS6KB2	FALSE	1	dbcorrdb__BRCA1__ENCSR000EDB_1__m1	3.16	500bp	w0.001	0.0347867	0.00315812
NR3C1	C8orf59	FALSE	1	hocomoco__KAISO_HUMAN.H11MO.0.A	3.24	500bp	w0.001	0.0347878	0.00189493
UBTF	FAM76B	FALSE	5	dbcorrdb__GABPA__ENCSR000BJK_1__m1	3.24	500bp	w0.001	0.0347892	0.00130895
MAFK	ZNF507	TRUE	7	dbcorrdb__MAFK__ENCSR000DYV_1__m3	3.47	10kb	w0.001	0.0347901	0.0016034
MXI1	RGS9	FALSE	10	dbcorrdb__POLR2A__ENCSR000EBG_1__m1	3.76	500bp	w0.001	0.0347906	0.0018797
ATF1	SLC35A5	FALSE	2	dbcorrdb__POLR2AphosphoS2__ENCSR000ECT_1__m1	3.26	10kb	w0.001	0.0347942	0.00286152
RFX3	SLC16A10	TRUE	2	cisbp__M1531	5.75	500bp	top50perTarget	0.0347964	0.00664716
ZBTB7A	FAM89A	FALSE	1	dbcorrdb__IRF1__ENCSR000EGT_1__m1	3.01	500bp	w0.001	0.0347986	0.001117
XRCC4	ACSF2	FALSE	2	dbcorrdb__POLR2A__ENCSR000EAY_1__m1	3.29	500bp	w0.001	0.0348028	0.00199023
RCOR1	KRT14	FALSE	1	dbcorrdb__BRCA1__ENCSR000EDB_1__m1	3.15	500bp	w0.001	0.0348096	0.00187339
MXI1	PMVK	FALSE	11	dbcorrdb__POLR2A__ENCSR000BMR_1__m1	3.64	500bp	w0.001	0.034813	0.00166371
SIN3A	UBE2E2	FALSE	3	dbcorrdb__ELK1__ENCSR000EFU_1__m2	3.88	10kb	w0.001	0.034814	0.00322991
XRCC4	TUBA1C	FALSE	2	dbcorrdb__SIN3A__ENCSR000BGL_1__m1	3.59	500bp	w0.001	0.0348149	0.00126912
EGR3	RNFT1	TRUE	1	transfac_pro__M05333	3.06	500bp	w0.001	0.0348152	0.00106455
SREBF1	GPR180	FALSE	4	dbcorrdb__POLR2A__ENCSR000BHH_1__m1	4.08	500bp	w0.001	0.034818	0.00204965
FOXP2	SLC8A3	FALSE	1	dbcorrdb__POLR2A__ENCSR000BGO_1__m1	3.25	500bp	w0.001	0.0348182	0.0011564
SMARCA4	STAT2	FALSE	2	dbcorrdb__ZNF384__ENCSR000EFP_1__m1	3.89	10kb	w0.001	0.0348186	0.00139986
SPI1	ARHGEF11	TRUE	4	taipale__SPI1_full_AAAAAGCGGAAGTN_repr	5.75	10kb	w0.001	0.0348206	0.00283566
MXI1	PLCG2	FALSE	3	dbcorrdb__PHF8__ENCSR000AQH_1__m1	3.32	10kb	w0.001	0.0348206	0.00204507
ATF3	AKT2	TRUE	11	dbcorrdb__ATF3__ENCSR000BKE_1__m2	3.16	500bp	top50perTarget	0.0348228	0.00342804
TEAD4	FAM20A	FALSE	4	homer__CCWGGAATGY_TEAD2	4.12	10kb	top50perTarget	0.0348269	0.00454157
SREBF2	FHOD1	FALSE	8	dbcorrdb__SMARCA4__ENCSR000EZC_1__m9	3.63	10kb	w0.001	0.0348308	0.00151815
MXI1	NAE1	FALSE	11	dbcorrdb__POLR2A__ENCSR000EBG_1__m1	3.76	500bp	w0.001	0.0348338	0.00108327
GABPA	EXOG	FALSE	9	dbcorrdb__POLR2A__ENCSR000FAL_1__m1	4.53	10kb	w0.001	0.034835	0.00438649
SREBF2	PHLDA1	FALSE	5	predrem__nrMotif2348	3.4	10kb	w0.001	0.0348367	0.00124308
MAFK	GRAMD1B	TRUE	3	dbcorrdb__MAFK__ENCSR000DYV_1__m3	3.47	10kb	w0.001	0.034841	0.00100935
SPI1	MBTPS1	TRUE	3	taipale__SPI1_full_AAAAAGCGGAAGTN_repr	5.75	10kb	w0.001	0.0348412	0.0013637
RBBP5	TAP2	TRUE	46	dbcorrdb__RBBP5__ENCSR000AQI_1__m1	3.79	500bp	w0.001	0.0348452	0.00111018
GABPA	ABAT	TRUE	52	hocomoco__GABPA_HUMAN.H11MO.0.A	4.85	10kb	w0.001	0.0348456	0.00129785
BRF1	PUS7L	FALSE	1	dbcorrdb__POLR2A__ENCSR000BHH_1__m1	3.36	500bp	w0.001	0.0348477	0.00115694
MAX	CNNM4	FALSE	16	dbcorrdb__PHF8__ENCSR000AQH_1__m1	4.43	500bp	w0.001	0.0348501	0.00111653
ETV3	TMEM117	FALSE	38	transfac_pro__M04832	4.17	10kb	w0.001	0.0348521	0.0013895
ATF3	DDI2	FALSE	5	jaspar__MA1005.1	3.64	10kb	w0.001	0.0348535	0.00257228
RBBP5	ATL1	TRUE	5	dbcorrdb__RBBP5__ENCSR000AQI_1__m1	3.79	500bp	w0.001	0.0348545	0.00108159
ETV5	TMED8	TRUE	120	flyfactorsurvey__Ets96B_SANGER_5_FBgn0039225	3.82	10kb	w0.001	0.0348563	0.00129552
MXI1	BRAP	FALSE	8	dbcorrdb__GABPA__ENCSR000BJK_1__m1	3.46	10kb	w0.001	0.0348573	0.00145713
HDAC2	LRRC42	FALSE	2	dbcorrdb__POLR2A__ENCSR000BHH_1__m1	3.4	500bp	w0.001	0.0348652	0.00141681
SPDEF	FADS2	TRUE	16	taipale_cyt_meth__SPDEF_NAMCCGGATGTN_FL	3.36	10kb	w0.001	0.0348654	0.00130757
ATF3	DCUN1D2	FALSE	2	jaspar__MA1002.1	3.25	10kb	w0.001	0.0348666	0.00281963
XRCC4	FAM65B	FALSE	5	dbcorrdb__POLR2A__ENCSR000BHH_1__m1	3.7	500bp	w0.001	0.0348692	0.0015177
ELF2	TMEM69	FALSE	48	transfac_pro__M04698	3.81	10kb	w0.001	0.0348745	0.00190741
SOX8	WDR41	FALSE	1	taipale__SOX10_full_ATGAATTGCAGTCAT	3.4	10kb	w0.001	0.0348747	0.00102135
MAFF	NTAN1	FALSE	1	neph__UW.Motif.0039	3.48	10kb	w0.001	0.034878	0.00104446
SREBF2	CERKL	FALSE	1	transfac_pro__M09415	3.18	10kb	w0.001	0.0348791	0.00102681
XRCC4	TTBK2	FALSE	5	dbcorrdb__POLR2A__ENCSR000BHH_1__m1	3.7	500bp	w0.001	0.0348818	0.00100426
EGR3	PDRG1	TRUE	1	transfac_pro__M05333	3.06	500bp	w0.001	0.0348818	0.00109754
MAFK	CNTLN	FALSE	2	dbcorrdb__ZNF384__ENCSR000DYP_1__m1	3.42	10kb	w0.001	0.0348832	0.00135588
ETV5	NT5DC2	TRUE	12	transfac_pro__M07703	4.29	10kb	w0.001	0.0348842	0.00156277
RARG	MAPRE3	FALSE	1	taipale__Nr2f6_DBD_RRGGTCAAAAGGTCA	3.01	10kb	w0.001	0.0348868	0.00110441
CREB1	FASTKD2	FALSE	1	dbcorrdb__POLR2A__ENCSR000EAR_1__m1	4.59	500bp	w0.001	0.0348871	0.00141299
ELK4	TNFRSF1B	FALSE	3	dbcorrdb__POLR2AphosphoS5__ENCSR000BOA_1__m1	3.83	500bp	w0.001	0.0348893	0.00172368
HDAC2	NOL12	FALSE	6	dbcorrdb__POLR2A__ENCSR000EBG_1__m1	3.52	10kb	w0.001	0.0348905	0.00131208
XRCC4	ITGA2	FALSE	6	dbcorrdb__POLR2A__ENCSR000BHH_1__m1	3.7	500bp	w0.001	0.0348921	0.0010374
MAX	CLK2	FALSE	29	dbcorrdb__POLR2A__ENCSR000EZL_1__m1	4.63	10kb	w0.001	0.0348948	0.00165927
E2F4	ABCC1	FALSE	3	dbcorrdb__HCFC1__ENCSR000ECH_1__m3	4.01	500bp	w0.001	0.0348966	0.00127617
DMRT2	MORN4	FALSE	1	taipale_cyt_meth__DMRT1_NNTYGNTACATN_FL	3.45	10kb	top50perTarget	0.0348982	0.00445302
MYC	TTL	FALSE	8	dbcorrdb__HCFC1__ENCSR000ECH_1__m3	3.54	500bp	w0.001	0.0349001	0.00108737
MXI1	HELLS	FALSE	6	dbcorrdb__POLR2A__ENCSR000BGO_1__m1	3.64	500bp	w0.001	0.0349013	0.00105814
NCOR1	WEE1	TRUE	1	swissregulon__hs__DMAP1_NCOR_1_2__SMARC.p2	3.14	10kb	w0.005	0.0349044	0.00686643
ZFX	DNAL1	TRUE	1	transfac_pro__M01593	3.14	10kb	top50	0.0349048	0.00448646
PRDM1	RAB8A	FALSE	1	homer__AGTTTCAGTTTC_ISRE	3.31	10kb	w0.001	0.0349061	0.00159757
EZH2	EML6	FALSE	12	predrem__nrMotif2348	3.8	500bp	w0.001	0.0349072	0.0010669
ZMIZ1	PPM1F	FALSE	1	dbcorrdb__POLR2A__ENCSR000BHH_1__m1	3.05	500bp	w0.001	0.0349107	0.00352284
GABPA	WSCD2	TRUE	36	dbcorrdb__GABPA__ENCSR000BIW_1__m2	3.26	10kb	w0.001	0.0349146	0.00147558
SREBF2	MUM1L1	FALSE	3	dbcorrdb__MAFK__ENCSR000DYV_1__m3	3.42	10kb	w0.001	0.0349148	0.00248773
SMARCA4	ADAMTS9	FALSE	18	dbcorrdb__GABPA__ENCSR000BJK_1__m1	5.07	10kb	w0.001	0.0349158	0.00105356
TEF	NRCAM	FALSE	1	cisbp__M5496	3.09	10kb	w0.001	0.0349169	0.00103928
ATF1	MDFIC	FALSE	1	dbcorrdb__POLR2AphosphoS2__ENCSR000ECT_1__m1	3.26	10kb	w0.001	0.0349176	0.00115021
CTCF	ZNF410	FALSE	20	dbcorrdb__ELK1__ENCSR000DZB_1__m1	4.51	10kb	w0.001	0.0349181	0.00266164
EGR3	MCF2L2	TRUE	2	transfac_pro__M05333	3.06	500bp	w0.001	0.0349207	0.00919242
FOXP2	DNAJC21	FALSE	1	dbcorrdb__POLR2A__ENCSR000BGO_1__m1	3.25	500bp	w0.001	0.0349252	0.00110977
MXI1	ARHGAP31	FALSE	6	dbcorrdb__GABPA__ENCSR000BJK_1__m1	3.38	500bp	w0.001	0.0349254	0.00173056
EZH2	PDCD11	FALSE	10	dbcorrdb__POLR2A__ENCSR000BHH_1__m1	3.77	500bp	w0.001	0.0349261	0.0015309
EGR3	HOXB5	TRUE	1	transfac_pro__M05333	3.06	500bp	w0.001	0.0349338	0.00130351
EGR1	TMEM39B	FALSE	2	predrem__nrMotif2348	3.78	10kb	w0.001	0.0349357	0.00258802
SREBF2	NCBP1	FALSE	12	dbcorrdb__GABPA__ENCSR000BJK_1__m1	3.38	10kb	w0.001	0.0349368	0.00107239
EZH2	ATP12A	FALSE	1	predrem__nrMotif2348	3.25	10kb	w0.001	0.0349377	0.00121136
ZBTB33	IL1RAPL1	FALSE	1	dbcorrdb__CHD2__ENCSR000EHD_1__m1	3.29	500bp	w0.001	0.0349419	0.00107305
ELK4	REEP1	FALSE	2	dbcorrdb__BCLAF1__ENCSR000BJZ_1__m1	3.35	10kb	w0.001	0.0349438	0.00103648
ZBTB7B	FAM91A1	FALSE	2	dbcorrdb__IRF1__ENCSR000EGT_1__m1	3.37	500bp	w0.001	0.0349445	0.00305034
ATF3	TTC1	TRUE	2	dbcorrdb__ATF3__ENCSR000BKE_1__m2	3.16	500bp	top50perTarget	0.0349494	0.0034201
ZBTB7B	EPHX2	FALSE	2	dbcorrdb__IRF1__ENCSR000EGT_1__m1	3.37	500bp	w0.001	0.0349516	0.00237093
GABPB1	NPHP4	TRUE	105	swissregulon__hs__ELK1_4_GABP_A_B1_.p3	3.17	10kb	w0.001	0.0349562	0.00229918
BRF1	WDR90	FALSE	2	predrem__nrMotif2348	3.37	500bp	w0.001	0.0349576	0.00143351
MYC	MND1	FALSE	1	dbcorrdb__BCLAF1__ENCSR000BJZ_1__m1	3.2	500bp	w0.001	0.0349598	0.00130029
ATF3	SMARCAD1	FALSE	1	dbcorrdb__BRCA1__ENCSR000EDB_1__m1	3.16	500bp	w0.001	0.0349614	0.00260957
EZH2	TDP2	FALSE	4	dbcorrdb__POLR2A__ENCSR000BHH_1__m1	3.77	500bp	w0.001	0.0349633	0.0017144
MYC	SDHC	FALSE	8	dbcorrdb__ELK1__ENCSR000ECI_1__m1	4.11	10kb	w0.001	0.0349643	0.00110995
NFATC2	RIMKLB	FALSE	1	transfac_pro__M07264	3.11	10kb	w0.001	0.0349646	0.00144716
OVOL2	UNC45A	TRUE	3	taipale_cyt_meth__OVOL2_NWWCCGTTAYNYN_eDBD	3.38	500bp	top1sd	0.0349674	0.00364611
MYC	FRA10AC1	FALSE	43	dbcorrdb__POLR2A__ENCSR000EAM_1__m1	4.82	10kb	w0.001	0.0349764	0.00127769
CREB3	UBXN6	TRUE	3	cisbp__M5324	3.09	500bp	w0.001	0.0349775	0.00180668
MYC	FXN	FALSE	1	dbcorrdb__POLR2A__ENCSR000BHH_1__m1	3.16	10kb	w0.001	0.0349799	0.00121062
KDM5A	WDR77	FALSE	1	homer__CAAGATGGCGGC_YY1	3.01	10kb	w0.001	0.0349817	0.00122859
ATF3	CCND3	FALSE	1	jaspar__MA1005.1	3.64	10kb	w0.001	0.0349844	0.00255286
FOXP2	DEPDC5	FALSE	1	dbcorrdb__POLR2A__ENCSR000BGO_1__m1	3.25	500bp	w0.001	0.0349847	0.00134922
MYC	ZFYVE27	FALSE	16	dbcorrdb__POLR2A__ENCSR000EAM_1__m1	4.82	10kb	w0.001	0.0349859	0.00193478
EGR1	ENPP1	FALSE	1	predrem__nrMotif2348	3.78	10kb	w0.001	0.0349861	0.00245964
ELF2	TMCO1	FALSE	69	dbcorrdb__POLR2A__ENCSR000EZL_1__m1	3.83	10kb	w0.001	0.0349871	0.00105994
SIN3A	OSBPL3	FALSE	16	dbcorrdb__ELK1__ENCSR000EFU_1__m2	3.88	10kb	w0.001	0.0349913	0.00105335
TAF7	HEATR6	FALSE	2	dbcorrdb__POLR2A__ENCSR000BHZ_1__m1	3.26	500bp	w0.001	0.0349918	0.00312588
IRF6	RBFOX1	FALSE	2	dbcorrdb__PRDM1__ENCSR000ECY_1__m1	3.56	10kb	top10perTarget	0.0349927	0.00888416
ETV5	NPLOC4	FALSE	1	dbcorrdb__ELK4__ENCSR000EVI_1__m1	3.29	500bp	w0.001	0.0349946	0.00159627
BCLAF1	ASRGL1	FALSE	4	dbcorrdb__NR2C2__ENCSR000EVS_1__m1	3.49	10kb	w0.001	0.0350032	0.00153415
MXI1	MLST8	FALSE	2	predrem__nrMotif2348	3.62	10kb	w0.001	0.0350066	0.00163838
EZH2	LRRC42	FALSE	2	dbcorrdb__POLR2A__ENCSR000BHH_1__m1	3.77	500bp	w0.001	0.0350071	0.00111847
GMEB2	GABPB2	TRUE	2	taipale__GMEB2_DBD_YACGTAACNKACGTA_repr	3.29	500bp	w0.001	0.0350093	0.00189649
SPDEF	MRPS22	FALSE	12	transfac_pro__M02058	4.88	10kb	w0.001	0.0350104	0.00293137
SREBF2	IFT27	FALSE	6	dbcorrdb__ZNF384__ENCSR000EFP_1__m1	3.43	10kb	w0.001	0.035014	0.00115982
ELF2	SCRN3	FALSE	19	elemento__ACTTCCG	3.6	10kb	w0.001	0.0350157	0.00122502
GABPA	DCAF17	TRUE	26	dbcorrdb__GABPA__ENCSR000BJK_1__m1	4.41	500bp	w0.001	0.0350174	0.00147917
KDM5B	RCL1	FALSE	2	dbcorrdb__POLR2A__ENCSR000EBK_1__m1	3.37	500bp	w0.001	0.0350176	0.00107843
ATF1	ERBB4	FALSE	2	dbcorrdb__POLR2AphosphoS2__ENCSR000ECT_1__m1	3.26	10kb	w0.001	0.0350206	0.00192063
XRCC4	SREBF1	FALSE	2	predrem__nrMotif2348	3.52	10kb	w0.001	0.0350268	0.00126928
ATF3	CDK12	FALSE	3	dbcorrdb__POLR2A__ENCSR000BGD_1__m1	3.22	10kb	w0.001	0.0350269	0.00304654
ATF1	C10orf88	FALSE	1	dbcorrdb__POLR2AphosphoS2__ENCSR000ECT_1__m1	3.22	500bp	w0.001	0.0350285	0.00102607
XRCC4	UBLCP1	FALSE	1	dbcorrdb__POLR2A__ENCSR000BGO_1__m1	3.2	500bp	w0.001	0.0350363	0.00142559
CEBPB	NUP54	FALSE	3	dbcorrdb__GABPA__ENCSR000BJK_1__m1	4.42	10kb	w0.001	0.0350365	0.00103492
SOX8	PLOD2	FALSE	1	taipale__SOX10_full_ATGAATTGCAGTCAT	3.4	10kb	w0.001	0.035038	0.00154944
ZNF143	JMJD8	FALSE	6	dbcorrdb__POLR2A__ENCSR000DYO_1__m2	3.47	500bp	w0.001	0.0350413	0.00109793
RCOR1	ANKRA2	FALSE	1	dbcorrdb__BRCA1__ENCSR000EDB_1__m1	3.15	500bp	w0.001	0.0350432	0.00158197
SREBF2	NCAM2	FALSE	1	predrem__nrMotif2348	3.4	10kb	w0.001	0.0350476	0.0021298
HDAC2	JAG2	FALSE	6	dbcorrdb__POLR2A__ENCSR000EBG_1__m1	3.52	10kb	w0.001	0.0350528	0.00155631
FOXP2	NAA35	FALSE	1	dbcorrdb__POLR2A__ENCSR000BGO_1__m1	3.25	500bp	w0.001	0.0350542	0.00116395
ZMIZ1	GADD45GIP1	FALSE	1	dbcorrdb__POLR2A__ENCSR000BHH_1__m1	3.05	500bp	w0.001	0.0350546	0.00427318
RFX3	HAT1	TRUE	6	cisbp__M1536	4.38	10kb	top1sd	0.0350548	0.00433491
JUND	TRAP1	FALSE	12	transfac_pro__M01186	3.54	500bp	top50perTarget	0.0350553	0.00369028
ATF3	RASGRP1	FALSE	1	transfac_pro__M07514	3.15	10kb	w0.001	0.0350565	0.0026548
HDAC2	ELMO3	FALSE	3	dbcorrdb__GABPA__ENCSR000BJK_1__m1	3.36	10kb	w0.001	0.0350606	0.00133841
EZH2	WNT7B	FALSE	2	predrem__nrMotif2348	3.25	10kb	w0.001	0.035062	0.00115296
MXI1	B4GALT1	FALSE	4	dbcorrdb__PHF8__ENCSR000AQH_1__m1	3.7	500bp	w0.001	0.0350639	0.00125321
ATF1	KIF9	FALSE	1	dbcorrdb__POLR2AphosphoS2__ENCSR000ECT_1__m1	3.26	10kb	w0.001	0.0350644	0.00101265
EGR1	BSX	FALSE	1	predrem__nrMotif2348	3.78	10kb	w0.001	0.035067	0.00202925
NFATC2	STX7	FALSE	1	transfac_pro__M07264	3.11	10kb	w0.001	0.0350693	0.00222072
SPDEF	GEMIN8	TRUE	31	taipale_cyt_meth__SPDEF_NAMCCGGATGTN_FL	3.36	10kb	w0.001	0.0350702	0.00221363
SREBF2	LRRC45	FALSE	2	dbcorrdb__PHF8__ENCSR000AQH_1__m1	3.25	500bp	w0.001	0.0350734	0.00337464
SREBF2	NUAK1	FALSE	4	dbcorrdb__SMARCA4__ENCSR000EZC_1__m9	3.63	10kb	w0.001	0.0350735	0.00129487
MAX	NLRP3	FALSE	3	dbcorrdb__SIN3A__ENCSR000BGL_1__m1	3.97	10kb	w0.001	0.0350737	0.00145499
EZH2	EFCAB7	FALSE	1	dbcorrdb__SIN3A__ENCSR000BGL_1__m1	3.03	500bp	w0.001	0.0350745	0.00255849
ZBTB7A	CRISPLD2	FALSE	1	dbcorrdb__IRF1__ENCSR000EGT_1__m1	3.01	500bp	w0.001	0.0350745	0.00159823
MAFK	COL25A1	FALSE	1	dbcorrdb__SMARCA4__ENCSR000EZC_1__m9	3.32	10kb	w0.001	0.0350814	0.00140334
BCLAF1	GALNT11	FALSE	1	dbcorrdb__NR2C2__ENCSR000EVS_1__m1	3.49	10kb	w0.001	0.0350836	0.00140752
CTCF	SP2	FALSE	5	dbcorrdb__ELK1__ENCSR000DZB_1__m1	4.51	10kb	w0.001	0.0350838	0.00198372
RAD21	MIER3	FALSE	1	predrem__nrMotif2348	3.47	10kb	w0.001	0.0350869	0.00112407
ZBTB33	KCNIP4	FALSE	1	dbcorrdb__BRCA1__ENCSR000EDB_1__m1	3.89	10kb	w0.001	0.0350896	0.0015674
ZNF143	BET1L	FALSE	17	dbcorrdb__GABPA__ENCSR000BIW_1__m1	3.54	10kb	w0.001	0.0350922	0.00133692
EZH2	TUBGCP6	FALSE	11	predrem__nrMotif2348	3.8	500bp	w0.001	0.0350924	0.0015215
MAFK	SLC40A1	TRUE	6	dbcorrdb__MAFK__ENCSR000DYV_1__m3	3.47	10kb	w0.001	0.0350931	0.0011878
MXI1	ING3	FALSE	18	dbcorrdb__POLR2A__ENCSR000EBG_1__m1	3.76	500bp	w0.001	0.0350933	0.00143711
ATF3	THAP9	TRUE	5	dbcorrdb__ATF3__ENCSR000BKE_1__m2	3.16	500bp	top50perTarget	0.0350936	0.00427542
ATF3	CCDC134	FALSE	1	dbcorrdb__BRCA1__ENCSR000EDB_1__m1	3.16	500bp	w0.001	0.0350939	0.0038928
SMARCA4	ITGB1BP1	FALSE	22	dbcorrdb__GABPA__ENCSR000BJK_1__m1	5.07	10kb	w0.001	0.0350948	0.00133541
RAD21	RORB	FALSE	4	predrem__nrMotif2348	3.47	10kb	w0.001	0.0350952	0.00100633
RAD21	INTS2	FALSE	5	dbcorrdb__ZNF384__ENCSR000EFP_1__m1	3.69	10kb	w0.001	0.0350966	0.00101653
UBTF	CALCA	FALSE	2	dbcorrdb__SIN3A__ENCSR000BGL_1__m1	3.81	10kb	w0.001	0.0350998	0.00102296
EZH2	PANK4	FALSE	8	predrem__nrMotif2348	3.8	500bp	w0.001	0.0351026	0.00116766
ETV5	TP53I3	FALSE	1	dbcorrdb__POLR2AphosphoS5__ENCSR000BIF_1__m1	3.15	500bp	w0.001	0.0351032	0.00122311
ZBTB33	ATXN1L	FALSE	2	dbcorrdb__BRCA1__ENCSR000EDB_1__m1	3.89	10kb	w0.001	0.0351075	0.00126823
MYC	TCEA2	FALSE	25	dbcorrdb__POLR2A__ENCSR000EAM_1__m1	4.82	10kb	w0.001	0.0351111	0.00186666
NR3C1	PSMG2	TRUE	12	transfac_pro__M04760	3.09	500bp	w0.001	0.0351128	0.0033652
SREBF1	AP4M1	FALSE	4	dbcorrdb__CREB1__ENCSR000BRB_1__m1	3.64	500bp	w0.001	0.035113	0.00112587
ELF2	SMYD2	FALSE	17	dbcorrdb__POLR2A__ENCSR000EZL_1__m1	3.83	10kb	w0.001	0.035113	0.00144041
[truncated: 111,009 more rows]

## Sheet: Table S8b
Table S8b. RSS Scores of Cell Type-Specific TFs
	fibroblasts	epithelial cells	ionocytes	macrophages	erythrocytes	natural killer cells	B cells	T cells	luminal epithelial cells	ciliated epithelial cells	endothelial cells
ARID3A_extended (24g)	0.0380451	0.0875167	0.0480964	0.0629543	0.0306138	0.011236	0.300149	0.0723679	0.091699	0.007394	0.0140233
TCF3 (24g)	0.056635	0.104119	0.0606817	0.0656007	0.0341362	0.00658563	0.194767	0.0707848	0.0416387	0.00846709	0.0191833
TCF3_extended (27g)	0.058596	0.118143	0.0611579	0.064027	0.0330441	0.0091704	0.184986	0.067155	0.0430015	0.00840872	0.0196809
IRF4_extended (165g)	0.122262	0.213355	0.15912	0.153648	0.0419984	0.0116757	0.170217	0.101577	0.0728537	0.0211001	0.0394726
SAP30_extended (31g)	0.0409483	0.0775879	0.0485223	0.0646827	0.0497756	0.0147568	0.156808	0.0491257	0.0333374	0.11579	0.00863081
IRF8 (204g)	0.105907	0.159325	0.281562	0.149803	0.0560906	0.0140229	0.148552	0.0711159	0.0525843	0.0168015	0.0353397
BCL11A_extended (53g)	0.0467385	0.25396	0.0745189	0.0797952	0.034818	0.00970042	0.143736	0.0455463	0.159375	0.0120263	0.0097769
IRF8_extended (263g)	0.101956	0.165755	0.30711	0.140465	0.0523789	0.012632	0.143303	0.0673821	0.0546623	0.0195569	0.0313446
IRF4 (96g)	0.126487	0.214745	0.180749	0.119932	0.0424905	0.0115245	0.139231	0.0889063	0.0710146	0.0235768	0.0404579
XBP1 (157g)	0.139456	0.322257	0.175953	0.0742166	0.0514202	0.00886078	0.134626	0.0316682	0.111427	0.0293562	0.0157655
PRDM1 (135g)	0.15166	0.14953	0.114047	0.257957	0.0513195	0.011112	0.116241	0.10564	0.0378159	0.0122849	0.0498375
RUNX3 (52g)	0.0574221	0.0579644	0.0638106	0.27847	0.0125732	0.0110346	0.104827	0.243713	0.019899	0.013061	0.0318706
FLI1 (204g)	0.167509	0.172152	0.0928312	0.261038	0.0315292	0.00874661	0.102346	0.1073	0.0402798	0.0164972	0.0788065
IKZF1_extended (284g)	0.1053	0.233466	0.121346	0.252547	0.0574659	0.0110312	0.102182	0.116655	0.0528515	0.017456	0.0356649
RUNX3_extended (61g)	0.0599455	0.0637311	0.0786606	0.272729	0.0126481	0.0171699	0.101245	0.240039	0.022287	0.0139501	0.0314211
PRDM1_extended (538g)	0.127845	0.297846	0.15661	0.19373	0.0573285	0.0113746	0.0939472	0.0814672	0.0704982	0.0189457	0.0333065
XBP1_extended (288g)	0.117713	0.400518	0.169672	0.0769456	0.040165	0.0113022	0.0932498	0.0288982	0.107614	0.0291714	0.0164212
RUNX2 (73g)	0.0650516	0.104181	0.0663577	0.254011	0.0244955	0.0134835	0.0925329	0.225704	0.0279316	0.0111258	0.0458645
RUNX2_extended (95g)	0.0721254	0.138566	0.0711697	0.238246	0.0311711	0.0161539	0.0881442	0.208939	0.0342141	0.0108268	0.0451457
FLI1_extended (382g)	0.154029	0.265313	0.119979	0.215259	0.0407261	0.0132391	0.0855505	0.0898306	0.057548	0.0190062	0.0700919
SP1_extended (20g)	0.0876957	0.0592006	0.0446653	0.0333556	0.0459202	0.00390222	0.0842429	0.0271702	0.0343027	0.00875699	0.0163201
MEF2C (43g)	0.0437077	0.0423712	0.0340343	0.373019	0.0165145	0.0120697	0.0834076	0.124123	0.0294389	0.014227	0.0698528
RUNX1_extended (106g)	0.0829636	0.118313	0.129222	0.29965	0.0402875	0.0129003	0.0814732	0.160179	0.0272438	0.0131047	0.0375779
IKZF1 (151g)	0.10326	0.220916	0.129943	0.253224	0.0593744	0.0129475	0.0809062	0.124736	0.0380464	0.0202291	0.0393557
MEF2D_extended (13g)	0.0344698	0.0516331	0.0335945	0.193478	0.0637432	0.0041749	0.0789229	0.0785057	0.0222857	0.00497434	0.0194427
ELK4 (331g)	0.0831795	0.315887	0.141136	0.0933309	0.094038	0.0103063	0.0776963	0.0504256	0.0970389	0.0162625	0.0160195
RUNX1 (56g)	0.0881334	0.0745915	0.105341	0.285315	0.0418043	0.014985	0.074854	0.187071	0.0251501	0.0129613	0.0268965
ELK3_extended (512g)	0.15159	0.266456	0.113799	0.193897	0.0556307	0.0111498	0.074449	0.0915505	0.101353	0.018833	0.0555324
CEBPA_extended (38g)	0.0282222	0.0563312	0.0369983	0.413064	0.0291778	0.00707224	0.0730848	0.0577012	0.017026	0.0409111	0.0610936
CREB3 (96g)	0.0948662	0.290863	0.140904	0.0655445	0.0774212	0.00908884	0.0717804	0.0263484	0.0952488	0.0224649	0.011377
ELK4_extended (501g)	0.0845623	0.331188	0.144945	0.0956114	0.089609	0.00964771	0.0706075	0.046452	0.115585	0.017621	0.0176054
REL_extended (140g)	0.107987	0.157233	0.0802224	0.3124	0.0473238	0.0112656	0.0697374	0.145628	0.0310732	0.0170162	0.0381157
CREB3L2 (155g)	0.0767495	0.501848	0.119275	0.060794	0.0484163	0.0104697	0.0655645	0.0257586	0.111536	0.0229345	0.0147949
ZBTB33 (118g)	0.0796166	0.153588	0.133434	0.0603949	0.0605064	0.00779182	0.0641859	0.0264151	0.262168	0.0154163	0.0225706
NFATC1 (28g)	0.079633	0.175579	0.0668552	0.152702	0.0277453	0.0133099	0.0617545	0.0756161	0.0415668	0.0102729	0.106961
REL (74g)	0.106235	0.107818	0.0416208	0.328477	0.0351454	0.0111822	0.0613084	0.173387	0.0263725	0.0103216	0.0292008
ETS1 (470g)	0.155319	0.289548	0.128656	0.18816	0.0471738	0.0118452	0.0603804	0.100363	0.0623721	0.0183769	0.0673707
BCL11A (25g)	0.0412461	0.194348	0.0686412	0.0965308	0.0374022	0.00970816	0.059675	0.0497757	0.173956	0.0111354	0.0097083
ETS1_extended (580g)	0.146663	0.313989	0.13244	0.185061	0.0494355	0.0119331	0.059424	0.0940835	0.0627365	0.019971	0.0604441
MEF2C_extended (155g)	0.124518	0.264544	0.107059	0.254781	0.0511054	0.0101791	0.0588143	0.0847045	0.074001	0.0181264	0.0513356
ELK3 (26g)	0.133154	0.0355422	0.019845	0.29053	0.0232648	0.00586222	0.0577078	0.162311	0.0389578	0.0163883	0.110009
CEBPB_extended (1410g)	0.179943	0.31834	0.135959	0.127859	0.0734054	0.00997477	0.0559593	0.04855	0.118241	0.0336577	0.0264604
RARG (12g)	0.0531562	0.084089	0.0357754	0.0313972	0.0231145	0.0353266	0.0551316	0.0417463	0.0215191	0.00607273	0.00445981
HIF1A (37g)	0.097485	0.180191	0.0773528	0.205896	0.0441501	0.0144302	0.0551094	0.0856796	0.0410862	0.0273325	0.0281881
ELF2_extended (1489g)	0.215621	0.345796	0.143915	0.0981386	0.0734836	0.0100605	0.0547217	0.0391968	0.0776044	0.0220156	0.0336369
CTCF_extended (2396g)	0.0998143	0.431498	0.157729	0.0895177	0.0751858	0.0105164	0.0543769	0.0366032	0.104112	0.0280561	0.0196543
SP3_extended (132g)	0.0857813	0.416926	0.176979	0.0821054	0.0500876	0.0115097	0.0534533	0.034875	0.0947994	0.0229244	0.0173902
CREB3_extended (250g)	0.0866539	0.354239	0.179281	0.0733406	0.0833163	0.0116086	0.0529895	0.0286931	0.111292	0.0249001	0.0137306
ZBTB33_extended (925g)	0.0998506	0.364665	0.184816	0.0800009	0.0835913	0.00989692	0.0518423	0.033619	0.142819	0.0237493	0.0174882
ATF1_extended (1081g)	0.0944874	0.392749	0.163837	0.0804235	0.090982	0.0101047	0.0516879	0.0387839	0.110665	0.02656	0.019408
KDM5B_extended (998g)	0.0843181	0.418275	0.159894	0.0846281	0.0830381	0.00965917	0.0505161	0.039527	0.0871188	0.0195858	0.0172217
CREB3L2_extended (504g)	0.0752835	0.514628	0.121868	0.060712	0.0466566	0.0109449	0.0501676	0.0272046	0.119129	0.0222369	0.0152944
GABPA_extended (3166g)	0.107665	0.420344	0.167321	0.0983262	0.0786074	0.0098658	0.0501209	0.0375785	0.105386	0.0222044	0.0214703
GABPA (2483g)	0.107991	0.419724	0.167223	0.10047	0.0771517	0.00996635	0.050071	0.0385503	0.104116	0.0219385	0.0221049
ATF4 (17g)	0.10341	0.44935	0.152943	0.0685754	0.0474384	0.0132251	0.0499497	0.0230974	0.0965227	0.0274492	0.0146211
SUZ12_extended (386g)	0.0727032	0.398472	0.136407	0.0777939	0.0907189	0.00984153	0.0498793	0.0374089	0.0780039	0.0271607	0.018119
RARG_extended (184g)	0.0868007	0.305767	0.119952	0.0911404	0.086266	0.0150356	0.0497931	0.042043	0.074286	0.0150431	0.0180828
BACH1_extended (74g)	0.179226	0.155889	0.0714685	0.268229	0.0446746	0.00780527	0.0496406	0.0916794	0.0299457	0.0101808	0.0445108
UQCRB (26g)	0.0890286	0.372711	0.21963	0.0614141	0.032527	0.0096599	0.0487647	0.017357	0.114713	0.0203963	0.0116486
RFX5 (111g)	0.0592812	0.31215	0.21476	0.059941	0.0652786	0.0150356	0.0478193	0.0269692	0.0618815	0.0306505	0.0203968
RFX5_extended (121g)	0.0595013	0.313643	0.215755	0.0600622	0.0652312	0.0148874	0.0475748	0.0268989	0.0622448	0.0303734	0.0204001
SPI1 (631g)	0.103136	0.378489	0.148122	0.191414	0.0526425	0.0124755	0.0474155	0.0678878	0.0750282	0.0181191	0.0298274
SPI1_extended (764g)	0.105121	0.383513	0.153927	0.183213	0.055291	0.0121481	0.0469405	0.0651816	0.074943	0.0177749	0.0295069
OSR1_extended (33g)	0.360528	0.100747	0.0567024	0.0975027	0.0139658	0.0151178	0.0468664	0.0342068	0.0683016	0.0130125	0.0604609
STAT3_extended (28g)	0.164828	0.163231	0.100592	0.11168	0.0447511	0.00932998	0.0462659	0.0247183	0.103365	0.0279617	0.0144758
RFX3 (260g)	0.0894578	0.384831	0.115111	0.0690976	0.0404669	0.0130576	0.0461778	0.0275977	0.0786382	0.10475	0.0277818
BCL6 (42g)	0.0533625	0.205924	0.0656187	0.0818283	0.0424106	0.012047	0.0460026	0.0359839	0.235209	0.0179589	0.0259965
TAF1 (1489g)	0.0825534	0.435458	0.151999	0.0784808	0.0777575	0.010398	0.045688	0.0380766	0.122564	0.0218	0.0176955
MAX_extended (930g)	0.114719	0.342262	0.179828	0.0911739	0.096698	0.00996949	0.0451788	0.0384948	0.111267	0.0220617	0.0221988
TAF1_extended (2072g)	0.0823727	0.431589	0.1528	0.0784208	0.0771622	0.0102841	0.044949	0.0371997	0.13249	0.0218962	0.0176623
E2F6_extended (1081g)	0.0862409	0.401076	0.165258	0.0882393	0.0879666	0.00902456	0.0447218	0.0382229	0.0875721	0.0285994	0.0206832
RFX3_extended (302g)	0.10411	0.389745	0.113694	0.0727777	0.0411956	0.0121855	0.0446294	0.0319578	0.0759764	0.104058	0.0277269
NFATC2_extended (485g)	0.25222	0.330397	0.145285	0.108992	0.032256	0.00952542	0.0441692	0.0482241	0.0561244	0.0168758	0.0577646
E2F4_extended (840g)	0.0967054	0.36029	0.149794	0.0788895	0.107166	0.00805823	0.0440763	0.0382605	0.117861	0.0224941	0.0179515
NFKB1 (94g)	0.105663	0.285228	0.0942508	0.216433	0.0453884	0.0111245	0.0439834	0.0972319	0.0495702	0.0182107	0.0268294
CREM_extended (102g)	0.0972304	0.408596	0.106244	0.106056	0.0663784	0.0109518	0.0437851	0.0370015	0.0979675	0.0207125	0.041188
SP4_extended (314g)	0.0687486	0.420623	0.115413	0.0871143	0.0651007	0.00942014	0.0437513	0.0546554	0.0791473	0.016028	0.0232064
TBL1XR1_extended (22g)	0.0545441	0.255644	0.112156	0.0936342	0.0353742	0.00878441	0.0435602	0.0634584	0.0479192	0.0253243	0.0189981
CREB1_extended (1394g)	0.0793463	0.40962	0.168089	0.103281	0.0790943	0.0105142	0.043151	0.0537872	0.0877996	0.0205644	0.0205651
NFKB1_extended (125g)	0.102296	0.302988	0.0996476	0.214539	0.0454065	0.0113598	0.0430704	0.0936293	0.0505917	0.0201195	0.0278081
UBTF_extended (2720g)	0.0921388	0.447579	0.202566	0.075029	0.0629128	0.011034	0.0429216	0.0304229	0.100279	0.0222451	0.0187198
ATF4_extended (155g)	0.0896038	0.496135	0.175249	0.0669736	0.0380791	0.0120632	0.0428256	0.0227889	0.0851641	0.0226721	0.01468
BCLAF1 (907g)	0.0798535	0.50631	0.14637	0.0736803	0.0578101	0.0100481	0.0427348	0.0310838	0.0918992	0.0224653	0.0159519
GABPB1_extended (1390g)	0.0859087	0.412577	0.155878	0.0876851	0.0827763	0.010215	0.0423065	0.0443341	0.0911925	0.0206563	0.0200088
NR5A2_extended (154g)	0.0791479	0.295964	0.117969	0.0759325	0.0766897	0.00931329	0.0420302	0.0340647	0.240942	0.0214657	0.0215723
E2F4 (392g)	0.088867	0.34809	0.139474	0.0788007	0.105042	0.00867945	0.0414675	0.0372354	0.110578	0.0249572	0.0196028
HDAC2_extended (4557g)	0.0824044	0.521116	0.155064	0.071553	0.0510324	0.0107538	0.0408523	0.0280889	0.0916435	0.0213668	0.0165259
REST_extended (500g)	0.0854112	0.430552	0.133906	0.0760306	0.0794217	0.0111451	0.0407798	0.0388356	0.0813154	0.0285216	0.0204341
CTCF (47g)	0.0447863	0.117851	0.0712946	0.0542847	0.0754033	0.0166658	0.0407616	0.0390984	0.0817168	0.10884	0.020932
NR3C1_extended (2552g)	0.0805436	0.475105	0.147922	0.0945283	0.0635135	0.0111109	0.0405175	0.0387168	0.0855101	0.0207269	0.0229339
NFATC2 (214g)	0.307572	0.243311	0.151992	0.111025	0.022964	0.00743253	0.0404945	0.0480998	0.0378264	0.0146406	0.0770138
SOX8_extended (102g)	0.101815	0.26036	0.0943288	0.0786299	0.0865591	0.014218	0.0404292	0.0351224	0.112817	0.0244266	0.0291653
NR3C1 (1257g)	0.0800931	0.477539	0.142203	0.094275	0.0639954	0.011175	0.0403619	0.0379572	0.0847101	0.0201455	0.0230236
SIN3A_extended (662g)	0.0819456	0.420638	0.144416	0.0815502	0.0832514	0.0114033	0.0403431	0.0378725	0.0849384	0.0258036	0.0269378
NFIL3 (20g)	0.282907	0.0618428	0.029995	0.116774	0.0313197	0.00296915	0.0400201	0.0223097	0.0195073	0.00735606	0.0226579
ZBTB7A_extended (428g)	0.0842808	0.375803	0.139496	0.0876284	0.0896873	0.00974855	0.0399049	0.0406379	0.104954	0.0238475	0.0177741
BRF1_extended (2742g)	0.0872336	0.479559	0.152834	0.0845013	0.0607621	0.011482	0.0398752	0.0375482	0.0889293	0.0204848	0.0216804
NFIL3_extended (21g)	0.284035	0.0635396	0.0304285	0.1154	0.0317163	0.00304207	0.0397365	0.0219839	0.0195727	0.00734778	0.0222529
EZH2_extended (1729g)	0.0788669	0.427582	0.153502	0.127497	0.0750153	0.0113752	0.0396827	0.0509496	0.0797848	0.0201846	0.0223691
MXI1_extended (3894g)	0.0821377	0.464581	0.183723	0.0864086	0.0673825	0.0108508	0.0394899	0.0355014	0.0863159	0.0218302	0.0187044
CLOCK_extended (222g)	0.0931104	0.347679	0.115453	0.0854256	0.0784058	0.0114849	0.0393249	0.0408072	0.160088	0.036062	0.0217092
RBBP5_extended (1104g)	0.0841511	0.399504	0.163159	0.0822297	0.0840204	0.00955751	0.03924	0.0395504	0.0926819	0.0236488	0.0183224
BCLAF1_extended (4249g)	0.0759575	0.524093	0.14385	0.0679654	0.0538488	0.0103746	0.0391381	0.027806	0.0983698	0.0221698	0.0151978
ELF1 (147g)	0.0767497	0.46846	0.154964	0.0920858	0.0458465	0.0116286	0.0389413	0.0525973	0.0620507	0.0190991	0.0231831
SMARCA4_extended (2358g)	0.0825898	0.455996	0.17103	0.0767857	0.0683138	0.0105042	0.0387331	0.0329318	0.103002	0.0220143	0.0181688
GABPB1 (384g)	0.0840579	0.361077	0.158644	0.0841525	0.0893746	0.011506	0.0384804	0.0459078	0.084924	0.0199212	0.0225565
SMAD5 (124g)	0.0849992	0.487177	0.157923	0.0631188	0.0399469	0.012003	0.0382478	0.0255073	0.110792	0.0230229	0.0174343
MYC_extended (2026g)	0.0815311	0.514834	0.142594	0.0784596	0.057722	0.0105204	0.0382381	0.0356148	0.072056	0.020376	0.0199597
SREBF1_extended (679g)	0.0832679	0.410399	0.129405	0.108346	0.0785265	0.0125967	0.0380929	0.0435349	0.0813116	0.0333833	0.0211494
SREBF2_extended (4362g)	0.0917906	0.514345	0.15546	0.0720231	0.0530696	0.0109313	0.0379931	0.0276956	0.0888562	0.0219006	0.0172453
EHF_extended (813g)	0.0759734	0.494117	0.167123	0.0760049	0.0598444	0.0109556	0.0378257	0.0316996	0.088714	0.0244408	0.0146826
MITF_extended (19g)	0.0409748	0.172616	0.0706483	0.227891	0.0378537	0.00976875	0.0378251	0.0650083	0.0356106	0.0104373	0.0192205
RBBP5 (621g)	0.082682	0.391532	0.162637	0.0827008	0.0839179	0.00959399	0.0375133	0.0390692	0.0889764	0.0225992	0.0183259
ZNF143_extended (1400g)	0.0932321	0.397444	0.167372	0.0785895	0.0978206	0.0100883	0.0375015	0.0367057	0.100166	0.0230042	0.0182719
ELF1_extended (768g)	0.0754541	0.506011	0.146336	0.0881966	0.0481986	0.0126519	0.0371516	0.040523	0.0686572	0.0204305	0.0211012
ZNF143 (268g)	0.0940328	0.343917	0.153539	0.0737407	0.108821	0.0102699	0.0369325	0.0364987	0.0925113	0.0239606	0.0163472
XRCC4_extended (2827g)	0.0777667	0.488357	0.145023	0.0781201	0.0625859	0.0106348	0.0368576	0.0348086	0.0924678	0.0236137	0.0183773
JUND_extended (1574g)	0.0847846	0.538828	0.150283	0.0703819	0.0387632	0.0115159	0.0367561	0.0248271	0.0710417	0.0212204	0.0163125
TAF7_extended (540g)	0.0831831	0.370611	0.176348	0.0690348	0.0894991	0.00881978	0.0367291	0.0319657	0.0847488	0.0254897	0.0144555
ZFP64_extended (113g)	0.104164	0.269826	0.157109	0.0580773	0.0609878	0.00812801	0.0367104	0.0279034	0.133579	0.0200056	0.0694773
SPDEF_extended (1311g)	0.0829836	0.425613	0.15137	0.0661876	0.0723784	0.010046	0.0366523	0.0293843	0.165562	0.0231634	0.0160402
FOXP2_extended (983g)	0.0805118	0.442011	0.149256	0.0732924	0.0687147	0.0123277	0.0366271	0.0353432	0.117726	0.024253	0.020878
YY2 (606g)	0.0819828	0.529819	0.144171	0.0720012	0.0507251	0.0117382	0.0364336	0.0290889	0.0829596	0.0221561	0.0177695
RCOR1_extended (2483g)	0.0786309	0.540676	0.154492	0.0679696	0.0420621	0.0109457	0.0362492	0.0255027	0.0838809	0.0211209	0.0157262
ETV3_extended (1008g)	0.082571	0.425556	0.178588	0.0811293	0.0782526	0.011724	0.0361294	0.0363553	0.0789863	0.0244118	0.0206632
ATF3_extended (4280g)	0.0810282	0.548959	0.149618	0.0671985	0.0400657	0.011081	0.0361055	0.0246481	0.0798541	0.0215758	0.0160579
BCL6_extended (60g)	0.0545804	0.276001	0.0753706	0.0776942	0.0686751	0.0118997	0.0359691	0.037619	0.224422	0.0259268	0.0229784
MEF2A_extended (100g)	0.0868317	0.503236	0.12882	0.0909476	0.0364972	0.011224	0.0359659	0.0438319	0.0665088	0.0197878	0.0214508
MAFK_extended (3217g)	0.0819432	0.528871	0.156753	0.0744477	0.0467738	0.01136	0.0359389	0.0285267	0.0808211	0.0216447	0.0180016
UBP1 (29g)	0.0613021	0.132143	0.421865	0.0405816	0.0184962	0.00426842	0.0355792	0.0165948	0.0323609	0.00651172	0.0236997
EGR3_extended (514g)	0.0805635	0.476981	0.124616	0.117422	0.0512602	0.0118975	0.0355599	0.0439006	0.0579337	0.018807	0.0222746
FOXI1 (128g)	0.0753963	0.320808	0.359342	0.0740384	0.0248379	0.0103997	0.0355082	0.0300449	0.0632252	0.0195749	0.0257087
ZMIZ1_extended (3652g)	0.0819307	0.545877	0.14636	0.0667685	0.0401992	0.0111475	0.0354338	0.0252765	0.0847567	0.0218668	0.0165219
RFXAP_extended (18g)	0.0490159	0.084901	0.0607567	0.0304815	0.0595344	0.00557283	0.03537	0.024438	0.0358127	0.0892436	0.00525806
UBP1_extended (30g)	0.0609427	0.134389	0.421556	0.0404531	0.0186077	0.0043448	0.0353315	0.0163914	0.0335596	0.006606	0.0233173
BHLHE40 (17g)	0.0652634	0.297213	0.0612295	0.16314	0.0168618	0.0114788	0.0353019	0.0575319	0.0185177	0.0139039	0.0191382
NR2C2_extended (542g)	0.0702572	0.434487	0.148484	0.074477	0.0718498	0.0100318	0.0349933	0.0405864	0.0944404	0.0196456	0.0166456
HIVEP2 (28g)	0.329613	0.058141	0.041947	0.130915	0.0158671	0.00513783	0.0349517	0.0666125	0.0290154	0.00805947	0.0601145
DMRT2_extended (82g)	0.0498044	0.142989	0.518153	0.0382525	0.0208305	0.00734066	0.0348173	0.0120423	0.0330105	0.010241	0.0111448
ETV6_extended (135g)	0.0639353	0.389414	0.197479	0.137238	0.042265	0.0120548	0.0347692	0.0493242	0.0802575	0.0212942	0.0323105
FOS_extended (796g)	0.0849029	0.548357	0.135417	0.0693799	0.0359687	0.0115969	0.0347669	0.0238125	0.065352	0.0208936	0.016264
SP4 (171g)	0.0678296	0.381818	0.113834	0.0815332	0.0712937	0.00763641	0.0347093	0.0452837	0.0837677	0.0159012	0.0266415
YY2_extended (1093g)	0.0753237	0.547825	0.138736	0.0673084	0.0464254	0.0116205	0.0346667	0.026867	0.0823251	0.0218901	0.016718
IRF1_extended (117g)	0.0888397	0.39979	0.142033	0.0949416	0.0866171	0.0102151	0.0346313	0.0380923	0.0457578	0.0168204	0.044373
EP300_extended (30g)	0.070936	0.350171	0.123225	0.0958781	0.0831119	0.0100833	0.0344685	0.0450641	0.0891028	0.0194482	0.0145816
MAFK (2176g)	0.0823343	0.529817	0.154807	0.0740412	0.0467805	0.0115525	0.0344593	0.0287208	0.0802607	0.0216396	0.0182607
SREBF2 (161g)	0.0890508	0.363565	0.127635	0.0779021	0.0600319	0.00988891	0.0342455	0.0289907	0.0718434	0.018482	0.02216
SRF_extended (1954g)	0.0833679	0.504337	0.156372	0.074934	0.0586083	0.0114952	0.0341774	0.0307602	0.0745733	0.0231769	0.0188095
EGR3 (470g)	0.0821868	0.476766	0.126642	0.115124	0.0524845	0.0118449	0.0341117	0.0430296	0.0591088	0.0190121	0.0229733
BHLHE40_extended (43g)	0.068051	0.299289	0.0760198	0.181841	0.0293103	0.0108773	0.0340113	0.0609799	0.0240163	0.0143436	0.0217502
IRF7_extended (189g)	0.0696059	0.374238	0.130195	0.140764	0.0772513	0.0112813	0.0338017	0.0464636	0.0593405	0.0186416	0.0227289
CREM (22g)	0.100206	0.242567	0.0858273	0.108907	0.0740436	0.0076068	0.0336595	0.0295068	0.10687	0.015216	0.0661456
FOXI1_extended (159g)	0.078612	0.311633	0.375193	0.0718248	0.0237128	0.0101668	0.0334612	0.0281213	0.0602289	0.0178627	0.0268575
TEF_extended (780g)	0.0808583	0.532735	0.160787	0.0700567	0.0420962	0.0112268	0.0332505	0.0256624	0.0791891	0.0205446	0.0180425
SPDEF (285g)	0.0745272	0.376767	0.147025	0.0672465	0.0730314	0.011288	0.0331794	0.0290427	0.175126	0.0230239	0.0164666
RAD21_extended (3284g)	0.0731836	0.532009	0.147026	0.0698225	0.0525584	0.0111032	0.0331574	0.0287483	0.0891311	0.0208591	0.0162231
ETV5 (1223g)	0.0775847	0.513724	0.137109	0.0713302	0.0589238	0.0103894	0.0330971	0.0292136	0.0810145	0.0219509	0.0170831
RXRA_extended (81g)	0.14634	0.117977	0.105146	0.245174	0.0465965	0.0114983	0.0328111	0.0808629	0.0416209	0.0219262	0.0357511
NR2C1_extended (28g)	0.0389137	0.110351	0.0824123	0.0443541	0.0533249	0.00686464	0.0327392	0.0220012	0.0403695	0.0113008	0.00966999
KLF7_extended (34g)	0.0372742	0.297196	0.0927654	0.114773	0.0520024	0.00866671	0.0326281	0.0271756	0.0348463	0.0143983	0.022638
ETV3 (546g)	0.0831505	0.418021	0.176171	0.0837578	0.0734291	0.0127772	0.0325026	0.0362711	0.072146	0.0208109	0.022018
EGR1_extended (2786g)	0.0819072	0.553423	0.14395	0.0676743	0.03814	0.0113097	0.0324285	0.0252723	0.0777844	0.0211256	0.0170981
JUN_extended (974g)	0.0832635	0.551739	0.13362	0.0715567	0.0381211	0.0117383	0.0321703	0.0259223	0.0646711	0.0214855	0.0171772
TCF4_extended (30g)	0.0897767	0.102219	0.206524	0.0515062	0.0358988	0.0226526	0.0321356	0.0248347	0.0435918	0.0170029	0.0262793
BACH1 (13g)	0.0980119	0.062646	0.0316506	0.195159	0.0594107	0.00337839	0.0320935	0.0419938	0.0135873	0.00736553	0.0322622
ATF3 (1145g)	0.0760721	0.564077	0.138011	0.0665962	0.0369097	0.0113688	0.0319822	0.0241693	0.0668301	0.0209702	0.0158278
ETV5_extended (2187g)	0.0751227	0.529342	0.141667	0.0683039	0.0549441	0.0101932	0.0319306	0.0273414	0.0749788	0.0206356	0.015446
PBX3_extended (646g)	0.0732456	0.493556	0.128924	0.0637056	0.03903	0.0105083	0.0317395	0.0285581	0.124025	0.0200332	0.0186655
FOXP1 (15g)	0.0642091	0.425795	0.243918	0.0595711	0.0152446	0.0127804	0.0316748	0.0273192	0.0674076	0.0226502	0.0230027
TCF12_extended (21g)	0.081461	0.415606	0.164526	0.0877872	0.0305404	0.0125128	0.0314942	0.0362134	0.0730879	0.0181806	0.0231419
GMEB2 (54g)	0.0564706	0.212566	0.097074	0.06868	0.178275	0.00577408	0.0314008	0.0346789	0.107637	0.0209932	0.0112597
NFYA_extended (60g)	0.059459	0.171731	0.106437	0.0584204	0.120874	0.013179	0.0308381	0.0337696	0.0747452	0.0165652	0.0122949
JUN (208g)	0.0824741	0.552792	0.130707	0.0697751	0.0296693	0.0122742	0.0307803	0.0236182	0.0607206	0.0215945	0.0165838
GTF2IRD1 (11g)	0.0137119	0.0331236	0.0757655	0.0158451	0.139691	0.00311534	0.0306838	0.0191139	0.033014	0.00523918	0.0171146
NRF1_extended (148g)	0.0623117	0.22381	0.115855	0.0795936	0.193494	0.0058145	0.030356	0.0365364	0.0797976	0.0157883	0.0150824
KDM5A_extended (1083g)	0.0731201	0.555756	0.126869	0.0668829	0.0448604	0.0109547	0.030326	0.0269249	0.0723223	0.0204136	0.017438
SRF (53g)	0.0781109	0.399912	0.082805	0.0789034	0.0371967	0.0108875	0.0300908	0.0353024	0.0285174	0.0211856	0.0211614
HIVEP3_extended (23g)	0.0318784	0.0852919	0.0376409	0.301103	0.0293852	0.00728034	0.0300422	0.0932246	0.0161221	0.0103885	0.0357337
ZC3H11A_extended (142g)	0.059993	0.495666	0.140631	0.0645699	0.0396102	0.00964889	0.0299323	0.0288724	0.0960025	0.0195754	0.0139228
ZMIZ1 (439g)	0.0750543	0.516816	0.130401	0.0709817	0.03596	0.0111475	0.0299233	0.0263849	0.0956587	0.0204235	0.0213946
CREBL2_extended (180g)	0.088701	0.4472	0.135677	0.0651164	0.0713635	0.00989452	0.0298417	0.0240813	0.105032	0.0204798	0.0143294
ZBTB7B_extended (133g)	0.0633944	0.30084	0.114223	0.0715705	0.0850479	0.00984443	0.0294073	0.029236	0.0663868	0.0165054	0.0160252
MAFF_extended (297g)	0.106238	0.525241	0.12286	0.0762692	0.0377088	0.0115451	0.0293999	0.0248826	0.0568899	0.0191045	0.0181827
ZNF704 (148g)	0.0651839	0.490742	0.096164	0.0733569	0.0503084	0.00915712	0.0291127	0.0362217	0.0559467	0.0165401	0.0221264
NR2C2 (194g)	0.0641641	0.439436	0.130987	0.0675434	0.0594083	0.0108275	0.0289617	0.0348756	0.0969275	0.0185555	0.0165028
NFE2L2_extended (102g)	0.0779187	0.382479	0.253883	0.102686	0.0804588	0.00856896	0.0289039	0.0281954	0.0679271	0.0218423	0.0184386
RBFOX2 (31g)	0.111425	0.358972	0.231935	0.0447775	0.019638	0.0116155	0.0287149	0.0189059	0.0975756	0.0206486	0.0330698
CHD2_extended (89g)	0.068413	0.47356	0.151541	0.0549608	0.0403627	0.0115769	0.0286764	0.0271492	0.107496	0.0224781	0.0169039
HOXB2 (77g)	0.0761378	0.192289	0.0941906	0.0709046	0.0893572	0.00948149	0.0285976	0.0340545	0.0727456	0.0152223	0.0182806
FOXN3 (14g)	0.0423505	0.299308	0.08645	0.0557256	0.0842487	0.0115489	0.0285304	0.0288	0.0523777	0.0256881	0.0154248
CREBL2 (40g)	0.1092	0.406937	0.145909	0.0797373	0.0524369	0.0106222	0.0281053	0.0281613	0.10326	0.0206496	0.0195905
FOXP1_extended (70g)	0.0647629	0.484253	0.208988	0.0660543	0.0249164	0.0121645	0.0280968	0.0236993	0.0782086	0.0207408	0.0201665
RFX2_extended (217g)	0.0779344	0.497026	0.102053	0.074789	0.0277506	0.0124656	0.0280757	0.0302023	0.0416236	0.0546336	0.0165912
RXRA (53g)	0.0843474	0.0946178	0.0704433	0.27092	0.0453085	0.00586889	0.0278143	0.0970235	0.0436212	0.0246942	0.0336589
RFX2 (96g)	0.086598	0.450861	0.0964577	0.071436	0.0245757	0.012253	0.0277172	0.0270636	0.0337489	0.0701549	0.0186466
NFE2L2 (32g)	0.080833	0.409099	0.23348	0.0915977	0.0462448	0.00940035	0.027614	0.0204876	0.0732983	0.0251535	0.012527
FOSL2_extended (322g)	0.0897033	0.506458	0.115769	0.0896463	0.0294172	0.0116989	0.0275643	0.031529	0.0412431	0.020047	0.022078
JUND (185g)	0.0811233	0.544874	0.121839	0.0683146	0.0265387	0.0118151	0.0274989	0.0236041	0.0502394	0.021412	0.0163864
TCF7L2_extended (37g)	0.0817808	0.535946	0.103052	0.0473464	0.0210807	0.00947208	0.0274892	0.0203808	0.0824058	0.0179081	0.0210157
CREB5_extended (354g)	0.0919	0.541869	0.121248	0.0689639	0.0294659	0.0115748	0.0272399	0.0242447	0.0504037	0.0198529	0.0185435
BACH2_extended (60g)	0.0743804	0.446897	0.16447	0.069528	0.0335363	0.0128103	0.0271866	0.0315842	0.0509916	0.0194129	0.0204469
IRF2_extended (24g)	0.0531688	0.396362	0.104214	0.0426618	0.0491055	0.0130581	0.0271789	0.0324169	0.0514539	0.0148705	0.0192562
KDM5A (74g)	0.0689799	0.345779	0.0923336	0.0756646	0.0483419	0.00959475	0.0270264	0.0342659	0.0675687	0.0160607	0.0163847
TEF (46g)	0.0587224	0.291227	0.222714	0.0706766	0.0666437	0.00671571	0.0269429	0.0285674	0.0515915	0.0113788	0.0105959
TBP (29g)	0.0349345	0.0868621	0.0527032	0.0338639	0.112295	0.00573743	0.0268099	0.0203954	0.0301612	0.0102637	0.0153125
FOS (82g)	0.0801553	0.547687	0.125712	0.0682047	0.0230206	0.0119603	0.0268043	0.0230521	0.0481428	0.0218525	0.0166726
CUX1_extended (581g)	0.0643485	0.544885	0.128111	0.0683711	0.0331738	0.0108628	0.026781	0.0259452	0.0876344	0.0191616	0.0164399
RREB1_extended (28g)	0.073757	0.47167	0.111818	0.0666495	0.0334491	0.00981108	0.0266261	0.0198219	0.123256	0.0181378	0.0175233
CHD1 (23g)	0.0295393	0.134831	0.0497972	0.0365976	0.045802	0.00705542	0.0265036	0.02168	0.0319909	0.00835592	0.00601455
SOX7_extended (12g)	0.108483	0.419079	0.141397	0.0790813	0.0284211	0.0110143	0.0264976	0.027035	0.0839812	0.0206154	0.0213846
NRF1 (50g)	0.0565177	0.146284	0.0965699	0.0759394	0.132617	0.00547223	0.0262646	0.0325976	0.0630464	0.0145674	0.0137934
HLF (142g)	0.085163	0.538959	0.150502	0.0564693	0.039748	0.0121583	0.026213	0.0210695	0.0687365	0.0216923	0.0136951
JDP2_extended (419g)	0.0762678	0.554473	0.111048	0.0667714	0.0287529	0.0114423	0.0261357	0.0241809	0.0448174	0.020554	0.0164725
HLF_extended (532g)	0.0885771	0.552062	0.15114	0.056785	0.0354827	0.0110915	0.0261216	0.0203037	0.0727827	0.020124	0.0133057
SOX11_extended (40g)	0.100247	0.133396	0.271328	0.0628708	0.0164388	0.0054193	0.0259388	0.0304821	0.0735347	0.0141016	0.0538256
FOXN3_extended (207g)	0.0656604	0.567349	0.133389	0.0622496	0.0260583	0.0114745	0.0259172	0.0224244	0.0703641	0.0209685	0.0181039
IRF2 (11g)	0.0361192	0.132366	0.0669842	0.0384252	0.0648999	0.00518784	0.0257768	0.0253999	0.036047	0.0113367	0.0197891
FOXN2_extended (21g)	0.0398163	0.084833	0.0497903	0.089123	0.0287251	0.00770015	0.0256899	0.0673639	0.0381357	0.0116327	0.0191438
CREB5 (29g)	0.0875898	0.509781	0.108472	0.0660088	0.0198783	0.0116988	0.0251985	0.0228547	0.0343262	0.0181366	0.0174907
STAT5A_extended (82g)	0.057221	0.238221	0.10315	0.049204	0.0934195	0.007137	0.0250575	0.0295176	0.109688	0.0145212	0.00943861
JDP2 (144g)	0.0783892	0.548816	0.106867	0.0706554	0.0254479	0.0112073	0.0250185	0.0235789	0.0410274	0.019854	0.0167667
NR3C2 (19g)	0.0534887	0.458722	0.119937	0.0624143	0.0277054	0.0114797	0.0249047	0.0263167	0.0679688	0.0166919	0.0169125
TGIF1_extended (119g)	0.0800812	0.548706	0.115121	0.0693936	0.0259428	0.0117368	0.0246628	0.0244033	0.050599	0.0198296	0.0173236
FOSL2 (84g)	0.0927561	0.492781	0.101359	0.0857117	0.0220533	0.0111799	0.0246409	0.0304326	0.0351475	0.0196645	0.0234724
SMAD3_extended (11g)	0.0507403	0.155992	0.106533	0.0367414	0.0212504	0.0102404	0.0245773	0.0361716	0.0977361	0.00848484	0.0144355
TFDP1_extended (16g)	0.0246532	0.0503908	0.0301096	0.0340696	0.339623	0.00512471	0.0244919	0.0147357	0.139574	0.018431	0.00566921
TGIF1 (99g)	0.0802088	0.542584	0.113783	0.0702115	0.0254032	0.0116854	0.0244712	0.0247081	0.0514848	0.0197835	0.0174917
KLF5_extended (19g)	0.0868609	0.358339	0.148306	0.0637749	0.023411	0.0116115	0.0241175	0.0212509	0.0301229	0.0247574	0.0103167
POU2F1 (14g)	0.0648376	0.165871	0.0608469	0.147093	0.0141767	0.0114549	0.0240966	0.0917369	0.0446868	0.0130313	0.0191756
SP2_extended (34g)	0.04222	0.0891418	0.0682329	0.0393859	0.0755093	0.0123754	0.0240769	0.0288893	0.0480878	0.0136219	0.0113819
GRHL1 (57g)	0.060049	0.552784	0.109434	0.055035	0.0245325	0.011073	0.0239622	0.0158762	0.0458314	0.0177998	0.0108648
ETV4_extended (20g)	0.0450109	0.147326	0.05513	0.0418399	0.0306676	0.00848622	0.0237565	0.0137038	0.024659	0.0107912	0.0373182
CREB3L1_extended (40g)	0.558879	0.0332537	0.0191687	0.0140085	0.0144431	0.00289401	0.023689	0.00868546	0.104505	0.00723321	0.0195449
ESRRG_extended (14g)	0.0449332	0.232707	0.435329	0.0402214	0.00893274	0.00845644	0.0236405	0.0107801	0.0606224	0.0196258	0.00653303
GRHL1_extended (105g)	0.0617593	0.555261	0.10506	0.0588488	0.0243374	0.0111788	0.0233009	0.019446	0.0456102	0.0186231	0.0145856
SOX4_extended (73g)	0.0678341	0.331575	0.134064	0.0565016	0.0409455	0.0128569	0.0232955	0.0310006	0.0586518	0.0180832	0.0188505
LMO2_extended (11g)	0.0897576	0.0295822	0.0141315	0.0662787	0.192854	0.0032611	0.0232832	0.0711972	0.00724505	0.035307	0.184416
TCF7L2 (29g)	0.077529	0.532429	0.103715	0.0458944	0.0214153	0.00939917	0.0232615	0.0181439	0.0862673	0.0187989	0.0213628
PAX2 (303g)	0.0585572	0.581366	0.126812	0.0501849	0.0258297	0.0109522	0.0231527	0.017608	0.0877238	0.0209274	0.0128369
STAT1_extended (132g)	0.0634859	0.431814	0.104044	0.0731427	0.0673233	0.00740458	0.0229932	0.0274159	0.0528818	0.0173701	0.0159951
NFYB_extended (73g)	0.0668071	0.265091	0.171972	0.0441037	0.0459353	0.00606896	0.0227151	0.0275583	0.108003	0.0211918	0.0176413
CEBPG_extended (60g)	0.0617926	0.179558	0.135789	0.0978514	0.0803927	0.00711078	0.0226391	0.0314804	0.0678513	0.0206353	0.0113404
HNF4G_extended (37g)	0.0385239	0.167979	0.0986845	0.0390247	0.0556	0.00687595	0.0225298	0.0222631	0.0566177	0.0109497	0.0110637
STAT1 (117g)	0.0631227	0.435862	0.0928917	0.0715526	0.0588516	0.00728643	0.0222956	0.0269299	0.0510005	0.0176476	0.0161793
KLF12_extended (15g)	0.0451198	0.224292	0.120166	0.0455527	0.0163949	0.00856938	0.0222698	0.030579	0.0348219	0.0120282	0.0194697
MAFF (20g)	0.0994495	0.373465	0.111099	0.0634139	0.0132068	0.0102724	0.0220593	0.0165777	0.0254121	0.0184281	0.0205226
NR2F6_extended (21g)	0.0392199	0.0974979	0.0499928	0.0444561	0.0371554	0.00336443	0.0219479	0.0160143	0.0574049	0.0139797	0.00844717
KLF11_extended (35g)	0.0705199	0.435713	0.098642	0.0692075	0.0176932	0.011428	0.0215634	0.0296626	0.0279317	0.0147649	0.0164764
SMAD9 (47g)	0.043948	0.612685	0.100798	0.0343352	0.0157569	0.0103854	0.0214591	0.0119978	0.0586738	0.0245963	0.00923853
HOXB7_extended (16g)	0.0236806	0.070271	0.0792101	0.019744	0.0286003	0.00738401	0.0212791	0.00738589	0.0973142	0.00911934	0.154986
TAF7 (14g)	0.0229135	0.0530343	0.0483878	0.0233839	0.0490673	0.00763762	0.0212605	0.017107	0.0535944	0.00612454	0.00461134
SOX13 (34g)	0.048119	0.577137	0.0950026	0.031514	0.0169269	0.0115215	0.0211122	0.012474	0.0662395	0.0186344	0.0113731
KLF4_extended (12g)	0.0941207	0.405149	0.075678	0.0698987	0.0140768	0.00926354	0.0209645	0.0256242	0.0234572	0.0162718	0.021083
OVOL2 (47g)	0.0416661	0.191751	0.0672624	0.046143	0.0978957	0.00551407	0.0209529	0.0283453	0.0527278	0.0140027	0.00881089
MXD1_extended (21g)	0.0308383	0.0677433	0.0402621	0.0809564	0.230285	0.00452473	0.0208967	0.0382663	0.143862	0.018377	0.0252776
CEBPG (26g)	0.0422515	0.083953	0.0747275	0.0663559	0.0563818	0.00294415	0.0208117	0.0168423	0.0342527	0.0113252	0.00853651
KLF6_extended (26g)	0.0900325	0.479564	0.082996	0.0761326	0.0171209	0.0121937	0.0207321	0.0304488	0.0356925	0.029704	0.0187126
SOX6 (16g)	0.0385151	0.132129	0.031163	0.0233945	0.136471	0.00696995	0.0205745	0.0123004	0.299945	0.0161012	0.0227584
METTL14_extended (18g)	0.0459409	0.0673625	0.088221	0.0405348	0.066323	0.0123611	0.0205312	0.0370844	0.0319622	0.0103837	0.0535864
ESR1_extended (62g)	0.0975117	0.394148	0.0903387	0.0425316	0.0388977	0.0110464	0.0205282	0.0184182	0.224688	0.0213504	0.0197519
IRF7 (33g)	0.0380731	0.155018	0.0896244	0.113424	0.0646159	0.00439812	0.0204731	0.0304676	0.0238666	0.0103108	0.0187862
TEAD1_extended (32g)	0.0530976	0.546406	0.0977754	0.0447345	0.0247123	0.0097623	0.0204227	0.0130706	0.0848272	0.0216865	0.0160297
GATA2 (19g)	0.0478104	0.618819	0.102371	0.034644	0.0207839	0.0105592	0.0202663	0.0118427	0.0744319	0.0207346	0.00789944
SOX5_extended (35g)	0.0561072	0.618989	0.105566	0.0368732	0.0164972	0.0104098	0.0202292	0.0120127	0.0622743	0.0195942	0.00921792
EMX2_extended (104g)	0.0578555	0.536444	0.106126	0.040874	0.027061	0.00963505	0.0202051	0.0144359	0.0505883	0.0156927	0.00947339
KLF3_extended (21g)	0.0623389	0.26135	0.0504374	0.0491244	0.0243756	0.00935814	0.0200152	0.0197927	0.0258901	0.00986779	0.00524589
SOX13_extended (65g)	0.0497757	0.598197	0.0993241	0.0347119	0.0180128	0.0109406	0.020013	0.0123131	0.06569	0.0183314	0.0105263
ZNF217_extended (20g)	0.0344205	0.18288	0.0686819	0.0552029	0.0797803	0.00852099	0.0198794	0.0337356	0.0426723	0.0112545	0.0127467
FOXP2 (14g)	0.0384648	0.0903644	0.0673367	0.0350158	0.0180262	0.0298819	0.0198778	0.0226409	0.046738	0.0284954	0.0220771
SREBF1 (12g)	0.0226012	0.0592107	0.034525	0.0984786	0.0191044	0.00554691	0.019848	0.0256495	0.0250299	0.00844699	0.0122415
SOX5 (18g)	0.0509469	0.61175	0.1058	0.0344175	0.0152216	0.0107446	0.0197792	0.0112601	0.0665029	0.0196138	0.00944646
FOXP4_extended (35g)	0.0591186	0.219803	0.102457	0.0433799	0.0377774	0.00965014	0.0197488	0.0188767	0.183198	0.0131344	0.0175987
FOXA1_extended (38g)	0.0379182	0.114095	0.0568042	0.0401888	0.0373157	0.00984663	0.0196831	0.0244776	0.0409234	0.172022	0.00871256
POLR3A_extended (14g)	0.0368114	0.0489575	0.0370287	0.0297976	0.0739787	0.0121766	0.0196757	0.100697	0.0242796	0.00795889	0.0091971
PPARD_extended (18g)	0.207787	0.0425936	0.0493893	0.181831	0.00936812	0.00522629	0.0195671	0.0614391	0.0132004	0.00686529	0.0170757
CBFB_extended (11g)	0.0283718	0.08509	0.0792971	0.0442849	0.0454053	0.0122574	0.0194699	0.0388943	0.0345859	0.00864258	0.00750289
GATA2_extended (44g)	0.0489169	0.621968	0.103404	0.035616	0.0203209	0.0102311	0.0193774	0.0119014	0.0751222	0.0201353	0.00736681
FOXO1_extended (51g)	0.22371	0.0689718	0.0555695	0.0875389	0.0374605	0.00490136	0.0193032	0.0858892	0.0238837	0.0107017	0.211805
NFIC_extended (72g)	0.0579229	0.592594	0.102522	0.0426497	0.0270219	0.0107282	0.0190885	0.0139557	0.0757306	0.019104	0.0136262
TEAD1 (22g)	0.0579351	0.518172	0.082462	0.0445294	0.0287581	0.00973727	0.0185973	0.0133627	0.0930148	0.0231041	0.0130101
MYB_extended (48g)	0.0454824	0.312943	0.108524	0.0489065	0.0214879	0.0115394	0.018442	0.0204973	0.0481984	0.0880808	0.017865
GLIS1_extended (32g)	0.0535836	0.617342	0.111212	0.0369942	0.0166332	0.00948668	0.0184023	0.0127452	0.054076	0.0176358	0.00777457
SIX1_extended (42g)	0.0578584	0.584918	0.147503	0.0391598	0.0194497	0.00961404	0.0183329	0.0111624	0.0578248	0.0166434	0.00777185
PPARD (15g)	0.209684	0.0390978	0.0466085	0.177666	0.00900014	0.00405057	0.0178579	0.0582544	0.0119024	0.00693629	0.0169568
NFYB (24g)	0.0595929	0.230444	0.170248	0.0341237	0.023856	0.0035565	0.0178401	0.0192455	0.112283	0.0232442	0.0153614
MSX2_extended (28g)	0.0440596	0.564339	0.0820253	0.032792	0.019598	0.011323	0.0178394	0.0132291	0.138797	0.0220578	0.00640664
EZH2 (20g)	0.0355179	0.0751431	0.0493297	0.228761	0.0548775	0.00550697	0.0177339	0.0933147	0.0263434	0.0149586	0.0169263
ESR1 (40g)	0.0909294	0.404344	0.0891723	0.0339677	0.0399275	0.0101932	0.0176753	0.0125264	0.213059	0.0210676	0.0170906
ARNTL_extended (13g)	0.0249613	0.0865881	0.0391811	0.0197318	0.0308954	0.00637001	0.0172431	0.0222982	0.0385283	0.0111531	0.00681411
NR1H3_extended (22g)	0.125046	0.0723284	0.114699	0.0883408	0.0246152	0.00962178	0.0171352	0.0702455	0.0317227	0.0363255	0.0688835
FOXO1 (22g)	0.173249	0.0479629	0.0557878	0.0498558	0.0384774	0.000883775	0.0168927	0.0432795	0.0161908	0.00743401	0.178478
NFE2L1_extended (27g)	0.0465489	0.282573	0.312325	0.045856	0.0183896	0.00815401	0.0167519	0.0156259	0.0792094	0.0183888	0.0142389
GLI2_extended (20g)	0.449787	0.0433816	0.0206856	0.0897643	0.00825616	0.00203989	0.0163249	0.0420314	0.0285569	0.00563555	0.0323479
BARX2_extended (26g)	0.0283975	0.328864	0.0707198	0.0440822	0.0188726	0.0076827	0.0162173	0.00965034	0.0403512	0.012663	0.0202779
SIX4_extended (30g)	0.0551306	0.545266	0.116964	0.0383855	0.0369963	0.00860001	0.0162001	0.0119103	0.0407009	0.0142614	0.00570051
PCK2 (17g)	0.0332126	0.0603169	0.0404669	0.0303901	0.108233	0.00502089	0.0161854	0.0262323	0.0247274	0.00757101	0.00810529
SIX4 (20g)	0.0543857	0.547154	0.115838	0.0362156	0.0342256	0.00873303	0.0158523	0.0115443	0.0399226	0.0141528	0.00563348
VDR (14g)	0.0167893	0.0179304	0.0102686	0.0385836	0.0102488	0.00305296	0.015847	0.065599	0.318503	0.00334334	0.00837786
METTL14 (15g)	0.044346	0.0482369	0.0552223	0.0286214	0.0791923	0.0147636	0.0158453	0.0341403	0.0258304	0.0114984	0.0676686
SOX9_extended (60g)	0.053981	0.136062	0.522561	0.0422237	0.012548	0.00893571	0.0156742	0.0136636	0.037154	0.0119022	0.0122303
AR_extended (29g)	0.0542863	0.187681	0.0970495	0.053752	0.017133	0.0162859	0.0151398	0.014059	0.109889	0.0122433	0.0269472
SMAD1_extended (13g)	0.025165	0.0985033	0.0323977	0.020745	0.0218354	0.0110609	0.0150447	0.0148027	0.0341179	0.00741922	0.017151
MYB (27g)	0.0406971	0.257555	0.0860626	0.0410177	0.0171652	0.0100502	0.0149433	0.0188137	0.0247017	0.0719479	0.0211477
HSF2_extended (22g)	0.0343378	0.0565625	0.0377787	0.0590475	0.0207813	0.00451649	0.0137259	0.0401828	0.0160284	0.268904	0.0364359
TEAD4_extended (42g)	0.205966	0.0996465	0.0439342	0.0825138	0.0260864	0.0067798	0.0136314	0.0290805	0.0249084	0.00816993	0.207803
AR (21g)	0.0510407	0.146024	0.0826533	0.062311	0.0181895	0.0210026	0.0136133	0.0140268	0.0249705	0.0132175	0.0274303
HSF2 (11g)	0.0145769	0.0249189	0.013838	0.0567763	0.0138705	0.0049455	0.0135416	0.0540016	0.00978886	0.321789	0.00469513
NFYA (18g)	0.0295181	0.0584341	0.0524378	0.0302605	0.152618	0.00328637	0.0134326	0.0172861	0.0417831	0.00719294	0.00356145
PRDM4 (11g)	0.0490296	0.0535695	0.0326875	0.0204538	0.0414733	0.00436954	0.0133059	0.0138669	0.0647216	0.00505368	0.00737549
SOX4 (14g)	0.0267445	0.199536	0.0812007	0.0266701	0.0185887	0.0100579	0.0130028	0.0107495	0.0542485	0.00686052	0.01097
PPARG_extended (14g)	0.0240277	0.0573354	0.0319013	0.306823	0.027485	0.00470961	0.0129832	0.0420682	0.0134349	0.00959319	0.00685351
TBX3_extended (16g)	0.0309596	0.203427	0.0389022	0.0212509	0.0209556	0.00968352	0.0129279	0.00753826	0.31948	0.0125365	0.00683339
MAFG_extended (21g)	0.0317398	0.071723	0.0310518	0.0331334	0.297219	0.00356217	0.01259	0.0225977	0.0905213	0.0062939	0.0061035
PPARG (11g)	0.0222706	0.0498761	0.0281296	0.302036	0.0235151	0.00490793	0.0124597	0.0409782	0.0105284	0.00933677	0.00692415
HES1_extended (22g)	0.0272357	0.343077	0.0429364	0.0299255	0.0244867	0.00610199	0.0123547	0.0109077	0.024246	0.0087812	0.0423061
IRF1 (10g)	0.0453489	0.0880472	0.0500492	0.0386706	0.184321	0.00333843	0.0123164	0.0183345	0.132442	0.0148672	0.0895787
HOXA9 (14g)	0.499151	0.0309662	0.0193838	0.0137134	0.00607301	0.00183016	0.0122926	0.0146409	0.0662616	0.00747566	0.0587173
HOXA9_extended (18g)	0.54016	0.0337162	0.0195154	0.0129664	0.00636568	0.00190585	0.0122208	0.0122688	0.0568065	0.00921883	0.0492275
MAX (13g)	0.069535	0.0501788	0.036201	0.0280952	0.0346752	0.00444554	0.0120693	0.024878	0.029872	0.0227727	0.0143469
TEAD4 (32g)	0.230784	0.0632828	0.0388456	0.085127	0.0257534	0.00706615	0.0120093	0.0294718	0.0227214	0.00739044	0.208652
MEIS2_extended (11g)	0.20884	0.10251	0.0341913	0.0536909	0.0109198	0.00848299	0.011211	0.033933	0.0115529	0.0111377	0.0973242
MSC_extended (25g)	0.538695	0.0361657	0.0307599	0.00761036	0.00490548	0.00354989	0.0106391	0.0063854	0.0274358	0.00947168	0.0391947
SOX9 (11g)	0.0485399	0.0583843	0.449073	0.023767	0.0112112	0.00598627	0.010528	0.00652989	0.0184027	0.0054629	0.00981622
KLF15_extended (14g)	0.229262	0.0282466	0.0556536	0.0164637	0.0193017	0.00245031	0.010097	0.0101893	0.0550236	0.00796089	0.0121056
CREB3L1 (11g)	0.557367	0.0248928	0.0139731	0.00716427	0.00772202	0.00490393	0.00995522	0.00492898	0.0213643	0.00449392	0.0138782
CPSF4_extended (11g)	0.0656815	0.0387643	0.028017	0.0304072	0.0128125	0.0697382	0.00985212	0.0134847	0.0217983	0.0260497	0.00981309
RARB (19g)	0.538451	0.0222553	0.0222016	0.029205	0.00638274	0.00163196	0.00938365	0.00592584	0.00785669	0.00816724	0.0487271
RARB_extended (22g)	0.54088	0.0225895	0.022006	0.0285439	0.00655477	0.00161053	0.00928843	0.0058086	0.00782737	0.00807311	0.0481899
