# Supplementary material for: Integrating Single-Cell RNA-Seq and ATAC-Seq Analysis Reveals Uterine Cell Heterogeneity and Regulatory Networks Linked to Pimpled Eggs in Chickens
Source: Int J Mol Sci. 2024 Dec 15;25(24):13431. doi: 10.3390/ijms252413431 (PMC11679886; doi:10.3390/ijms252413431)
Supplement: Supplementary file 1 [file ijms-25-13431-s001.zip › Supplementary Table9.xlsx]

## Sheet: Table S9a
Table S9a. Cell Communication Analysis Results for the NE Group
source	target	ligand	receptor	prob	pval	interaction_name	interaction_name_2	pathway_name	annotation	evidence
endothelial cells	epithelial cells	BMP6	BMPR1A_ACVR2A	0.00618659	0	BMP6_BMPR1A_ACVR2A	BMP6 - (BMPR1A+ACVR2A)	BMP	Secreted Signaling	KEGG: hsa04350; PMID:26893264
B cells	epithelial cells	BMP6	BMPR1A_ACVR2A	0.00603266	0	BMP6_BMPR1A_ACVR2A	BMP6 - (BMPR1A+ACVR2A)	BMP	Secreted Signaling	KEGG: hsa04350; PMID:26893264
endothelial cells	ciliated epithelial cells	BMP6	BMPR1A_ACVR2A	0.00476314	0	BMP6_BMPR1A_ACVR2A	BMP6 - (BMPR1A+ACVR2A)	BMP	Secreted Signaling	KEGG: hsa04350; PMID:26893264
B cells	ciliated epithelial cells	BMP6	BMPR1A_ACVR2A	0.00464449	0	BMP6_BMPR1A_ACVR2A	BMP6 - (BMPR1A+ACVR2A)	BMP	Secreted Signaling	KEGG: hsa04350; PMID:26893264
endothelial cells	epithelial cells	BMP6	BMPR1A_BMPR2	0.01871	0	BMP6_BMPR1A_BMPR2	BMP6 - (BMPR1A+BMPR2)	BMP	Secreted Signaling	KEGG: hsa04350; PMID:26893264
B cells	epithelial cells	BMP6	BMPR1A_BMPR2	0.0182502	0	BMP6_BMPR1A_BMPR2	BMP6 - (BMPR1A+BMPR2)	BMP	Secreted Signaling	KEGG: hsa04350; PMID:26893264
endothelial cells	luminal epithelial	BMP6	BMPR1A_BMPR2	0.0165985	0	BMP6_BMPR1A_BMPR2	BMP6 - (BMPR1A+BMPR2)	BMP	Secreted Signaling	KEGG: hsa04350; PMID:26893264
B cells	luminal epithelial	BMP6	BMPR1A_BMPR2	0.0161903	0	BMP6_BMPR1A_BMPR2	BMP6 - (BMPR1A+BMPR2)	BMP	Secreted Signaling	KEGG: hsa04350; PMID:26893264
endothelial cells	ciliated epithelial cells	BMP6	BMPR1A_BMPR2	0.0119594	0	BMP6_BMPR1A_BMPR2	BMP6 - (BMPR1A+BMPR2)	BMP	Secreted Signaling	KEGG: hsa04350; PMID:26893264
B cells	ciliated epithelial cells	BMP6	BMPR1A_BMPR2	0.0116637	0	BMP6_BMPR1A_BMPR2	BMP6 - (BMPR1A+BMPR2)	BMP	Secreted Signaling	KEGG: hsa04350; PMID:26893264
endothelial cells	fibroblasts	BMP6	BMPR1A_BMPR2	0.0067572	0	BMP6_BMPR1A_BMPR2	BMP6 - (BMPR1A+BMPR2)	BMP	Secreted Signaling	KEGG: hsa04350; PMID:26893264
B cells	fibroblasts	BMP6	BMPR1A_BMPR2	0.00658946	0	BMP6_BMPR1A_BMPR2	BMP6 - (BMPR1A+BMPR2)	BMP	Secreted Signaling	KEGG: hsa04350; PMID:26893264
endothelial cells	NK cells	BMP6	BMPR1A_BMPR2	0.0168677	0	BMP6_BMPR1A_BMPR2	BMP6 - (BMPR1A+BMPR2)	BMP	Secreted Signaling	KEGG: hsa04350; PMID:26893264
B cells	NK cells	BMP6	BMPR1A_BMPR2	0.0164524	0	BMP6_BMPR1A_BMPR2	BMP6 - (BMPR1A+BMPR2)	BMP	Secreted Signaling	KEGG: hsa04350; PMID:26893264
endothelial cells	epithelial cells	BMP6	BMPR1B_ACVR2A	0.00674524	0	BMP6_BMPR1B_ACVR2A	BMP6 - (BMPR1B+ACVR2A)	BMP	Secreted Signaling	KEGG: hsa04350; PMID:26893264
B cells	epithelial cells	BMP6	BMPR1B_ACVR2A	0.0065775	0	BMP6_BMPR1B_ACVR2A	BMP6 - (BMPR1B+ACVR2A)	BMP	Secreted Signaling	KEGG: hsa04350; PMID:26893264
endothelial cells	epithelial cells	BMP6	BMPR1B_BMPR2	0.0203763	0	BMP6_BMPR1B_BMPR2	BMP6 - (BMPR1B+BMPR2)	BMP	Secreted Signaling	KEGG: hsa04350; PMID:26893264
B cells	epithelial cells	BMP6	BMPR1B_BMPR2	0.0198764	0	BMP6_BMPR1B_BMPR2	BMP6 - (BMPR1B+BMPR2)	BMP	Secreted Signaling	KEGG: hsa04350; PMID:26893264
endothelial cells	ionocytes	BMP6	BMPR1B_BMPR2	0.00907182	0	BMP6_BMPR1B_BMPR2	BMP6 - (BMPR1B+BMPR2)	BMP	Secreted Signaling	KEGG: hsa04350; PMID:26893264
B cells	ionocytes	BMP6	BMPR1B_BMPR2	0.00884691	0	BMP6_BMPR1B_BMPR2	BMP6 - (BMPR1B+BMPR2)	BMP	Secreted Signaling	KEGG: hsa04350; PMID:26893264
endothelial cells	luminal epithelial	BMP6	BMPR1B_BMPR2	0.0357018	0	BMP6_BMPR1B_BMPR2	BMP6 - (BMPR1B+BMPR2)	BMP	Secreted Signaling	KEGG: hsa04350; PMID:26893264
B cells	luminal epithelial	BMP6	BMPR1B_BMPR2	0.0348423	0	BMP6_BMPR1B_BMPR2	BMP6 - (BMPR1B+BMPR2)	BMP	Secreted Signaling	KEGG: hsa04350; PMID:26893264
endothelial cells	NK cells	BMP6	BMPR1B_BMPR2	0.0152338	0	BMP6_BMPR1B_BMPR2	BMP6 - (BMPR1B+BMPR2)	BMP	Secreted Signaling	KEGG: hsa04350; PMID:26893264
B cells	NK cells	BMP6	BMPR1B_BMPR2	0.0148581	0	BMP6_BMPR1B_BMPR2	BMP6 - (BMPR1B+BMPR2)	BMP	Secreted Signaling	KEGG: hsa04350; PMID:26893264
fibroblasts	fibroblasts	WNT16	FZD1_LRP5	0.00207287	0	WNT16_FZD1_LRP5	WNT16 - (FZD1+LRP5)	WNT	Secreted Signaling	KEGG: hsa04310; PMID: 23209147
fibroblasts	endothelial cells	WNT16	FZD4_LRP5	0.00350477	0	WNT16_FZD4_LRP5	WNT16 - (FZD4+LRP5)	WNT	Secreted Signaling	KEGG: hsa04310; PMID: 23209147
fibroblasts	epithelial cells	WNT16	FZD6_LRP5	0.00326041	0	WNT16_FZD6_LRP5	WNT16 - (FZD6+LRP5)	WNT	Secreted Signaling	KEGG: hsa04310; PMID: 23209147
fibroblasts	ciliated epithelial cells	WNT16	FZD6_LRP5	0.00271275	0	WNT16_FZD6_LRP5	WNT16 - (FZD6+LRP5)	WNT	Secreted Signaling	KEGG: hsa04310; PMID: 23209147
fibroblasts	endothelial cells	WNT16	FZD6_LRP5	0.00250543	0	WNT16_FZD6_LRP5	WNT16 - (FZD6+LRP5)	WNT	Secreted Signaling	KEGG: hsa04310; PMID: 23209147
fibroblasts	NK cells	WNT16	FZD6_LRP5	0.00276527	0	WNT16_FZD6_LRP5	WNT16 - (FZD6+LRP5)	WNT	Secreted Signaling	KEGG: hsa04310; PMID: 23209147
epithelial cells	fibroblasts	WNT9A	FZD1_LRP5	0.00942415	0	WNT9A_FZD1_LRP5	WNT9A - (FZD1+LRP5)	WNT	Secreted Signaling	KEGG: hsa04310; PMID: 23209147
ionocytes	fibroblasts	WNT9A	FZD1_LRP5	0.00143577	0	WNT9A_FZD1_LRP5	WNT9A - (FZD1+LRP5)	WNT	Secreted Signaling	KEGG: hsa04310; PMID: 23209147
luminal epithelial	fibroblasts	WNT9A	FZD1_LRP5	0.00122923	0	WNT9A_FZD1_LRP5	WNT9A - (FZD1+LRP5)	WNT	Secreted Signaling	KEGG: hsa04310; PMID: 23209147
ciliated epithelial cells	fibroblasts	WNT9A	FZD1_LRP5	0.00283754	0	WNT9A_FZD1_LRP5	WNT9A - (FZD1+LRP5)	WNT	Secreted Signaling	KEGG: hsa04310; PMID: 23209147
NK cells	fibroblasts	WNT9A	FZD1_LRP5	0.0030208	0	WNT9A_FZD1_LRP5	WNT9A - (FZD1+LRP5)	WNT	Secreted Signaling	KEGG: hsa04310; PMID: 23209147
epithelial cells	endothelial cells	WNT9A	FZD4_LRP5	0.0159056	0	WNT9A_FZD4_LRP5	WNT9A - (FZD4+LRP5)	WNT	Secreted Signaling	KEGG: hsa04310; PMID: 23209147
ionocytes	endothelial cells	WNT9A	FZD4_LRP5	0.00242859	0	WNT9A_FZD4_LRP5	WNT9A - (FZD4+LRP5)	WNT	Secreted Signaling	KEGG: hsa04310; PMID: 23209147
luminal epithelial	endothelial cells	WNT9A	FZD4_LRP5	0.00207935	0	WNT9A_FZD4_LRP5	WNT9A - (FZD4+LRP5)	WNT	Secreted Signaling	KEGG: hsa04310; PMID: 23209147
ciliated epithelial cells	endothelial cells	WNT9A	FZD4_LRP5	0.0047978	0	WNT9A_FZD4_LRP5	WNT9A - (FZD4+LRP5)	WNT	Secreted Signaling	KEGG: hsa04310; PMID: 23209147
NK cells	endothelial cells	WNT9A	FZD4_LRP5	0.0051074	0	WNT9A_FZD4_LRP5	WNT9A - (FZD4+LRP5)	WNT	Secreted Signaling	KEGG: hsa04310; PMID: 23209147
epithelial cells	epithelial cells	WNT9A	FZD6_LRP5	0.0148079	0	WNT9A_FZD6_LRP5	WNT9A - (FZD6+LRP5)	WNT	Secreted Signaling	KEGG: hsa04310; PMID: 23209147
ionocytes	epithelial cells	WNT9A	FZD6_LRP5	0.00225886	0	WNT9A_FZD6_LRP5	WNT9A - (FZD6+LRP5)	WNT	Secreted Signaling	KEGG: hsa04310; PMID: 23209147
luminal epithelial	epithelial cells	WNT9A	FZD6_LRP5	0.00193398	0	WNT9A_FZD6_LRP5	WNT9A - (FZD6+LRP5)	WNT	Secreted Signaling	KEGG: hsa04310; PMID: 23209147
ciliated epithelial cells	epithelial cells	WNT9A	FZD6_LRP5	0.00446322	0	WNT9A_FZD6_LRP5	WNT9A - (FZD6+LRP5)	WNT	Secreted Signaling	KEGG: hsa04310; PMID: 23209147
NK cells	epithelial cells	WNT9A	FZD6_LRP5	0.00475134	0	WNT9A_FZD6_LRP5	WNT9A - (FZD6+LRP5)	WNT	Secreted Signaling	KEGG: hsa04310; PMID: 23209147
epithelial cells	ciliated epithelial cells	WNT9A	FZD6_LRP5	0.0123418	0	WNT9A_FZD6_LRP5	WNT9A - (FZD6+LRP5)	WNT	Secreted Signaling	KEGG: hsa04310; PMID: 23209147
ionocytes	ciliated epithelial cells	WNT9A	FZD6_LRP5	0.00187868	0.04	WNT9A_FZD6_LRP5	WNT9A - (FZD6+LRP5)	WNT	Secreted Signaling	KEGG: hsa04310; PMID: 23209147
luminal epithelial	ciliated epithelial cells	WNT9A	FZD6_LRP5	0.00160839	0.04	WNT9A_FZD6_LRP5	WNT9A - (FZD6+LRP5)	WNT	Secreted Signaling	KEGG: hsa04310; PMID: 23209147
ciliated epithelial cells	ciliated epithelial cells	WNT9A	FZD6_LRP5	0.00371343	0.04	WNT9A_FZD6_LRP5	WNT9A - (FZD6+LRP5)	WNT	Secreted Signaling	KEGG: hsa04310; PMID: 23209147
NK cells	ciliated epithelial cells	WNT9A	FZD6_LRP5	0.00395334	0.04	WNT9A_FZD6_LRP5	WNT9A - (FZD6+LRP5)	WNT	Secreted Signaling	KEGG: hsa04310; PMID: 23209147
epithelial cells	endothelial cells	WNT9A	FZD6_LRP5	0.0114061	0	WNT9A_FZD6_LRP5	WNT9A - (FZD6+LRP5)	WNT	Secreted Signaling	KEGG: hsa04310; PMID: 23209147
epithelial cells	NK cells	WNT9A	FZD6_LRP5	0.0125787	0	WNT9A_FZD6_LRP5	WNT9A - (FZD6+LRP5)	WNT	Secreted Signaling	KEGG: hsa04310; PMID: 23209147
fibroblasts	endothelial cells	WNT16	FZD4_LRP6	0.00424327	0	WNT16_FZD4_LRP6	WNT16 - (FZD4+LRP6)	WNT	Secreted Signaling	KEGG: hsa04310; PMID: 23209147
fibroblasts	epithelial cells	WNT16	FZD6_LRP6	0.00357236	0	WNT16_FZD6_LRP6	WNT16 - (FZD6+LRP6)	WNT	Secreted Signaling	KEGG: hsa04310; PMID: 23209147
fibroblasts	ciliated epithelial cells	WNT16	FZD6_LRP6	0.00299815	0	WNT16_FZD6_LRP6	WNT16 - (FZD6+LRP6)	WNT	Secreted Signaling	KEGG: hsa04310; PMID: 23209147
fibroblasts	endothelial cells	WNT16	FZD6_LRP6	0.00303426	0	WNT16_FZD6_LRP6	WNT16 - (FZD6+LRP6)	WNT	Secreted Signaling	KEGG: hsa04310; PMID: 23209147
fibroblasts	NK cells	WNT16	FZD6_LRP6	0.00325773	0	WNT16_FZD6_LRP6	WNT16 - (FZD6+LRP6)	WNT	Secreted Signaling	KEGG: hsa04310; PMID: 23209147
epithelial cells	endothelial cells	WNT9A	FZD4_LRP6	0.0192125	0	WNT9A_FZD4_LRP6	WNT9A - (FZD4+LRP6)	WNT	Secreted Signaling	KEGG: hsa04310; PMID: 23209147
ionocytes	endothelial cells	WNT9A	FZD4_LRP6	0.0029419	0	WNT9A_FZD4_LRP6	WNT9A - (FZD4+LRP6)	WNT	Secreted Signaling	KEGG: hsa04310; PMID: 23209147
luminal epithelial	endothelial cells	WNT9A	FZD4_LRP6	0.00251903	0	WNT9A_FZD4_LRP6	WNT9A - (FZD4+LRP6)	WNT	Secreted Signaling	KEGG: hsa04310; PMID: 23209147
ciliated epithelial cells	endothelial cells	WNT9A	FZD4_LRP6	0.00580895	0	WNT9A_FZD4_LRP6	WNT9A - (FZD4+LRP6)	WNT	Secreted Signaling	KEGG: hsa04310; PMID: 23209147
NK cells	endothelial cells	WNT9A	FZD4_LRP6	0.0061834	0	WNT9A_FZD4_LRP6	WNT9A - (FZD4+LRP6)	WNT	Secreted Signaling	KEGG: hsa04310; PMID: 23209147
epithelial cells	epithelial cells	WNT9A	FZD6_LRP6	0.0162088	0	WNT9A_FZD6_LRP6	WNT9A - (FZD6+LRP6)	WNT	Secreted Signaling	KEGG: hsa04310; PMID: 23209147
ionocytes	epithelial cells	WNT9A	FZD6_LRP6	0.00247554	0	WNT9A_FZD6_LRP6	WNT9A - (FZD6+LRP6)	WNT	Secreted Signaling	KEGG: hsa04310; PMID: 23209147
luminal epithelial	epithelial cells	WNT9A	FZD6_LRP6	0.00211956	0	WNT9A_FZD6_LRP6	WNT9A - (FZD6+LRP6)	WNT	Secreted Signaling	KEGG: hsa04310; PMID: 23209147
ciliated epithelial cells	epithelial cells	WNT9A	FZD6_LRP6	0.00489033	0	WNT9A_FZD6_LRP6	WNT9A - (FZD6+LRP6)	WNT	Secreted Signaling	KEGG: hsa04310; PMID: 23209147
NK cells	epithelial cells	WNT9A	FZD6_LRP6	0.00520587	0	WNT9A_FZD6_LRP6	WNT9A - (FZD6+LRP6)	WNT	Secreted Signaling	KEGG: hsa04310; PMID: 23209147
epithelial cells	ciliated epithelial cells	WNT9A	FZD6_LRP6	0.0136281	0	WNT9A_FZD6_LRP6	WNT9A - (FZD6+LRP6)	WNT	Secreted Signaling	KEGG: hsa04310; PMID: 23209147
ionocytes	ciliated epithelial cells	WNT9A	FZD6_LRP6	0.00207677	0.04	WNT9A_FZD6_LRP6	WNT9A - (FZD6+LRP6)	WNT	Secreted Signaling	KEGG: hsa04310; PMID: 23209147
luminal epithelial	ciliated epithelial cells	WNT9A	FZD6_LRP6	0.00177803	0.04	WNT9A_FZD6_LRP6	WNT9A - (FZD6+LRP6)	WNT	Secreted Signaling	KEGG: hsa04310; PMID: 23209147
ciliated epithelial cells	ciliated epithelial cells	WNT9A	FZD6_LRP6	0.00410418	0.03	WNT9A_FZD6_LRP6	WNT9A - (FZD6+LRP6)	WNT	Secreted Signaling	KEGG: hsa04310; PMID: 23209147
NK cells	ciliated epithelial cells	WNT9A	FZD6_LRP6	0.00436922	0.03	WNT9A_FZD6_LRP6	WNT9A - (FZD6+LRP6)	WNT	Secreted Signaling	KEGG: hsa04310; PMID: 23209147
epithelial cells	endothelial cells	WNT9A	FZD6_LRP6	0.0137906	0	WNT9A_FZD6_LRP6	WNT9A - (FZD6+LRP6)	WNT	Secreted Signaling	KEGG: hsa04310; PMID: 23209147
epithelial cells	NK cells	WNT9A	FZD6_LRP6	0.0147959	0	WNT9A_FZD6_LRP6	WNT9A - (FZD6+LRP6)	WNT	Secreted Signaling	KEGG: hsa04310; PMID: 23209147
fibroblasts	fibroblasts	WNT5A	FZD1	0.0068821	0	WNT5A_FZD1	WNT5A - FZD1	ncWNT	Secreted Signaling	KEGG: hsa04310
fibroblasts	endothelial cells	WNT5A	FZD4	0.00743445	0	WNT5A_FZD4	WNT5A - FZD4	ncWNT	Secreted Signaling	KEGG: hsa04310
fibroblasts	epithelial cells	WNT5A	FZD6	0.00473765	0	WNT5A_FZD6	WNT5A - FZD6	ncWNT	Secreted Signaling	KEGG: hsa04310
fibroblasts	ciliated epithelial cells	WNT5A	FZD6	0.00348725	0	WNT5A_FZD6	WNT5A - FZD6	ncWNT	Secreted Signaling	KEGG: hsa04310
fibroblasts	endothelial cells	WNT5A	FZD6	0.0038023	0	WNT5A_FZD6	WNT5A - FZD6	ncWNT	Secreted Signaling	KEGG: hsa04310
fibroblasts	NK cells	WNT5A	FZD6	0.00379905	0	WNT5A_FZD6	WNT5A - FZD6	ncWNT	Secreted Signaling	KEGG: hsa04310
epithelial cells	epithelial cells	AREG	EGFR	0.0229277	0	AREG_EGFR	AREG - EGFR	EGF	Secreted Signaling	KEGG: hsa04012
ciliated epithelial cells	epithelial cells	AREG	EGFR	0.019951	0	AREG_EGFR	AREG - EGFR	EGF	Secreted Signaling	KEGG: hsa04012
NK cells	epithelial cells	AREG	EGFR	0.0228685	0	AREG_EGFR	AREG - EGFR	EGF	Secreted Signaling	KEGG: hsa04012
epithelial cells	luminal epithelial	AREG	EGFR	0.0138438	0	AREG_EGFR	AREG - EGFR	EGF	Secreted Signaling	KEGG: hsa04012
epithelial cells	ciliated epithelial cells	AREG	EGFR	0.0217128	0	AREG_EGFR	AREG - EGFR	EGF	Secreted Signaling	KEGG: hsa04012
ciliated epithelial cells	ciliated epithelial cells	AREG	EGFR	0.0188908	0	AREG_EGFR	AREG - EGFR	EGF	Secreted Signaling	KEGG: hsa04012
NK cells	ciliated epithelial cells	AREG	EGFR	0.0216566	0	AREG_EGFR	AREG - EGFR	EGF	Secreted Signaling	KEGG: hsa04012
epithelial cells	NK cells	AREG	EGFR	0.0168806	0	AREG_EGFR	AREG - EGFR	EGF	Secreted Signaling	KEGG: hsa04012
luminal epithelial	macrophages	MIF	CD74_CD44	0.0204066	0	MIF_CD74_CD44	MIF - (CD74+CD44)	MIF	Secreted Signaling	PMID: 29637711; PMID: 26175090
luminal epithelial	B cells	MIF	CD74_CD44	0.00606712	0	MIF_CD74_CD44	MIF - (CD74+CD44)	MIF	Secreted Signaling	PMID: 29637711; PMID: 26175090
luminal epithelial	T cells	MIF	CD74_CD44	0.0110974	0	MIF_CD74_CD44	MIF - (CD74+CD44)	MIF	Secreted Signaling	PMID: 29637711; PMID: 26175090
epithelial cells	fibroblasts	SPP1	CD44	0.00654932	0	SPP1_CD44	SPP1 - CD44	SPP1	Secreted Signaling	PMID: 21907263
NK cells	fibroblasts	SPP1	CD44	0.00723199	0	SPP1_CD44	SPP1 - CD44	SPP1	Secreted Signaling	PMID: 21907263
epithelial cells	macrophages	SPP1	CD44	0.0249331	0	SPP1_CD44	SPP1 - CD44	SPP1	Secreted Signaling	PMID: 21907263
NK cells	macrophages	SPP1	CD44	0.027479	0	SPP1_CD44	SPP1 - CD44	SPP1	Secreted Signaling	PMID: 21907263
epithelial cells	B cells	SPP1	CD44	0.00598954	0	SPP1_CD44	SPP1 - CD44	SPP1	Secreted Signaling	PMID: 21907263
NK cells	B cells	SPP1	CD44	0.00661425	0	SPP1_CD44	SPP1 - CD44	SPP1	Secreted Signaling	PMID: 21907263
epithelial cells	T cells	SPP1	CD44	0.0418922	0	SPP1_CD44	SPP1 - CD44	SPP1	Secreted Signaling	PMID: 21907263
NK cells	T cells	SPP1	CD44	0.046088	0	SPP1_CD44	SPP1 - CD44	SPP1	Secreted Signaling	PMID: 21907263
epithelial cells	epithelial cells	SPP1	ITGAV_ITGB1	0.00512688	0	SPP1_ITGAV_ITGB1	SPP1 - (ITGAV+ITGB1)	SPP1	Secreted Signaling	PMID: 21907263
NK cells	epithelial cells	SPP1	ITGAV_ITGB1	0.00566213	0	SPP1_ITGAV_ITGB1	SPP1 - (ITGAV+ITGB1)	SPP1	Secreted Signaling	PMID: 21907263
epithelial cells	luminal epithelial	SPP1	ITGAV_ITGB1	0.00466183	0	SPP1_ITGAV_ITGB1	SPP1 - (ITGAV+ITGB1)	SPP1	Secreted Signaling	PMID: 21907263
NK cells	luminal epithelial	SPP1	ITGAV_ITGB1	0.00514878	0.01	SPP1_ITGAV_ITGB1	SPP1 - (ITGAV+ITGB1)	SPP1	Secreted Signaling	PMID: 21907263
epithelial cells	ciliated epithelial cells	SPP1	ITGAV_ITGB1	0.00958447	0	SPP1_ITGAV_ITGB1	SPP1 - (ITGAV+ITGB1)	SPP1	Secreted Signaling	PMID: 21907263
NK cells	ciliated epithelial cells	SPP1	ITGAV_ITGB1	0.0105801	0	SPP1_ITGAV_ITGB1	SPP1 - (ITGAV+ITGB1)	SPP1	Secreted Signaling	PMID: 21907263
epithelial cells	fibroblasts	SPP1	ITGAV_ITGB1	0.0121517	0	SPP1_ITGAV_ITGB1	SPP1 - (ITGAV+ITGB1)	SPP1	Secreted Signaling	PMID: 21907263
NK cells	fibroblasts	SPP1	ITGAV_ITGB1	0.0134105	0	SPP1_ITGAV_ITGB1	SPP1 - (ITGAV+ITGB1)	SPP1	Secreted Signaling	PMID: 21907263
epithelial cells	endothelial cells	SPP1	ITGAV_ITGB1	0.00950655	0	SPP1_ITGAV_ITGB1	SPP1 - (ITGAV+ITGB1)	SPP1	Secreted Signaling	PMID: 21907263
NK cells	endothelial cells	SPP1	ITGAV_ITGB1	0.0104942	0	SPP1_ITGAV_ITGB1	SPP1 - (ITGAV+ITGB1)	SPP1	Secreted Signaling	PMID: 21907263
epithelial cells	macrophages	SPP1	ITGAV_ITGB1	0.0064947	0	SPP1_ITGAV_ITGB1	SPP1 - (ITGAV+ITGB1)	SPP1	Secreted Signaling	PMID: 21907263
NK cells	macrophages	SPP1	ITGAV_ITGB1	0.00717172	0	SPP1_ITGAV_ITGB1	SPP1 - (ITGAV+ITGB1)	SPP1	Secreted Signaling	PMID: 21907263
epithelial cells	T cells	SPP1	ITGAV_ITGB1	0.00715879	0	SPP1_ITGAV_ITGB1	SPP1 - (ITGAV+ITGB1)	SPP1	Secreted Signaling	PMID: 21907263
NK cells	T cells	SPP1	ITGAV_ITGB1	0.00790448	0	SPP1_ITGAV_ITGB1	SPP1 - (ITGAV+ITGB1)	SPP1	Secreted Signaling	PMID: 21907263
epithelial cells	NK cells	SPP1	ITGAV_ITGB1	0.00522806	0	SPP1_ITGAV_ITGB1	SPP1 - (ITGAV+ITGB1)	SPP1	Secreted Signaling	PMID: 21907263
NK cells	NK cells	SPP1	ITGAV_ITGB1	0.00577381	0	SPP1_ITGAV_ITGB1	SPP1 - (ITGAV+ITGB1)	SPP1	Secreted Signaling	PMID: 21907263
epithelial cells	endothelial cells	SPP1	ITGA9_ITGB1	0.00815712	0	SPP1_ITGA9_ITGB1	SPP1 - (ITGA9+ITGB1)	SPP1	Secreted Signaling	PMID: 21907263
NK cells	endothelial cells	SPP1	ITGA9_ITGB1	0.00900586	0	SPP1_ITGA9_ITGB1	SPP1 - (ITGA9+ITGB1)	SPP1	Secreted Signaling	PMID: 21907263
fibroblasts	endothelial cells	SEMA3C	NRP1_NRP2	0.0261307	0	SEMA3C_NRP1_NRP2	SEMA3C - (NRP1+NRP2)	SEMA3	Secreted Signaling	PMID: 27533782
fibroblasts	macrophages	SEMA3C	NRP1_NRP2	0.0201675	0	SEMA3C_NRP1_NRP2	SEMA3C - (NRP1+NRP2)	SEMA3	Secreted Signaling	PMID: 27533782
fibroblasts	endothelial cells	SEMA3C	PLXND1	0.0337883	0	SEMA3C_PLXND1	SEMA3C - PLXND1	SEMA3	Secreted Signaling	PMID: 27533782
fibroblasts	macrophages	SEMA3C	PLXND1	0.01864	0	SEMA3C_PLXND1	SEMA3C - PLXND1	SEMA3	Secreted Signaling	PMID: 27533782
fibroblasts	fibroblasts	RARRES2	GPR1	0.00527932	0	RARRES2_GPR1	RARRES2 - GPR1	CHEMERIN	Secreted Signaling	PMID: 24671882
endothelial cells	fibroblasts	RARRES2	GPR1	0.0077902	0	RARRES2_GPR1	RARRES2 - GPR1	CHEMERIN	Secreted Signaling	PMID: 24671882
NK cells	epithelial cells	SLITRK6	PTPRS	0.00412296	0	SLITRK6_PTPRS	SLITRK6 - PTPRS	SLITRK	Secreted Signaling	PMID: 30648269;PMID: 30822649
NK cells	ionocytes	SLITRK6	PTPRS	0.00322394	0	SLITRK6_PTPRS	SLITRK6 - PTPRS	SLITRK	Secreted Signaling	PMID: 30648269;PMID: 30822649
NK cells	luminal epithelial	SLITRK6	PTPRS	0.00399711	0	SLITRK6_PTPRS	SLITRK6 - PTPRS	SLITRK	Secreted Signaling	PMID: 30648269;PMID: 30822649
NK cells	fibroblasts	SLITRK6	PTPRS	0.00516919	0	SLITRK6_PTPRS	SLITRK6 - PTPRS	SLITRK	Secreted Signaling	PMID: 30648269;PMID: 30822649
NK cells	NK cells	SLITRK6	PTPRS	0.00469883	0	SLITRK6_PTPRS	SLITRK6 - PTPRS	SLITRK	Secreted Signaling	PMID: 30648269;PMID: 30822649
fibroblasts	epithelial cells	PPIA	BSG	0.0267379	0	PPIA_BSG	PPIA - BSG	CypA	Secreted Signaling	PMID: 36012604
NK cells	epithelial cells	PPIA	BSG	0.0258082	0.01	PPIA_BSG	PPIA - BSG	CypA	Secreted Signaling	PMID: 36012604
epithelial cells	ionocytes	PPIA	BSG	0.0291695	0	PPIA_BSG	PPIA - BSG	CypA	Secreted Signaling	PMID: 36012604
ionocytes	ionocytes	PPIA	BSG	0.0302328	0	PPIA_BSG	PPIA - BSG	CypA	Secreted Signaling	PMID: 36012604
luminal epithelial	ionocytes	PPIA	BSG	0.030525	0	PPIA_BSG	PPIA - BSG	CypA	Secreted Signaling	PMID: 36012604
ciliated epithelial cells	ionocytes	PPIA	BSG	0.0282157	0	PPIA_BSG	PPIA - BSG	CypA	Secreted Signaling	PMID: 36012604
fibroblasts	ionocytes	PPIA	BSG	0.0347721	0	PPIA_BSG	PPIA - BSG	CypA	Secreted Signaling	PMID: 36012604
macrophages	ionocytes	PPIA	BSG	0.027179	0	PPIA_BSG	PPIA - BSG	CypA	Secreted Signaling	PMID: 36012604
NK cells	ionocytes	PPIA	BSG	0.0335727	0	PPIA_BSG	PPIA - BSG	CypA	Secreted Signaling	PMID: 36012604
epithelial cells	ciliated epithelial cells	PPIA	BSG	0.0531528	0	PPIA_BSG	PPIA - BSG	CypA	Secreted Signaling	PMID: 36012604
ionocytes	ciliated epithelial cells	PPIA	BSG	0.0550408	0	PPIA_BSG	PPIA - BSG	CypA	Secreted Signaling	PMID: 36012604
luminal epithelial	ciliated epithelial cells	PPIA	BSG	0.055559	0	PPIA_BSG	PPIA - BSG	CypA	Secreted Signaling	PMID: 36012604
ciliated epithelial cells	ciliated epithelial cells	PPIA	BSG	0.0514564	0	PPIA_BSG	PPIA - BSG	CypA	Secreted Signaling	PMID: 36012604
fibroblasts	ciliated epithelial cells	PPIA	BSG	0.0630626	0	PPIA_BSG	PPIA - BSG	CypA	Secreted Signaling	PMID: 36012604
endothelial cells	ciliated epithelial cells	PPIA	BSG	0.045494	0	PPIA_BSG	PPIA - BSG	CypA	Secreted Signaling	PMID: 36012604
macrophages	ciliated epithelial cells	PPIA	BSG	0.0496094	0	PPIA_BSG	PPIA - BSG	CypA	Secreted Signaling	PMID: 36012604
B cells	ciliated epithelial cells	PPIA	BSG	0.040476	0	PPIA_BSG	PPIA - BSG	CypA	Secreted Signaling	PMID: 36012604
NK cells	ciliated epithelial cells	PPIA	BSG	0.060949	0	PPIA_BSG	PPIA - BSG	CypA	Secreted Signaling	PMID: 36012604
fibroblasts	fibroblasts	PPIA	BSG	0.0264832	0	PPIA_BSG	PPIA - BSG	CypA	Secreted Signaling	PMID: 36012604
NK cells	fibroblasts	PPIA	BSG	0.0255621	0.02	PPIA_BSG	PPIA - BSG	CypA	Secreted Signaling	PMID: 36012604
epithelial cells	endothelial cells	PPIA	BSG	0.0756891	0	PPIA_BSG	PPIA - BSG	CypA	Secreted Signaling	PMID: 36012604
ionocytes	endothelial cells	PPIA	BSG	0.0783115	0	PPIA_BSG	PPIA - BSG	CypA	Secreted Signaling	PMID: 36012604
luminal epithelial	endothelial cells	PPIA	BSG	0.0790305	0	PPIA_BSG	PPIA - BSG	CypA	Secreted Signaling	PMID: 36012604
ciliated epithelial cells	endothelial cells	PPIA	BSG	0.0733293	0	PPIA_BSG	PPIA - BSG	CypA	Secreted Signaling	PMID: 36012604
fibroblasts	endothelial cells	PPIA	BSG	0.0894039	0	PPIA_BSG	PPIA - BSG	CypA	Secreted Signaling	PMID: 36012604
endothelial cells	endothelial cells	PPIA	BSG	0.065006	0	PPIA_BSG	PPIA - BSG	CypA	Secreted Signaling	PMID: 36012604
macrophages	endothelial cells	PPIA	BSG	0.0707557	0	PPIA_BSG	PPIA - BSG	CypA	Secreted Signaling	PMID: 36012604
B cells	endothelial cells	PPIA	BSG	0.0579665	0	PPIA_BSG	PPIA - BSG	CypA	Secreted Signaling	PMID: 36012604
T cells	endothelial cells	PPIA	BSG	0.0317444	0	PPIA_BSG	PPIA - BSG	CypA	Secreted Signaling	PMID: 36012604
NK cells	endothelial cells	PPIA	BSG	0.086489	0	PPIA_BSG	PPIA - BSG	CypA	Secreted Signaling	PMID: 36012604
epithelial cells	NK cells	PPIA	BSG	0.0455752	0	PPIA_BSG	PPIA - BSG	CypA	Secreted Signaling	PMID: 36012604
ionocytes	NK cells	PPIA	BSG	0.0472075	0	PPIA_BSG	PPIA - BSG	CypA	Secreted Signaling	PMID: 36012604
luminal epithelial	NK cells	PPIA	BSG	0.0476557	0	PPIA_BSG	PPIA - BSG	CypA	Secreted Signaling	PMID: 36012604
ciliated epithelial cells	NK cells	PPIA	BSG	0.0441094	0	PPIA_BSG	PPIA - BSG	CypA	Secreted Signaling	PMID: 36012604
fibroblasts	NK cells	PPIA	BSG	0.0541531	0	PPIA_BSG	PPIA - BSG	CypA	Secreted Signaling	PMID: 36012604
endothelial cells	NK cells	PPIA	BSG	0.0389633	0	PPIA_BSG	PPIA - BSG	CypA	Secreted Signaling	PMID: 36012604
macrophages	NK cells	PPIA	BSG	0.0425143	0	PPIA_BSG	PPIA - BSG	CypA	Secreted Signaling	PMID: 36012604
B cells	NK cells	PPIA	BSG	0.0346395	0	PPIA_BSG	PPIA - BSG	CypA	Secreted Signaling	PMID: 36012604
NK cells	NK cells	PPIA	BSG	0.0523214	0	PPIA_BSG	PPIA - BSG	CypA	Secreted Signaling	PMID: 36012604
epithelial cells	luminal epithelial	SLIT2	ROBO2	0.0070885	0	SLIT2_ROBO2	SLIT2 - ROBO2	SLIT	Secreted Signaling	PMID:10102268
luminal epithelial	luminal epithelial	SLIT2	ROBO2	0.00417841	0	SLIT2_ROBO2	SLIT2 - ROBO2	SLIT	Secreted Signaling	PMID:10102268
ciliated epithelial cells	luminal epithelial	SLIT2	ROBO2	0.0132826	0	SLIT2_ROBO2	SLIT2 - ROBO2	SLIT	Secreted Signaling	PMID:10102268
fibroblasts	luminal epithelial	SLIT2	ROBO2	0.00586641	0	SLIT2_ROBO2	SLIT2 - ROBO2	SLIT	Secreted Signaling	PMID:10102268
endothelial cells	luminal epithelial	SLIT2	ROBO2	0.00874879	0	SLIT2_ROBO2	SLIT2 - ROBO2	SLIT	Secreted Signaling	PMID:10102268
NK cells	luminal epithelial	SLIT2	ROBO2	0.014797	0	SLIT2_ROBO2	SLIT2 - ROBO2	SLIT	Secreted Signaling	PMID:10102268
ciliated epithelial cells	epithelial cells	LAMA2	ITGA6_ITGB1	0.00244482	0	LAMA2_ITGA6_ITGB1	LAMA2 - (ITGA6+ITGB1)	LAMININ	ECM-Receptor	KEGG: hsa04512
fibroblasts	epithelial cells	LAMA2	ITGA6_ITGB1	0.0237982	0	LAMA2_ITGA6_ITGB1	LAMA2 - (ITGA6+ITGB1)	LAMININ	ECM-Receptor	KEGG: hsa04512
ciliated epithelial cells	luminal epithelial	LAMA2	ITGA6_ITGB1	0.00168438	0	LAMA2_ITGA6_ITGB1	LAMA2 - (ITGA6+ITGB1)	LAMININ	ECM-Receptor	KEGG: hsa04512
fibroblasts	luminal epithelial	LAMA2	ITGA6_ITGB1	0.0165059	0	LAMA2_ITGA6_ITGB1	LAMA2 - (ITGA6+ITGB1)	LAMININ	ECM-Receptor	KEGG: hsa04512
ciliated epithelial cells	ciliated epithelial cells	LAMA2	ITGA6_ITGB1	0.00507179	0	LAMA2_ITGA6_ITGB1	LAMA2 - (ITGA6+ITGB1)	LAMININ	ECM-Receptor	KEGG: hsa04512
fibroblasts	ciliated epithelial cells	LAMA2	ITGA6_ITGB1	0.0482596	0	LAMA2_ITGA6_ITGB1	LAMA2 - (ITGA6+ITGB1)	LAMININ	ECM-Receptor	KEGG: hsa04512
ciliated epithelial cells	NK cells	LAMA2	ITGA6_ITGB1	0.00214501	0	LAMA2_ITGA6_ITGB1	LAMA2 - (ITGA6+ITGB1)	LAMININ	ECM-Receptor	KEGG: hsa04512
fibroblasts	NK cells	LAMA2	ITGA6_ITGB1	0.0209348	0	LAMA2_ITGA6_ITGB1	LAMA2 - (ITGA6+ITGB1)	LAMININ	ECM-Receptor	KEGG: hsa04512
endothelial cells	epithelial cells	LAMA3	ITGA6_ITGB1	0.00246278	0	LAMA3_ITGA6_ITGB1	LAMA3 - (ITGA6+ITGB1)	LAMININ	ECM-Receptor	KEGG: hsa04512
endothelial cells	luminal epithelial	LAMA3	ITGA6_ITGB1	0.00169677	0	LAMA3_ITGA6_ITGB1	LAMA3 - (ITGA6+ITGB1)	LAMININ	ECM-Receptor	KEGG: hsa04512
endothelial cells	ciliated epithelial cells	LAMA3	ITGA6_ITGB1	0.00510896	0	LAMA3_ITGA6_ITGB1	LAMA3 - (ITGA6+ITGB1)	LAMININ	ECM-Receptor	KEGG: hsa04512
endothelial cells	NK cells	LAMA3	ITGA6_ITGB1	0.00216078	0	LAMA3_ITGA6_ITGB1	LAMA3 - (ITGA6+ITGB1)	LAMININ	ECM-Receptor	KEGG: hsa04512
endothelial cells	epithelial cells	LAMA4	ITGA6_ITGB1	0.0114763	0	LAMA4_ITGA6_ITGB1	LAMA4 - (ITGA6+ITGB1)	LAMININ	ECM-Receptor	KEGG: hsa04512
endothelial cells	luminal epithelial	LAMA4	ITGA6_ITGB1	0.00792905	0	LAMA4_ITGA6_ITGB1	LAMA4 - (ITGA6+ITGB1)	LAMININ	ECM-Receptor	KEGG: hsa04512
endothelial cells	ciliated epithelial cells	LAMA4	ITGA6_ITGB1	0.0235784	0	LAMA4_ITGA6_ITGB1	LAMA4 - (ITGA6+ITGB1)	LAMININ	ECM-Receptor	KEGG: hsa04512
endothelial cells	NK cells	LAMA4	ITGA6_ITGB1	0.0100802	0	LAMA4_ITGA6_ITGB1	LAMA4 - (ITGA6+ITGB1)	LAMININ	ECM-Receptor	KEGG: hsa04512
epithelial cells	epithelial cells	LAMB1	ITGA6_ITGB1	0.0135794	0	LAMB1_ITGA6_ITGB1	LAMB1 - (ITGA6+ITGB1)	LAMININ	ECM-Receptor	KEGG: hsa04512
fibroblasts	epithelial cells	LAMB1	ITGA6_ITGB1	0.00652423	0	LAMB1_ITGA6_ITGB1	LAMB1 - (ITGA6+ITGB1)	LAMININ	ECM-Receptor	KEGG: hsa04512
epithelial cells	luminal epithelial	LAMB1	ITGA6_ITGB1	0.00938823	0	LAMB1_ITGA6_ITGB1	LAMB1 - (ITGA6+ITGB1)	LAMININ	ECM-Receptor	KEGG: hsa04512
epithelial cells	ciliated epithelial cells	LAMB1	ITGA6_ITGB1	0.0278367	0	LAMB1_ITGA6_ITGB1	LAMB1 - (ITGA6+ITGB1)	LAMININ	ECM-Receptor	KEGG: hsa04512
luminal epithelial	ciliated epithelial cells	LAMB1	ITGA6_ITGB1	0.00923628	0	LAMB1_ITGA6_ITGB1	LAMB1 - (ITGA6+ITGB1)	LAMININ	ECM-Receptor	KEGG: hsa04512
fibroblasts	ciliated epithelial cells	LAMB1	ITGA6_ITGB1	0.0134754	0	LAMB1_ITGA6_ITGB1	LAMB1 - (ITGA6+ITGB1)	LAMININ	ECM-Receptor	KEGG: hsa04512
endothelial cells	ciliated epithelial cells	LAMB1	ITGA6_ITGB1	0.00823556	0.02	LAMB1_ITGA6_ITGB1	LAMB1 - (ITGA6+ITGB1)	LAMININ	ECM-Receptor	KEGG: hsa04512
epithelial cells	NK cells	LAMB1	ITGA6_ITGB1	0.0119305	0	LAMB1_ITGA6_ITGB1	LAMB1 - (ITGA6+ITGB1)	LAMININ	ECM-Receptor	KEGG: hsa04512
fibroblasts	epithelial cells	LAMC1	ITGA6_ITGB1	0.00488108	0	LAMC1_ITGA6_ITGB1	LAMC1 - (ITGA6+ITGB1)	LAMININ	ECM-Receptor	KEGG: hsa04512
fibroblasts	luminal epithelial	LAMC1	ITGA6_ITGB1	0.00336542	0	LAMC1_ITGA6_ITGB1	LAMC1 - (ITGA6+ITGB1)	LAMININ	ECM-Receptor	KEGG: hsa04512
fibroblasts	ciliated epithelial cells	LAMC1	ITGA6_ITGB1	0.0100993	0	LAMC1_ITGA6_ITGB1	LAMC1 - (ITGA6+ITGB1)	LAMININ	ECM-Receptor	KEGG: hsa04512
fibroblasts	NK cells	LAMC1	ITGA6_ITGB1	0.0042838	0	LAMC1_ITGA6_ITGB1	LAMC1 - (ITGA6+ITGB1)	LAMININ	ECM-Receptor	KEGG: hsa04512
fibroblasts	endothelial cells	COL1A1	ITGA9_ITGB1	0.0592747	0	COL1A1_ITGA9_ITGB1	COL1A1 - (ITGA9+ITGB1)	COLLAGEN	ECM-Receptor	KEGG: hsa04512
fibroblasts	endothelial cells	COL1A2	ITGA9_ITGB1	0.0650403	0	COL1A2_ITGA9_ITGB1	COL1A2 - (ITGA9+ITGB1)	COLLAGEN	ECM-Receptor	KEGG: hsa04512
fibroblasts	endothelial cells	COL4A1	ITGA9_ITGB1	0.0326329	0	COL4A1_ITGA9_ITGB1	COL4A1 - (ITGA9+ITGB1)	COLLAGEN	ECM-Receptor	KEGG: hsa04512
endothelial cells	endothelial cells	COL4A1	ITGA9_ITGB1	0.0349952	0	COL4A1_ITGA9_ITGB1	COL4A1 - (ITGA9+ITGB1)	COLLAGEN	ECM-Receptor	KEGG: hsa04512
fibroblasts	endothelial cells	COL4A2	ITGA9_ITGB1	0.00938835	0	COL4A2_ITGA9_ITGB1	COL4A2 - (ITGA9+ITGB1)	COLLAGEN	ECM-Receptor	KEGG: hsa04512
endothelial cells	endothelial cells	COL4A2	ITGA9_ITGB1	0.0115678	0	COL4A2_ITGA9_ITGB1	COL4A2 - (ITGA9+ITGB1)	COLLAGEN	ECM-Receptor	KEGG: hsa04512
fibroblasts	endothelial cells	COL4A5	ITGA9_ITGB1	0.00537235	0	COL4A5_ITGA9_ITGB1	COL4A5 - (ITGA9+ITGB1)	COLLAGEN	ECM-Receptor	KEGG: hsa04512
fibroblasts	endothelial cells	COL6A1	ITGA9_ITGB1	0.0445452	0	COL6A1_ITGA9_ITGB1	COL6A1 - (ITGA9+ITGB1)	COLLAGEN	ECM-Receptor	KEGG: hsa04512
fibroblasts	endothelial cells	COL6A2	ITGA9_ITGB1	0.0396395	0	COL6A2_ITGA9_ITGB1	COL6A2 - (ITGA9+ITGB1)	COLLAGEN	ECM-Receptor	KEGG: hsa04512
fibroblasts	endothelial cells	COL6A3	ITGA9_ITGB1	0.00988178	0	COL6A3_ITGA9_ITGB1	COL6A3 - (ITGA9+ITGB1)	COLLAGEN	ECM-Receptor	KEGG: hsa04512
ciliated epithelial cells	endothelial cells	LAMA2	ITGA9_ITGB1	0.00453675	0	LAMA2_ITGA9_ITGB1	LAMA2 - (ITGA9+ITGB1)	LAMININ	ECM-Receptor	KEGG: hsa04512
fibroblasts	endothelial cells	LAMA2	ITGA9_ITGB1	0.043367	0	LAMA2_ITGA9_ITGB1	LAMA2 - (ITGA9+ITGB1)	LAMININ	ECM-Receptor	KEGG: hsa04512
endothelial cells	endothelial cells	LAMA3	ITGA9_ITGB1	0.00457001	0	LAMA3_ITGA9_ITGB1	LAMA3 - (ITGA9+ITGB1)	LAMININ	ECM-Receptor	KEGG: hsa04512
endothelial cells	endothelial cells	LAMA4	ITGA9_ITGB1	0.0211324	0	LAMA4_ITGA9_ITGB1	LAMA4 - (ITGA9+ITGB1)	LAMININ	ECM-Receptor	KEGG: hsa04512
epithelial cells	endothelial cells	LAMB1	ITGA9_ITGB1	0.0249603	0	LAMB1_ITGA9_ITGB1	LAMB1 - (ITGA9+ITGB1)	LAMININ	ECM-Receptor	KEGG: hsa04512
luminal epithelial	endothelial cells	LAMB1	ITGA9_ITGB1	0.00826555	0	LAMB1_ITGA9_ITGB1	LAMB1 - (ITGA9+ITGB1)	LAMININ	ECM-Receptor	KEGG: hsa04512
ciliated epithelial cells	endothelial cells	LAMB1	ITGA9_ITGB1	0.00479406	0	LAMB1_ITGA9_ITGB1	LAMB1 - (ITGA9+ITGB1)	LAMININ	ECM-Receptor	KEGG: hsa04512
fibroblasts	endothelial cells	LAMB1	ITGA9_ITGB1	0.0120645	0	LAMB1_ITGA9_ITGB1	LAMB1 - (ITGA9+ITGB1)	LAMININ	ECM-Receptor	KEGG: hsa04512
endothelial cells	endothelial cells	LAMB1	ITGA9_ITGB1	0.00736922	0	LAMB1_ITGA9_ITGB1	LAMB1 - (ITGA9+ITGB1)	LAMININ	ECM-Receptor	KEGG: hsa04512
NK cells	endothelial cells	LAMB1	ITGA9_ITGB1	0.00762175	0	LAMB1_ITGA9_ITGB1	LAMB1 - (ITGA9+ITGB1)	LAMININ	ECM-Receptor	KEGG: hsa04512
fibroblasts	endothelial cells	LAMC1	ITGA9_ITGB1	0.00903873	0	LAMC1_ITGA9_ITGB1	LAMC1 - (ITGA9+ITGB1)	LAMININ	ECM-Receptor	KEGG: hsa04512
epithelial cells	epithelial cells	FN1	ITGAV_ITGB1	0.0273939	0	FN1_ITGAV_ITGB1	FN1 - (ITGAV+ITGB1)	FN1	ECM-Receptor	KEGG: hsa04512
fibroblasts	epithelial cells	FN1	ITGAV_ITGB1	0.0353281	0	FN1_ITGAV_ITGB1	FN1 - (ITGAV+ITGB1)	FN1	ECM-Receptor	KEGG: hsa04512
epithelial cells	luminal epithelial	FN1	ITGAV_ITGB1	0.0249597	0	FN1_ITGAV_ITGB1	FN1 - (ITGAV+ITGB1)	FN1	ECM-Receptor	KEGG: hsa04512
fibroblasts	luminal epithelial	FN1	ITGAV_ITGB1	0.0322122	0	FN1_ITGAV_ITGB1	FN1 - (ITGAV+ITGB1)	FN1	ECM-Receptor	KEGG: hsa04512
epithelial cells	ciliated epithelial cells	FN1	ITGAV_ITGB1	0.050234	0	FN1_ITGAV_ITGB1	FN1 - (ITGAV+ITGB1)	FN1	ECM-Receptor	KEGG: hsa04512
fibroblasts	ciliated epithelial cells	FN1	ITGAV_ITGB1	0.0643459	0	FN1_ITGAV_ITGB1	FN1 - (ITGAV+ITGB1)	FN1	ECM-Receptor	KEGG: hsa04512
epithelial cells	fibroblasts	FN1	ITGAV_ITGB1	0.062997	0	FN1_ITGAV_ITGB1	FN1 - (ITGAV+ITGB1)	FN1	ECM-Receptor	KEGG: hsa04512
ciliated epithelial cells	fibroblasts	FN1	ITGAV_ITGB1	0.028465	0	FN1_ITGAV_ITGB1	FN1 - (ITGAV+ITGB1)	FN1	ECM-Receptor	KEGG: hsa04512
fibroblasts	fibroblasts	FN1	ITGAV_ITGB1	0.0803908	0	FN1_ITGAV_ITGB1	FN1 - (ITGAV+ITGB1)	FN1	ECM-Receptor	KEGG: hsa04512
NK cells	fibroblasts	FN1	ITGAV_ITGB1	0.0313533	0	FN1_ITGAV_ITGB1	FN1 - (ITGAV+ITGB1)	FN1	ECM-Receptor	KEGG: hsa04512
epithelial cells	endothelial cells	FN1	ITGAV_ITGB1	0.0498423	0	FN1_ITGAV_ITGB1	FN1 - (ITGAV+ITGB1)	FN1	ECM-Receptor	KEGG: hsa04512
fibroblasts	endothelial cells	FN1	ITGAV_ITGB1	0.0638515	0	FN1_ITGAV_ITGB1	FN1 - (ITGAV+ITGB1)	FN1	ECM-Receptor	KEGG: hsa04512
epithelial cells	macrophages	FN1	ITGAV_ITGB1	0.0344964	0	FN1_ITGAV_ITGB1	FN1 - (ITGAV+ITGB1)	FN1	ECM-Receptor	KEGG: hsa04512
fibroblasts	macrophages	FN1	ITGAV_ITGB1	0.0443939	0	FN1_ITGAV_ITGB1	FN1 - (ITGAV+ITGB1)	FN1	ECM-Receptor	KEGG: hsa04512
epithelial cells	T cells	FN1	ITGAV_ITGB1	0.0379144	0	FN1_ITGAV_ITGB1	FN1 - (ITGAV+ITGB1)	FN1	ECM-Receptor	KEGG: hsa04512
fibroblasts	T cells	FN1	ITGAV_ITGB1	0.048743	0	FN1_ITGAV_ITGB1	FN1 - (ITGAV+ITGB1)	FN1	ECM-Receptor	KEGG: hsa04512
epithelial cells	NK cells	FN1	ITGAV_ITGB1	0.0279221	0	FN1_ITGAV_ITGB1	FN1 - (ITGAV+ITGB1)	FN1	ECM-Receptor	KEGG: hsa04512
fibroblasts	NK cells	FN1	ITGAV_ITGB1	0.0360037	0	FN1_ITGAV_ITGB1	FN1 - (ITGAV+ITGB1)	FN1	ECM-Receptor	KEGG: hsa04512
epithelial cells	ciliated epithelial cells	FN1	ITGAV_ITGB8	0.026503	0	FN1_ITGAV_ITGB8	FN1 - (ITGAV+ITGB8)	FN1	ECM-Receptor	KEGG: hsa04512
ionocytes	ciliated epithelial cells	FN1	ITGAV_ITGB8	0.00485803	0	FN1_ITGAV_ITGB8	FN1 - (ITGAV+ITGB8)	FN1	ECM-Receptor	KEGG: hsa04512
luminal epithelial	ciliated epithelial cells	FN1	ITGAV_ITGB8	0.00692006	0	FN1_ITGAV_ITGB8	FN1 - (ITGAV+ITGB8)	FN1	ECM-Receptor	KEGG: hsa04512
ciliated epithelial cells	ciliated epithelial cells	FN1	ITGAV_ITGB8	0.011725	0	FN1_ITGAV_ITGB8	FN1 - (ITGAV+ITGB8)	FN1	ECM-Receptor	KEGG: hsa04512
fibroblasts	ciliated epithelial cells	FN1	ITGAV_ITGB8	0.0341883	0	FN1_ITGAV_ITGB8	FN1 - (ITGAV+ITGB8)	FN1	ECM-Receptor	KEGG: hsa04512
endothelial cells	ciliated epithelial cells	FN1	ITGAV_ITGB8	0.00488226	0	FN1_ITGAV_ITGB8	FN1 - (ITGAV+ITGB8)	FN1	ECM-Receptor	KEGG: hsa04512
macrophages	ciliated epithelial cells	FN1	ITGAV_ITGB8	0.00892509	0	FN1_ITGAV_ITGB8	FN1 - (ITGAV+ITGB8)	FN1	ECM-Receptor	KEGG: hsa04512
B cells	ciliated epithelial cells	FN1	ITGAV_ITGB8	0.00623366	0	FN1_ITGAV_ITGB8	FN1 - (ITGAV+ITGB8)	FN1	ECM-Receptor	KEGG: hsa04512
erythrocytes	ciliated epithelial cells	FN1	ITGAV_ITGB8	0.008422	0	FN1_ITGAV_ITGB8	FN1 - (ITGAV+ITGB8)	FN1	ECM-Receptor	KEGG: hsa04512
T cells	ciliated epithelial cells	FN1	ITGAV_ITGB8	0.00788578	0	FN1_ITGAV_ITGB8	FN1 - (ITGAV+ITGB8)	FN1	ECM-Receptor	KEGG: hsa04512
NK cells	ciliated epithelial cells	FN1	ITGAV_ITGB8	0.0129373	0	FN1_ITGAV_ITGB8	FN1 - (ITGAV+ITGB8)	FN1	ECM-Receptor	KEGG: hsa04512
epithelial cells	NK cells	FN1	ITGAV_ITGB8	0.0280041	0	FN1_ITGAV_ITGB8	FN1 - (ITGAV+ITGB8)	FN1	ECM-Receptor	KEGG: hsa04512
fibroblasts	NK cells	FN1	ITGAV_ITGB8	0.0361085	0	FN1_ITGAV_ITGB8	FN1 - (ITGAV+ITGB8)	FN1	ECM-Receptor	KEGG: hsa04512
ciliated epithelial cells	ciliated epithelial cells	LAMA2	ITGAV_ITGB8	0.0027527	0	LAMA2_ITGAV_ITGB8	LAMA2 - (ITGAV+ITGB8)	LAMININ	ECM-Receptor	KEGG: hsa04512
fibroblasts	ciliated epithelial cells	LAMA2	ITGAV_ITGB8	0.0267231	0	LAMA2_ITGAV_ITGB8	LAMA2 - (ITGAV+ITGB8)	LAMININ	ECM-Receptor	KEGG: hsa04512
ciliated epithelial cells	NK cells	LAMA2	ITGAV_ITGB8	0.00291263	0	LAMA2_ITGAV_ITGB8	LAMA2 - (ITGAV+ITGB8)	LAMININ	ECM-Receptor	KEGG: hsa04512
fibroblasts	NK cells	LAMA2	ITGAV_ITGB8	0.0282363	0	LAMA2_ITGAV_ITGB8	LAMA2 - (ITGAV+ITGB8)	LAMININ	ECM-Receptor	KEGG: hsa04512
endothelial cells	ciliated epithelial cells	LAMA3	ITGAV_ITGB8	0.00277292	0	LAMA3_ITGAV_ITGB8	LAMA3 - (ITGAV+ITGB8)	LAMININ	ECM-Receptor	KEGG: hsa04512
endothelial cells	NK cells	LAMA3	ITGAV_ITGB8	0.00293402	0	LAMA3_ITGAV_ITGB8	LAMA3 - (ITGAV+ITGB8)	LAMININ	ECM-Receptor	KEGG: hsa04512
endothelial cells	ciliated epithelial cells	LAMA4	ITGAV_ITGB8	0.0129068	0	LAMA4_ITGAV_ITGB8	LAMA4 - (ITGAV+ITGB8)	LAMININ	ECM-Receptor	KEGG: hsa04512
endothelial cells	NK cells	LAMA4	ITGAV_ITGB8	0.0136487	0	LAMA4_ITGAV_ITGB8	LAMA4 - (ITGAV+ITGB8)	LAMININ	ECM-Receptor	KEGG: hsa04512
epithelial cells	ciliated epithelial cells	LAMB1	ITGAV_ITGB8	0.015268	0	LAMB1_ITGAV_ITGB8	LAMB1 - (ITGAV+ITGB8)	LAMININ	ECM-Receptor	KEGG: hsa04512
luminal epithelial	ciliated epithelial cells	LAMB1	ITGAV_ITGB8	0.00502256	0	LAMB1_ITGAV_ITGB8	LAMB1 - (ITGAV+ITGB8)	LAMININ	ECM-Receptor	KEGG: hsa04512
ciliated epithelial cells	ciliated epithelial cells	LAMB1	ITGAV_ITGB8	0.00290912	0	LAMB1_ITGAV_ITGB8	LAMB1 - (ITGAV+ITGB8)	LAMININ	ECM-Receptor	KEGG: hsa04512
fibroblasts	ciliated epithelial cells	LAMB1	ITGAV_ITGB8	0.00734205	0	LAMB1_ITGAV_ITGB8	LAMB1 - (ITGAV+ITGB8)	LAMININ	ECM-Receptor	KEGG: hsa04512
endothelial cells	ciliated epithelial cells	LAMB1	ITGAV_ITGB8	0.00447632	0	LAMB1_ITGAV_ITGB8	LAMB1 - (ITGAV+ITGB8)	LAMININ	ECM-Receptor	KEGG: hsa04512
NK cells	ciliated epithelial cells	LAMB1	ITGAV_ITGB8	0.00463018	0	LAMB1_ITGAV_ITGB8	LAMB1 - (ITGAV+ITGB8)	LAMININ	ECM-Receptor	KEGG: hsa04512
epithelial cells	NK cells	LAMB1	ITGAV_ITGB8	0.0161433	0	LAMB1_ITGAV_ITGB8	LAMB1 - (ITGAV+ITGB8)	LAMININ	ECM-Receptor	KEGG: hsa04512
fibroblasts	NK cells	LAMB1	ITGAV_ITGB8	0.00776655	0	LAMB1_ITGAV_ITGB8	LAMB1 - (ITGAV+ITGB8)	LAMININ	ECM-Receptor	KEGG: hsa04512
fibroblasts	ciliated epithelial cells	LAMC1	ITGAV_ITGB8	0.00549407	0	LAMC1_ITGAV_ITGB8	LAMC1 - (ITGAV+ITGB8)	LAMININ	ECM-Receptor	KEGG: hsa04512
fibroblasts	NK cells	LAMC1	ITGAV_ITGB8	0.00581235	0	LAMC1_ITGAV_ITGB8	LAMC1 - (ITGAV+ITGB8)	LAMININ	ECM-Receptor	KEGG: hsa04512
fibroblasts	ciliated epithelial cells	COL1A1	ITGAV_ITGB8	0.0367601	0	COL1A1_ITGAV_ITGB8	COL1A1 - (ITGAV+ITGB8)	COLLAGEN	ECM-Receptor	KEGG: hsa04512
fibroblasts	NK cells	COL1A1	ITGAV_ITGB8	0.038819	0	COL1A1_ITGAV_ITGB8	COL1A1 - (ITGAV+ITGB8)	COLLAGEN	ECM-Receptor	KEGG: hsa04512
fibroblasts	ciliated epithelial cells	COL1A2	ITGAV_ITGB8	0.0404298	0	COL1A2_ITGAV_ITGB8	COL1A2 - (ITGAV+ITGB8)	COLLAGEN	ECM-Receptor	KEGG: hsa04512
fibroblasts	NK cells	COL1A2	ITGAV_ITGB8	0.0426851	0	COL1A2_ITGAV_ITGB8	COL1A2 - (ITGAV+ITGB8)	COLLAGEN	ECM-Receptor	KEGG: hsa04512
fibroblasts	ciliated epithelial cells	COL4A1	ITGAV_ITGB8	0.0200224	0	COL4A1_ITGAV_ITGB8	COL4A1 - (ITGAV+ITGB8)	COLLAGEN	ECM-Receptor	KEGG: hsa04512
endothelial cells	ciliated epithelial cells	COL4A1	ITGAV_ITGB8	0.0214921	0	COL4A1_ITGAV_ITGB8	COL4A1 - (ITGAV+ITGB8)	COLLAGEN	ECM-Receptor	KEGG: hsa04512
fibroblasts	NK cells	COL4A1	ITGAV_ITGB8	0.0211644	0	COL4A1_ITGAV_ITGB8	COL4A1 - (ITGAV+ITGB8)	COLLAGEN	ECM-Receptor	KEGG: hsa04512
endothelial cells	NK cells	COL4A1	ITGAV_ITGB8	0.022716	0	COL4A1_ITGAV_ITGB8	COL4A1 - (ITGAV+ITGB8)	COLLAGEN	ECM-Receptor	KEGG: hsa04512
fibroblasts	ciliated epithelial cells	COL4A2	ITGAV_ITGB8	0.00570737	0	COL4A2_ITGAV_ITGB8	COL4A2 - (ITGAV+ITGB8)	COLLAGEN	ECM-Receptor	KEGG: hsa04512
endothelial cells	ciliated epithelial cells	COL4A2	ITGAV_ITGB8	0.00703839	0	COL4A2_ITGAV_ITGB8	COL4A2 - (ITGAV+ITGB8)	COLLAGEN	ECM-Receptor	KEGG: hsa04512
fibroblasts	NK cells	COL4A2	ITGAV_ITGB8	0.00603793	0	COL4A2_ITGAV_ITGB8	COL4A2 - (ITGAV+ITGB8)	COLLAGEN	ECM-Receptor	KEGG: hsa04512
endothelial cells	NK cells	COL4A2	ITGAV_ITGB8	0.00744547	0	COL4A2_ITGAV_ITGB8	COL4A2 - (ITGAV+ITGB8)	COLLAGEN	ECM-Receptor	KEGG: hsa04512
fibroblasts	ciliated epithelial cells	COL4A5	ITGAV_ITGB8	0.00326078	0	COL4A5_ITGAV_ITGB8	COL4A5 - (ITGAV+ITGB8)	COLLAGEN	ECM-Receptor	KEGG: hsa04512
fibroblasts	NK cells	COL4A5	ITGAV_ITGB8	0.00345013	0	COL4A5_ITGAV_ITGB8	COL4A5 - (ITGAV+ITGB8)	COLLAGEN	ECM-Receptor	KEGG: hsa04512
fibroblasts	ciliated epithelial cells	COL6A1	ITGAV_ITGB8	0.027462	0	COL6A1_ITGAV_ITGB8	COL6A1 - (ITGAV+ITGB8)	COLLAGEN	ECM-Receptor	KEGG: hsa04512
fibroblasts	NK cells	COL6A1	ITGAV_ITGB8	0.0290158	0	COL6A1_ITGAV_ITGB8	COL6A1 - (ITGAV+ITGB8)	COLLAGEN	ECM-Receptor	KEGG: hsa04512
fibroblasts	ciliated epithelial cells	COL6A2	ITGAV_ITGB8	0.0243897	0	COL6A2_ITGAV_ITGB8	COL6A2 - (ITGAV+ITGB8)	COLLAGEN	ECM-Receptor	KEGG: hsa04512
fibroblasts	NK cells	COL6A2	ITGAV_ITGB8	0.0257743	0	COL6A2_ITGAV_ITGB8	COL6A2 - (ITGAV+ITGB8)	COLLAGEN	ECM-Receptor	KEGG: hsa04512
fibroblasts	ciliated epithelial cells	COL6A3	ITGAV_ITGB8	0.00600851	0	COL6A3_ITGAV_ITGB8	COL6A3 - (ITGAV+ITGB8)	COLLAGEN	ECM-Receptor	KEGG: hsa04512
fibroblasts	NK cells	COL6A3	ITGAV_ITGB8	0.0063564	0	COL6A3_ITGAV_ITGB8	COL6A3 - (ITGAV+ITGB8)	COLLAGEN	ECM-Receptor	KEGG: hsa04512
epithelial cells	fibroblasts	FN1	CD44	0.0347782	0	FN1_CD44	FN1 - CD44	FN1	ECM-Receptor	KEGG: hsa04512
ionocytes	fibroblasts	FN1	CD44	0.00641946	0	FN1_CD44	FN1 - CD44	FN1	ECM-Receptor	KEGG: hsa04512
luminal epithelial	fibroblasts	FN1	CD44	0.00913816	0	FN1_CD44	FN1 - CD44	FN1	ECM-Receptor	KEGG: hsa04512
ciliated epithelial cells	fibroblasts	FN1	CD44	0.0154592	0	FN1_CD44	FN1 - CD44	FN1	ECM-Receptor	KEGG: hsa04512
fibroblasts	fibroblasts	FN1	CD44	0.0447528	0	FN1_CD44	FN1 - CD44	FN1	ECM-Receptor	KEGG: hsa04512
endothelial cells	fibroblasts	FN1	CD44	0.00645142	0	FN1_CD44	FN1 - CD44	FN1	ECM-Receptor	KEGG: hsa04512
macrophages	fibroblasts	FN1	CD44	0.0117782	0	FN1_CD44	FN1 - CD44	FN1	ECM-Receptor	KEGG: hsa04512
B cells	fibroblasts	FN1	CD44	0.00823357	0	FN1_CD44	FN1 - CD44	FN1	ECM-Receptor	KEGG: hsa04512
erythrocytes	fibroblasts	FN1	CD44	0.0111161	0	FN1_CD44	FN1 - CD44	FN1	ECM-Receptor	KEGG: hsa04512
T cells	fibroblasts	FN1	CD44	0.0104102	0	FN1_CD44	FN1 - CD44	FN1	ECM-Receptor	KEGG: hsa04512
NK cells	fibroblasts	FN1	CD44	0.017051	0	FN1_CD44	FN1 - CD44	FN1	ECM-Receptor	KEGG: hsa04512
epithelial cells	macrophages	FN1	CD44	0.12262	0	FN1_CD44	FN1 - CD44	FN1	ECM-Receptor	KEGG: hsa04512
ionocytes	macrophages	FN1	CD44	0.0244477	0	FN1_CD44	FN1 - CD44	FN1	ECM-Receptor	KEGG: hsa04512
luminal epithelial	macrophages	FN1	CD44	0.0345361	0	FN1_CD44	FN1 - CD44	FN1	ECM-Receptor	KEGG: hsa04512
ciliated epithelial cells	macrophages	FN1	CD44	0.0574076	0	FN1_CD44	FN1 - CD44	FN1	ECM-Receptor	KEGG: hsa04512
fibroblasts	macrophages	FN1	CD44	0.153774	0	FN1_CD44	FN1 - CD44	FN1	ECM-Receptor	KEGG: hsa04512
endothelial cells	macrophages	FN1	CD44	0.0245672	0	FN1_CD44	FN1 - CD44	FN1	ECM-Receptor	KEGG: hsa04512
macrophages	macrophages	FN1	CD44	0.0441866	0	FN1_CD44	FN1 - CD44	FN1	ECM-Receptor	KEGG: hsa04512
B cells	macrophages	FN1	CD44	0.0311965	0	FN1_CD44	FN1 - CD44	FN1	ECM-Receptor	KEGG: hsa04512
erythrocytes	macrophages	FN1	CD44	0.0417797	0	FN1_CD44	FN1 - CD44	FN1	ECM-Receptor	KEGG: hsa04512
T cells	macrophages	FN1	CD44	0.0392036	0	FN1_CD44	FN1 - CD44	FN1	ECM-Receptor	KEGG: hsa04512
NK cells	macrophages	FN1	CD44	0.0630423	0	FN1_CD44	FN1 - CD44	FN1	ECM-Receptor	KEGG: hsa04512
epithelial cells	B cells	FN1	CD44	0.0318831	0	FN1_CD44	FN1 - CD44	FN1	ECM-Receptor	KEGG: hsa04512
ionocytes	B cells	FN1	CD44	0.00587072	0	FN1_CD44	FN1 - CD44	FN1	ECM-Receptor	KEGG: hsa04512
luminal epithelial	B cells	FN1	CD44	0.00835898	0	FN1_CD44	FN1 - CD44	FN1	ECM-Receptor	KEGG: hsa04512
ciliated epithelial cells	B cells	FN1	CD44	0.0141488	0	FN1_CD44	FN1 - CD44	FN1	ECM-Receptor	KEGG: hsa04512
fibroblasts	B cells	FN1	CD44	0.0410627	0	FN1_CD44	FN1 - CD44	FN1	ECM-Receptor	KEGG: hsa04512
endothelial cells	B cells	FN1	CD44	0.00589997	0	FN1_CD44	FN1 - CD44	FN1	ECM-Receptor	KEGG: hsa04512
macrophages	B cells	FN1	CD44	0.0107764	0	FN1_CD44	FN1 - CD44	FN1	ECM-Receptor	KEGG: hsa04512
B cells	B cells	FN1	CD44	0.00753093	0	FN1_CD44	FN1 - CD44	FN1	ECM-Receptor	KEGG: hsa04512
erythrocytes	B cells	FN1	CD44	0.01017	0	FN1_CD44	FN1 - CD44	FN1	ECM-Receptor	KEGG: hsa04512
T cells	B cells	FN1	CD44	0.00952357	0	FN1_CD44	FN1 - CD44	FN1	ECM-Receptor	KEGG: hsa04512
NK cells	B cells	FN1	CD44	0.0156078	0	FN1_CD44	FN1 - CD44	FN1	ECM-Receptor	KEGG: hsa04512
epithelial cells	T cells	FN1	CD44	0.19288	0	FN1_CD44	FN1 - CD44	FN1	ECM-Receptor	KEGG: hsa04512
ionocytes	T cells	FN1	CD44	0.0410906	0	FN1_CD44	FN1 - CD44	FN1	ECM-Receptor	KEGG: hsa04512
luminal epithelial	T cells	FN1	CD44	0.057641	0	FN1_CD44	FN1 - CD44	FN1	ECM-Receptor	KEGG: hsa04512
ciliated epithelial cells	T cells	FN1	CD44	0.0943189	0	FN1_CD44	FN1 - CD44	FN1	ECM-Receptor	KEGG: hsa04512
fibroblasts	T cells	FN1	CD44	0.237063	0	FN1_CD44	FN1 - CD44	FN1	ECM-Receptor	KEGG: hsa04512
endothelial cells	T cells	FN1	CD44	0.041288	0	FN1_CD44	FN1 - CD44	FN1	ECM-Receptor	KEGG: hsa04512
macrophages	T cells	FN1	CD44	0.0732579	0	FN1_CD44	FN1 - CD44	FN1	ECM-Receptor	KEGG: hsa04512
B cells	T cells	FN1	CD44	0.052188	0	FN1_CD44	FN1 - CD44	FN1	ECM-Receptor	KEGG: hsa04512
erythrocytes	T cells	FN1	CD44	0.0693824	0	FN1_CD44	FN1 - CD44	FN1	ECM-Receptor	KEGG: hsa04512
T cells	T cells	FN1	CD44	0.0652201	0	FN1_CD44	FN1 - CD44	FN1	ECM-Receptor	KEGG: hsa04512
NK cells	T cells	FN1	CD44	0.10318	0	FN1_CD44	FN1 - CD44	FN1	ECM-Receptor	KEGG: hsa04512
fibroblasts	fibroblasts	COL1A1	CD44	0.0480798	0	COL1A1_CD44	COL1A1 - CD44	COLLAGEN	ECM-Receptor	KEGG: hsa04512
fibroblasts	macrophages	COL1A1	CD44	0.163816	0	COL1A1_CD44	COL1A1 - CD44	COLLAGEN	ECM-Receptor	KEGG: hsa04512
fibroblasts	B cells	COL1A1	CD44	0.0441281	0	COL1A1_CD44	COL1A1 - CD44	COLLAGEN	ECM-Receptor	KEGG: hsa04512
fibroblasts	T cells	COL1A1	CD44	0.250931	0	COL1A1_CD44	COL1A1 - CD44	COLLAGEN	ECM-Receptor	KEGG: hsa04512
fibroblasts	fibroblasts	COL1A2	CD44	0.0528176	0	COL1A2_CD44	COL1A2 - CD44	COLLAGEN	ECM-Receptor	KEGG: hsa04512
fibroblasts	macrophages	COL1A2	CD44	0.177828	0	COL1A2_CD44	COL1A2 - CD44	COLLAGEN	ECM-Receptor	KEGG: hsa04512
fibroblasts	B cells	COL1A2	CD44	0.0484963	0	COL1A2_CD44	COL1A2 - CD44	COLLAGEN	ECM-Receptor	KEGG: hsa04512
fibroblasts	T cells	COL1A2	CD44	0.269988	0	COL1A2_CD44	COL1A2 - CD44	COLLAGEN	ECM-Receptor	KEGG: hsa04512
fibroblasts	fibroblasts	COL4A1	CD44	0.0263289	0	COL4A1_CD44	COL4A1 - CD44	COLLAGEN	ECM-Receptor	KEGG: hsa04512
endothelial cells	fibroblasts	COL4A1	CD44	0.0282481	0	COL4A1_CD44	COL4A1 - CD44	COLLAGEN	ECM-Receptor	KEGG: hsa04512
fibroblasts	macrophages	COL4A1	CD44	0.0949281	0	COL4A1_CD44	COL4A1 - CD44	COLLAGEN	ECM-Receptor	KEGG: hsa04512
endothelial cells	macrophages	COL4A1	CD44	0.101328	0	COL4A1_CD44	COL4A1 - CD44	COLLAGEN	ECM-Receptor	KEGG: hsa04512
fibroblasts	B cells	COL4A1	CD44	0.0241196	0	COL4A1_CD44	COL4A1 - CD44	COLLAGEN	ECM-Receptor	KEGG: hsa04512
endothelial cells	B cells	COL4A1	CD44	0.0258821	0	COL4A1_CD44	COL4A1 - CD44	COLLAGEN	ECM-Receptor	KEGG: hsa04512
fibroblasts	T cells	COL4A1	CD44	0.152072	0	COL4A1_CD44	COL4A1 - CD44	COLLAGEN	ECM-Receptor	KEGG: hsa04512
endothelial cells	T cells	COL4A1	CD44	0.161636	0	COL4A1_CD44	COL4A1 - CD44	COLLAGEN	ECM-Receptor	KEGG: hsa04512
fibroblasts	fibroblasts	COL4A2	CD44	0.00753971	0	COL4A2_CD44	COL4A2 - CD44	COLLAGEN	ECM-Receptor	KEGG: hsa04512
endothelial cells	fibroblasts	COL4A2	CD44	0.00929407	0	COL4A2_CD44	COL4A2 - CD44	COLLAGEN	ECM-Receptor	KEGG: hsa04512
fibroblasts	macrophages	COL4A2	CD44	0.0286234	0	COL4A2_CD44	COL4A2 - CD44	COLLAGEN	ECM-Receptor	KEGG: hsa04512
endothelial cells	macrophages	COL4A2	CD44	0.03511	0	COL4A2_CD44	COL4A2 - CD44	COLLAGEN	ECM-Receptor	KEGG: hsa04512
fibroblasts	B cells	COL4A2	CD44	0.00689587	0	COL4A2_CD44	COL4A2 - CD44	COLLAGEN	ECM-Receptor	KEGG: hsa04512
endothelial cells	B cells	COL4A2	CD44	0.0085017	0	COL4A2_CD44	COL4A2 - CD44	COLLAGEN	ECM-Receptor	KEGG: hsa04512
fibroblasts	T cells	COL4A2	CD44	0.0479692	0	COL4A2_CD44	COL4A2 - CD44	COLLAGEN	ECM-Receptor	KEGG: hsa04512
endothelial cells	T cells	COL4A2	CD44	0.0585755	0	COL4A2_CD44	COL4A2 - CD44	COLLAGEN	ECM-Receptor	KEGG: hsa04512
fibroblasts	fibroblasts	COL4A5	CD44	0.00431105	0	COL4A5_CD44	COL4A5 - CD44	COLLAGEN	ECM-Receptor	KEGG: hsa04512
fibroblasts	macrophages	COL4A5	CD44	0.0165165	0	COL4A5_CD44	COL4A5 - CD44	COLLAGEN	ECM-Receptor	KEGG: hsa04512
fibroblasts	B cells	COL4A5	CD44	0.00394182	0	COL4A5_CD44	COL4A5 - CD44	COLLAGEN	ECM-Receptor	KEGG: hsa04512
fibroblasts	T cells	COL4A5	CD44	0.0279147	0	COL4A5_CD44	COL4A5 - CD44	COLLAGEN	ECM-Receptor	KEGG: hsa04512
fibroblasts	fibroblasts	COL6A1	CD44	0.0360256	0	COL6A1_CD44	COL6A1 - CD44	COLLAGEN	ECM-Receptor	KEGG: hsa04512
fibroblasts	macrophages	COL6A1	CD44	0.126604	0	COL6A1_CD44	COL6A1 - CD44	COLLAGEN	ECM-Receptor	KEGG: hsa04512
fibroblasts	B cells	COL6A1	CD44	0.0330303	0	COL6A1_CD44	COL6A1 - CD44	COLLAGEN	ECM-Receptor	KEGG: hsa04512
fibroblasts	T cells	COL6A1	CD44	0.198631	0	COL6A1_CD44	COL6A1 - CD44	COLLAGEN	ECM-Receptor	KEGG: hsa04512
fibroblasts	fibroblasts	COL6A2	CD44	0.0320268	0	COL6A2_CD44	COL6A2 - CD44	COLLAGEN	ECM-Receptor	KEGG: hsa04512
fibroblasts	macrophages	COL6A2	CD44	0.113738	0	COL6A2_CD44	COL6A2 - CD44	COLLAGEN	ECM-Receptor	KEGG: hsa04512
fibroblasts	B cells	COL6A2	CD44	0.0293538	0	COL6A2_CD44	COL6A2 - CD44	COLLAGEN	ECM-Receptor	KEGG: hsa04512
fibroblasts	T cells	COL6A2	CD44	0.179953	0	COL6A2_CD44	COL6A2 - CD44	COLLAGEN	ECM-Receptor	KEGG: hsa04512
fibroblasts	fibroblasts	COL6A3	CD44	0.00793676	0	COL6A3_CD44	COL6A3 - CD44	COLLAGEN	ECM-Receptor	KEGG: hsa04512
fibroblasts	macrophages	COL6A3	CD44	0.0300971	0	COL6A3_CD44	COL6A3 - CD44	COLLAGEN	ECM-Receptor	KEGG: hsa04512
fibroblasts	B cells	COL6A3	CD44	0.00725927	0	COL6A3_CD44	COL6A3 - CD44	COLLAGEN	ECM-Receptor	KEGG: hsa04512
fibroblasts	T cells	COL6A3	CD44	0.0503872	0	COL6A3_CD44	COL6A3 - CD44	COLLAGEN	ECM-Receptor	KEGG: hsa04512
ciliated epithelial cells	fibroblasts	LAMA2	CD44	0.00363992	0	LAMA2_CD44	LAMA2 - CD44	LAMININ	ECM-Receptor	KEGG: hsa04512
fibroblasts	fibroblasts	LAMA2	CD44	0.0350646	0	LAMA2_CD44	LAMA2 - CD44	LAMININ	ECM-Receptor	KEGG: hsa04512
ciliated epithelial cells	macrophages	LAMA2	CD44	0.0139719	0	LAMA2_CD44	LAMA2 - CD44	LAMININ	ECM-Receptor	KEGG: hsa04512
fibroblasts	macrophages	LAMA2	CD44	0.123537	0	LAMA2_CD44	LAMA2 - CD44	LAMININ	ECM-Receptor	KEGG: hsa04512
ciliated epithelial cells	B cells	LAMA2	CD44	0.00332798	0	LAMA2_CD44	LAMA2 - CD44	LAMININ	ECM-Receptor	KEGG: hsa04512
fibroblasts	B cells	LAMA2	CD44	0.0321464	0	LAMA2_CD44	LAMA2 - CD44	LAMININ	ECM-Receptor	KEGG: hsa04512
ciliated epithelial cells	T cells	LAMA2	CD44	0.0236563	0	LAMA2_CD44	LAMA2 - CD44	LAMININ	ECM-Receptor	KEGG: hsa04512
fibroblasts	T cells	LAMA2	CD44	0.194206	0	LAMA2_CD44	LAMA2 - CD44	LAMININ	ECM-Receptor	KEGG: hsa04512
endothelial cells	fibroblasts	LAMA3	CD44	0.00366663	0	LAMA3_CD44	LAMA3 - CD44	LAMININ	ECM-Receptor	KEGG: hsa04512
endothelial cells	macrophages	LAMA3	CD44	0.0140734	0	LAMA3_CD44	LAMA3 - CD44	LAMININ	ECM-Receptor	KEGG: hsa04512
endothelial cells	B cells	LAMA3	CD44	0.00335241	0	LAMA3_CD44	LAMA3 - CD44	LAMININ	ECM-Receptor	KEGG: hsa04512
endothelial cells	T cells	LAMA3	CD44	0.0238264	0	LAMA3_CD44	LAMA3 - CD44	LAMININ	ECM-Receptor	KEGG: hsa04512
endothelial cells	fibroblasts	LAMA4	CD44	0.017011	0	LAMA4_CD44	LAMA4 - CD44	LAMININ	ECM-Receptor	KEGG: hsa04512
endothelial cells	macrophages	LAMA4	CD44	0.0629011	0	LAMA4_CD44	LAMA4 - CD44	LAMININ	ECM-Receptor	KEGG: hsa04512
endothelial cells	B cells	LAMA4	CD44	0.0155711	0	LAMA4_CD44	LAMA4 - CD44	LAMININ	ECM-Receptor	KEGG: hsa04512
endothelial cells	T cells	LAMA4	CD44	0.102959	0	LAMA4_CD44	LAMA4 - CD44	LAMININ	ECM-Receptor	KEGG: hsa04512
epithelial cells	fibroblasts	LAMB1	CD44	0.0201077	0	LAMB1_CD44	LAMB1 - CD44	LAMININ	ECM-Receptor	KEGG: hsa04512
luminal epithelial	fibroblasts	LAMB1	CD44	0.00663652	0	LAMB1_CD44	LAMB1 - CD44	LAMININ	ECM-Receptor	KEGG: hsa04512
ciliated epithelial cells	fibroblasts	LAMB1	CD44	0.00384656	0	LAMB1_CD44	LAMB1 - CD44	LAMININ	ECM-Receptor	KEGG: hsa04512
fibroblasts	fibroblasts	LAMB1	CD44	0.00969408	0	LAMB1_CD44	LAMB1 - CD44	LAMININ	ECM-Receptor	KEGG: hsa04512
endothelial cells	fibroblasts	LAMB1	CD44	0.00591579	0	LAMB1_CD44	LAMB1 - CD44	LAMININ	ECM-Receptor	KEGG: hsa04512
NK cells	fibroblasts	LAMB1	CD44	0.00611882	0	LAMB1_CD44	LAMB1 - CD44	LAMININ	ECM-Receptor	KEGG: hsa04512
epithelial cells	macrophages	LAMB1	CD44	0.073725	0	LAMB1_CD44	LAMB1 - CD44	LAMININ	ECM-Receptor	KEGG: hsa04512
luminal epithelial	macrophages	LAMB1	CD44	0.0252588	0	LAMB1_CD44	LAMB1 - CD44	LAMININ	ECM-Receptor	KEGG: hsa04512
ciliated epithelial cells	macrophages	LAMB1	CD44	0.0147564	0	LAMB1_CD44	LAMB1 - CD44	LAMININ	ECM-Receptor	KEGG: hsa04512
fibroblasts	macrophages	LAMB1	CD44	0.0365801	0	LAMB1_CD44	LAMB1 - CD44	LAMININ	ECM-Receptor	KEGG: hsa04512
endothelial cells	macrophages	LAMB1	CD44	0.0225616	0	LAMB1_CD44	LAMB1 - CD44	LAMININ	ECM-Receptor	KEGG: hsa04512
NK cells	macrophages	LAMB1	CD44	0.0233226	0	LAMB1_CD44	LAMB1 - CD44	LAMININ	ECM-Receptor	KEGG: hsa04512
epithelial cells	B cells	LAMB1	CD44	0.0184105	0	LAMB1_CD44	LAMB1 - CD44	LAMININ	ECM-Receptor	KEGG: hsa04512
luminal epithelial	B cells	LAMB1	CD44	0.00606934	0	LAMB1_CD44	LAMB1 - CD44	LAMININ	ECM-Receptor	KEGG: hsa04512
ciliated epithelial cells	B cells	LAMB1	CD44	0.00351697	0	LAMB1_CD44	LAMB1 - CD44	LAMININ	ECM-Receptor	KEGG: hsa04512
fibroblasts	B cells	LAMB1	CD44	0.00886793	0	LAMB1_CD44	LAMB1 - CD44	LAMININ	ECM-Receptor	KEGG: hsa04512
endothelial cells	B cells	LAMB1	CD44	0.00540987	0	LAMB1_CD44	LAMB1 - CD44	LAMININ	ECM-Receptor	KEGG: hsa04512
NK cells	B cells	LAMB1	CD44	0.00559564	0	LAMB1_CD44	LAMB1 - CD44	LAMININ	ECM-Receptor	KEGG: hsa04512
epithelial cells	T cells	LAMB1	CD44	0.119795	0	LAMB1_CD44	LAMB1 - CD44	LAMININ	ECM-Receptor	KEGG: hsa04512
luminal epithelial	T cells	LAMB1	CD44	0.0424299	0	LAMB1_CD44	LAMB1 - CD44	LAMININ	ECM-Receptor	KEGG: hsa04512
ciliated epithelial cells	T cells	LAMB1	CD44	0.0249709	0	LAMB1_CD44	LAMB1 - CD44	LAMININ	ECM-Receptor	KEGG: hsa04512
fibroblasts	T cells	LAMB1	CD44	0.0609661	0	LAMB1_CD44	LAMB1 - CD44	LAMININ	ECM-Receptor	KEGG: hsa04512
endothelial cells	T cells	LAMB1	CD44	0.0379706	0	LAMB1_CD44	LAMB1 - CD44	LAMININ	ECM-Receptor	KEGG: hsa04512
NK cells	T cells	LAMB1	CD44	0.0392304	0	LAMB1_CD44	LAMB1 - CD44	LAMININ	ECM-Receptor	KEGG: hsa04512
fibroblasts	fibroblasts	LAMC1	CD44	0.00725843	0	LAMC1_CD44	LAMC1 - CD44	LAMININ	ECM-Receptor	KEGG: hsa04512
fibroblasts	macrophages	LAMC1	CD44	0.0275774	0	LAMC1_CD44	LAMC1 - CD44	LAMININ	ECM-Receptor	KEGG: hsa04512
fibroblasts	B cells	LAMC1	CD44	0.00663846	0	LAMC1_CD44	LAMC1 - CD44	LAMININ	ECM-Receptor	KEGG: hsa04512
fibroblasts	T cells	LAMC1	CD44	0.0462499	0	LAMC1_CD44	LAMC1 - CD44	LAMININ	ECM-Receptor	KEGG: hsa04512
fibroblasts	epithelial cells	COL1A1	SDC1	0.0436568	0	COL1A1_SDC1	COL1A1 - SDC1	COLLAGEN	ECM-Receptor	KEGG: hsa04512
fibroblasts	luminal epithelial	COL1A1	SDC1	0.0278751	0	COL1A1_SDC1	COL1A1 - SDC1	COLLAGEN	ECM-Receptor	KEGG: hsa04512
fibroblasts	ciliated epithelial cells	COL1A1	SDC1	0.0320669	0	COL1A1_SDC1	COL1A1 - SDC1	COLLAGEN	ECM-Receptor	KEGG: hsa04512
fibroblasts	fibroblasts	COL1A1	SDC1	0.0267241	0	COL1A1_SDC1	COL1A1 - SDC1	COLLAGEN	ECM-Receptor	KEGG: hsa04512
fibroblasts	NK cells	COL1A1	SDC1	0.037288	0	COL1A1_SDC1	COL1A1 - SDC1	COLLAGEN	ECM-Receptor	KEGG: hsa04512
fibroblasts	epithelial cells	COL1A2	SDC1	0.0479807	0	COL1A2_SDC1	COL1A2 - SDC1	COLLAGEN	ECM-Receptor	KEGG: hsa04512
fibroblasts	luminal epithelial	COL1A2	SDC1	0.0306861	0	COL1A2_SDC1	COL1A2 - SDC1	COLLAGEN	ECM-Receptor	KEGG: hsa04512
fibroblasts	ciliated epithelial cells	COL1A2	SDC1	0.0352852	0	COL1A2_SDC1	COL1A2 - SDC1	COLLAGEN	ECM-Receptor	KEGG: hsa04512
fibroblasts	fibroblasts	COL1A2	SDC1	0.0294226	0	COL1A2_SDC1	COL1A2 - SDC1	COLLAGEN	ECM-Receptor	KEGG: hsa04512
fibroblasts	NK cells	COL1A2	SDC1	0.0410082	0	COL1A2_SDC1	COL1A2 - SDC1	COLLAGEN	ECM-Receptor	KEGG: hsa04512
fibroblasts	epithelial cells	COL4A1	SDC1	0.0238567	0	COL4A1_SDC1	COL4A1 - SDC1	COLLAGEN	ECM-Receptor	KEGG: hsa04512
endothelial cells	epithelial cells	COL4A1	SDC1	0.0256005	0	COL4A1_SDC1	COL4A1 - SDC1	COLLAGEN	ECM-Receptor	KEGG: hsa04512
fibroblasts	luminal epithelial	COL4A1	SDC1	0.0151194	0	COL4A1_SDC1	COL4A1 - SDC1	COLLAGEN	ECM-Receptor	KEGG: hsa04512
endothelial cells	luminal epithelial	COL4A1	SDC1	0.0162352	0	COL4A1_SDC1	COL4A1 - SDC1	COLLAGEN	ECM-Receptor	KEGG: hsa04512
fibroblasts	ciliated epithelial cells	COL4A1	SDC1	0.0174274	0	COL4A1_SDC1	COL4A1 - SDC1	COLLAGEN	ECM-Receptor	KEGG: hsa04512
endothelial cells	ciliated epithelial cells	COL4A1	SDC1	0.0187103	0	COL4A1_SDC1	COL4A1 - SDC1	COLLAGEN	ECM-Receptor	KEGG: hsa04512
fibroblasts	fibroblasts	COL4A1	SDC1	0.0144873	0	COL4A1_SDC1	COL4A1 - SDC1	COLLAGEN	ECM-Receptor	KEGG: hsa04512
endothelial cells	fibroblasts	COL4A1	SDC1	0.0155572	0	COL4A1_SDC1	COL4A1 - SDC1	COLLAGEN	ECM-Receptor	KEGG: hsa04512
fibroblasts	NK cells	COL4A1	SDC1	0.020315	0	COL4A1_SDC1	COL4A1 - SDC1	COLLAGEN	ECM-Receptor	KEGG: hsa04512
endothelial cells	NK cells	COL4A1	SDC1	0.0218057	0	COL4A1_SDC1	COL4A1 - SDC1	COLLAGEN	ECM-Receptor	KEGG: hsa04512
fibroblasts	epithelial cells	COL4A2	SDC1	0.0068194	0	COL4A2_SDC1	COL4A2 - SDC1	COLLAGEN	ECM-Receptor	KEGG: hsa04512
endothelial cells	epithelial cells	COL4A2	SDC1	0.00840757	0	COL4A2_SDC1	COL4A2 - SDC1	COLLAGEN	ECM-Receptor	KEGG: hsa04512
fibroblasts	luminal epithelial	COL4A2	SDC1	0.00429442	0	COL4A2_SDC1	COL4A2 - SDC1	COLLAGEN	ECM-Receptor	KEGG: hsa04512
endothelial cells	luminal epithelial	COL4A2	SDC1	0.00529769	0	COL4A2_SDC1	COL4A2 - SDC1	COLLAGEN	ECM-Receptor	KEGG: hsa04512
fibroblasts	ciliated epithelial cells	COL4A2	SDC1	0.00495829	0	COL4A2_SDC1	COL4A2 - SDC1	COLLAGEN	ECM-Receptor	KEGG: hsa04512
endothelial cells	ciliated epithelial cells	COL4A2	SDC1	0.00611569	0	COL4A2_SDC1	COL4A2 - SDC1	COLLAGEN	ECM-Receptor	KEGG: hsa04512
fibroblasts	fibroblasts	COL4A2	SDC1	0.00411298	0	COL4A2_SDC1	COL4A2 - SDC1	COLLAGEN	ECM-Receptor	KEGG: hsa04512
endothelial cells	fibroblasts	COL4A2	SDC1	0.00507407	0	COL4A2_SDC1	COL4A2 - SDC1	COLLAGEN	ECM-Receptor	KEGG: hsa04512
fibroblasts	NK cells	COL4A2	SDC1	0.005792	0	COL4A2_SDC1	COL4A2 - SDC1	COLLAGEN	ECM-Receptor	KEGG: hsa04512
endothelial cells	NK cells	COL4A2	SDC1	0.00714263	0	COL4A2_SDC1	COL4A2 - SDC1	COLLAGEN	ECM-Receptor	KEGG: hsa04512
fibroblasts	epithelial cells	COL4A5	SDC1	0.00389798	0	COL4A5_SDC1	COL4A5 - SDC1	COLLAGEN	ECM-Receptor	KEGG: hsa04512
fibroblasts	luminal epithelial	COL4A5	SDC1	0.00245203	0	COL4A5_SDC1	COL4A5 - SDC1	COLLAGEN	ECM-Receptor	KEGG: hsa04512
fibroblasts	ciliated epithelial cells	COL4A5	SDC1	0.00283189	0	COL4A5_SDC1	COL4A5 - SDC1	COLLAGEN	ECM-Receptor	KEGG: hsa04512
fibroblasts	fibroblasts	COL4A5	SDC1	0.00234824	0	COL4A5_SDC1	COL4A5 - SDC1	COLLAGEN	ECM-Receptor	KEGG: hsa04512
fibroblasts	NK cells	COL4A5	SDC1	0.00330925	0	COL4A5_SDC1	COL4A5 - SDC1	COLLAGEN	ECM-Receptor	KEGG: hsa04512
fibroblasts	epithelial cells	COL6A1	SDC1	0.0326735	0	COL6A1_SDC1	COL6A1 - SDC1	COLLAGEN	ECM-Receptor	KEGG: hsa04512
fibroblasts	luminal epithelial	COL6A1	SDC1	0.0207759	0	COL6A1_SDC1	COL6A1 - SDC1	COLLAGEN	ECM-Receptor	KEGG: hsa04512
fibroblasts	ciliated epithelial cells	COL6A1	SDC1	0.0239264	0	COL6A1_SDC1	COL6A1 - SDC1	COLLAGEN	ECM-Receptor	KEGG: hsa04512
fibroblasts	fibroblasts	COL6A1	SDC1	0.0199121	0	COL6A1_SDC1	COL6A1 - SDC1	COLLAGEN	ECM-Receptor	KEGG: hsa04512
fibroblasts	NK cells	COL6A1	SDC1	0.0278602	0	COL6A1_SDC1	COL6A1 - SDC1	COLLAGEN	ECM-Receptor	KEGG: hsa04512
fibroblasts	epithelial cells	COL6A2	SDC1	0.0290355	0	COL6A2_SDC1	COL6A2 - SDC1	COLLAGEN	ECM-Receptor	KEGG: hsa04512
fibroblasts	luminal epithelial	COL6A2	SDC1	0.0184374	0	COL6A2_SDC1	COL6A2 - SDC1	COLLAGEN	ECM-Receptor	KEGG: hsa04512
fibroblasts	ciliated epithelial cells	COL6A2	SDC1	0.021241	0	COL6A2_SDC1	COL6A2 - SDC1	COLLAGEN	ECM-Receptor	KEGG: hsa04512
fibroblasts	fibroblasts	COL6A2	SDC1	0.017669	0	COL6A2_SDC1	COL6A2 - SDC1	COLLAGEN	ECM-Receptor	KEGG: hsa04512
fibroblasts	NK cells	COL6A2	SDC1	0.0247445	0	COL6A2_SDC1	COL6A2 - SDC1	COLLAGEN	ECM-Receptor	KEGG: hsa04512
fibroblasts	epithelial cells	COL6A3	SDC1	0.00717879	0	COL6A3_SDC1	COL6A3 - SDC1	COLLAGEN	ECM-Receptor	KEGG: hsa04512
fibroblasts	luminal epithelial	COL6A3	SDC1	0.00452135	0	COL6A3_SDC1	COL6A3 - SDC1	COLLAGEN	ECM-Receptor	KEGG: hsa04512
fibroblasts	ciliated epithelial cells	COL6A3	SDC1	0.00522011	0	COL6A3_SDC1	COL6A3 - SDC1	COLLAGEN	ECM-Receptor	KEGG: hsa04512
fibroblasts	fibroblasts	COL6A3	SDC1	0.00433036	0	COL6A3_SDC1	COL6A3 - SDC1	COLLAGEN	ECM-Receptor	KEGG: hsa04512
fibroblasts	NK cells	COL6A3	SDC1	0.00609758	0	COL6A3_SDC1	COL6A3 - SDC1	COLLAGEN	ECM-Receptor	KEGG: hsa04512
epithelial cells	epithelial cells	FN1	SDC1	0.0315383	0	FN1_SDC1	FN1 - SDC1	FN1	ECM-Receptor	KEGG: hsa04512
fibroblasts	epithelial cells	FN1	SDC1	0.0406228	0	FN1_SDC1	FN1 - SDC1	FN1	ECM-Receptor	KEGG: hsa04512
fibroblasts	luminal epithelial	FN1	SDC1	0.0259082	0	FN1_SDC1	FN1 - SDC1	FN1	ECM-Receptor	KEGG: hsa04512
fibroblasts	ciliated epithelial cells	FN1	SDC1	0.0298132	0	FN1_SDC1	FN1 - SDC1	FN1	ECM-Receptor	KEGG: hsa04512
fibroblasts	fibroblasts	FN1	SDC1	0.0248363	0	FN1_SDC1	FN1 - SDC1	FN1	ECM-Receptor	KEGG: hsa04512
epithelial cells	NK cells	FN1	SDC1	0.0268877	0.03	FN1_SDC1	FN1 - SDC1	FN1	ECM-Receptor	KEGG: hsa04512
fibroblasts	NK cells	FN1	SDC1	0.0346805	0	FN1_SDC1	FN1 - SDC1	FN1	ECM-Receptor	KEGG: hsa04512
fibroblasts	epithelial cells	THBS1	SDC1	0.00903739	0	THBS1_SDC1	THBS1 - SDC1	THBS	ECM-Receptor	KEGG: hsa04512
fibroblasts	luminal epithelial	THBS1	SDC1	0.00569589	0	THBS1_SDC1	THBS1 - SDC1	THBS	ECM-Receptor	KEGG: hsa04512
fibroblasts	ciliated epithelial cells	THBS1	SDC1	0.00657497	0	THBS1_SDC1	THBS1 - SDC1	THBS	ECM-Receptor	KEGG: hsa04512
fibroblasts	fibroblasts	THBS1	SDC1	0.00545556	0	THBS1_SDC1	THBS1 - SDC1	THBS	ECM-Receptor	KEGG: hsa04512
fibroblasts	NK cells	THBS1	SDC1	0.00767843	0	THBS1_SDC1	THBS1 - SDC1	THBS	ECM-Receptor	KEGG: hsa04512
fibroblasts	epithelial cells	COMP	SDC1	0.00633434	0	COMP_SDC1	COMP - SDC1	THBS	ECM-Receptor	KEGG: hsa04512
fibroblasts	luminal epithelial	COMP	SDC1	0.00398824	0	COMP_SDC1	COMP - SDC1	THBS	ECM-Receptor	KEGG: hsa04512
fibroblasts	ciliated epithelial cells	COMP	SDC1	0.00460499	0	COMP_SDC1	COMP - SDC1	THBS	ECM-Receptor	KEGG: hsa04512
fibroblasts	fibroblasts	COMP	SDC1	0.00381969	0	COMP_SDC1	COMP - SDC1	THBS	ECM-Receptor	KEGG: hsa04512
fibroblasts	NK cells	COMP	SDC1	0.00537963	0	COMP_SDC1	COMP - SDC1	THBS	ECM-Receptor	KEGG: hsa04512
fibroblasts	epithelial cells	COL1A1	SDC4	0.0492421	0	COL1A1_SDC4	COL1A1 - SDC4	COLLAGEN	ECM-Receptor	KEGG: hsa04512
fibroblasts	ionocytes	COL1A1	SDC4	0.0482157	0	COL1A1_SDC4	COL1A1 - SDC4	COLLAGEN	ECM-Receptor	KEGG: hsa04512
fibroblasts	ciliated epithelial cells	COL1A1	SDC4	0.0369869	0	COL1A1_SDC4	COL1A1 - SDC4	COLLAGEN	ECM-Receptor	KEGG: hsa04512
fibroblasts	NK cells	COL1A1	SDC4	0.0822371	0	COL1A1_SDC4	COL1A1 - SDC4	COLLAGEN	ECM-Receptor	KEGG: hsa04512
fibroblasts	epithelial cells	COL1A2	SDC4	0.0540879	0	COL1A2_SDC4	COL1A2 - SDC4	COLLAGEN	ECM-Receptor	KEGG: hsa04512
fibroblasts	ionocytes	COL1A2	SDC4	0.0529662	0	COL1A2_SDC4	COL1A2 - SDC4	COLLAGEN	ECM-Receptor	KEGG: hsa04512
fibroblasts	ciliated epithelial cells	COL1A2	SDC4	0.0406783	0	COL1A2_SDC4	COL1A2 - SDC4	COLLAGEN	ECM-Receptor	KEGG: hsa04512
fibroblasts	NK cells	COL1A2	SDC4	0.0900224	0	COL1A2_SDC4	COL1A2 - SDC4	COLLAGEN	ECM-Receptor	KEGG: hsa04512
fibroblasts	epithelial cells	COL4A1	SDC4	0.0269802	0	COL4A1_SDC4	COL4A1 - SDC4	COLLAGEN	ECM-Receptor	KEGG: hsa04512
endothelial cells	epithelial cells	COL4A1	SDC4	0.0289456	0	COL4A1_SDC4	COL4A1 - SDC4	COLLAGEN	ECM-Receptor	KEGG: hsa04512
fibroblasts	ionocytes	COL4A1	SDC4	0.026405	0	COL4A1_SDC4	COL4A1 - SDC4	COLLAGEN	ECM-Receptor	KEGG: hsa04512
endothelial cells	ionocytes	COL4A1	SDC4	0.0283297	0	COL4A1_SDC4	COL4A1 - SDC4	COLLAGEN	ECM-Receptor	KEGG: hsa04512
fibroblasts	ciliated epithelial cells	COL4A1	SDC4	0.0201481	0	COL4A1_SDC4	COL4A1 - SDC4	COLLAGEN	ECM-Receptor	KEGG: hsa04512
endothelial cells	ciliated epithelial cells	COL4A1	SDC4	0.0216268	0	COL4A1_SDC4	COL4A1 - SDC4	COLLAGEN	ECM-Receptor	KEGG: hsa04512
fibroblasts	NK cells	COL4A1	SDC4	0.0457767	0	COL4A1_SDC4	COL4A1 - SDC4	COLLAGEN	ECM-Receptor	KEGG: hsa04512
endothelial cells	NK cells	COL4A1	SDC4	0.0490423	0	COL4A1_SDC4	COL4A1 - SDC4	COLLAGEN	ECM-Receptor	KEGG: hsa04512
fibroblasts	epithelial cells	COL4A2	SDC4	0.00772993	0	COL4A2_SDC4	COL4A2 - SDC4	COLLAGEN	ECM-Receptor	KEGG: hsa04512
endothelial cells	epithelial cells	COL4A2	SDC4	0.00952812	0	COL4A2_SDC4	COL4A2 - SDC4	COLLAGEN	ECM-Receptor	KEGG: hsa04512
fibroblasts	ionocytes	COL4A2	SDC4	0.00756193	0	COL4A2_SDC4	COL4A2 - SDC4	COLLAGEN	ECM-Receptor	KEGG: hsa04512
endothelial cells	ionocytes	COL4A2	SDC4	0.00932141	0	COL4A2_SDC4	COL4A2 - SDC4	COLLAGEN	ECM-Receptor	KEGG: hsa04512
fibroblasts	ciliated epithelial cells	COL4A2	SDC4	0.00574372	0	COL4A2_SDC4	COL4A2 - SDC4	COLLAGEN	ECM-Receptor	KEGG: hsa04512
endothelial cells	ciliated epithelial cells	COL4A2	SDC4	0.00708316	0	COL4A2_SDC4	COL4A2 - SDC4	COLLAGEN	ECM-Receptor	KEGG: hsa04512
fibroblasts	NK cells	COL4A2	SDC4	0.0132985	0	COL4A2_SDC4	COL4A2 - SDC4	COLLAGEN	ECM-Receptor	KEGG: hsa04512
endothelial cells	NK cells	COL4A2	SDC4	0.0163707	0	COL4A2_SDC4	COL4A2 - SDC4	COLLAGEN	ECM-Receptor	KEGG: hsa04512
fibroblasts	epithelial cells	COL4A5	SDC4	0.00442017	0	COL4A5_SDC4	COL4A5 - SDC4	COLLAGEN	ECM-Receptor	KEGG: hsa04512
fibroblasts	ionocytes	COL4A5	SDC4	0.0043238	0	COL4A5_SDC4	COL4A5 - SDC4	COLLAGEN	ECM-Receptor	KEGG: hsa04512
fibroblasts	ciliated epithelial cells	COL4A5	SDC4	0.0032816	0	COL4A5_SDC4	COL4A5 - SDC4	COLLAGEN	ECM-Receptor	KEGG: hsa04512
fibroblasts	NK cells	COL4A5	SDC4	0.00762274	0	COL4A5_SDC4	COL4A5 - SDC4	COLLAGEN	ECM-Receptor	KEGG: hsa04512
fibroblasts	epithelial cells	COL6A1	SDC4	0.0369078	0	COL6A1_SDC4	COL6A1 - SDC4	COLLAGEN	ECM-Receptor	KEGG: hsa04512
fibroblasts	ionocytes	COL6A1	SDC4	0.0361288	0	COL6A1_SDC4	COL6A1 - SDC4	COLLAGEN	ECM-Receptor	KEGG: hsa04512
fibroblasts	ciliated epithelial cells	COL6A1	SDC4	0.0276331	0	COL6A1_SDC4	COL6A1 - SDC4	COLLAGEN	ECM-Receptor	KEGG: hsa04512
fibroblasts	NK cells	COL6A1	SDC4	0.0621786	0	COL6A1_SDC4	COL6A1 - SDC4	COLLAGEN	ECM-Receptor	KEGG: hsa04512
fibroblasts	epithelial cells	COL6A2	SDC4	0.0328143	0	COL6A2_SDC4	COL6A2 - SDC4	COLLAGEN	ECM-Receptor	KEGG: hsa04512
fibroblasts	ionocytes	COL6A2	SDC4	0.0321188	0	COL6A2_SDC4	COL6A2 - SDC4	COLLAGEN	ECM-Receptor	KEGG: hsa04512
fibroblasts	ciliated epithelial cells	COL6A2	SDC4	0.0245421	0	COL6A2_SDC4	COL6A2 - SDC4	COLLAGEN	ECM-Receptor	KEGG: hsa04512
fibroblasts	NK cells	COL6A2	SDC4	0.0554437	0	COL6A2_SDC4	COL6A2 - SDC4	COLLAGEN	ECM-Receptor	KEGG: hsa04512
fibroblasts	epithelial cells	COL6A3	SDC4	0.00813691	0	COL6A3_SDC4	COL6A3 - SDC4	COLLAGEN	ECM-Receptor	KEGG: hsa04512
fibroblasts	ionocytes	COL6A3	SDC4	0.00796014	0	COL6A3_SDC4	COL6A3 - SDC4	COLLAGEN	ECM-Receptor	KEGG: hsa04512
fibroblasts	ciliated epithelial cells	COL6A3	SDC4	0.00604677	0	COL6A3_SDC4	COL6A3 - SDC4	COLLAGEN	ECM-Receptor	KEGG: hsa04512
fibroblasts	NK cells	COL6A3	SDC4	0.0139945	0	COL6A3_SDC4	COL6A3 - SDC4	COLLAGEN	ECM-Receptor	KEGG: hsa04512
epithelial cells	epithelial cells	FN1	SDC4	0.035631	0	FN1_SDC4	FN1 - SDC4	FN1	ECM-Receptor	KEGG: hsa04512
fibroblasts	epithelial cells	FN1	SDC4	0.0458385	0	FN1_SDC4	FN1 - SDC4	FN1	ECM-Receptor	KEGG: hsa04512
epithelial cells	ionocytes	FN1	SDC4	0.0348779	0	FN1_SDC4	FN1 - SDC4	FN1	ECM-Receptor	KEGG: hsa04512
fibroblasts	ionocytes	FN1	SDC4	0.0448798	0	FN1_SDC4	FN1 - SDC4	FN1	ECM-Receptor	KEGG: hsa04512
fibroblasts	ciliated epithelial cells	FN1	SDC4	0.0343998	0	FN1_SDC4	FN1 - SDC4	FN1	ECM-Receptor	KEGG: hsa04512
epithelial cells	NK cells	FN1	SDC4	0.0600821	0	FN1_SDC4	FN1 - SDC4	FN1	ECM-Receptor	KEGG: hsa04512
fibroblasts	NK cells	FN1	SDC4	0.076737	0	FN1_SDC4	FN1 - SDC4	FN1	ECM-Receptor	KEGG: hsa04512
fibroblasts	epithelial cells	THBS1	SDC4	0.010241	0	THBS1_SDC4	THBS1 - SDC4	THBS	ECM-Receptor	KEGG: hsa04512
fibroblasts	ionocytes	THBS1	SDC4	0.010019	0	THBS1_SDC4	THBS1 - SDC4	THBS	ECM-Receptor	KEGG: hsa04512
fibroblasts	ciliated epithelial cells	THBS1	SDC4	0.00761454	0	THBS1_SDC4	THBS1 - SDC4	THBS	ECM-Receptor	KEGG: hsa04512
fibroblasts	NK cells	THBS1	SDC4	0.0175865	0	THBS1_SDC4	THBS1 - SDC4	THBS	ECM-Receptor	KEGG: hsa04512
fibroblasts	epithelial cells	COMP	SDC4	0.00718057	0	COMP_SDC4	COMP - SDC4	THBS	ECM-Receptor	KEGG: hsa04512
fibroblasts	ionocytes	COMP	SDC4	0.00702443	0	COMP_SDC4	COMP - SDC4	THBS	ECM-Receptor	KEGG: hsa04512
fibroblasts	ciliated epithelial cells	COMP	SDC4	0.00533476	0	COMP_SDC4	COMP - SDC4	THBS	ECM-Receptor	KEGG: hsa04512
fibroblasts	NK cells	COMP	SDC4	0.0123583	0	COMP_SDC4	COMP - SDC4	THBS	ECM-Receptor	KEGG: hsa04512
fibroblasts	epithelial cells	THBS1	CD47	0.0209718	0	THBS1_CD47	THBS1 - CD47	THBS	ECM-Receptor	KEGG: hsa04512
fibroblasts	ionocytes	THBS1	CD47	0.0111182	0	THBS1_CD47	THBS1 - CD47	THBS	ECM-Receptor	KEGG: hsa04512
fibroblasts	luminal epithelial	THBS1	CD47	0.00907321	0	THBS1_CD47	THBS1 - CD47	THBS	ECM-Receptor	KEGG: hsa04512
fibroblasts	ciliated epithelial cells	THBS1	CD47	0.0234135	0	THBS1_CD47	THBS1 - CD47	THBS	ECM-Receptor	KEGG: hsa04512
fibroblasts	fibroblasts	THBS1	CD47	0.00966349	0	THBS1_CD47	THBS1 - CD47	THBS	ECM-Receptor	KEGG: hsa04512
fibroblasts	endothelial cells	THBS1	CD47	0.0252453	0	THBS1_CD47	THBS1 - CD47	THBS	ECM-Receptor	KEGG: hsa04512
fibroblasts	macrophages	THBS1	CD47	0.0295702	0	THBS1_CD47	THBS1 - CD47	THBS	ECM-Receptor	KEGG: hsa04512
fibroblasts	B cells	THBS1	CD47	0.0203299	0	THBS1_CD47	THBS1 - CD47	THBS	ECM-Receptor	KEGG: hsa04512
fibroblasts	T cells	THBS1	CD47	0.0238597	0	THBS1_CD47	THBS1 - CD47	THBS	ECM-Receptor	KEGG: hsa04512
fibroblasts	NK cells	THBS1	CD47	0.0238584	0	THBS1_CD47	THBS1 - CD47	THBS	ECM-Receptor	KEGG: hsa04512
fibroblasts	epithelial cells	COMP	CD47	0.0147524	0	COMP_CD47	COMP - CD47	THBS	ECM-Receptor	KEGG: hsa04512
fibroblasts	ionocytes	COMP	CD47	0.00779767	0	COMP_CD47	COMP - CD47	THBS	ECM-Receptor	KEGG: hsa04512
fibroblasts	luminal epithelial	COMP	CD47	0.00635951	0	COMP_CD47	COMP - CD47	THBS	ECM-Receptor	KEGG: hsa04512
fibroblasts	ciliated epithelial cells	COMP	CD47	0.0164821	0	COMP_CD47	COMP - CD47	THBS	ECM-Receptor	KEGG: hsa04512
fibroblasts	fibroblasts	COMP	CD47	0.00677445	0	COMP_CD47	COMP - CD47	THBS	ECM-Receptor	KEGG: hsa04512
fibroblasts	endothelial cells	COMP	CD47	0.0177815	0	COMP_CD47	COMP - CD47	THBS	ECM-Receptor	KEGG: hsa04512
fibroblasts	macrophages	COMP	CD47	0.0208551	0	COMP_CD47	COMP - CD47	THBS	ECM-Receptor	KEGG: hsa04512
fibroblasts	B cells	COMP	CD47	0.014298	0	COMP_CD47	COMP - CD47	THBS	ECM-Receptor	KEGG: hsa04512
fibroblasts	T cells	COMP	CD47	0.0167985	0	COMP_CD47	COMP - CD47	THBS	ECM-Receptor	KEGG: hsa04512
fibroblasts	NK cells	COMP	CD47	0.0167975	0	COMP_CD47	COMP - CD47	THBS	ECM-Receptor	KEGG: hsa04512
ciliated epithelial cells	ciliated epithelial cells	LAMA2	DAG1	0.00109938	0	LAMA2_DAG1	LAMA2 - DAG1	LAMININ	ECM-Receptor	KEGG: hsa04512
fibroblasts	ciliated epithelial cells	LAMA2	DAG1	0.0108291	0	LAMA2_DAG1	LAMA2 - DAG1	LAMININ	ECM-Receptor	KEGG: hsa04512
endothelial cells	ciliated epithelial cells	LAMA3	DAG1	0.00110747	0	LAMA3_DAG1	LAMA3 - DAG1	LAMININ	ECM-Receptor	KEGG: hsa04512
endothelial cells	ciliated epithelial cells	LAMA4	DAG1	0.00518649	0	LAMA4_DAG1	LAMA4 - DAG1	LAMININ	ECM-Receptor	KEGG: hsa04512
epithelial cells	ciliated epithelial cells	LAMB1	DAG1	0.00614409	0	LAMB1_DAG1	LAMB1 - DAG1	LAMININ	ECM-Receptor	KEGG: hsa04512
luminal epithelial	ciliated epithelial cells	LAMB1	DAG1	0.00200867	0	LAMB1_DAG1	LAMB1 - DAG1	LAMININ	ECM-Receptor	KEGG: hsa04512
ciliated epithelial cells	ciliated epithelial cells	LAMB1	DAG1	0.00116196	0	LAMB1_DAG1	LAMB1 - DAG1	LAMININ	ECM-Receptor	KEGG: hsa04512
fibroblasts	ciliated epithelial cells	LAMB1	DAG1	0.00294042	0	LAMB1_DAG1	LAMB1 - DAG1	LAMININ	ECM-Receptor	KEGG: hsa04512
endothelial cells	ciliated epithelial cells	LAMB1	DAG1	0.00178963	0	LAMB1_DAG1	LAMB1 - DAG1	LAMININ	ECM-Receptor	KEGG: hsa04512
NK cells	ciliated epithelial cells	LAMB1	DAG1	0.00185131	0	LAMB1_DAG1	LAMB1 - DAG1	LAMININ	ECM-Receptor	KEGG: hsa04512
fibroblasts	ciliated epithelial cells	LAMC1	DAG1	0.00219787	0	LAMC1_DAG1	LAMC1 - DAG1	LAMININ	ECM-Receptor	KEGG: hsa04512
ciliated epithelial cells	ionocytes	RA-ALDH1A3	RORB	0.00788191	0	RetinoicAcid-RA-ALDH1A3_RORB	RA-ALDH1A3 - RORB	RA	Non-protein Signaling	uniprot
fibroblasts	ionocytes	RA-ALDH1A3	RORB	0.00452961	0	RetinoicAcid-RA-ALDH1A3_RORB	RA-ALDH1A3 - RORB	RA	Non-protein Signaling	uniprot
ciliated epithelial cells	NK cells	RA-ALDH1A3	RORB	0.00428426	0	RetinoicAcid-RA-ALDH1A3_RORB	RA-ALDH1A3 - RORB	RA	Non-protein Signaling	uniprot
fibroblasts	NK cells	RA-ALDH1A3	RORB	0.0024583	0	RetinoicAcid-RA-ALDH1A3_RORB	RA-ALDH1A3 - RORB	RA	Non-protein Signaling	uniprot
epithelial cells	endothelial cells	APP	CD74	0.132824	0	APP_CD74	APP - CD74	APP	Cell-Cell Contact	PMID: 19849849
ionocytes	endothelial cells	APP	CD74	0.113486	0	APP_CD74	APP - CD74	APP	Cell-Cell Contact	PMID: 19849849
luminal epithelial	endothelial cells	APP	CD74	0.0474522	0	APP_CD74	APP - CD74	APP	Cell-Cell Contact	PMID: 19849849
ciliated epithelial cells	endothelial cells	APP	CD74	0.117489	0	APP_CD74	APP - CD74	APP	Cell-Cell Contact	PMID: 19849849
fibroblasts	endothelial cells	APP	CD74	0.138294	0	APP_CD74	APP - CD74	APP	Cell-Cell Contact	PMID: 19849849
endothelial cells	endothelial cells	APP	CD74	0.189159	0	APP_CD74	APP - CD74	APP	Cell-Cell Contact	PMID: 19849849
macrophages	endothelial cells	APP	CD74	0.117315	0	APP_CD74	APP - CD74	APP	Cell-Cell Contact	PMID: 19849849
B cells	endothelial cells	APP	CD74	0.0364308	0	APP_CD74	APP - CD74	APP	Cell-Cell Contact	PMID: 19849849
T cells	endothelial cells	APP	CD74	0.0466457	0	APP_CD74	APP - CD74	APP	Cell-Cell Contact	PMID: 19849849
NK cells	endothelial cells	APP	CD74	0.147232	0	APP_CD74	APP - CD74	APP	Cell-Cell Contact	PMID: 19849849
epithelial cells	macrophages	APP	CD74	0.163441	0	APP_CD74	APP - CD74	APP	Cell-Cell Contact	PMID: 19849849
ionocytes	macrophages	APP	CD74	0.140366	0	APP_CD74	APP - CD74	APP	Cell-Cell Contact	PMID: 19849849
luminal epithelial	macrophages	APP	CD74	0.059746	0	APP_CD74	APP - CD74	APP	Cell-Cell Contact	PMID: 19849849
ciliated epithelial cells	macrophages	APP	CD74	0.145162	0	APP_CD74	APP - CD74	APP	Cell-Cell Contact	PMID: 19849849
fibroblasts	macrophages	APP	CD74	0.169925	0	APP_CD74	APP - CD74	APP	Cell-Cell Contact	PMID: 19849849
endothelial cells	macrophages	APP	CD74	0.229326	0	APP_CD74	APP - CD74	APP	Cell-Cell Contact	PMID: 19849849
macrophages	macrophages	APP	CD74	0.144955	0	APP_CD74	APP - CD74	APP	Cell-Cell Contact	PMID: 19849849
B cells	macrophages	APP	CD74	0.0460071	0	APP_CD74	APP - CD74	APP	Cell-Cell Contact	PMID: 19849849
T cells	macrophages	APP	CD74	0.0587434	0	APP_CD74	APP - CD74	APP	Cell-Cell Contact	PMID: 19849849
NK cells	macrophages	APP	CD74	0.180478	0	APP_CD74	APP - CD74	APP	Cell-Cell Contact	PMID: 19849849
epithelial cells	B cells	APP	CD74	0.0664567	0	APP_CD74	APP - CD74	APP	Cell-Cell Contact	PMID: 19849849
ionocytes	B cells	APP	CD74	0.0561551	0	APP_CD74	APP - CD74	APP	Cell-Cell Contact	PMID: 19849849
luminal epithelial	B cells	APP	CD74	0.0226289	0	APP_CD74	APP - CD74	APP	Cell-Cell Contact	PMID: 19849849
ciliated epithelial cells	B cells	APP	CD74	0.0582688	0	APP_CD74	APP - CD74	APP	Cell-Cell Contact	PMID: 19849849
fibroblasts	B cells	APP	CD74	0.0694122	0	APP_CD74	APP - CD74	APP	Cell-Cell Contact	PMID: 19849849
endothelial cells	B cells	APP	CD74	0.0978178	0	APP_CD74	APP - CD74	APP	Cell-Cell Contact	PMID: 19849849
macrophages	B cells	APP	CD74	0.0581771	0	APP_CD74	APP - CD74	APP	Cell-Cell Contact	PMID: 19849849
B cells	B cells	APP	CD74	0.0172685	0	APP_CD74	APP - CD74	APP	Cell-Cell Contact	PMID: 19849849
T cells	B cells	APP	CD74	0.0222344	0	APP_CD74	APP - CD74	APP	Cell-Cell Contact	PMID: 19849849
NK cells	B cells	APP	CD74	0.0742819	0	APP_CD74	APP - CD74	APP	Cell-Cell Contact	PMID: 19849849
epithelial cells	T cells	APP	CD74	0.032093	0	APP_CD74	APP - CD74	APP	Cell-Cell Contact	PMID: 19849849
ionocytes	T cells	APP	CD74	0.0269643	0	APP_CD74	APP - CD74	APP	Cell-Cell Contact	PMID: 19849849
luminal epithelial	T cells	APP	CD74	0.0106688	0	APP_CD74	APP - CD74	APP	Cell-Cell Contact	PMID: 19849849
ciliated epithelial cells	T cells	APP	CD74	0.0280119	0	APP_CD74	APP - CD74	APP	Cell-Cell Contact	PMID: 19849849
fibroblasts	T cells	APP	CD74	0.0335752	0	APP_CD74	APP - CD74	APP	Cell-Cell Contact	PMID: 19849849
endothelial cells	T cells	APP	CD74	0.0480728	0	APP_CD74	APP - CD74	APP	Cell-Cell Contact	PMID: 19849849
macrophages	T cells	APP	CD74	0.0279663	0	APP_CD74	APP - CD74	APP	Cell-Cell Contact	PMID: 19849849
B cells	T cells	APP	CD74	0.00811804	0	APP_CD74	APP - CD74	APP	Cell-Cell Contact	PMID: 19849849
T cells	T cells	APP	CD74	0.0104806	0	APP_CD74	APP - CD74	APP	Cell-Cell Contact	PMID: 19849849
NK cells	T cells	APP	CD74	0.036028	0	APP_CD74	APP - CD74	APP	Cell-Cell Contact	PMID: 19849849
epithelial cells	epithelial cells	CADM1	CADM1	0.00695713	0	CADM1_CADM1	CADM1 - CADM1	CADM	Cell-Cell Contact	PMID: 24503895
ionocytes	epithelial cells	CADM1	CADM1	0.00668278	0	CADM1_CADM1	CADM1 - CADM1	CADM	Cell-Cell Contact	PMID: 24503895
ciliated epithelial cells	epithelial cells	CADM1	CADM1	0.0140979	0	CADM1_CADM1	CADM1 - CADM1	CADM	Cell-Cell Contact	PMID: 24503895
macrophages	epithelial cells	CADM1	CADM1	0.00716393	0	CADM1_CADM1	CADM1 - CADM1	CADM	Cell-Cell Contact	PMID: 24503895
NK cells	epithelial cells	CADM1	CADM1	0.0166663	0	CADM1_CADM1	CADM1 - CADM1	CADM	Cell-Cell Contact	PMID: 24503895
epithelial cells	ionocytes	CADM1	CADM1	0.00668278	0	CADM1_CADM1	CADM1 - CADM1	CADM	Cell-Cell Contact	PMID: 24503895
ionocytes	ionocytes	CADM1	CADM1	0.00641917	0	CADM1_CADM1	CADM1 - CADM1	CADM	Cell-Cell Contact	PMID: 24503895
ciliated epithelial cells	ionocytes	CADM1	CADM1	0.0135458	0	CADM1_CADM1	CADM1 - CADM1	CADM	Cell-Cell Contact	PMID: 24503895
macrophages	ionocytes	CADM1	CADM1	0.00688147	0	CADM1_CADM1	CADM1 - CADM1	CADM	Cell-Cell Contact	PMID: 24503895
NK cells	ionocytes	CADM1	CADM1	0.0160153	0	CADM1_CADM1	CADM1 - CADM1	CADM	Cell-Cell Contact	PMID: 24503895
ciliated epithelial cells	luminal epithelial	CADM1	CADM1	0.0108517	0	CADM1_CADM1	CADM1 - CADM1	CADM	Cell-Cell Contact	PMID: 24503895
NK cells	luminal epithelial	CADM1	CADM1	0.0128365	0	CADM1_CADM1	CADM1 - CADM1	CADM	Cell-Cell Contact	PMID: 24503895
epithelial cells	ciliated epithelial cells	CADM1	CADM1	0.0140979	0	CADM1_CADM1	CADM1 - CADM1	CADM	Cell-Cell Contact	PMID: 24503895
ionocytes	ciliated epithelial cells	CADM1	CADM1	0.0135458	0	CADM1_CADM1	CADM1 - CADM1	CADM	Cell-Cell Contact	PMID: 24503895
luminal epithelial	ciliated epithelial cells	CADM1	CADM1	0.0108517	0	CADM1_CADM1	CADM1 - CADM1	CADM	Cell-Cell Contact	PMID: 24503895
ciliated epithelial cells	ciliated epithelial cells	CADM1	CADM1	0.0283585	0	CADM1_CADM1	CADM1 - CADM1	CADM	Cell-Cell Contact	PMID: 24503895
macrophages	ciliated epithelial cells	CADM1	CADM1	0.0145138	0	CADM1_CADM1	CADM1 - CADM1	CADM	Cell-Cell Contact	PMID: 24503895
NK cells	ciliated epithelial cells	CADM1	CADM1	0.0334369	0	CADM1_CADM1	CADM1 - CADM1	CADM	Cell-Cell Contact	PMID: 24503895
epithelial cells	macrophages	CADM1	CADM1	0.00716393	0	CADM1_CADM1	CADM1 - CADM1	CADM	Cell-Cell Contact	PMID: 24503895
ionocytes	macrophages	CADM1	CADM1	0.00688147	0	CADM1_CADM1	CADM1 - CADM1	CADM	Cell-Cell Contact	PMID: 24503895
ciliated epithelial cells	macrophages	CADM1	CADM1	0.0145138	0	CADM1_CADM1	CADM1 - CADM1	CADM	Cell-Cell Contact	PMID: 24503895
macrophages	macrophages	CADM1	CADM1	0.00737682	0	CADM1_CADM1	CADM1 - CADM1	CADM	Cell-Cell Contact	PMID: 24503895
NK cells	macrophages	CADM1	CADM1	0.0171567	0	CADM1_CADM1	CADM1 - CADM1	CADM	Cell-Cell Contact	PMID: 24503895
epithelial cells	NK cells	CADM1	CADM1	0.0166663	0	CADM1_CADM1	CADM1 - CADM1	CADM	Cell-Cell Contact	PMID: 24503895
ionocytes	NK cells	CADM1	CADM1	0.0160153	0	CADM1_CADM1	CADM1 - CADM1	CADM	Cell-Cell Contact	PMID: 24503895
luminal epithelial	NK cells	CADM1	CADM1	0.0128365	0	CADM1_CADM1	CADM1 - CADM1	CADM	Cell-Cell Contact	PMID: 24503895
ciliated epithelial cells	NK cells	CADM1	CADM1	0.0334369	0	CADM1_CADM1	CADM1 - CADM1	CADM	Cell-Cell Contact	PMID: 24503895
macrophages	NK cells	CADM1	CADM1	0.0171567	0	CADM1_CADM1	CADM1 - CADM1	CADM	Cell-Cell Contact	PMID: 24503895
NK cells	NK cells	CADM1	CADM1	0.039388	0	CADM1_CADM1	CADM1 - CADM1	CADM	Cell-Cell Contact	PMID: 24503895
fibroblasts	fibroblasts	CADM3	CADM3	0.00402631	0	CADM3_CADM3	CADM3 - CADM3	CADM	Cell-Cell Contact	KEGG: hsa04514
fibroblasts	epithelial cells	ENTPD1	ADORA2A	0.0020563	0	ENTPD1_ADORA2A	ENTPD1 - ADORA2A	CD39	Cell-Cell Contact	PMID: 21677139
macrophages	endothelial cells	PTPRC	MRC1	0.00651106	0	PTPRC_MRC1	PTPRC - MRC1	CD45	Cell-Cell Contact	PMID: 27601670; PMID: 10575006
B cells	endothelial cells	PTPRC	MRC1	0.0020601	0	PTPRC_MRC1	PTPRC - MRC1	CD45	Cell-Cell Contact	PMID: 27601670; PMID: 10575006
T cells	endothelial cells	PTPRC	MRC1	0.0237026	0	PTPRC_MRC1	PTPRC - MRC1	CD45	Cell-Cell Contact	PMID: 27601670; PMID: 10575006
fibroblasts	fibroblasts	CD99	CD99	0.0770497	0	CD99_CD99	CD99 - CD99	CD99	Cell-Cell Contact	KEGG: hsa04514
endothelial cells	fibroblasts	CD99	CD99	0.0182961	0	CD99_CD99	CD99 - CD99	CD99	Cell-Cell Contact	KEGG: hsa04514
macrophages	fibroblasts	CD99	CD99	0.0143344	0	CD99_CD99	CD99 - CD99	CD99	Cell-Cell Contact	KEGG: hsa04514
erythrocytes	fibroblasts	CD99	CD99	0.024163	0	CD99_CD99	CD99 - CD99	CD99	Cell-Cell Contact	KEGG: hsa04514
fibroblasts	endothelial cells	CD99	CD99	0.0182961	0	CD99_CD99	CD99 - CD99	CD99	Cell-Cell Contact	KEGG: hsa04514
endothelial cells	endothelial cells	CD99	CD99	0.00414343	0.01	CD99_CD99	CD99 - CD99	CD99	Cell-Cell Contact	KEGG: hsa04514
macrophages	endothelial cells	CD99	CD99	0.00323615	0	CD99_CD99	CD99 - CD99	CD99	Cell-Cell Contact	KEGG: hsa04514
erythrocytes	endothelial cells	CD99	CD99	0.00549749	0	CD99_CD99	CD99 - CD99	CD99	Cell-Cell Contact	KEGG: hsa04514
fibroblasts	macrophages	CD99	CD99	0.0143344	0	CD99_CD99	CD99 - CD99	CD99	Cell-Cell Contact	KEGG: hsa04514
endothelial cells	macrophages	CD99	CD99	0.00323615	0	CD99_CD99	CD99 - CD99	CD99	Cell-Cell Contact	KEGG: hsa04514
macrophages	macrophages	CD99	CD99	0.00252703	0	CD99_CD99	CD99 - CD99	CD99	Cell-Cell Contact	KEGG: hsa04514
erythrocytes	macrophages	CD99	CD99	0.00429499	0	CD99_CD99	CD99 - CD99	CD99	Cell-Cell Contact	KEGG: hsa04514
fibroblasts	erythrocytes	CD99	CD99	0.024163	0	CD99_CD99	CD99 - CD99	CD99	Cell-Cell Contact	KEGG: hsa04514
endothelial cells	erythrocytes	CD99	CD99	0.00549749	0	CD99_CD99	CD99 - CD99	CD99	Cell-Cell Contact	KEGG: hsa04514
macrophages	erythrocytes	CD99	CD99	0.00429499	0	CD99_CD99	CD99 - CD99	CD99	Cell-Cell Contact	KEGG: hsa04514
erythrocytes	erythrocytes	CD99	CD99	0.00729081	0	CD99_CD99	CD99 - CD99	CD99	Cell-Cell Contact	KEGG: hsa04514
luminal epithelial	luminal epithelial	CDH4	CDH4	0.00780459	0	CDH4_CDH4	CDH4 - CDH4	CDH	Cell-Cell Contact	KEGG: hsa04514
ciliated epithelial cells	luminal epithelial	CDH4	CDH4	0.00548095	0	CDH4_CDH4	CDH4 - CDH4	CDH	Cell-Cell Contact	KEGG: hsa04514
NK cells	luminal epithelial	CDH4	CDH4	0.00572805	0	CDH4_CDH4	CDH4 - CDH4	CDH	Cell-Cell Contact	KEGG: hsa04514
luminal epithelial	ciliated epithelial cells	CDH4	CDH4	0.00548095	0	CDH4_CDH4	CDH4 - CDH4	CDH	Cell-Cell Contact	KEGG: hsa04514
ciliated epithelial cells	ciliated epithelial cells	CDH4	CDH4	0.00384645	0	CDH4_CDH4	CDH4 - CDH4	CDH	Cell-Cell Contact	KEGG: hsa04514
NK cells	ciliated epithelial cells	CDH4	CDH4	0.00402015	0	CDH4_CDH4	CDH4 - CDH4	CDH	Cell-Cell Contact	KEGG: hsa04514
luminal epithelial	NK cells	CDH4	CDH4	0.00572805	0	CDH4_CDH4	CDH4 - CDH4	CDH	Cell-Cell Contact	KEGG: hsa04514
ciliated epithelial cells	NK cells	CDH4	CDH4	0.00402015	0	CDH4_CDH4	CDH4 - CDH4	CDH	Cell-Cell Contact	KEGG: hsa04514
NK cells	NK cells	CDH4	CDH4	0.00420166	0	CDH4_CDH4	CDH4 - CDH4	CDH	Cell-Cell Contact	KEGG: hsa04514
epithelial cells	epithelial cells	CDH1	CDH1	0.00487391	0	CDH1_CDH1	CDH1 - CDH1	CDH	Cell-Cell Contact	KEGG: hsa04514
luminal epithelial	epithelial cells	CDH1	CDH1	0.00487866	0	CDH1_CDH1	CDH1 - CDH1	CDH	Cell-Cell Contact	KEGG: hsa04514
epithelial cells	luminal epithelial	CDH1	CDH1	0.00487866	0	CDH1_CDH1	CDH1 - CDH1	CDH	Cell-Cell Contact	KEGG: hsa04514
luminal epithelial	luminal epithelial	CDH1	CDH1	0.00488342	0	CDH1_CDH1	CDH1 - CDH1	CDH	Cell-Cell Contact	KEGG: hsa04514
endothelial cells	endothelial cells	CDH5	CDH5	0.04695	0	CDH5_CDH5	CDH5 - CDH5	CDH5	Cell-Cell Contact	KEGG: hsa04514
endothelial cells	endothelial cells	EFNA5	EPHA5	0.00883854	0	EFNA5_EPHA5	EFNA5 - EPHA5	EPHA	Cell-Cell Contact	PMID: 15114347
endothelial cells	epithelial cells	JAM2	ITGAV_ITGB1	0.00343737	0	JAM2_ITGAV_ITGB1	JAM2 - (ITGAV+ITGB1)	JAM	Cell-Cell Contact	KEGG: hsa04514
endothelial cells	luminal epithelial	JAM2	ITGAV_ITGB1	0.00312509	0	JAM2_ITGAV_ITGB1	JAM2 - (ITGAV+ITGB1)	JAM	Cell-Cell Contact	KEGG: hsa04514
endothelial cells	ciliated epithelial cells	JAM2	ITGAV_ITGB1	0.00643551	0	JAM2_ITGAV_ITGB1	JAM2 - (ITGAV+ITGB1)	JAM	Cell-Cell Contact	KEGG: hsa04514
endothelial cells	fibroblasts	JAM2	ITGAV_ITGB1	0.00816625	0	JAM2_ITGAV_ITGB1	JAM2 - (ITGAV+ITGB1)	JAM	Cell-Cell Contact	KEGG: hsa04514
endothelial cells	endothelial cells	JAM2	ITGAV_ITGB1	0.00638302	0	JAM2_ITGAV_ITGB1	JAM2 - (ITGAV+ITGB1)	JAM	Cell-Cell Contact	KEGG: hsa04514
endothelial cells	macrophages	JAM2	ITGAV_ITGB1	0.00435641	0	JAM2_ITGAV_ITGB1	JAM2 - (ITGAV+ITGB1)	JAM	Cell-Cell Contact	KEGG: hsa04514
endothelial cells	T cells	JAM2	ITGAV_ITGB1	0.00480291	0	JAM2_ITGAV_ITGB1	JAM2 - (ITGAV+ITGB1)	JAM	Cell-Cell Contact	KEGG: hsa04514
endothelial cells	NK cells	JAM2	ITGAV_ITGB1	0.00350532	0	JAM2_ITGAV_ITGB1	JAM2 - (ITGAV+ITGB1)	JAM	Cell-Cell Contact	KEGG: hsa04514
endothelial cells	endothelial cells	JAM2	JAM2	0.00231406	0	JAM2_JAM2	JAM2 - JAM2	JAM	Cell-Cell Contact	KEGG: hsa04514
epithelial cells	epithelial cells	MPZL1	MPZL1	0.00779899	0	MPZL1_MPZL1	MPZL1 - MPZL1	MPZ	Cell-Cell Contact	KEGG: hsa04514
ciliated epithelial cells	epithelial cells	MPZL1	MPZL1	0.0169231	0	MPZL1_MPZL1	MPZL1 - MPZL1	MPZ	Cell-Cell Contact	KEGG: hsa04514
NK cells	epithelial cells	MPZL1	MPZL1	0.00740363	0.03	MPZL1_MPZL1	MPZL1 - MPZL1	MPZ	Cell-Cell Contact	KEGG: hsa04514
ciliated epithelial cells	ionocytes	MPZL1	MPZL1	0.0128846	0	MPZL1_MPZL1	MPZL1 - MPZL1	MPZ	Cell-Cell Contact	KEGG: hsa04514
ciliated epithelial cells	luminal epithelial	MPZL1	MPZL1	0.00775963	0	MPZL1_MPZL1	MPZL1 - MPZL1	MPZ	Cell-Cell Contact	KEGG: hsa04514
epithelial cells	ciliated epithelial cells	MPZL1	MPZL1	0.0169231	0	MPZL1_MPZL1	MPZL1 - MPZL1	MPZ	Cell-Cell Contact	KEGG: hsa04514
ionocytes	ciliated epithelial cells	MPZL1	MPZL1	0.0128846	0	MPZL1_MPZL1	MPZL1 - MPZL1	MPZ	Cell-Cell Contact	KEGG: hsa04514
luminal epithelial	ciliated epithelial cells	MPZL1	MPZL1	0.00775963	0	MPZL1_MPZL1	MPZL1 - MPZL1	MPZ	Cell-Cell Contact	KEGG: hsa04514
ciliated epithelial cells	ciliated epithelial cells	MPZL1	MPZL1	0.0363307	0	MPZL1_MPZL1	MPZL1 - MPZL1	MPZ	Cell-Cell Contact	KEGG: hsa04514
endothelial cells	ciliated epithelial cells	MPZL1	MPZL1	0.014812	0	MPZL1_MPZL1	MPZL1 - MPZL1	MPZ	Cell-Cell Contact	KEGG: hsa04514
macrophages	ciliated epithelial cells	MPZL1	MPZL1	0.0138426	0	MPZL1_MPZL1	MPZL1 - MPZL1	MPZ	Cell-Cell Contact	KEGG: hsa04514
NK cells	ciliated epithelial cells	MPZL1	MPZL1	0.0160727	0	MPZL1_MPZL1	MPZL1 - MPZL1	MPZ	Cell-Cell Contact	KEGG: hsa04514
ciliated epithelial cells	endothelial cells	MPZL1	MPZL1	0.014812	0	MPZL1_MPZL1	MPZL1 - MPZL1	MPZ	Cell-Cell Contact	KEGG: hsa04514
ciliated epithelial cells	macrophages	MPZL1	MPZL1	0.0138426	0	MPZL1_MPZL1	MPZL1 - MPZL1	MPZ	Cell-Cell Contact	KEGG: hsa04514
epithelial cells	NK cells	MPZL1	MPZL1	0.00740363	0.03	MPZL1_MPZL1	MPZL1 - MPZL1	MPZ	Cell-Cell Contact	KEGG: hsa04514
ciliated epithelial cells	NK cells	MPZL1	MPZL1	0.0160727	0	MPZL1_MPZL1	MPZL1 - MPZL1	MPZ	Cell-Cell Contact	KEGG: hsa04514
NK cells	NK cells	NCAM1	NCAM1	0.00147152	0	NCAM1_NCAM1	NCAM1 - NCAM1	NCAM	Cell-Cell Contact	KEGG: hsa04514
epithelial cells	fibroblasts	NECTIN1	CADM3	0.00481071	0	NECTIN1_CADM3	NECTIN1 - CADM3	NECTIN	Cell-Cell Contact	PMID: 23027581
ionocytes	fibroblasts	NECTIN1	CADM3	0.00283761	0	NECTIN1_CADM3	NECTIN1 - CADM3	NECTIN	Cell-Cell Contact	PMID: 23027581
luminal epithelial	fibroblasts	NECTIN1	CADM3	0.00558337	0	NECTIN1_CADM3	NECTIN1 - CADM3	NECTIN	Cell-Cell Contact	PMID: 23027581
fibroblasts	fibroblasts	NECTIN1	CADM3	0.0036409	0	NECTIN1_CADM3	NECTIN1 - CADM3	NECTIN	Cell-Cell Contact	PMID: 23027581
endothelial cells	fibroblasts	NECTIN1	CADM3	0.00123933	0	NECTIN1_CADM3	NECTIN1 - CADM3	NECTIN	Cell-Cell Contact	PMID: 23027581
NK cells	fibroblasts	NECTIN1	CADM3	0.00355618	0	NECTIN1_CADM3	NECTIN1 - CADM3	NECTIN	Cell-Cell Contact	PMID: 23027581
epithelial cells	epithelial cells	NECTIN3	NECTIN1	0.00298047	0	NECTIN3_NECTIN1	NECTIN3 - NECTIN1	NECTIN	Cell-Cell Contact	PMID: 23027581
endothelial cells	epithelial cells	NECTIN3	NECTIN1	0.006423	0	NECTIN3_NECTIN1	NECTIN3 - NECTIN1	NECTIN	Cell-Cell Contact	PMID: 23027581
epithelial cells	ionocytes	NECTIN3	NECTIN1	0.00175671	0	NECTIN3_NECTIN1	NECTIN3 - NECTIN1	NECTIN	Cell-Cell Contact	PMID: 23027581
endothelial cells	ionocytes	NECTIN3	NECTIN1	0.00379114	0	NECTIN3_NECTIN1	NECTIN3 - NECTIN1	NECTIN	Cell-Cell Contact	PMID: 23027581
epithelial cells	luminal epithelial	NECTIN3	NECTIN1	0.0034602	0	NECTIN3_NECTIN1	NECTIN3 - NECTIN1	NECTIN	Cell-Cell Contact	PMID: 23027581
endothelial cells	luminal epithelial	NECTIN3	NECTIN1	0.00745267	0	NECTIN3_NECTIN1	NECTIN3 - NECTIN1	NECTIN	Cell-Cell Contact	PMID: 23027581
epithelial cells	fibroblasts	NECTIN3	NECTIN1	0.00225471	0	NECTIN3_NECTIN1	NECTIN3 - NECTIN1	NECTIN	Cell-Cell Contact	PMID: 23027581
endothelial cells	fibroblasts	NECTIN3	NECTIN1	0.00486305	0	NECTIN3_NECTIN1	NECTIN3 - NECTIN1	NECTIN	Cell-Cell Contact	PMID: 23027581
epithelial cells	endothelial cells	NECTIN3	NECTIN1	0.000766781	0	NECTIN3_NECTIN1	NECTIN3 - NECTIN1	NECTIN	Cell-Cell Contact	PMID: 23027581
endothelial cells	endothelial cells	NECTIN3	NECTIN1	0.00165668	0.03	NECTIN3_NECTIN1	NECTIN3 - NECTIN1	NECTIN	Cell-Cell Contact	PMID: 23027581
epithelial cells	NK cells	NECTIN3	NECTIN1	0.00220218	0	NECTIN3_NECTIN1	NECTIN3 - NECTIN1	NECTIN	Cell-Cell Contact	PMID: 23027581
endothelial cells	NK cells	NECTIN3	NECTIN1	0.00475003	0	NECTIN3_NECTIN1	NECTIN3 - NECTIN1	NECTIN	Cell-Cell Contact	PMID: 23027581
endothelial cells	epithelial cells	DLL4	NOTCH1	0.00244993	0	DLL4_NOTCH1	DLL4 - NOTCH1	NOTCH	Cell-Cell Contact	PMID: 22353464
endothelial cells	endothelial cells	DLL4	NOTCH1	0.00490325	0	DLL4_NOTCH1	DLL4 - NOTCH1	NOTCH	Cell-Cell Contact	PMID: 22353464
endothelial cells	epithelial cells	DLL4	NOTCH2	0.00282833	0	DLL4_NOTCH2	DLL4 - NOTCH2	NOTCH	Cell-Cell Contact	PMID: 22353464
endothelial cells	luminal epithelial	DLL4	NOTCH2	0.00160221	0	DLL4_NOTCH2	DLL4 - NOTCH2	NOTCH	Cell-Cell Contact	PMID: 22353464
endothelial cells	ciliated epithelial cells	DLL4	NOTCH2	0.00178125	0	DLL4_NOTCH2	DLL4 - NOTCH2	NOTCH	Cell-Cell Contact	PMID: 22353464
endothelial cells	NK cells	DLL4	NOTCH2	0.00215235	0	DLL4_NOTCH2	DLL4 - NOTCH2	NOTCH	Cell-Cell Contact	PMID: 22353464
ciliated epithelial cells	epithelial cells	JAG2	NOTCH1	0.00256726	0	JAG2_NOTCH1	JAG2 - NOTCH1	NOTCH	Cell-Cell Contact	PMID: 22353464
ciliated epithelial cells	endothelial cells	JAG2	NOTCH1	0.00513748	0	JAG2_NOTCH1	JAG2 - NOTCH1	NOTCH	Cell-Cell Contact	PMID: 22353464
ciliated epithelial cells	epithelial cells	JAG2	NOTCH2	0.00296373	0	JAG2_NOTCH2	JAG2 - NOTCH2	NOTCH	Cell-Cell Contact	PMID: 22353464
ciliated epithelial cells	luminal epithelial	JAG2	NOTCH2	0.00167902	0	JAG2_NOTCH2	JAG2 - NOTCH2	NOTCH	Cell-Cell Contact	PMID: 22353464
ciliated epithelial cells	ciliated epithelial cells	JAG2	NOTCH2	0.00186662	0	JAG2_NOTCH2	JAG2 - NOTCH2	NOTCH	Cell-Cell Contact	PMID: 22353464
ciliated epithelial cells	NK cells	JAG2	NOTCH2	0.00225547	0	JAG2_NOTCH2	JAG2 - NOTCH2	NOTCH	Cell-Cell Contact	PMID: 22353464
epithelial cells	epithelial cells	OCLN	OCLN	0.000876159	0	OCLN_OCLN	OCLN - OCLN	OCLN	Cell-Cell Contact	KEGG: hsa04514
endothelial cells	endothelial cells	PECAM1	PECAM1	0.216395	0	PECAM1_PECAM1	PECAM1 - PECAM1	PECAM1	Cell-Cell Contact	KEGG: hsa04514
ciliated epithelial cells	ciliated epithelial cells	PTPRM	PTPRM	0.03716	0	PTPRM_PTPRM	PTPRM - PTPRM	PTPRM	Cell-Cell Contact	KEGG: hsa04514
fibroblasts	ciliated epithelial cells	PTPRM	PTPRM	0.00653682	0	PTPRM_PTPRM	PTPRM - PTPRM	PTPRM	Cell-Cell Contact	KEGG: hsa04514
endothelial cells	ciliated epithelial cells	PTPRM	PTPRM	0.0652379	0	PTPRM_PTPRM	PTPRM - PTPRM	PTPRM	Cell-Cell Contact	KEGG: hsa04514
ciliated epithelial cells	fibroblasts	PTPRM	PTPRM	0.00653682	0	PTPRM_PTPRM	PTPRM - PTPRM	PTPRM	Cell-Cell Contact	KEGG: hsa04514
fibroblasts	fibroblasts	PTPRM	PTPRM	0.00112053	0	PTPRM_PTPRM	PTPRM - PTPRM	PTPRM	Cell-Cell Contact	KEGG: hsa04514
endothelial cells	fibroblasts	PTPRM	PTPRM	0.0117586	0	PTPRM_PTPRM	PTPRM - PTPRM	PTPRM	Cell-Cell Contact	KEGG: hsa04514
ciliated epithelial cells	endothelial cells	PTPRM	PTPRM	0.0652379	0	PTPRM_PTPRM	PTPRM - PTPRM	PTPRM	Cell-Cell Contact	KEGG: hsa04514
fibroblasts	endothelial cells	PTPRM	PTPRM	0.0117586	0	PTPRM_PTPRM	PTPRM - PTPRM	PTPRM	Cell-Cell Contact	KEGG: hsa04514
endothelial cells	endothelial cells	PTPRM	PTPRM	0.112062	0	PTPRM_PTPRM	PTPRM - PTPRM	PTPRM	Cell-Cell Contact	KEGG: hsa04514
epithelial cells	epithelial cells	SEMA4D	PLXNB2	0.0204081	0	SEMA4D_PLXNB2	SEMA4D - PLXNB2	SEMA4	Cell-Cell Contact	PMID: 27533782
ciliated epithelial cells	epithelial cells	SEMA4D	PLXNB2	0.0244071	0	SEMA4D_PLXNB2	SEMA4D - PLXNB2	SEMA4	Cell-Cell Contact	PMID: 27533782
epithelial cells	ionocytes	SEMA4D	PLXNB2	0.0146169	0	SEMA4D_PLXNB2	SEMA4D - PLXNB2	SEMA4	Cell-Cell Contact	PMID: 27533782
ciliated epithelial cells	ionocytes	SEMA4D	PLXNB2	0.0175014	0	SEMA4D_PLXNB2	SEMA4D - PLXNB2	SEMA4	Cell-Cell Contact	PMID: 27533782
epithelial cells	luminal epithelial	SEMA4D	PLXNB2	0.0174491	0	SEMA4D_PLXNB2	SEMA4D - PLXNB2	SEMA4	Cell-Cell Contact	PMID: 27533782
ciliated epithelial cells	luminal epithelial	SEMA4D	PLXNB2	0.0208806	0	SEMA4D_PLXNB2	SEMA4D - PLXNB2	SEMA4	Cell-Cell Contact	PMID: 27533782
epithelial cells	ciliated epithelial cells	SEMA4D	PLXNB2	0.0165444	0	SEMA4D_PLXNB2	SEMA4D - PLXNB2	SEMA4	Cell-Cell Contact	PMID: 27533782
ciliated epithelial cells	ciliated epithelial cells	SEMA4D	PLXNB2	0.0198015	0	SEMA4D_PLXNB2	SEMA4D - PLXNB2	SEMA4	Cell-Cell Contact	PMID: 27533782
epithelial cells	fibroblasts	SEMA4D	PLXNB2	0.0142983	0	SEMA4D_PLXNB2	SEMA4D - PLXNB2	SEMA4	Cell-Cell Contact	PMID: 27533782
ciliated epithelial cells	fibroblasts	SEMA4D	PLXNB2	0.017121	0	SEMA4D_PLXNB2	SEMA4D - PLXNB2	SEMA4	Cell-Cell Contact	PMID: 27533782
epithelial cells	endothelial cells	SEMA4D	PLXNB2	0.0159597	0	SEMA4D_PLXNB2	SEMA4D - PLXNB2	SEMA4	Cell-Cell Contact	PMID: 27533782
ciliated epithelial cells	endothelial cells	SEMA4D	PLXNB2	0.019104	0	SEMA4D_PLXNB2	SEMA4D - PLXNB2	SEMA4	Cell-Cell Contact	PMID: 27533782
epithelial cells	macrophages	SEMA4D	PLXNB2	0.00609374	0	SEMA4D_PLXNB2	SEMA4D - PLXNB2	SEMA4	Cell-Cell Contact	PMID: 27533782
epithelial cells	B cells	SEMA4D	PLXNB2	0.00513819	0	SEMA4D_PLXNB2	SEMA4D - PLXNB2	SEMA4	Cell-Cell Contact	PMID: 27533782
epithelial cells	T cells	SEMA4D	PLXNB2	0.0055734	0	SEMA4D_PLXNB2	SEMA4D - PLXNB2	SEMA4	Cell-Cell Contact	PMID: 27533782
epithelial cells	NK cells	SEMA4D	PLXNB2	0.0197784	0	SEMA4D_PLXNB2	SEMA4D - PLXNB2	SEMA4	Cell-Cell Contact	PMID: 27533782
ciliated epithelial cells	NK cells	SEMA4D	PLXNB2	0.023657	0	SEMA4D_PLXNB2	SEMA4D - PLXNB2	SEMA4	Cell-Cell Contact	PMID: 27533782
luminal epithelial	epithelial cells	SEMA4G	PLXNB2	0.0195737	0	SEMA4G_PLXNB2	SEMA4G - PLXNB2	SEMA4	Cell-Cell Contact	PMID: 27533782
luminal epithelial	ionocytes	SEMA4G	PLXNB2	0.0140158	0	SEMA4G_PLXNB2	SEMA4G - PLXNB2	SEMA4	Cell-Cell Contact	PMID: 27533782
luminal epithelial	luminal epithelial	SEMA4G	PLXNB2	0.0167336	0	SEMA4G_PLXNB2	SEMA4G - PLXNB2	SEMA4	Cell-Cell Contact	PMID: 27533782
luminal epithelial	ciliated epithelial cells	SEMA4G	PLXNB2	0.0158653	0	SEMA4G_PLXNB2	SEMA4G - PLXNB2	SEMA4	Cell-Cell Contact	PMID: 27533782
luminal epithelial	fibroblasts	SEMA4G	PLXNB2	0.0137102	0	SEMA4G_PLXNB2	SEMA4G - PLXNB2	SEMA4	Cell-Cell Contact	PMID: 27533782
luminal epithelial	endothelial cells	SEMA4G	PLXNB2	0.0153043	0	SEMA4G_PLXNB2	SEMA4G - PLXNB2	SEMA4	Cell-Cell Contact	PMID: 27533782
luminal epithelial	macrophages	SEMA4G	PLXNB2	0.00584108	0	SEMA4G_PLXNB2	SEMA4G - PLXNB2	SEMA4	Cell-Cell Contact	PMID: 27533782
luminal epithelial	B cells	SEMA4G	PLXNB2	0.00492495	0	SEMA4G_PLXNB2	SEMA4G - PLXNB2	SEMA4	Cell-Cell Contact	PMID: 27533782
luminal epithelial	T cells	SEMA4G	PLXNB2	0.0053422	0	SEMA4G_PLXNB2	SEMA4G - PLXNB2	SEMA4	Cell-Cell Contact	PMID: 27533782
luminal epithelial	NK cells	SEMA4G	PLXNB2	0.0189692	0	SEMA4G_PLXNB2	SEMA4G - PLXNB2	SEMA4	Cell-Cell Contact	PMID: 27533782
endothelial cells	endothelial cells	ITGA9_ITGB1	VCAM1	0.00843984	0	ITGA9_ITGB1_VCAM1	VCAM1 - (ITGA9+ITGB1)	VCAM	Cell-Cell Contact	KEGG: hsa04514
endothelial cells	macrophages	ITGA9_ITGB1	VCAM1	0.00916499	0	ITGA9_ITGB1_VCAM1	VCAM1 - (ITGA9+ITGB1)	VCAM	Cell-Cell Contact	KEGG: hsa04514
epithelial cells	epithelial cells	CLDN1	CLDN1	0.0569181	0	CLDN1_CLDN1	CLDN1 - CLDN1	CLDN	Cell-Cell Contact	PMID: 31942240
ionocytes	epithelial cells	CLDN1	CLDN1	0.0231798	0	CLDN1_CLDN1	CLDN1 - CLDN1	CLDN	Cell-Cell Contact	PMID: 31942240
luminal epithelial	epithelial cells	CLDN1	CLDN1	0.0430401	0	CLDN1_CLDN1	CLDN1 - CLDN1	CLDN	Cell-Cell Contact	PMID: 31942240
ciliated epithelial cells	epithelial cells	CLDN1	CLDN1	0.0599215	0	CLDN1_CLDN1	CLDN1 - CLDN1	CLDN	Cell-Cell Contact	PMID: 31942240
epithelial cells	ionocytes	CLDN1	CLDN1	0.0231798	0	CLDN1_CLDN1	CLDN1 - CLDN1	CLDN	Cell-Cell Contact	PMID: 31942240
ciliated epithelial cells	ionocytes	CLDN1	CLDN1	0.0244491	0	CLDN1_CLDN1	CLDN1 - CLDN1	CLDN	Cell-Cell Contact	PMID: 31942240
epithelial cells	luminal epithelial	CLDN1	CLDN1	0.0430401	0	CLDN1_CLDN1	CLDN1 - CLDN1	CLDN	Cell-Cell Contact	PMID: 31942240
ciliated epithelial cells	luminal epithelial	CLDN1	CLDN1	0.0453465	0	CLDN1_CLDN1	CLDN1 - CLDN1	CLDN	Cell-Cell Contact	PMID: 31942240
epithelial cells	ciliated epithelial cells	CLDN1	CLDN1	0.0599215	0	CLDN1_CLDN1	CLDN1 - CLDN1	CLDN	Cell-Cell Contact	PMID: 31942240
ionocytes	ciliated epithelial cells	CLDN1	CLDN1	0.0244491	0	CLDN1_CLDN1	CLDN1 - CLDN1	CLDN	Cell-Cell Contact	PMID: 31942240
luminal epithelial	ciliated epithelial cells	CLDN1	CLDN1	0.0453465	0	CLDN1_CLDN1	CLDN1 - CLDN1	CLDN	Cell-Cell Contact	PMID: 31942240
ciliated epithelial cells	ciliated epithelial cells	CLDN1	CLDN1	0.0630729	0	CLDN1_CLDN1	CLDN1 - CLDN1	CLDN	Cell-Cell Contact	PMID: 31942240
epithelial cells	epithelial cells	CLDN3	CLDN3	0.0772816	0	CLDN3_CLDN3	CLDN3 - CLDN3	CLDN	Cell-Cell Contact	PMID: 31942240
ciliated epithelial cells	epithelial cells	CLDN3	CLDN3	0.0637316	0	CLDN3_CLDN3	CLDN3 - CLDN3	CLDN	Cell-Cell Contact	PMID: 31942240
NK cells	epithelial cells	CLDN3	CLDN3	0.0715774	0	CLDN3_CLDN3	CLDN3 - CLDN3	CLDN	Cell-Cell Contact	PMID: 31942240
epithelial cells	ciliated epithelial cells	CLDN3	CLDN3	0.0637316	0	CLDN3_CLDN3	CLDN3 - CLDN3	CLDN	Cell-Cell Contact	PMID: 31942240
epithelial cells	NK cells	CLDN3	CLDN3	0.0715774	0	CLDN3_CLDN3	CLDN3 - CLDN3	CLDN	Cell-Cell Contact	PMID: 31942240
fibroblasts	fibroblasts	PCDHGC3	PCDHGC3	0.0104311	0	PCDHGC3_PCDHGC3	PCDHGC3 - PCDHGC3	PCDH	Cell-Cell Contact	PMID: 35253643; PMID: 32694982
endothelial cells	fibroblasts	PCDHGC3	PCDHGC3	0.00304367	0	PCDHGC3_PCDHGC3	PCDHGC3 - PCDHGC3	PCDH	Cell-Cell Contact	PMID: 35253643; PMID: 32694982
fibroblasts	endothelial cells	PCDHGC3	PCDHGC3	0.00304367	0	PCDHGC3_PCDHGC3	PCDHGC3 - PCDHGC3	PCDH	Cell-Cell Contact	PMID: 35253643; PMID: 32694982
endothelial cells	endothelial cells	PCDHGC3	PCDHGC3	0.000883439	0	PCDHGC3_PCDHGC3	PCDHGC3 - PCDHGC3	PCDH	Cell-Cell Contact	PMID: 35253643; PMID: 32694982
fibroblasts	endothelial cells	COL4A1	ADGRG6	0.0309337	0	COL4A1_ADGRG6	COL4A1 - ADGRG6	ADGRG	Cell-Cell Contact	PMID: 31462748
endothelial cells	endothelial cells	COL4A1	ADGRG6	0.0331773	0	COL4A1_ADGRG6	COL4A1 - ADGRG6	ADGRG	Cell-Cell Contact	PMID: 31462748
fibroblasts	macrophages	COL4A1	ADGRG6	0.0222494	0	COL4A1_ADGRG6	COL4A1 - ADGRG6	ADGRG	Cell-Cell Contact	PMID: 31462748
endothelial cells	macrophages	COL4A1	ADGRG6	0.0238786	0	COL4A1_ADGRG6	COL4A1 - ADGRG6	ADGRG	Cell-Cell Contact	PMID: 31462748
fibroblasts	endothelial cells	COL4A2	ADGRG6	0.00888839	0	COL4A2_ADGRG6	COL4A2 - ADGRG6	ADGRG	Cell-Cell Contact	PMID: 31462748
endothelial cells	endothelial cells	COL4A2	ADGRG6	0.0109531	0	COL4A2_ADGRG6	COL4A2 - ADGRG6	ADGRG	Cell-Cell Contact	PMID: 31462748
fibroblasts	macrophages	COL4A2	ADGRG6	0.00635249	0	COL4A2_ADGRG6	COL4A2 - ADGRG6	ADGRG	Cell-Cell Contact	PMID: 31462748
endothelial cells	macrophages	COL4A2	ADGRG6	0.00783278	0	COL4A2_ADGRG6	COL4A2 - ADGRG6	ADGRG	Cell-Cell Contact	PMID: 31462748
fibroblasts	endothelial cells	COL4A5	ADGRG6	0.00508516	0	COL4A5_ADGRG6	COL4A5 - ADGRG6	ADGRG	Cell-Cell Contact	PMID: 31462748
fibroblasts	macrophages	COL4A5	ADGRG6	0.00363036	0	COL4A5_ADGRG6	COL4A5 - ADGRG6	ADGRG	Cell-Cell Contact	PMID: 31462748
ciliated epithelial cells	endothelial cells	LAMA2	ADGRG6	0.00429403	0	LAMA2_ADGRG6	LAMA2 - ADGRG6	ADGRG	Cell-Cell Contact	PMID: 31462748
fibroblasts	endothelial cells	LAMA2	ADGRG6	0.0411328	0	LAMA2_ADGRG6	LAMA2 - ADGRG6	ADGRG	Cell-Cell Contact	PMID: 31462748
ciliated epithelial cells	macrophages	LAMA2	ADGRG6	0.00306487	0	LAMA2_ADGRG6	LAMA2 - ADGRG6	ADGRG	Cell-Cell Contact	PMID: 31462748
fibroblasts	macrophages	LAMA2	ADGRG6	0.0296728	0	LAMA2_ADGRG6	LAMA2 - ADGRG6	ADGRG	Cell-Cell Contact	PMID: 31462748
endothelial cells	epithelial cells	FLRT2	ADGRL2	0.0028186	0	FLRT2_ADGRL2	FLRT2 - ADGRL2	ADGRL	Cell-Cell Contact	PMID: 25728924;PMID: 34022279;PMID: 27091502;PMID: 35907405
endothelial cells	luminal epithelial	FLRT2	ADGRL2	0.00295521	0	FLRT2_ADGRL2	FLRT2 - ADGRL2	ADGRL	Cell-Cell Contact	PMID: 25728924;PMID: 34022279;PMID: 27091502;PMID: 35907405
endothelial cells	endothelial cells	FLRT2	ADGRL2	0.0218933	0	FLRT2_ADGRL2	FLRT2 - ADGRL2	ADGRL	Cell-Cell Contact	PMID: 25728924;PMID: 34022279;PMID: 27091502;PMID: 35907405
epithelial cells	epithelial cells	TENM2	ADGRL2	0.00360311	0	TENM2_ADGRL2	TENM2 - ADGRL2	ADGRL	Cell-Cell Contact	PMID: 25728924;PMID: 34022279;PMID: 27091502;PMID: 35907405
luminal epithelial	epithelial cells	TENM2	ADGRL2	0.00445379	0	TENM2_ADGRL2	TENM2 - ADGRL2	ADGRL	Cell-Cell Contact	PMID: 25728924;PMID: 34022279;PMID: 27091502;PMID: 35907405
ciliated epithelial cells	epithelial cells	TENM2	ADGRL2	0.00713722	0	TENM2_ADGRL2	TENM2 - ADGRL2	ADGRL	Cell-Cell Contact	PMID: 25728924;PMID: 34022279;PMID: 27091502;PMID: 35907405
NK cells	epithelial cells	TENM2	ADGRL2	0.000379101	0	TENM2_ADGRL2	TENM2 - ADGRL2	ADGRL	Cell-Cell Contact	PMID: 25728924;PMID: 34022279;PMID: 27091502;PMID: 35907405
epithelial cells	luminal epithelial	TENM2	ADGRL2	0.00377759	0	TENM2_ADGRL2	TENM2 - ADGRL2	ADGRL	Cell-Cell Contact	PMID: 25728924;PMID: 34022279;PMID: 27091502;PMID: 35907405
luminal epithelial	luminal epithelial	TENM2	ADGRL2	0.00466927	0	TENM2_ADGRL2	TENM2 - ADGRL2	ADGRL	Cell-Cell Contact	PMID: 25728924;PMID: 34022279;PMID: 27091502;PMID: 35907405
ciliated epithelial cells	luminal epithelial	TENM2	ADGRL2	0.00748156	0	TENM2_ADGRL2	TENM2 - ADGRL2	ADGRL	Cell-Cell Contact	PMID: 25728924;PMID: 34022279;PMID: 27091502;PMID: 35907405
NK cells	luminal epithelial	TENM2	ADGRL2	0.000397521	0.01	TENM2_ADGRL2	TENM2 - ADGRL2	ADGRL	Cell-Cell Contact	PMID: 25728924;PMID: 34022279;PMID: 27091502;PMID: 35907405
epithelial cells	endothelial cells	TENM2	ADGRL2	0.0278387	0	TENM2_ADGRL2	TENM2 - ADGRL2	ADGRL	Cell-Cell Contact	PMID: 25728924;PMID: 34022279;PMID: 27091502;PMID: 35907405
luminal epithelial	endothelial cells	TENM2	ADGRL2	0.0342148	0	TENM2_ADGRL2	TENM2 - ADGRL2	ADGRL	Cell-Cell Contact	PMID: 25728924;PMID: 34022279;PMID: 27091502;PMID: 35907405
ciliated epithelial cells	endothelial cells	TENM2	ADGRL2	0.0538594	0	TENM2_ADGRL2	TENM2 - ADGRL2	ADGRL	Cell-Cell Contact	PMID: 25728924;PMID: 34022279;PMID: 27091502;PMID: 35907405
epithelial cells	epithelial cells	TENM3	ADGRL2	0.00312477	0	TENM3_ADGRL2	TENM3 - ADGRL2	ADGRL	Cell-Cell Contact	PMID: 25728924;PMID: 34022279;PMID: 27091502;PMID: 35907405
ciliated epithelial cells	epithelial cells	TENM3	ADGRL2	0.0125535	0	TENM3_ADGRL2	TENM3 - ADGRL2	ADGRL	Cell-Cell Contact	PMID: 25728924;PMID: 34022279;PMID: 27091502;PMID: 35907405
NK cells	epithelial cells	TENM3	ADGRL2	0.00419406	0	TENM3_ADGRL2	TENM3 - ADGRL2	ADGRL	Cell-Cell Contact	PMID: 25728924;PMID: 34022279;PMID: 27091502;PMID: 35907405
epithelial cells	luminal epithelial	TENM3	ADGRL2	0.00327617	0	TENM3_ADGRL2	TENM3 - ADGRL2	ADGRL	Cell-Cell Contact	PMID: 25728924;PMID: 34022279;PMID: 27091502;PMID: 35907405
ciliated epithelial cells	luminal epithelial	TENM3	ADGRL2	0.0131557	0	TENM3_ADGRL2	TENM3 - ADGRL2	ADGRL	Cell-Cell Contact	PMID: 25728924;PMID: 34022279;PMID: 27091502;PMID: 35907405
NK cells	luminal epithelial	TENM3	ADGRL2	0.00439704	0	TENM3_ADGRL2	TENM3 - ADGRL2	ADGRL	Cell-Cell Contact	PMID: 25728924;PMID: 34022279;PMID: 27091502;PMID: 35907405
epithelial cells	endothelial cells	TENM3	ADGRL2	0.0242211	0	TENM3_ADGRL2	TENM3 - ADGRL2	ADGRL	Cell-Cell Contact	PMID: 25728924;PMID: 34022279;PMID: 27091502;PMID: 35907405
ciliated epithelial cells	endothelial cells	TENM3	ADGRL2	0.0914655	0	TENM3_ADGRL2	TENM3 - ADGRL2	ADGRL	Cell-Cell Contact	PMID: 25728924;PMID: 34022279;PMID: 27091502;PMID: 35907405
NK cells	endothelial cells	TENM3	ADGRL2	0.0322758	0	TENM3_ADGRL2	TENM3 - ADGRL2	ADGRL	Cell-Cell Contact	PMID: 25728924;PMID: 34022279;PMID: 27091502;PMID: 35907405
ciliated epithelial cells	epithelial cells	TENM4	ADGRL2	0.0024194	0	TENM4_ADGRL2	TENM4 - ADGRL2	ADGRL	Cell-Cell Contact	PMID: 25728924;PMID: 34022279;PMID: 27091502;PMID: 35907405
fibroblasts	epithelial cells	TENM4	ADGRL2	0.00116881	0	TENM4_ADGRL2	TENM4 - ADGRL2	ADGRL	Cell-Cell Contact	PMID: 25728924;PMID: 34022279;PMID: 27091502;PMID: 35907405
NK cells	epithelial cells	TENM4	ADGRL2	0.0026854	0	TENM4_ADGRL2	TENM4 - ADGRL2	ADGRL	Cell-Cell Contact	PMID: 25728924;PMID: 34022279;PMID: 27091502;PMID: 35907405
ciliated epithelial cells	luminal epithelial	TENM4	ADGRL2	0.00253671	0	TENM4_ADGRL2	TENM4 - ADGRL2	ADGRL	Cell-Cell Contact	PMID: 25728924;PMID: 34022279;PMID: 27091502;PMID: 35907405
fibroblasts	luminal epithelial	TENM4	ADGRL2	0.00122556	0	TENM4_ADGRL2	TENM4 - ADGRL2	ADGRL	Cell-Cell Contact	PMID: 25728924;PMID: 34022279;PMID: 27091502;PMID: 35907405
NK cells	luminal epithelial	TENM4	ADGRL2	0.00281557	0	TENM4_ADGRL2	TENM4 - ADGRL2	ADGRL	Cell-Cell Contact	PMID: 25728924;PMID: 34022279;PMID: 27091502;PMID: 35907405
ciliated epithelial cells	endothelial cells	TENM4	ADGRL2	0.0188436	0	TENM4_ADGRL2	TENM4 - ADGRL2	ADGRL	Cell-Cell Contact	PMID: 25728924;PMID: 34022279;PMID: 27091502;PMID: 35907405
fibroblasts	endothelial cells	TENM4	ADGRL2	0.00918148	0	TENM4_ADGRL2	TENM4 - ADGRL2	ADGRL	Cell-Cell Contact	PMID: 25728924;PMID: 34022279;PMID: 27091502;PMID: 35907405
NK cells	endothelial cells	TENM4	ADGRL2	0.0208776	0	TENM4_ADGRL2	TENM4 - ADGRL2	ADGRL	Cell-Cell Contact	PMID: 25728924;PMID: 34022279;PMID: 27091502;PMID: 35907405
endothelial cells	endothelial cells	FLRT2	FLRT2	0.00456428	0	FLRT2_FLRT2	FLRT2 - FLRT2	FLRT	Cell-Cell Contact	PMID: 27091502
endothelial cells	NK cells	FLRT2	UNC5C	0.00683485	0	FLRT2_UNC5C	FLRT2 - UNC5C	UNC5	Cell-Cell Contact	PMID: 27091502
fibroblasts	ciliated epithelial cells	NRXN1	CLSTN1	0.00160257	0	NRXN1_CLSTN1	NRXN1 - CLSTN1	NRXN	Cell-Cell Contact	PMID: 32434929
fibroblasts	NK cells	NRXN1	CLSTN1	0.00182499	0	NRXN1_CLSTN1	NRXN1 - CLSTN1	NRXN	Cell-Cell Contact	PMID: 32434929
fibroblasts	ciliated epithelial cells	NRXN1	DAG1	0.00151667	0	NRXN1_DAG1	NRXN1 - DAG1	NRXN	Cell-Cell Contact	PMID: 21628410
epithelial cells	luminal epithelial	APP	SORL1	0.0200497	0	APP_SORL1	APP - SORL1	APP	Cell-Cell Contact	PMID: 24523320
ionocytes	luminal epithelial	APP	SORL1	0.0168122	0	APP_SORL1	APP - SORL1	APP	Cell-Cell Contact	PMID: 24523320
luminal epithelial	luminal epithelial	APP	SORL1	0.00661032	0	APP_SORL1	APP - SORL1	APP	Cell-Cell Contact	PMID: 24523320
ciliated epithelial cells	luminal epithelial	APP	SORL1	0.0174724	0	APP_SORL1	APP - SORL1	APP	Cell-Cell Contact	PMID: 24523320
fibroblasts	luminal epithelial	APP	SORL1	0.0209877	0	APP_SORL1	APP - SORL1	APP	Cell-Cell Contact	PMID: 24523320
endothelial cells	luminal epithelial	APP	SORL1	0.0302201	0	APP_SORL1	APP - SORL1	APP	Cell-Cell Contact	PMID: 24523320
macrophages	luminal epithelial	APP	SORL1	0.0174437	0	APP_SORL1	APP - SORL1	APP	Cell-Cell Contact	PMID: 24523320
B cells	luminal epithelial	APP	SORL1	0.00502494	0	APP_SORL1	APP - SORL1	APP	Cell-Cell Contact	PMID: 24523320
T cells	luminal epithelial	APP	SORL1	0.00649323	0	APP_SORL1	APP - SORL1	APP	Cell-Cell Contact	PMID: 24523320
NK cells	luminal epithelial	APP	SORL1	0.0225425	0	APP_SORL1	APP - SORL1	APP	Cell-Cell Contact	PMID: 24523320
epithelial cells	ciliated epithelial cells	APP	SORL1	0.0467485	0	APP_SORL1	APP - SORL1	APP	Cell-Cell Contact	PMID: 24523320
ionocytes	ciliated epithelial cells	APP	SORL1	0.0393731	0	APP_SORL1	APP - SORL1	APP	Cell-Cell Contact	PMID: 24523320
luminal epithelial	ciliated epithelial cells	APP	SORL1	0.0156995	0	APP_SORL1	APP - SORL1	APP	Cell-Cell Contact	PMID: 24523320
ciliated epithelial cells	ciliated epithelial cells	APP	SORL1	0.0408824	0	APP_SORL1	APP - SORL1	APP	Cell-Cell Contact	PMID: 24523320
fibroblasts	ciliated epithelial cells	APP	SORL1	0.0488734	0	APP_SORL1	APP - SORL1	APP	Cell-Cell Contact	PMID: 24523320
endothelial cells	ciliated epithelial cells	APP	SORL1	0.0695016	0	APP_SORL1	APP - SORL1	APP	Cell-Cell Contact	PMID: 24523320
macrophages	ciliated epithelial cells	APP	SORL1	0.0408169	0	APP_SORL1	APP - SORL1	APP	Cell-Cell Contact	PMID: 24523320
B cells	ciliated epithelial cells	APP	SORL1	0.0119605	0	APP_SORL1	APP - SORL1	APP	Cell-Cell Contact	PMID: 24523320
T cells	ciliated epithelial cells	APP	SORL1	0.015424	0	APP_SORL1	APP - SORL1	APP	Cell-Cell Contact	PMID: 24523320
NK cells	ciliated epithelial cells	APP	SORL1	0.0523833	0	APP_SORL1	APP - SORL1	APP	Cell-Cell Contact	PMID: 24523320
epithelial cells	NK cells	APP	SORL1	0.0105127	0	APP_SORL1	APP - SORL1	APP	Cell-Cell Contact	PMID: 24523320
ionocytes	NK cells	APP	SORL1	0.00880133	0	APP_SORL1	APP - SORL1	APP	Cell-Cell Contact	PMID: 24523320
luminal epithelial	NK cells	APP	SORL1	0.00344353	0	APP_SORL1	APP - SORL1	APP	Cell-Cell Contact	PMID: 24523320
ciliated epithelial cells	NK cells	APP	SORL1	0.00914989	0	APP_SORL1	APP - SORL1	APP	Cell-Cell Contact	PMID: 24523320
fibroblasts	NK cells	APP	SORL1	0.0110095	0	APP_SORL1	APP - SORL1	APP	Cell-Cell Contact	PMID: 24523320
endothelial cells	NK cells	APP	SORL1	0.0159239	0	APP_SORL1	APP - SORL1	APP	Cell-Cell Contact	PMID: 24523320
macrophages	NK cells	APP	SORL1	0.00913473	0	APP_SORL1	APP - SORL1	APP	Cell-Cell Contact	PMID: 24523320
B cells	NK cells	APP	SORL1	0.00261565	0	APP_SORL1	APP - SORL1	APP	Cell-Cell Contact	PMID: 24523320
T cells	NK cells	APP	SORL1	0.00338235	0	APP_SORL1	APP - SORL1	APP	Cell-Cell Contact	PMID: 24523320
NK cells	NK cells	APP	SORL1	0.011834	0	APP_SORL1	APP - SORL1	APP	Cell-Cell Contact	PMID: 24523320
epithelial cells	epithelial cells	APP	TNFRSF21	0.0206965	0	APP_TNFRSF21	APP - TNFRSF21	APP	Cell-Cell Contact	PMID: 33075465
ionocytes	epithelial cells	APP	TNFRSF21	0.0173564	0	APP_TNFRSF21	APP - TNFRSF21	APP	Cell-Cell Contact	PMID: 33075465
ciliated epithelial cells	epithelial cells	APP	TNFRSF21	0.0180376	0.01	APP_TNFRSF21	APP - TNFRSF21	APP	Cell-Cell Contact	PMID: 33075465
fibroblasts	epithelial cells	APP	TNFRSF21	0.0216641	0	APP_TNFRSF21	APP - TNFRSF21	APP	Cell-Cell Contact	PMID: 33075465
endothelial cells	epithelial cells	APP	TNFRSF21	0.0311845	0	APP_TNFRSF21	APP - TNFRSF21	APP	Cell-Cell Contact	PMID: 33075465
macrophages	epithelial cells	APP	TNFRSF21	0.018008	0	APP_TNFRSF21	APP - TNFRSF21	APP	Cell-Cell Contact	PMID: 33075465
NK cells	epithelial cells	APP	TNFRSF21	0.0232677	0	APP_TNFRSF21	APP - TNFRSF21	APP	Cell-Cell Contact	PMID: 33075465
endothelial cells	luminal epithelial	APP	TNFRSF21	0.0204581	0	APP_TNFRSF21	APP - TNFRSF21	APP	Cell-Cell Contact	PMID: 33075465
endothelial cells	ciliated epithelial cells	APP	TNFRSF21	0.0255181	0	APP_TNFRSF21	APP - TNFRSF21	APP	Cell-Cell Contact	PMID: 33075465
NK cells	ciliated epithelial cells	APP	TNFRSF21	0.0190116	0.04	APP_TNFRSF21	APP - TNFRSF21	APP	Cell-Cell Contact	PMID: 33075465
epithelial cells	macrophages	APP	TNFRSF21	0.0177376	0.03	APP_TNFRSF21	APP - TNFRSF21	APP	Cell-Cell Contact	PMID: 33075465
fibroblasts	macrophages	APP	TNFRSF21	0.0185695	0	APP_TNFRSF21	APP - TNFRSF21	APP	Cell-Cell Contact	PMID: 33075465
endothelial cells	macrophages	APP	TNFRSF21	0.0267672	0	APP_TNFRSF21	APP - TNFRSF21	APP	Cell-Cell Contact	PMID: 33075465
NK cells	macrophages	APP	TNFRSF21	0.0199487	0	APP_TNFRSF21	APP - TNFRSF21	APP	Cell-Cell Contact	PMID: 33075465
endothelial cells	NK cells	APP	TNFRSF21	0.0229915	0	APP_TNFRSF21	APP - TNFRSF21	APP	Cell-Cell Contact	PMID: 33075465
fibroblasts	macrophages	APOA1	ABCA1	0.010459	0	APOA1_ABCA1	APOA1 - ABCA1	ApoA	Cell-Cell Contact	PMID: 20064972
epithelial cells	epithelial cells	CADM1	NECTIN3	0.00328029	0	CADM1_NECTIN3	CADM1 - NECTIN3	CADM	Cell-Cell Contact	uniprot
ionocytes	epithelial cells	CADM1	NECTIN3	0.00315047	0	CADM1_NECTIN3	CADM1 - NECTIN3	CADM	Cell-Cell Contact	uniprot
luminal epithelial	epithelial cells	CADM1	NECTIN3	0.00251861	0	CADM1_NECTIN3	CADM1 - NECTIN3	CADM	Cell-Cell Contact	uniprot
ciliated epithelial cells	epithelial cells	CADM1	NECTIN3	0.0066725	0	CADM1_NECTIN3	CADM1 - NECTIN3	CADM	Cell-Cell Contact	uniprot
macrophages	epithelial cells	CADM1	NECTIN3	0.00337816	0	CADM1_NECTIN3	CADM1 - NECTIN3	CADM	Cell-Cell Contact	uniprot
NK cells	epithelial cells	CADM1	NECTIN3	0.00789899	0	CADM1_NECTIN3	CADM1 - NECTIN3	CADM	Cell-Cell Contact	uniprot
epithelial cells	endothelial cells	CADM1	NECTIN3	0.00706666	0	CADM1_NECTIN3	CADM1 - NECTIN3	CADM	Cell-Cell Contact	uniprot
ionocytes	endothelial cells	CADM1	NECTIN3	0.00678801	0	CADM1_NECTIN3	CADM1 - NECTIN3	CADM	Cell-Cell Contact	uniprot
luminal epithelial	endothelial cells	CADM1	NECTIN3	0.00543058	0	CADM1_NECTIN3	CADM1 - NECTIN3	CADM	Cell-Cell Contact	uniprot
ciliated epithelial cells	endothelial cells	CADM1	NECTIN3	0.0143182	0	CADM1_NECTIN3	CADM1 - NECTIN3	CADM	Cell-Cell Contact	uniprot
macrophages	endothelial cells	CADM1	NECTIN3	0.00727668	0	CADM1_NECTIN3	CADM1 - NECTIN3	CADM	Cell-Cell Contact	uniprot
NK cells	endothelial cells	CADM1	NECTIN3	0.0169261	0	CADM1_NECTIN3	CADM1 - NECTIN3	CADM	Cell-Cell Contact	uniprot
fibroblasts	epithelial cells	CADM3	CADM1	0.00529365	0	CADM3_CADM1	CADM3 - CADM1	CADM	Cell-Cell Contact	PMID: 33397712;
fibroblasts	ionocytes	CADM3	CADM1	0.00508456	0	CADM3_CADM1	CADM3 - CADM1	CADM	Cell-Cell Contact	PMID: 33397712;
fibroblasts	luminal epithelial	CADM3	CADM1	0.00406639	0	CADM3_CADM1	CADM3 - CADM1	CADM	Cell-Cell Contact	PMID: 33397712;
fibroblasts	ciliated epithelial cells	CADM3	CADM1	0.0107455	0	CADM3_CADM1	CADM3 - CADM1	CADM	Cell-Cell Contact	PMID: 33397712;
fibroblasts	macrophages	CADM3	CADM1	0.00545127	0	CADM3_CADM1	CADM3 - CADM1	CADM	Cell-Cell Contact	PMID: 33397712;
fibroblasts	NK cells	CADM3	CADM1	0.0127111	0	CADM3_CADM1	CADM3 - CADM1	CADM	Cell-Cell Contact	PMID: 33397712;
fibroblasts	epithelial cells	CADM3	NECTIN3	0.00249375	0	CADM3_NECTIN3	CADM3 - NECTIN3	CADM	Cell-Cell Contact	uniprot
fibroblasts	endothelial cells	CADM3	NECTIN3	0.00537713	0	CADM3_NECTIN3	CADM3 - NECTIN3	CADM	Cell-Cell Contact	uniprot

## Sheet: Table S9b
Table S9b. Cell Communication Analysis Results for the PE Group
source	target	ligand	receptor	prob	pval	interaction_name	interaction_name_2	pathway_name	annotation	evidence
macrophages	fibroblasts	TGFB1	TGFbR1_R2	0.00268399	0	TGFB1_TGFBR1_TGFBR2	TGFB1 - (TGFBR1+TGFBR2)	TGFb	Secreted Signaling	KEGG: hsa04350
B cells	fibroblasts	TGFB1	TGFbR1_R2	0.00196353	0	TGFB1_TGFBR1_TGFBR2	TGFB1 - (TGFBR1+TGFBR2)	TGFb	Secreted Signaling	KEGG: hsa04350
fibroblasts	fibroblasts	TGFB2	TGFbR1_R2	0.00883143	0	TGFB2_TGFBR1_TGFBR2	TGFB2 - (TGFBR1+TGFBR2)	TGFb	Secreted Signaling	KEGG: hsa04350
NK cells	fibroblasts	TGFB2	TGFbR1_R2	0.00207474	0	TGFB2_TGFBR1_TGFBR2	TGFB2 - (TGFBR1+TGFBR2)	TGFb	Secreted Signaling	KEGG: hsa04350
fibroblasts	fibroblasts	TGFB3	TGFbR1_R2	0.00131939	0	TGFB3_TGFBR1_TGFBR2	TGFB3 - (TGFBR1+TGFBR2)	TGFb	Secreted Signaling	KEGG: hsa04350
fibroblasts	epithelial cells	BMP4	BMPR1A_ACVR2A	0.00147825	0	BMP4_BMPR1A_ACVR2A	BMP4 - (BMPR1A+ACVR2A)	BMP	Secreted Signaling	KEGG: hsa04350; PMID:26893264
fibroblasts	luminal epithelial	BMP4	BMPR1A_ACVR2A	0.00138115	0	BMP4_BMPR1A_ACVR2A	BMP4 - (BMPR1A+ACVR2A)	BMP	Secreted Signaling	KEGG: hsa04350; PMID:26893264
fibroblasts	ciliated epithelial cells	BMP4	BMPR1A_ACVR2A	0.00129528	0	BMP4_BMPR1A_ACVR2A	BMP4 - (BMPR1A+ACVR2A)	BMP	Secreted Signaling	KEGG: hsa04350; PMID:26893264
fibroblasts	fibroblasts	BMP4	BMPR1A_ACVR2A	0.00143354	0	BMP4_BMPR1A_ACVR2A	BMP4 - (BMPR1A+ACVR2A)	BMP	Secreted Signaling	KEGG: hsa04350; PMID:26893264
fibroblasts	NK cells	BMP4	BMPR1A_ACVR2A	0.00251121	0	BMP4_BMPR1A_ACVR2A	BMP4 - (BMPR1A+ACVR2A)	BMP	Secreted Signaling	KEGG: hsa04350; PMID:26893264
fibroblasts	NK cells	BMP4	BMPR1A_ACVR2B	0.00222477	0	BMP4_BMPR1A_ACVR2B	BMP4 - (BMPR1A+ACVR2B)	BMP	Secreted Signaling	KEGG: hsa04350; PMID:26893264
fibroblasts	epithelial cells	BMP4	BMPR1A_BMPR2	0.00346606	0	BMP4_BMPR1A_BMPR2	BMP4 - (BMPR1A+BMPR2)	BMP	Secreted Signaling	KEGG: hsa04350; PMID:26893264
fibroblasts	ionocytes	BMP4	BMPR1A_BMPR2	0.00149387	0	BMP4_BMPR1A_BMPR2	BMP4 - (BMPR1A+BMPR2)	BMP	Secreted Signaling	KEGG: hsa04350; PMID:26893264
fibroblasts	luminal epithelial	BMP4	BMPR1A_BMPR2	0.00371819	0	BMP4_BMPR1A_BMPR2	BMP4 - (BMPR1A+BMPR2)	BMP	Secreted Signaling	KEGG: hsa04350; PMID:26893264
fibroblasts	ciliated epithelial cells	BMP4	BMPR1A_BMPR2	0.00280612	0	BMP4_BMPR1A_BMPR2	BMP4 - (BMPR1A+BMPR2)	BMP	Secreted Signaling	KEGG: hsa04350; PMID:26893264
fibroblasts	fibroblasts	BMP4	BMPR1A_BMPR2	0.00145798	0	BMP4_BMPR1A_BMPR2	BMP4 - (BMPR1A+BMPR2)	BMP	Secreted Signaling	KEGG: hsa04350; PMID:26893264
fibroblasts	NK cells	BMP4	BMPR1A_BMPR2	0.00511872	0	BMP4_BMPR1A_BMPR2	BMP4 - (BMPR1A+BMPR2)	BMP	Secreted Signaling	KEGG: hsa04350; PMID:26893264
fibroblasts	luminal epithelial	BMP4	BMPR1B_ACVR2A	0.00247237	0	BMP4_BMPR1B_ACVR2A	BMP4 - (BMPR1B+ACVR2A)	BMP	Secreted Signaling	KEGG: hsa04350; PMID:26893264
fibroblasts	ionocytes	BMP4	BMPR1B_BMPR2	0.00157452	0	BMP4_BMPR1B_BMPR2	BMP4 - (BMPR1B+BMPR2)	BMP	Secreted Signaling	KEGG: hsa04350; PMID:26893264
fibroblasts	luminal epithelial	BMP4	BMPR1B_BMPR2	0.00663368	0	BMP4_BMPR1B_BMPR2	BMP4 - (BMPR1B+BMPR2)	BMP	Secreted Signaling	KEGG: hsa04350; PMID:26893264
luminal epithelial	epithelial cells	GDF6	BMPR1A_ACVR2A	0.00306967	0	GDF6_BMPR1A_ACVR2A	GDF6 - (BMPR1A+ACVR2A)	BMP	Secreted Signaling	KEGG: hsa04350; PMID:26893264
luminal epithelial	luminal epithelial	GDF6	BMPR1A_ACVR2A	0.0028684	0	GDF6_BMPR1A_ACVR2A	GDF6 - (BMPR1A+ACVR2A)	BMP	Secreted Signaling	KEGG: hsa04350; PMID:26893264
luminal epithelial	ciliated epithelial cells	GDF6	BMPR1A_ACVR2A	0.00269039	0	GDF6_BMPR1A_ACVR2A	GDF6 - (BMPR1A+ACVR2A)	BMP	Secreted Signaling	KEGG: hsa04350; PMID:26893264
luminal epithelial	fibroblasts	GDF6	BMPR1A_ACVR2A	0.00297558	0	GDF6_BMPR1A_ACVR2A	GDF6 - (BMPR1A+ACVR2A)	BMP	Secreted Signaling	KEGG: hsa04350; PMID:26893264
luminal epithelial	NK cells	GDF6	BMPR1A_ACVR2A	0.00521071	0	GDF6_BMPR1A_ACVR2A	GDF6 - (BMPR1A+ACVR2A)	BMP	Secreted Signaling	KEGG: hsa04350; PMID:26893264
luminal epithelial	NK cells	GDF6	BMPR1A_ACVR2B	0.00461738	0	GDF6_BMPR1A_ACVR2B	GDF6 - (BMPR1A+ACVR2B)	BMP	Secreted Signaling	KEGG: hsa04350; PMID:26893264
luminal epithelial	epithelial cells	GDF6	BMPR1A_BMPR2	0.00718571	0	GDF6_BMPR1A_BMPR2	GDF6 - (BMPR1A+BMPR2)	BMP	Secreted Signaling	KEGG: hsa04350; PMID:26893264
luminal epithelial	ionocytes	GDF6	BMPR1A_BMPR2	0.00310172	0	GDF6_BMPR1A_BMPR2	GDF6 - (BMPR1A+BMPR2)	BMP	Secreted Signaling	KEGG: hsa04350; PMID:26893264
luminal epithelial	luminal epithelial	GDF6	BMPR1A_BMPR2	0.00770777	0	GDF6_BMPR1A_BMPR2	GDF6 - (BMPR1A+BMPR2)	BMP	Secreted Signaling	KEGG: hsa04350; PMID:26893264
luminal epithelial	ciliated epithelial cells	GDF6	BMPR1A_BMPR2	0.00582197	0	GDF6_BMPR1A_BMPR2	GDF6 - (BMPR1A+BMPR2)	BMP	Secreted Signaling	KEGG: hsa04350; PMID:26893264
luminal epithelial	fibroblasts	GDF6	BMPR1A_BMPR2	0.00302621	0	GDF6_BMPR1A_BMPR2	GDF6 - (BMPR1A+BMPR2)	BMP	Secreted Signaling	KEGG: hsa04350; PMID:26893264
luminal epithelial	NK cells	GDF6	BMPR1A_BMPR2	0.0105995	0	GDF6_BMPR1A_BMPR2	GDF6 - (BMPR1A+BMPR2)	BMP	Secreted Signaling	KEGG: hsa04350; PMID:26893264
luminal epithelial	luminal epithelial	GDF6	BMPR1B_ACVR2A	0.00513024	0	GDF6_BMPR1B_ACVR2A	GDF6 - (BMPR1B+ACVR2A)	BMP	Secreted Signaling	KEGG: hsa04350; PMID:26893264
luminal epithelial	ionocytes	GDF6	BMPR1B_BMPR2	0.00326893	0	GDF6_BMPR1B_BMPR2	GDF6 - (BMPR1B+BMPR2)	BMP	Secreted Signaling	KEGG: hsa04350; PMID:26893264
luminal epithelial	luminal epithelial	GDF6	BMPR1B_BMPR2	0.0137201	0	GDF6_BMPR1B_BMPR2	GDF6 - (BMPR1B+BMPR2)	BMP	Secreted Signaling	KEGG: hsa04350; PMID:26893264
ionocytes	epithelial cells	BMP6	BMPR1A_ACVR2A	0.00667318	0	BMP6_BMPR1A_ACVR2A	BMP6 - (BMPR1A+ACVR2A)	BMP	Secreted Signaling	KEGG: hsa04350; PMID:26893264
fibroblasts	epithelial cells	BMP6	BMPR1A_ACVR2A	0.00124952	0	BMP6_BMPR1A_ACVR2A	BMP6 - (BMPR1A+ACVR2A)	BMP	Secreted Signaling	KEGG: hsa04350; PMID:26893264
endothelial cells	epithelial cells	BMP6	BMPR1A_ACVR2A	0.00582993	0	BMP6_BMPR1A_ACVR2A	BMP6 - (BMPR1A+ACVR2A)	BMP	Secreted Signaling	KEGG: hsa04350; PMID:26893264
B cells	epithelial cells	BMP6	BMPR1A_ACVR2A	0.0244076	0	BMP6_BMPR1A_ACVR2A	BMP6 - (BMPR1A+ACVR2A)	BMP	Secreted Signaling	KEGG: hsa04350; PMID:26893264
ionocytes	luminal epithelial	BMP6	BMPR1A_ACVR2A	0.00623945	0	BMP6_BMPR1A_ACVR2A	BMP6 - (BMPR1A+ACVR2A)	BMP	Secreted Signaling	KEGG: hsa04350; PMID:26893264
fibroblasts	luminal epithelial	BMP6	BMPR1A_ACVR2A	0.00116739	0	BMP6_BMPR1A_ACVR2A	BMP6 - (BMPR1A+ACVR2A)	BMP	Secreted Signaling	KEGG: hsa04350; PMID:26893264
endothelial cells	luminal epithelial	BMP6	BMPR1A_ACVR2A	0.00544926	0	BMP6_BMPR1A_ACVR2A	BMP6 - (BMPR1A+ACVR2A)	BMP	Secreted Signaling	KEGG: hsa04350; PMID:26893264
B cells	luminal epithelial	BMP6	BMPR1A_ACVR2A	0.0228654	0	BMP6_BMPR1A_ACVR2A	BMP6 - (BMPR1A+ACVR2A)	BMP	Secreted Signaling	KEGG: hsa04350; PMID:26893264
ionocytes	ciliated epithelial cells	BMP6	BMPR1A_ACVR2A	0.00585581	0	BMP6_BMPR1A_ACVR2A	BMP6 - (BMPR1A+ACVR2A)	BMP	Secreted Signaling	KEGG: hsa04350; PMID:26893264
fibroblasts	ciliated epithelial cells	BMP6	BMPR1A_ACVR2A	0.00109476	0	BMP6_BMPR1A_ACVR2A	BMP6 - (BMPR1A+ACVR2A)	BMP	Secreted Signaling	KEGG: hsa04350; PMID:26893264
endothelial cells	ciliated epithelial cells	BMP6	BMPR1A_ACVR2A	0.00511256	0	BMP6_BMPR1A_ACVR2A	BMP6 - (BMPR1A+ACVR2A)	BMP	Secreted Signaling	KEGG: hsa04350; PMID:26893264
B cells	ciliated epithelial cells	BMP6	BMPR1A_ACVR2A	0.0215008	0	BMP6_BMPR1A_ACVR2A	BMP6 - (BMPR1A+ACVR2A)	BMP	Secreted Signaling	KEGG: hsa04350; PMID:26893264
ionocytes	fibroblasts	BMP6	BMPR1A_ACVR2A	0.00645546	0	BMP6_BMPR1A_ACVR2A	BMP6 - (BMPR1A+ACVR2A)	BMP	Secreted Signaling	KEGG: hsa04350; PMID:26893264
fibroblasts	fibroblasts	BMP6	BMPR1A_ACVR2A	0.00121191	0	BMP6_BMPR1A_ACVR2A	BMP6 - (BMPR1A+ACVR2A)	BMP	Secreted Signaling	KEGG: hsa04350; PMID:26893264
endothelial cells	fibroblasts	BMP6	BMPR1A_ACVR2A	0.00564576	0	BMP6_BMPR1A_ACVR2A	BMP6 - (BMPR1A+ACVR2A)	BMP	Secreted Signaling	KEGG: hsa04350; PMID:26893264
B cells	fibroblasts	BMP6	BMPR1A_ACVR2A	0.023461	0	BMP6_BMPR1A_ACVR2A	BMP6 - (BMPR1A+ACVR2A)	BMP	Secreted Signaling	KEGG: hsa04350; PMID:26893264
ionocytes	NK cells	BMP6	BMPR1A_ACVR2A	0.011286	0	BMP6_BMPR1A_ACVR2A	BMP6 - (BMPR1A+ACVR2A)	BMP	Secreted Signaling	KEGG: hsa04350; PMID:26893264
fibroblasts	NK cells	BMP6	BMPR1A_ACVR2A	0.00212322	0	BMP6_BMPR1A_ACVR2A	BMP6 - (BMPR1A+ACVR2A)	BMP	Secreted Signaling	KEGG: hsa04350; PMID:26893264
endothelial cells	NK cells	BMP6	BMPR1A_ACVR2A	0.00987892	0	BMP6_BMPR1A_ACVR2A	BMP6 - (BMPR1A+ACVR2A)	BMP	Secreted Signaling	KEGG: hsa04350; PMID:26893264
B cells	NK cells	BMP6	BMPR1A_ACVR2A	0.0408078	0	BMP6_BMPR1A_ACVR2A	BMP6 - (BMPR1A+ACVR2A)	BMP	Secreted Signaling	KEGG: hsa04350; PMID:26893264
ionocytes	NK cells	BMP6	BMPR1A_ACVR2B	0.0100118	0	BMP6_BMPR1A_ACVR2B	BMP6 - (BMPR1A+ACVR2B)	BMP	Secreted Signaling	KEGG: hsa04350; PMID:26893264
fibroblasts	NK cells	BMP6	BMPR1A_ACVR2B	0.00188088	0	BMP6_BMPR1A_ACVR2B	BMP6 - (BMPR1A+ACVR2B)	BMP	Secreted Signaling	KEGG: hsa04350; PMID:26893264
endothelial cells	NK cells	BMP6	BMPR1A_ACVR2B	0.00875858	0	BMP6_BMPR1A_ACVR2B	BMP6 - (BMPR1A+ACVR2B)	BMP	Secreted Signaling	KEGG: hsa04350; PMID:26893264
B cells	NK cells	BMP6	BMPR1A_ACVR2B	0.0363234	0	BMP6_BMPR1A_ACVR2B	BMP6 - (BMPR1A+ACVR2B)	BMP	Secreted Signaling	KEGG: hsa04350; PMID:26893264
ionocytes	epithelial cells	BMP6	BMPR1A_BMPR2	0.0154981	0	BMP6_BMPR1A_BMPR2	BMP6 - (BMPR1A+BMPR2)	BMP	Secreted Signaling	KEGG: hsa04350; PMID:26893264
fibroblasts	epithelial cells	BMP6	BMPR1A_BMPR2	0.00293146	0	BMP6_BMPR1A_BMPR2	BMP6 - (BMPR1A+BMPR2)	BMP	Secreted Signaling	KEGG: hsa04350; PMID:26893264
endothelial cells	epithelial cells	BMP6	BMPR1A_BMPR2	0.013596	0	BMP6_BMPR1A_BMPR2	BMP6 - (BMPR1A+BMPR2)	BMP	Secreted Signaling	KEGG: hsa04350; PMID:26893264
B cells	epithelial cells	BMP6	BMPR1A_BMPR2	0.0553156	0	BMP6_BMPR1A_BMPR2	BMP6 - (BMPR1A+BMPR2)	BMP	Secreted Signaling	KEGG: hsa04350; PMID:26893264
ionocytes	ionocytes	BMP6	BMPR1A_BMPR2	0.00673872	0	BMP6_BMPR1A_BMPR2	BMP6 - (BMPR1A+BMPR2)	BMP	Secreted Signaling	KEGG: hsa04350; PMID:26893264
fibroblasts	ionocytes	BMP6	BMPR1A_BMPR2	0.00126278	0	BMP6_BMPR1A_BMPR2	BMP6 - (BMPR1A+BMPR2)	BMP	Secreted Signaling	KEGG: hsa04350; PMID:26893264
endothelial cells	ionocytes	BMP6	BMPR1A_BMPR2	0.00588908	0	BMP6_BMPR1A_BMPR2	BMP6 - (BMPR1A+BMPR2)	BMP	Secreted Signaling	KEGG: hsa04350; PMID:26893264
B cells	ionocytes	BMP6	BMPR1A_BMPR2	0.0246	0	BMP6_BMPR1A_BMPR2	BMP6 - (BMPR1A+BMPR2)	BMP	Secreted Signaling	KEGG: hsa04350; PMID:26893264
ionocytes	luminal epithelial	BMP6	BMPR1A_BMPR2	0.0166175	0	BMP6_BMPR1A_BMPR2	BMP6 - (BMPR1A+BMPR2)	BMP	Secreted Signaling	KEGG: hsa04350; PMID:26893264
fibroblasts	luminal epithelial	BMP6	BMPR1A_BMPR2	0.00314479	0	BMP6_BMPR1A_BMPR2	BMP6 - (BMPR1A+BMPR2)	BMP	Secreted Signaling	KEGG: hsa04350; PMID:26893264
endothelial cells	luminal epithelial	BMP6	BMPR1A_BMPR2	0.014581	0	BMP6_BMPR1A_BMPR2	BMP6 - (BMPR1A+BMPR2)	BMP	Secreted Signaling	KEGG: hsa04350; PMID:26893264
B cells	luminal epithelial	BMP6	BMPR1A_BMPR2	0.059239	0	BMP6_BMPR1A_BMPR2	BMP6 - (BMPR1A+BMPR2)	BMP	Secreted Signaling	KEGG: hsa04350; PMID:26893264
ionocytes	ciliated epithelial cells	BMP6	BMPR1A_BMPR2	0.012603	0	BMP6_BMPR1A_BMPR2	BMP6 - (BMPR1A+BMPR2)	BMP	Secreted Signaling	KEGG: hsa04350; PMID:26893264
fibroblasts	ciliated epithelial cells	BMP6	BMPR1A_BMPR2	0.00237266	0	BMP6_BMPR1A_BMPR2	BMP6 - (BMPR1A+BMPR2)	BMP	Secreted Signaling	KEGG: hsa04350; PMID:26893264
endothelial cells	ciliated epithelial cells	BMP6	BMPR1A_BMPR2	0.0110349	0	BMP6_BMPR1A_BMPR2	BMP6 - (BMPR1A+BMPR2)	BMP	Secreted Signaling	KEGG: hsa04350; PMID:26893264
B cells	ciliated epithelial cells	BMP6	BMPR1A_BMPR2	0.0454915	0	BMP6_BMPR1A_BMPR2	BMP6 - (BMPR1A+BMPR2)	BMP	Secreted Signaling	KEGG: hsa04350; PMID:26893264
ionocytes	fibroblasts	BMP6	BMPR1A_BMPR2	0.00656442	0	BMP6_BMPR1A_BMPR2	BMP6 - (BMPR1A+BMPR2)	BMP	Secreted Signaling	KEGG: hsa04350; PMID:26893264
fibroblasts	fibroblasts	BMP6	BMPR1A_BMPR2	0.00123258	0	BMP6_BMPR1A_BMPR2	BMP6 - (BMPR1A+BMPR2)	BMP	Secreted Signaling	KEGG: hsa04350; PMID:26893264
endothelial cells	fibroblasts	BMP6	BMPR1A_BMPR2	0.00574147	0	BMP6_BMPR1A_BMPR2	BMP6 - (BMPR1A+BMPR2)	BMP	Secreted Signaling	KEGG: hsa04350; PMID:26893264
B cells	fibroblasts	BMP6	BMPR1A_BMPR2	0.023847	0	BMP6_BMPR1A_BMPR2	BMP6 - (BMPR1A+BMPR2)	BMP	Secreted Signaling	KEGG: hsa04350; PMID:26893264
ionocytes	NK cells	BMP6	BMPR1A_BMPR2	0.0227329	0	BMP6_BMPR1A_BMPR2	BMP6 - (BMPR1A+BMPR2)	BMP	Secreted Signaling	KEGG: hsa04350; PMID:26893264
fibroblasts	NK cells	BMP6	BMPR1A_BMPR2	0.00433101	0	BMP6_BMPR1A_BMPR2	BMP6 - (BMPR1A+BMPR2)	BMP	Secreted Signaling	KEGG: hsa04350; PMID:26893264
endothelial cells	NK cells	BMP6	BMPR1A_BMPR2	0.0200014	0	BMP6_BMPR1A_BMPR2	BMP6 - (BMPR1A+BMPR2)	BMP	Secreted Signaling	KEGG: hsa04350; PMID:26893264
B cells	NK cells	BMP6	BMPR1A_BMPR2	0.0797751	0	BMP6_BMPR1A_BMPR2	BMP6 - (BMPR1A+BMPR2)	BMP	Secreted Signaling	KEGG: hsa04350; PMID:26893264
ionocytes	luminal epithelial	BMP6	BMPR1B_ACVR2A	0.011113	0	BMP6_BMPR1B_ACVR2A	BMP6 - (BMPR1B+ACVR2A)	BMP	Secreted Signaling	KEGG: hsa04350; PMID:26893264
fibroblasts	luminal epithelial	BMP6	BMPR1B_ACVR2A	0.00209036	0	BMP6_BMPR1B_ACVR2A	BMP6 - (BMPR1B+ACVR2A)	BMP	Secreted Signaling	KEGG: hsa04350; PMID:26893264
endothelial cells	luminal epithelial	BMP6	BMPR1B_ACVR2A	0.0097269	0	BMP6_BMPR1B_ACVR2A	BMP6 - (BMPR1B+ACVR2A)	BMP	Secreted Signaling	KEGG: hsa04350; PMID:26893264
B cells	luminal epithelial	BMP6	BMPR1B_ACVR2A	0.0401968	0	BMP6_BMPR1B_ACVR2A	BMP6 - (BMPR1B+ACVR2A)	BMP	Secreted Signaling	KEGG: hsa04350; PMID:26893264
ionocytes	ionocytes	BMP6	BMPR1B_BMPR2	0.00709949	0	BMP6_BMPR1B_BMPR2	BMP6 - (BMPR1B+BMPR2)	BMP	Secreted Signaling	KEGG: hsa04350; PMID:26893264
fibroblasts	ionocytes	BMP6	BMPR1B_BMPR2	0.00133099	0	BMP6_BMPR1B_BMPR2	BMP6 - (BMPR1B+BMPR2)	BMP	Secreted Signaling	KEGG: hsa04350; PMID:26893264
endothelial cells	ionocytes	BMP6	BMPR1B_BMPR2	0.00620551	0	BMP6_BMPR1B_BMPR2	BMP6 - (BMPR1B+BMPR2)	BMP	Secreted Signaling	KEGG: hsa04350; PMID:26893264
B cells	ionocytes	BMP6	BMPR1B_BMPR2	0.0258884	0	BMP6_BMPR1B_BMPR2	BMP6 - (BMPR1B+BMPR2)	BMP	Secreted Signaling	KEGG: hsa04350; PMID:26893264
ionocytes	luminal epithelial	BMP6	BMPR1B_BMPR2	0.0292572	0	BMP6_BMPR1B_BMPR2	BMP6 - (BMPR1B+BMPR2)	BMP	Secreted Signaling	KEGG: hsa04350; PMID:26893264
fibroblasts	luminal epithelial	BMP6	BMPR1B_BMPR2	0.00561525	0	BMP6_BMPR1B_BMPR2	BMP6 - (BMPR1B+BMPR2)	BMP	Secreted Signaling	KEGG: hsa04350; PMID:26893264
endothelial cells	luminal epithelial	BMP6	BMPR1B_BMPR2	0.0258189	0	BMP6_BMPR1B_BMPR2	BMP6 - (BMPR1B+BMPR2)	BMP	Secreted Signaling	KEGG: hsa04350; PMID:26893264
B cells	luminal epithelial	BMP6	BMPR1B_BMPR2	0.10095	0	BMP6_BMPR1B_BMPR2	BMP6 - (BMPR1B+BMPR2)	BMP	Secreted Signaling	KEGG: hsa04350; PMID:26893264
ionocytes	epithelial cells	BMP7	BMPR1A_ACVR2A	0.00163071	0	BMP7_BMPR1A_ACVR2A	BMP7 - (BMPR1A+ACVR2A)	BMP	Secreted Signaling	KEGG: hsa04350; PMID:26893264
fibroblasts	epithelial cells	BMP7	BMPR1A_ACVR2A	0.00196734	0	BMP7_BMPR1A_ACVR2A	BMP7 - (BMPR1A+ACVR2A)	BMP	Secreted Signaling	KEGG: hsa04350; PMID:26893264
ionocytes	luminal epithelial	BMP7	BMPR1A_ACVR2A	0.00152354	0	BMP7_BMPR1A_ACVR2A	BMP7 - (BMPR1A+ACVR2A)	BMP	Secreted Signaling	KEGG: hsa04350; PMID:26893264
fibroblasts	luminal epithelial	BMP7	BMPR1A_ACVR2A	0.00183829	0	BMP7_BMPR1A_ACVR2A	BMP7 - (BMPR1A+ACVR2A)	BMP	Secreted Signaling	KEGG: hsa04350; PMID:26893264
ionocytes	ciliated epithelial cells	BMP7	BMPR1A_ACVR2A	0.00142876	0	BMP7_BMPR1A_ACVR2A	BMP7 - (BMPR1A+ACVR2A)	BMP	Secreted Signaling	KEGG: hsa04350; PMID:26893264
fibroblasts	ciliated epithelial cells	BMP7	BMPR1A_ACVR2A	0.00172416	0	BMP7_BMPR1A_ACVR2A	BMP7 - (BMPR1A+ACVR2A)	BMP	Secreted Signaling	KEGG: hsa04350; PMID:26893264
ionocytes	fibroblasts	BMP7	BMPR1A_ACVR2A	0.00158159	0	BMP7_BMPR1A_ACVR2A	BMP7 - (BMPR1A+ACVR2A)	BMP	Secreted Signaling	KEGG: hsa04350; PMID:26893264
fibroblasts	fibroblasts	BMP7	BMPR1A_ACVR2A	0.00190723	0	BMP7_BMPR1A_ACVR2A	BMP7 - (BMPR1A+ACVR2A)	BMP	Secreted Signaling	KEGG: hsa04350; PMID:26893264
ionocytes	NK cells	BMP7	BMPR1A_ACVR2A	0.00277083	0	BMP7_BMPR1A_ACVR2A	BMP7 - (BMPR1A+ACVR2A)	BMP	Secreted Signaling	KEGG: hsa04350; PMID:26893264
fibroblasts	NK cells	BMP7	BMPR1A_ACVR2A	0.00334013	0	BMP7_BMPR1A_ACVR2A	BMP7 - (BMPR1A+ACVR2A)	BMP	Secreted Signaling	KEGG: hsa04350; PMID:26893264
ionocytes	NK cells	BMP7	BMPR1A_ACVR2B	0.00245461	0	BMP7_BMPR1A_ACVR2B	BMP7 - (BMPR1A+ACVR2B)	BMP	Secreted Signaling	KEGG: hsa04350; PMID:26893264
fibroblasts	NK cells	BMP7	BMPR1A_ACVR2B	0.00295964	0	BMP7_BMPR1A_ACVR2B	BMP7 - (BMPR1A+ACVR2B)	BMP	Secreted Signaling	KEGG: hsa04350; PMID:26893264
ionocytes	epithelial cells	BMP7	BMPR1A_BMPR2	0.00382542	0	BMP7_BMPR1A_BMPR2	BMP7 - (BMPR1A+BMPR2)	BMP	Secreted Signaling	KEGG: hsa04350; PMID:26893264
fibroblasts	epithelial cells	BMP7	BMPR1A_BMPR2	0.0046071	0	BMP7_BMPR1A_BMPR2	BMP7 - (BMPR1A+BMPR2)	BMP	Secreted Signaling	KEGG: hsa04350; PMID:26893264
ionocytes	ionocytes	BMP7	BMPR1A_BMPR2	0.001648	0	BMP7_BMPR1A_BMPR2	BMP7 - (BMPR1A+BMPR2)	BMP	Secreted Signaling	KEGG: hsa04350; PMID:26893264
fibroblasts	ionocytes	BMP7	BMPR1A_BMPR2	0.00198794	0	BMP7_BMPR1A_BMPR2	BMP7 - (BMPR1A+BMPR2)	BMP	Secreted Signaling	KEGG: hsa04350; PMID:26893264
ionocytes	luminal epithelial	BMP7	BMPR1A_BMPR2	0.00410378	0	BMP7_BMPR1A_BMPR2	BMP7 - (BMPR1A+BMPR2)	BMP	Secreted Signaling	KEGG: hsa04350; PMID:26893264
fibroblasts	luminal epithelial	BMP7	BMPR1A_BMPR2	0.00494192	0	BMP7_BMPR1A_BMPR2	BMP7 - (BMPR1A+BMPR2)	BMP	Secreted Signaling	KEGG: hsa04350; PMID:26893264
ionocytes	ciliated epithelial cells	BMP7	BMPR1A_BMPR2	0.00309634	0	BMP7_BMPR1A_BMPR2	BMP7 - (BMPR1A+BMPR2)	BMP	Secreted Signaling	KEGG: hsa04350; PMID:26893264
fibroblasts	ciliated epithelial cells	BMP7	BMPR1A_BMPR2	0.00373206	0	BMP7_BMPR1A_BMPR2	BMP7 - (BMPR1A+BMPR2)	BMP	Secreted Signaling	KEGG: hsa04350; PMID:26893264
ionocytes	fibroblasts	BMP7	BMPR1A_BMPR2	0.00160856	0	BMP7_BMPR1A_BMPR2	BMP7 - (BMPR1A+BMPR2)	BMP	Secreted Signaling	KEGG: hsa04350; PMID:26893264
fibroblasts	fibroblasts	BMP7	BMPR1A_BMPR2	0.00193969	0	BMP7_BMPR1A_BMPR2	BMP7 - (BMPR1A+BMPR2)	BMP	Secreted Signaling	KEGG: hsa04350; PMID:26893264
ionocytes	NK cells	BMP7	BMPR1A_BMPR2	0.00565142	0	BMP7_BMPR1A_BMPR2	BMP7 - (BMPR1A+BMPR2)	BMP	Secreted Signaling	KEGG: hsa04350; PMID:26893264
fibroblasts	NK cells	BMP7	BMPR1A_BMPR2	0.00679776	0	BMP7_BMPR1A_BMPR2	BMP7 - (BMPR1A+BMPR2)	BMP	Secreted Signaling	KEGG: hsa04350; PMID:26893264
ionocytes	luminal epithelial	BMP7	BMPR1B_ACVR2A	0.00272796	0	BMP7_BMPR1B_ACVR2A	BMP7 - (BMPR1B+ACVR2A)	BMP	Secreted Signaling	KEGG: hsa04350; PMID:26893264
fibroblasts	luminal epithelial	BMP7	BMPR1B_ACVR2A	0.00328853	0	BMP7_BMPR1B_ACVR2A	BMP7 - (BMPR1B+ACVR2A)	BMP	Secreted Signaling	KEGG: hsa04350; PMID:26893264
ionocytes	ionocytes	BMP7	BMPR1B_BMPR2	0.00173701	0	BMP7_BMPR1B_BMPR2	BMP7 - (BMPR1B+BMPR2)	BMP	Secreted Signaling	KEGG: hsa04350; PMID:26893264
fibroblasts	ionocytes	BMP7	BMPR1B_BMPR2	0.00209514	0	BMP7_BMPR1B_BMPR2	BMP7 - (BMPR1B+BMPR2)	BMP	Secreted Signaling	KEGG: hsa04350; PMID:26893264
ionocytes	luminal epithelial	BMP7	BMPR1B_BMPR2	0.00732672	0	BMP7_BMPR1B_BMPR2	BMP7 - (BMPR1B+BMPR2)	BMP	Secreted Signaling	KEGG: hsa04350; PMID:26893264
fibroblasts	luminal epithelial	BMP7	BMPR1B_BMPR2	0.00880161	0	BMP7_BMPR1B_BMPR2	BMP7 - (BMPR1B+BMPR2)	BMP	Secreted Signaling	KEGG: hsa04350; PMID:26893264
fibroblasts	fibroblasts	WNT16	FZD1_LRP5	0.000653221	0	WNT16_FZD1_LRP5	WNT16 - (FZD1+LRP5)	WNT	Secreted Signaling	KEGG: hsa04310; PMID: 23209147
fibroblasts	NK cells	WNT16	FZD1_LRP5	0.000788805	0	WNT16_FZD1_LRP5	WNT16 - (FZD1+LRP5)	WNT	Secreted Signaling	KEGG: hsa04310; PMID: 23209147
fibroblasts	fibroblasts	WNT16	FZD4_LRP5	0.000242085	0	WNT16_FZD4_LRP5	WNT16 - (FZD4+LRP5)	WNT	Secreted Signaling	KEGG: hsa04310; PMID: 23209147
fibroblasts	endothelial cells	WNT16	FZD4_LRP5	0.00105576	0	WNT16_FZD4_LRP5	WNT16 - (FZD4+LRP5)	WNT	Secreted Signaling	KEGG: hsa04310; PMID: 23209147
fibroblasts	epithelial cells	WNT16	FZD6_LRP5	0.000742706	0	WNT16_FZD6_LRP5	WNT16 - (FZD6+LRP5)	WNT	Secreted Signaling	KEGG: hsa04310; PMID: 23209147
fibroblasts	ciliated epithelial cells	WNT16	FZD6_LRP5	0.000553703	0	WNT16_FZD6_LRP5	WNT16 - (FZD6+LRP5)	WNT	Secreted Signaling	KEGG: hsa04310; PMID: 23209147
fibroblasts	NK cells	WNT16	FZD6_LRP5	0.00178108	0	WNT16_FZD6_LRP5	WNT16 - (FZD6+LRP5)	WNT	Secreted Signaling	KEGG: hsa04310; PMID: 23209147
fibroblasts	luminal epithelial	WNT16	FZD9_LRP5	0.00083808	0	WNT16_FZD9_LRP5	WNT16 - (FZD9+LRP5)	WNT	Secreted Signaling	KEGG: hsa04310; PMID: 23209147
fibroblasts	fibroblasts	WNT2	FZD1_LRP5	0.000402698	0	WNT2_FZD1_LRP5	WNT2 - (FZD1+LRP5)	WNT	Secreted Signaling	KEGG: hsa04310; PMID: 23209147
fibroblasts	NK cells	WNT2	FZD1_LRP5	0.000485546	0	WNT2_FZD1_LRP5	WNT2 - (FZD1+LRP5)	WNT	Secreted Signaling	KEGG: hsa04310; PMID: 23209147
fibroblasts	fibroblasts	WNT2	FZD4_LRP5	0.000148999	0	WNT2_FZD4_LRP5	WNT2 - (FZD4+LRP5)	WNT	Secreted Signaling	KEGG: hsa04310; PMID: 23209147
fibroblasts	endothelial cells	WNT2	FZD4_LRP5	0.000650023	0	WNT2_FZD4_LRP5	WNT2 - (FZD4+LRP5)	WNT	Secreted Signaling	KEGG: hsa04310; PMID: 23209147
fibroblasts	epithelial cells	WNT2	FZD6_LRP5	0.000457141	0	WNT2_FZD6_LRP5	WNT2 - (FZD6+LRP5)	WNT	Secreted Signaling	KEGG: hsa04310; PMID: 23209147
fibroblasts	ciliated epithelial cells	WNT2	FZD6_LRP5	0.000340701	0	WNT2_FZD6_LRP5	WNT2 - (FZD6+LRP5)	WNT	Secreted Signaling	KEGG: hsa04310; PMID: 23209147
fibroblasts	NK cells	WNT2	FZD6_LRP5	0.0010978	0	WNT2_FZD6_LRP5	WNT2 - (FZD6+LRP5)	WNT	Secreted Signaling	KEGG: hsa04310; PMID: 23209147
fibroblasts	luminal epithelial	WNT2	FZD9_LRP5	0.000515863	0	WNT2_FZD9_LRP5	WNT2 - (FZD9+LRP5)	WNT	Secreted Signaling	KEGG: hsa04310; PMID: 23209147
epithelial cells	fibroblasts	WNT9A	FZD1_LRP5	0.00913609	0	WNT9A_FZD1_LRP5	WNT9A - (FZD1+LRP5)	WNT	Secreted Signaling	KEGG: hsa04310; PMID: 23209147
ciliated epithelial cells	fibroblasts	WNT9A	FZD1_LRP5	0.00318446	0	WNT9A_FZD1_LRP5	WNT9A - (FZD1+LRP5)	WNT	Secreted Signaling	KEGG: hsa04310; PMID: 23209147
NK cells	fibroblasts	WNT9A	FZD1_LRP5	0.00354384	0	WNT9A_FZD1_LRP5	WNT9A - (FZD1+LRP5)	WNT	Secreted Signaling	KEGG: hsa04310; PMID: 23209147
epithelial cells	NK cells	WNT9A	FZD1_LRP5	0.0111993	0	WNT9A_FZD1_LRP5	WNT9A - (FZD1+LRP5)	WNT	Secreted Signaling	KEGG: hsa04310; PMID: 23209147
ciliated epithelial cells	NK cells	WNT9A	FZD1_LRP5	0.00385343	0	WNT9A_FZD1_LRP5	WNT9A - (FZD1+LRP5)	WNT	Secreted Signaling	KEGG: hsa04310; PMID: 23209147
NK cells	NK cells	WNT9A	FZD1_LRP5	0.00429383	0	WNT9A_FZD1_LRP5	WNT9A - (FZD1+LRP5)	WNT	Secreted Signaling	KEGG: hsa04310; PMID: 23209147
epithelial cells	fibroblasts	WNT9A	FZD4_LRP5	0.00344068	0	WNT9A_FZD4_LRP5	WNT9A - (FZD4+LRP5)	WNT	Secreted Signaling	KEGG: hsa04310; PMID: 23209147
ciliated epithelial cells	fibroblasts	WNT9A	FZD4_LRP5	0.00118279	0	WNT9A_FZD4_LRP5	WNT9A - (FZD4+LRP5)	WNT	Secreted Signaling	KEGG: hsa04310; PMID: 23209147
NK cells	fibroblasts	WNT9A	FZD4_LRP5	0.00131809	0	WNT9A_FZD4_LRP5	WNT9A - (FZD4+LRP5)	WNT	Secreted Signaling	KEGG: hsa04310; PMID: 23209147
epithelial cells	endothelial cells	WNT9A	FZD4_LRP5	0.0149533	0	WNT9A_FZD4_LRP5	WNT9A - (FZD4+LRP5)	WNT	Secreted Signaling	KEGG: hsa04310; PMID: 23209147
ciliated epithelial cells	endothelial cells	WNT9A	FZD4_LRP5	0.00515582	0	WNT9A_FZD4_LRP5	WNT9A - (FZD4+LRP5)	WNT	Secreted Signaling	KEGG: hsa04310; PMID: 23209147
NK cells	endothelial cells	WNT9A	FZD4_LRP5	0.00574388	0	WNT9A_FZD4_LRP5	WNT9A - (FZD4+LRP5)	WNT	Secreted Signaling	KEGG: hsa04310; PMID: 23209147
epithelial cells	epithelial cells	WNT9A	FZD6_LRP5	0.0105513	0	WNT9A_FZD6_LRP5	WNT9A - (FZD6+LRP5)	WNT	Secreted Signaling	KEGG: hsa04310; PMID: 23209147
epithelial cells	ciliated epithelial cells	WNT9A	FZD6_LRP5	0.00789103	0	WNT9A_FZD6_LRP5	WNT9A - (FZD6+LRP5)	WNT	Secreted Signaling	KEGG: hsa04310; PMID: 23209147
epithelial cells	NK cells	WNT9A	FZD6_LRP5	0.0249555	0	WNT9A_FZD6_LRP5	WNT9A - (FZD6+LRP5)	WNT	Secreted Signaling	KEGG: hsa04310; PMID: 23209147
ciliated epithelial cells	NK cells	WNT9A	FZD6_LRP5	0.00868496	0.01	WNT9A_FZD6_LRP5	WNT9A - (FZD6+LRP5)	WNT	Secreted Signaling	KEGG: hsa04310; PMID: 23209147
NK cells	NK cells	WNT9A	FZD6_LRP5	0.00966659	0.02	WNT9A_FZD6_LRP5	WNT9A - (FZD6+LRP5)	WNT	Secreted Signaling	KEGG: hsa04310; PMID: 23209147
epithelial cells	luminal epithelial	WNT9A	FZD9_LRP5	0.011902	0	WNT9A_FZD9_LRP5	WNT9A - (FZD9+LRP5)	WNT	Secreted Signaling	KEGG: hsa04310; PMID: 23209147
ciliated epithelial cells	luminal epithelial	WNT9A	FZD9_LRP5	0.0040943	0	WNT9A_FZD9_LRP5	WNT9A - (FZD9+LRP5)	WNT	Secreted Signaling	KEGG: hsa04310; PMID: 23209147
NK cells	luminal epithelial	WNT9A	FZD9_LRP5	0.00456232	0	WNT9A_FZD9_LRP5	WNT9A - (FZD9+LRP5)	WNT	Secreted Signaling	KEGG: hsa04310; PMID: 23209147
fibroblasts	fibroblasts	WNT16	FZD1_LRP6	0.000647886	0	WNT16_FZD1_LRP6	WNT16 - (FZD1+LRP6)	WNT	Secreted Signaling	KEGG: hsa04310; PMID: 23209147
fibroblasts	NK cells	WNT16	FZD1_LRP6	0.000803701	0	WNT16_FZD1_LRP6	WNT16 - (FZD1+LRP6)	WNT	Secreted Signaling	KEGG: hsa04310; PMID: 23209147
fibroblasts	fibroblasts	WNT16	FZD4_LRP6	0.0002401	0	WNT16_FZD4_LRP6	WNT16 - (FZD4+LRP6)	WNT	Secreted Signaling	KEGG: hsa04310; PMID: 23209147
fibroblasts	endothelial cells	WNT16	FZD4_LRP6	0.000920343	0	WNT16_FZD4_LRP6	WNT16 - (FZD4+LRP6)	WNT	Secreted Signaling	KEGG: hsa04310; PMID: 23209147
fibroblasts	epithelial cells	WNT16	FZD6_LRP6	0.000820794	0	WNT16_FZD6_LRP6	WNT16 - (FZD6+LRP6)	WNT	Secreted Signaling	KEGG: hsa04310; PMID: 23209147
fibroblasts	ciliated epithelial cells	WNT16	FZD6_LRP6	0.000682698	0	WNT16_FZD6_LRP6	WNT16 - (FZD6+LRP6)	WNT	Secreted Signaling	KEGG: hsa04310; PMID: 23209147
fibroblasts	NK cells	WNT16	FZD6_LRP6	0.00181459	0	WNT16_FZD6_LRP6	WNT16 - (FZD6+LRP6)	WNT	Secreted Signaling	KEGG: hsa04310; PMID: 23209147
fibroblasts	luminal epithelial	WNT16	FZD9_LRP6	0.000965039	0	WNT16_FZD9_LRP6	WNT16 - (FZD9+LRP6)	WNT	Secreted Signaling	KEGG: hsa04310; PMID: 23209147
fibroblasts	fibroblasts	WNT2	FZD1_LRP6	0.000399401	0	WNT2_FZD1_LRP6	WNT2 - (FZD1+LRP6)	WNT	Secreted Signaling	KEGG: hsa04310; PMID: 23209147
fibroblasts	NK cells	WNT2	FZD1_LRP6	0.000494725	0	WNT2_FZD1_LRP6	WNT2 - (FZD1+LRP6)	WNT	Secreted Signaling	KEGG: hsa04310; PMID: 23209147
fibroblasts	fibroblasts	WNT2	FZD4_LRP6	0.000147776	0	WNT2_FZD4_LRP6	WNT2 - (FZD4+LRP6)	WNT	Secreted Signaling	KEGG: hsa04310; PMID: 23209147
fibroblasts	endothelial cells	WNT2	FZD4_LRP6	0.000566556	0	WNT2_FZD4_LRP6	WNT2 - (FZD4+LRP6)	WNT	Secreted Signaling	KEGG: hsa04310; PMID: 23209147
fibroblasts	epithelial cells	WNT2	FZD6_LRP6	0.000505257	0	WNT2_FZD6_LRP6	WNT2 - (FZD6+LRP6)	WNT	Secreted Signaling	KEGG: hsa04310; PMID: 23209147
fibroblasts	ciliated epithelial cells	WNT2	FZD6_LRP6	0.00042014	0	WNT2_FZD6_LRP6	WNT2 - (FZD6+LRP6)	WNT	Secreted Signaling	KEGG: hsa04310; PMID: 23209147
fibroblasts	NK cells	WNT2	FZD6_LRP6	0.00111851	0	WNT2_FZD6_LRP6	WNT2 - (FZD6+LRP6)	WNT	Secreted Signaling	KEGG: hsa04310; PMID: 23209147
fibroblasts	luminal epithelial	WNT2	FZD9_LRP6	0.000594103	0	WNT2_FZD9_LRP6	WNT2 - (FZD9+LRP6)	WNT	Secreted Signaling	KEGG: hsa04310; PMID: 23209147
epithelial cells	fibroblasts	WNT9A	FZD1_LRP6	0.00906336	0	WNT9A_FZD1_LRP6	WNT9A - (FZD1+LRP6)	WNT	Secreted Signaling	KEGG: hsa04310; PMID: 23209147
ciliated epithelial cells	fibroblasts	WNT9A	FZD1_LRP6	0.00315854	0	WNT9A_FZD1_LRP6	WNT9A - (FZD1+LRP6)	WNT	Secreted Signaling	KEGG: hsa04310; PMID: 23209147
NK cells	fibroblasts	WNT9A	FZD1_LRP6	0.00351506	0	WNT9A_FZD1_LRP6	WNT9A - (FZD1+LRP6)	WNT	Secreted Signaling	KEGG: hsa04310; PMID: 23209147
epithelial cells	NK cells	WNT9A	FZD1_LRP6	0.0114085	0	WNT9A_FZD1_LRP6	WNT9A - (FZD1+LRP6)	WNT	Secreted Signaling	KEGG: hsa04310; PMID: 23209147
ciliated epithelial cells	NK cells	WNT9A	FZD1_LRP6	0.00392609	0	WNT9A_FZD1_LRP6	WNT9A - (FZD1+LRP6)	WNT	Secreted Signaling	KEGG: hsa04310; PMID: 23209147
NK cells	NK cells	WNT9A	FZD1_LRP6	0.00437472	0	WNT9A_FZD1_LRP6	WNT9A - (FZD1+LRP6)	WNT	Secreted Signaling	KEGG: hsa04310; PMID: 23209147
epithelial cells	fibroblasts	WNT9A	FZD4_LRP6	0.00341273	0	WNT9A_FZD4_LRP6	WNT9A - (FZD4+LRP6)	WNT	Secreted Signaling	KEGG: hsa04310; PMID: 23209147
ciliated epithelial cells	fibroblasts	WNT9A	FZD4_LRP6	0.00117311	0	WNT9A_FZD4_LRP6	WNT9A - (FZD4+LRP6)	WNT	Secreted Signaling	KEGG: hsa04310; PMID: 23209147
NK cells	fibroblasts	WNT9A	FZD4_LRP6	0.0013073	0	WNT9A_FZD4_LRP6	WNT9A - (FZD4+LRP6)	WNT	Secreted Signaling	KEGG: hsa04310; PMID: 23209147
epithelial cells	endothelial cells	WNT9A	FZD4_LRP6	0.0130571	0	WNT9A_FZD4_LRP6	WNT9A - (FZD4+LRP6)	WNT	Secreted Signaling	KEGG: hsa04310; PMID: 23209147
ciliated epithelial cells	endothelial cells	WNT9A	FZD4_LRP6	0.00449555	0	WNT9A_FZD4_LRP6	WNT9A - (FZD4+LRP6)	WNT	Secreted Signaling	KEGG: hsa04310; PMID: 23209147
NK cells	endothelial cells	WNT9A	FZD4_LRP6	0.00500901	0	WNT9A_FZD4_LRP6	WNT9A - (FZD4+LRP6)	WNT	Secreted Signaling	KEGG: hsa04310; PMID: 23209147
epithelial cells	epithelial cells	WNT9A	FZD6_LRP6	0.0116485	0	WNT9A_FZD6_LRP6	WNT9A - (FZD6+LRP6)	WNT	Secreted Signaling	KEGG: hsa04310; PMID: 23209147
epithelial cells	ciliated epithelial cells	WNT9A	FZD6_LRP6	0.00971392	0	WNT9A_FZD6_LRP6	WNT9A - (FZD6+LRP6)	WNT	Secreted Signaling	KEGG: hsa04310; PMID: 23209147
epithelial cells	NK cells	WNT9A	FZD6_LRP6	0.0254139	0	WNT9A_FZD6_LRP6	WNT9A - (FZD6+LRP6)	WNT	Secreted Signaling	KEGG: hsa04310; PMID: 23209147
ciliated epithelial cells	NK cells	WNT9A	FZD6_LRP6	0.00884784	0.01	WNT9A_FZD6_LRP6	WNT9A - (FZD6+LRP6)	WNT	Secreted Signaling	KEGG: hsa04310; PMID: 23209147
NK cells	NK cells	WNT9A	FZD6_LRP6	0.0098475	0.03	WNT9A_FZD6_LRP6	WNT9A - (FZD6+LRP6)	WNT	Secreted Signaling	KEGG: hsa04310; PMID: 23209147
epithelial cells	luminal epithelial	WNT9A	FZD9_LRP6	0.0136837	0	WNT9A_FZD9_LRP6	WNT9A - (FZD9+LRP6)	WNT	Secreted Signaling	KEGG: hsa04310; PMID: 23209147
ciliated epithelial cells	luminal epithelial	WNT9A	FZD9_LRP6	0.00471352	0	WNT9A_FZD9_LRP6	WNT9A - (FZD9+LRP6)	WNT	Secreted Signaling	KEGG: hsa04310; PMID: 23209147
NK cells	luminal epithelial	WNT9A	FZD9_LRP6	0.00525163	0	WNT9A_FZD9_LRP6	WNT9A - (FZD9+LRP6)	WNT	Secreted Signaling	KEGG: hsa04310; PMID: 23209147
fibroblasts	fibroblasts	WNT5A	FZD1	0.108487	0	WNT5A_FZD1	WNT5A - FZD1	ncWNT	Secreted Signaling	KEGG: hsa04310
fibroblasts	NK cells	WNT5A	FZD1	0.00754108	0	WNT5A_FZD1	WNT5A - FZD1	ncWNT	Secreted Signaling	KEGG: hsa04310
fibroblasts	fibroblasts	WNT5A	FZD4	0.0163026	0	WNT5A_FZD4	WNT5A - FZD4	ncWNT	Secreted Signaling	KEGG: hsa04310
fibroblasts	endothelial cells	WNT5A	FZD4	0.0247193	0	WNT5A_FZD4	WNT5A - FZD4	ncWNT	Secreted Signaling	KEGG: hsa04310
fibroblasts	epithelial cells	WNT5A	FZD6	0.014396	0	WNT5A_FZD6	WNT5A - FZD6	ncWNT	Secreted Signaling	KEGG: hsa04310
fibroblasts	ciliated epithelial cells	WNT5A	FZD6	0.010777	0	WNT5A_FZD6	WNT5A - FZD6	ncWNT	Secreted Signaling	KEGG: hsa04310
fibroblasts	NK cells	WNT5A	FZD6	0.0375445	0	WNT5A_FZD6	WNT5A - FZD6	ncWNT	Secreted Signaling	KEGG: hsa04310
fibroblasts	luminal epithelial	WNT5A	FZD9	0.0192457	0	WNT5A_FZD9	WNT5A - FZD9	ncWNT	Secreted Signaling	KEGG: hsa04310
epithelial cells	epithelial cells	AREG	EGFR	0.0282995	0	AREG_EGFR	AREG - EGFR	EGF	Secreted Signaling	KEGG: hsa04012
ciliated epithelial cells	epithelial cells	AREG	EGFR	0.0472512	0	AREG_EGFR	AREG - EGFR	EGF	Secreted Signaling	KEGG: hsa04012
epithelial cells	luminal epithelial	AREG	EGFR	0.0164695	0	AREG_EGFR	AREG - EGFR	EGF	Secreted Signaling	KEGG: hsa04012
ciliated epithelial cells	luminal epithelial	AREG	EGFR	0.0277249	0	AREG_EGFR	AREG - EGFR	EGF	Secreted Signaling	KEGG: hsa04012
epithelial cells	ciliated epithelial cells	AREG	EGFR	0.0192819	0	AREG_EGFR	AREG - EGFR	EGF	Secreted Signaling	KEGG: hsa04012
ciliated epithelial cells	ciliated epithelial cells	AREG	EGFR	0.0323961	0	AREG_EGFR	AREG - EGFR	EGF	Secreted Signaling	KEGG: hsa04012
epithelial cells	fibroblasts	AREG	EGFR	0.0156143	0	AREG_EGFR	AREG - EGFR	EGF	Secreted Signaling	KEGG: hsa04012
ciliated epithelial cells	fibroblasts	AREG	EGFR	0.0263009	0	AREG_EGFR	AREG - EGFR	EGF	Secreted Signaling	KEGG: hsa04012
epithelial cells	NK cells	AREG	EGFR	0.0147184	0	AREG_EGFR	AREG - EGFR	EGF	Secreted Signaling	KEGG: hsa04012
ciliated epithelial cells	NK cells	AREG	EGFR	0.0248073	0	AREG_EGFR	AREG - EGFR	EGF	Secreted Signaling	KEGG: hsa04012
ciliated epithelial cells	epithelial cells	HBEGF	EGFR	0.0142463	0	HBEGF_EGFR	HBEGF - EGFR	EGF	Secreted Signaling	KEGG: hsa04012
ciliated epithelial cells	ionocytes	HBEGF	EGFR	0.00265714	0	HBEGF_EGFR	HBEGF - EGFR	EGF	Secreted Signaling	KEGG: hsa04012
ciliated epithelial cells	luminal epithelial	HBEGF	EGFR	0.00824114	0	HBEGF_EGFR	HBEGF - EGFR	EGF	Secreted Signaling	KEGG: hsa04012
ciliated epithelial cells	ciliated epithelial cells	HBEGF	EGFR	0.00966223	0	HBEGF_EGFR	HBEGF - EGFR	EGF	Secreted Signaling	KEGG: hsa04012
ciliated epithelial cells	fibroblasts	HBEGF	EGFR	0.00780981	0	HBEGF_EGFR	HBEGF - EGFR	EGF	Secreted Signaling	KEGG: hsa04012
ciliated epithelial cells	NK cells	HBEGF	EGFR	0.00735837	0	HBEGF_EGFR	HBEGF - EGFR	EGF	Secreted Signaling	KEGG: hsa04012
ciliated epithelial cells	luminal epithelial	HBEGF	ERBB4	0.00165858	0	HBEGF_ERBB4	HBEGF - ERBB4	EGF	Secreted Signaling	KEGG: hsa04012
fibroblasts	fibroblasts	FGF2	FGFR1	0.00191475	0	FGF2_FGFR1	FGF2 - FGFR1	FGF	Secreted Signaling	PMC: 4393358
fibroblasts	epithelial cells	FGF2	FGFR2	0.0181828	0	FGF2_FGFR2	FGF2 - FGFR2	FGF	Secreted Signaling	PMC: 4393358
fibroblasts	ionocytes	FGF2	FGFR2	0.00294704	0	FGF2_FGFR2	FGF2 - FGFR2	FGF	Secreted Signaling	PMC: 4393358
fibroblasts	luminal epithelial	FGF2	FGFR2	0.0134277	0	FGF2_FGFR2	FGF2 - FGFR2	FGF	Secreted Signaling	PMC: 4393358
fibroblasts	ciliated epithelial cells	FGF2	FGFR2	0.0111846	0	FGF2_FGFR2	FGF2 - FGFR2	FGF	Secreted Signaling	PMC: 4393358
fibroblasts	B cells	FGF2	FGFR2	0.00099803	0	FGF2_FGFR2	FGF2 - FGFR2	FGF	Secreted Signaling	PMC: 4393358
fibroblasts	NK cells	FGF2	FGFR2	0.0114538	0	FGF2_FGFR2	FGF2 - FGFR2	FGF	Secreted Signaling	PMC: 4393358
fibroblasts	epithelial cells	FGF2	FGFR3	0.0142228	0	FGF2_FGFR3	FGF2 - FGFR3	FGF	Secreted Signaling	PMC: 4393358
fibroblasts	luminal epithelial	FGF2	FGFR3	0.00382961	0	FGF2_FGFR3	FGF2 - FGFR3	FGF	Secreted Signaling	PMC: 4393358
fibroblasts	ciliated epithelial cells	FGF2	FGFR3	0.00967727	0	FGF2_FGFR3	FGF2 - FGFR3	FGF	Secreted Signaling	PMC: 4393358
fibroblasts	endothelial cells	FGF2	FGFR3	0.00240854	0	FGF2_FGFR3	FGF2 - FGFR3	FGF	Secreted Signaling	PMC: 4393358
fibroblasts	NK cells	FGF2	FGFR3	0.00923445	0	FGF2_FGFR3	FGF2 - FGFR3	FGF	Secreted Signaling	PMC: 4393358
fibroblasts	NK cells	FGF2	FGFR4	0.00031869	0	FGF2_FGFR4	FGF2 - FGFR4	FGF	Secreted Signaling	PMC: 4393358
fibroblasts	fibroblasts	FGF7	FGFR1	0.00246393	0	FGF7_FGFR1	FGF7 - FGFR1	FGF	Secreted Signaling	PMC: 4393358
fibroblasts	epithelial cells	FGF7	FGFR2	0.023289	0	FGF7_FGFR2	FGF7 - FGFR2	FGF	Secreted Signaling	PMC: 4393358
fibroblasts	ionocytes	FGF7	FGFR2	0.00379117	0	FGF7_FGFR2	FGF7 - FGFR2	FGF	Secreted Signaling	PMC: 4393358
fibroblasts	luminal epithelial	FGF7	FGFR2	0.017222	0	FGF7_FGFR2	FGF7 - FGFR2	FGF	Secreted Signaling	PMC: 4393358
fibroblasts	ciliated epithelial cells	FGF7	FGFR2	0.0143542	0	FGF7_FGFR2	FGF7 - FGFR2	FGF	Secreted Signaling	PMC: 4393358
fibroblasts	B cells	FGF7	FGFR2	0.00128462	0	FGF7_FGFR2	FGF7 - FGFR2	FGF	Secreted Signaling	PMC: 4393358
fibroblasts	NK cells	FGF7	FGFR2	0.0146986	0	FGF7_FGFR2	FGF7 - FGFR2	FGF	Secreted Signaling	PMC: 4393358
ionocytes	fibroblasts	PDGFA	PDGFRA	0.00709065	0	PDGFA_PDGFRA	PDGFA - PDGFRA	PDGF	Secreted Signaling	PMID: 15207812
ionocytes	fibroblasts	PDGFC	PDGFRA	0.00674574	0	PDGFC_PDGFRA	PDGFC - PDGFRA	PDGF	Secreted Signaling	PMID: 15207812
endothelial cells	fibroblasts	PDGFC	PDGFRA	0.00972073	0	PDGFC_PDGFRA	PDGFC - PDGFRA	PDGF	Secreted Signaling	PMID: 15207812
epithelial cells	endothelial cells	VEGFA	FLT1	0.0035983	0	VEGFA_VEGFR1	VEGFA - VEGFR1	VEGF	Secreted Signaling	KEGG: hsa04370; PMID: 16633338
fibroblasts	endothelial cells	VEGFA	FLT1	0.0025569	0	VEGFA_VEGFR1	VEGFA - VEGFR1	VEGF	Secreted Signaling	KEGG: hsa04370; PMID: 16633338
NK cells	endothelial cells	VEGFA	FLT1	0.00183893	0	VEGFA_VEGFR1	VEGFA - VEGFR1	VEGF	Secreted Signaling	KEGG: hsa04370; PMID: 16633338
epithelial cells	endothelial cells	VEGFA	KDR	0.00219342	0	VEGFA_VEGFR2	VEGFA - VEGFR2	VEGF	Secreted Signaling	KEGG: hsa04370; PMID: 16633338
fibroblasts	endothelial cells	VEGFA	KDR	0.00155798	0	VEGFA_VEGFR2	VEGFA - VEGFR2	VEGF	Secreted Signaling	KEGG: hsa04370; PMID: 16633338
NK cells	endothelial cells	VEGFA	KDR	0.00112018	0	VEGFA_VEGFR2	VEGFA - VEGFR2	VEGF	Secreted Signaling	KEGG: hsa04370; PMID: 16633338
epithelial cells	endothelial cells	VEGFC	KDR	0.00419554	0	VEGFC_VEGFR2	VEGFC - VEGFR2	VEGF	Secreted Signaling	KEGG: hsa04370; PMID: 16633338
endothelial cells	endothelial cells	VEGFC	KDR	0.00267156	0	VEGFC_VEGFR2	VEGFC - VEGFR2	VEGF	Secreted Signaling	KEGG: hsa04370; PMID: 16633338
NK cells	endothelial cells	VEGFC	KDR	0.0028748	0	VEGFC_VEGFR2	VEGFC - VEGFR2	VEGF	Secreted Signaling	KEGG: hsa04370; PMID: 16633338
epithelial cells	endothelial cells	VEGFA	FLT1_KDR	0.00297353	0	VEGFA_VEGFR1R2	VEGFA - VEGFR1R2	VEGF	Secreted Signaling	PMID: 16633338
fibroblasts	endothelial cells	VEGFA	FLT1_KDR	0.00211256	0	VEGFA_VEGFR1R2	VEGFA - VEGFR1R2	VEGF	Secreted Signaling	PMID: 16633338
NK cells	endothelial cells	VEGFA	FLT1_KDR	0.00151917	0	VEGFA_VEGFR1R2	VEGFA - VEGFR1R2	VEGF	Secreted Signaling	PMID: 16633338
fibroblasts	epithelial cells	IGF2	IGF1R	0.00484273	0	IGF2_IGF1R	IGF2 - IGF1R	IGF	Secreted Signaling	PMID: 14604834
fibroblasts	ionocytes	IGF2	IGF1R	0.00424673	0	IGF2_IGF1R	IGF2 - IGF1R	IGF	Secreted Signaling	PMID: 14604834
fibroblasts	luminal epithelial	IGF2	IGF1R	0.00183564	0	IGF2_IGF1R	IGF2 - IGF1R	IGF	Secreted Signaling	PMID: 14604834
fibroblasts	ciliated epithelial cells	IGF2	IGF1R	0.00526291	0	IGF2_IGF1R	IGF2 - IGF1R	IGF	Secreted Signaling	PMID: 14604834
fibroblasts	fibroblasts	IGF2	IGF1R	0.00178845	0	IGF2_IGF1R	IGF2 - IGF1R	IGF	Secreted Signaling	PMID: 14604834
fibroblasts	endothelial cells	IGF2	IGF1R	0.00399248	0	IGF2_IGF1R	IGF2 - IGF1R	IGF	Secreted Signaling	PMID: 14604834
fibroblasts	macrophages	IGF2	IGF1R	0.00478864	0	IGF2_IGF1R	IGF2 - IGF1R	IGF	Secreted Signaling	PMID: 14604834
fibroblasts	B cells	IGF2	IGF1R	0.000476358	0	IGF2_IGF1R	IGF2 - IGF1R	IGF	Secreted Signaling	PMID: 14604834
fibroblasts	NK cells	IGF2	IGF1R	0.00682483	0	IGF2_IGF1R	IGF2 - IGF1R	IGF	Secreted Signaling	PMID: 14604834
fibroblasts	epithelial cells	IGF2	IGF2R	0.00355601	0	IGF2_IGF2R	IGF2 - IGF2R	IGF	Secreted Signaling	PMID: 14604834
fibroblasts	ionocytes	IGF2	IGF2R	0.00122982	0	IGF2_IGF2R	IGF2 - IGF2R	IGF	Secreted Signaling	PMID: 14604834
fibroblasts	luminal epithelial	IGF2	IGF2R	0.00129295	0	IGF2_IGF2R	IGF2 - IGF2R	IGF	Secreted Signaling	PMID: 14604834
fibroblasts	ciliated epithelial cells	IGF2	IGF2R	0.000793552	0	IGF2_IGF2R	IGF2 - IGF2R	IGF	Secreted Signaling	PMID: 14604834
fibroblasts	fibroblasts	IGF2	IGF2R	0.000419379	0	IGF2_IGF2R	IGF2 - IGF2R	IGF	Secreted Signaling	PMID: 14604834
fibroblasts	macrophages	IGF2	IGF2R	0.00143621	0	IGF2_IGF2R	IGF2 - IGF2R	IGF	Secreted Signaling	PMID: 14604834
fibroblasts	B cells	IGF2	IGF2R	0.000563747	0	IGF2_IGF2R	IGF2 - IGF2R	IGF	Secreted Signaling	PMID: 14604834
fibroblasts	erythrocytes	IGF2	IGF2R	0.00232139	0	IGF2_IGF2R	IGF2 - IGF2R	IGF	Secreted Signaling	PMID: 14604834
fibroblasts	T cells	IGF2	IGF2R	0.000743526	0	IGF2_IGF2R	IGF2 - IGF2R	IGF	Secreted Signaling	PMID: 14604834
fibroblasts	NK cells	IGF2	IGF2R	0.00407231	0	IGF2_IGF2R	IGF2 - IGF2R	IGF	Secreted Signaling	PMID: 14604834
fibroblasts	endothelial cells	IGF2	ITGA6_ITGB4	0.000992092	0	IGF2_ITGA6_ITGB4	IGF2 - (ITGA6+ITGB4)	IGF	Secreted Signaling	PMID: 28190785; PMID: 28873464
macrophages	B cells	CCL4	CCR5	0.0132125	0	CCL4_CCR5	CCL4 - CCR5	CCL	Secreted Signaling	KEGG: hsa04060
T cells	B cells	CCL5	CCR5	0.0041006	0	CCL5_CCR5	CCL5 - CCR5	CCL	Secreted Signaling	KEGG: hsa04060
epithelial cells	T cells	MIF	CD74_CXCR4	0.00339124	0	MIF_CD74_CXCR4	MIF - (CD74+CXCR4)	MIF	Secreted Signaling	PMID: 29637711; PMID: 24760155
ionocytes	T cells	MIF	CD74_CXCR4	0.00497745	0	MIF_CD74_CXCR4	MIF - (CD74+CXCR4)	MIF	Secreted Signaling	PMID: 29637711; PMID: 24760155
luminal epithelial	T cells	MIF	CD74_CXCR4	0.00540689	0	MIF_CD74_CXCR4	MIF - (CD74+CXCR4)	MIF	Secreted Signaling	PMID: 29637711; PMID: 24760155
fibroblasts	T cells	MIF	CD74_CXCR4	0.00924893	0	MIF_CD74_CXCR4	MIF - (CD74+CXCR4)	MIF	Secreted Signaling	PMID: 29637711; PMID: 24760155
B cells	T cells	MIF	CD74_CXCR4	0.00258561	0	MIF_CD74_CXCR4	MIF - (CD74+CXCR4)	MIF	Secreted Signaling	PMID: 29637711; PMID: 24760155
NK cells	T cells	MIF	CD74_CXCR4	0.00445496	0	MIF_CD74_CXCR4	MIF - (CD74+CXCR4)	MIF	Secreted Signaling	PMID: 29637711; PMID: 24760155
epithelial cells	fibroblasts	MIF	CD74_CD44	0.00363406	0	MIF_CD74_CD44	MIF - (CD74+CD44)	MIF	Secreted Signaling	PMID: 29637711; PMID: 26175090
ionocytes	fibroblasts	MIF	CD74_CD44	0.00533323	0	MIF_CD74_CD44	MIF - (CD74+CD44)	MIF	Secreted Signaling	PMID: 29637711; PMID: 26175090
luminal epithelial	fibroblasts	MIF	CD74_CD44	0.00579319	0	MIF_CD74_CD44	MIF - (CD74+CD44)	MIF	Secreted Signaling	PMID: 29637711; PMID: 26175090
fibroblasts	fibroblasts	MIF	CD74_CD44	0.00990699	0	MIF_CD74_CD44	MIF - (CD74+CD44)	MIF	Secreted Signaling	PMID: 29637711; PMID: 26175090
B cells	fibroblasts	MIF	CD74_CD44	0.00277091	0	MIF_CD74_CD44	MIF - (CD74+CD44)	MIF	Secreted Signaling	PMID: 29637711; PMID: 26175090
NK cells	fibroblasts	MIF	CD74_CD44	0.00477357	0	MIF_CD74_CD44	MIF - (CD74+CD44)	MIF	Secreted Signaling	PMID: 29637711; PMID: 26175090
epithelial cells	macrophages	MIF	CD74_CD44	0.0273615	0	MIF_CD74_CD44	MIF - (CD74+CD44)	MIF	Secreted Signaling	PMID: 29637711; PMID: 26175090
ionocytes	macrophages	MIF	CD74_CD44	0.0397128	0	MIF_CD74_CD44	MIF - (CD74+CD44)	MIF	Secreted Signaling	PMID: 29637711; PMID: 26175090
luminal epithelial	macrophages	MIF	CD74_CD44	0.0430095	0	MIF_CD74_CD44	MIF - (CD74+CD44)	MIF	Secreted Signaling	PMID: 29637711; PMID: 26175090
fibroblasts	macrophages	MIF	CD74_CD44	0.0716466	0	MIF_CD74_CD44	MIF - (CD74+CD44)	MIF	Secreted Signaling	PMID: 29637711; PMID: 26175090
B cells	macrophages	MIF	CD74_CD44	0.0209814	0	MIF_CD74_CD44	MIF - (CD74+CD44)	MIF	Secreted Signaling	PMID: 29637711; PMID: 26175090
NK cells	macrophages	MIF	CD74_CD44	0.0356748	0	MIF_CD74_CD44	MIF - (CD74+CD44)	MIF	Secreted Signaling	PMID: 29637711; PMID: 26175090
epithelial cells	B cells	MIF	CD74_CD44	0.0123148	0	MIF_CD74_CD44	MIF - (CD74+CD44)	MIF	Secreted Signaling	PMID: 29637711; PMID: 26175090
ionocytes	B cells	MIF	CD74_CD44	0.0179996	0	MIF_CD74_CD44	MIF - (CD74+CD44)	MIF	Secreted Signaling	PMID: 29637711; PMID: 26175090
luminal epithelial	B cells	MIF	CD74_CD44	0.0195304	0	MIF_CD74_CD44	MIF - (CD74+CD44)	MIF	Secreted Signaling	PMID: 29637711; PMID: 26175090
fibroblasts	B cells	MIF	CD74_CD44	0.0330747	0	MIF_CD74_CD44	MIF - (CD74+CD44)	MIF	Secreted Signaling	PMID: 29637711; PMID: 26175090
B cells	B cells	MIF	CD74_CD44	0.00940932	0	MIF_CD74_CD44	MIF - (CD74+CD44)	MIF	Secreted Signaling	PMID: 29637711; PMID: 26175090
NK cells	B cells	MIF	CD74_CD44	0.0161323	0	MIF_CD74_CD44	MIF - (CD74+CD44)	MIF	Secreted Signaling	PMID: 29637711; PMID: 26175090
epithelial cells	T cells	MIF	CD74_CD44	0.0115959	0	MIF_CD74_CD44	MIF - (CD74+CD44)	MIF	Secreted Signaling	PMID: 29637711; PMID: 26175090
ionocytes	T cells	MIF	CD74_CD44	0.0169544	0	MIF_CD74_CD44	MIF - (CD74+CD44)	MIF	Secreted Signaling	PMID: 29637711; PMID: 26175090
luminal epithelial	T cells	MIF	CD74_CD44	0.0183981	0	MIF_CD74_CD44	MIF - (CD74+CD44)	MIF	Secreted Signaling	PMID: 29637711; PMID: 26175090
fibroblasts	T cells	MIF	CD74_CD44	0.031182	0	MIF_CD74_CD44	MIF - (CD74+CD44)	MIF	Secreted Signaling	PMID: 29637711; PMID: 26175090
B cells	T cells	MIF	CD74_CD44	0.00885847	0	MIF_CD74_CD44	MIF - (CD74+CD44)	MIF	Secreted Signaling	PMID: 29637711; PMID: 26175090
NK cells	T cells	MIF	CD74_CD44	0.0151939	0	MIF_CD74_CD44	MIF - (CD74+CD44)	MIF	Secreted Signaling	PMID: 29637711; PMID: 26175090
fibroblasts	macrophages	CSF1	CSF1R	0.00931158	0	CSF1_CSF1R	CSF1 - CSF1R	CSF	Secreted Signaling	KEGG: hsa04060
fibroblasts	B cells	EDA	EDAR	0.00101132	0	EDA_EDAR	EDA - EDAR	EDA	Secreted Signaling	KEGG: hsa04060
epithelial cells	fibroblasts	SPP1	CD44	0.0301917	0	SPP1_CD44	SPP1 - CD44	SPP1	Secreted Signaling	PMID: 21907263
ciliated epithelial cells	fibroblasts	SPP1	CD44	0.0161625	0	SPP1_CD44	SPP1 - CD44	SPP1	Secreted Signaling	PMID: 21907263
NK cells	fibroblasts	SPP1	CD44	0.00665218	0	SPP1_CD44	SPP1 - CD44	SPP1	Secreted Signaling	PMID: 21907263
epithelial cells	macrophages	SPP1	CD44	0.105072	0	SPP1_CD44	SPP1 - CD44	SPP1	Secreted Signaling	PMID: 21907263
ciliated epithelial cells	macrophages	SPP1	CD44	0.0583414	0	SPP1_CD44	SPP1 - CD44	SPP1	Secreted Signaling	PMID: 21907263
NK cells	macrophages	SPP1	CD44	0.0246337	0	SPP1_CD44	SPP1 - CD44	SPP1	Secreted Signaling	PMID: 21907263
epithelial cells	B cells	SPP1	CD44	0.0575688	0	SPP1_CD44	SPP1 - CD44	SPP1	Secreted Signaling	PMID: 21907263
ciliated epithelial cells	B cells	SPP1	CD44	0.0312278	0	SPP1_CD44	SPP1 - CD44	SPP1	Secreted Signaling	PMID: 21907263
NK cells	B cells	SPP1	CD44	0.0129697	0	SPP1_CD44	SPP1 - CD44	SPP1	Secreted Signaling	PMID: 21907263
epithelial cells	T cells	SPP1	CD44	0.175803	0	SPP1_CD44	SPP1 - CD44	SPP1	Secreted Signaling	PMID: 21907263
ciliated epithelial cells	T cells	SPP1	CD44	0.101171	0	SPP1_CD44	SPP1 - CD44	SPP1	Secreted Signaling	PMID: 21907263
NK cells	T cells	SPP1	CD44	0.0438706	0	SPP1_CD44	SPP1 - CD44	SPP1	Secreted Signaling	PMID: 21907263
epithelial cells	epithelial cells	SPP1	ITGAV_ITGB1	0.0216729	0	SPP1_ITGAV_ITGB1	SPP1 - (ITGAV+ITGB1)	SPP1	Secreted Signaling	PMID: 21907263
epithelial cells	ionocytes	SPP1	ITGAV_ITGB1	0.0135531	0	SPP1_ITGAV_ITGB1	SPP1 - (ITGAV+ITGB1)	SPP1	Secreted Signaling	PMID: 21907263
epithelial cells	luminal epithelial	SPP1	ITGAV_ITGB1	0.0354043	0	SPP1_ITGAV_ITGB1	SPP1 - (ITGAV+ITGB1)	SPP1	Secreted Signaling	PMID: 21907263
ciliated epithelial cells	luminal epithelial	SPP1	ITGAV_ITGB1	0.0190004	0.01	SPP1_ITGAV_ITGB1	SPP1 - (ITGAV+ITGB1)	SPP1	Secreted Signaling	PMID: 21907263
epithelial cells	ciliated epithelial cells	SPP1	ITGAV_ITGB1	0.0374868	0	SPP1_ITGAV_ITGB1	SPP1 - (ITGAV+ITGB1)	SPP1	Secreted Signaling	PMID: 21907263
epithelial cells	fibroblasts	SPP1	ITGAV_ITGB1	0.113435	0	SPP1_ITGAV_ITGB1	SPP1 - (ITGAV+ITGB1)	SPP1	Secreted Signaling	PMID: 21907263
ciliated epithelial cells	fibroblasts	SPP1	ITGAV_ITGB1	0.0632476	0	SPP1_ITGAV_ITGB1	SPP1 - (ITGAV+ITGB1)	SPP1	Secreted Signaling	PMID: 21907263
NK cells	fibroblasts	SPP1	ITGAV_ITGB1	0.0267859	0	SPP1_ITGAV_ITGB1	SPP1 - (ITGAV+ITGB1)	SPP1	Secreted Signaling	PMID: 21907263
epithelial cells	endothelial cells	SPP1	ITGAV_ITGB1	0.0382658	0	SPP1_ITGAV_ITGB1	SPP1 - (ITGAV+ITGB1)	SPP1	Secreted Signaling	PMID: 21907263
ciliated epithelial cells	endothelial cells	SPP1	ITGAV_ITGB1	0.0205643	0.01	SPP1_ITGAV_ITGB1	SPP1 - (ITGAV+ITGB1)	SPP1	Secreted Signaling	PMID: 21907263
epithelial cells	macrophages	SPP1	ITGAV_ITGB1	0.0620504	0	SPP1_ITGAV_ITGB1	SPP1 - (ITGAV+ITGB1)	SPP1	Secreted Signaling	PMID: 21907263
ciliated epithelial cells	macrophages	SPP1	ITGAV_ITGB1	0.0337322	0	SPP1_ITGAV_ITGB1	SPP1 - (ITGAV+ITGB1)	SPP1	Secreted Signaling	PMID: 21907263
epithelial cells	B cells	SPP1	ITGAV_ITGB1	0.020215	0	SPP1_ITGAV_ITGB1	SPP1 - (ITGAV+ITGB1)	SPP1	Secreted Signaling	PMID: 21907263
epithelial cells	T cells	SPP1	ITGAV_ITGB1	0.050811	0	SPP1_ITGAV_ITGB1	SPP1 - (ITGAV+ITGB1)	SPP1	Secreted Signaling	PMID: 21907263
ciliated epithelial cells	T cells	SPP1	ITGAV_ITGB1	0.0274719	0	SPP1_ITGAV_ITGB1	SPP1 - (ITGAV+ITGB1)	SPP1	Secreted Signaling	PMID: 21907263
epithelial cells	NK cells	SPP1	ITGAV_ITGB1	0.0519979	0	SPP1_ITGAV_ITGB1	SPP1 - (ITGAV+ITGB1)	SPP1	Secreted Signaling	PMID: 21907263
ciliated epithelial cells	NK cells	SPP1	ITGAV_ITGB1	0.0281298	0.01	SPP1_ITGAV_ITGB1	SPP1 - (ITGAV+ITGB1)	SPP1	Secreted Signaling	PMID: 21907263
epithelial cells	fibroblasts	SPP1	ITGAV_ITGB5	0.0425801	0	SPP1_ITGAV_ITGB5	SPP1 - (ITGAV+ITGB5)	SPP1	Secreted Signaling	PMID: 21907263
ciliated epithelial cells	fibroblasts	SPP1	ITGAV_ITGB5	0.0229304	0	SPP1_ITGAV_ITGB5	SPP1 - (ITGAV+ITGB5)	SPP1	Secreted Signaling	PMID: 21907263
NK cells	fibroblasts	SPP1	ITGAV_ITGB5	0.00947611	0	SPP1_ITGAV_ITGB5	SPP1 - (ITGAV+ITGB5)	SPP1	Secreted Signaling	PMID: 21907263
epithelial cells	macrophages	SPP1	ITGAV_ITGB5	0.0365939	0	SPP1_ITGAV_ITGB5	SPP1 - (ITGAV+ITGB5)	SPP1	Secreted Signaling	PMID: 21907263
ciliated epithelial cells	macrophages	SPP1	ITGAV_ITGB5	0.01965	0	SPP1_ITGAV_ITGB5	SPP1 - (ITGAV+ITGB5)	SPP1	Secreted Signaling	PMID: 21907263
NK cells	macrophages	SPP1	ITGAV_ITGB5	0.00810451	0	SPP1_ITGAV_ITGB5	SPP1 - (ITGAV+ITGB5)	SPP1	Secreted Signaling	PMID: 21907263
epithelial cells	B cells	SPP1	ITGA4_ITGB1	0.0210963	0	SPP1_ITGA4_ITGB1	SPP1 - (ITGA4+ITGB1)	SPP1	Secreted Signaling	PMID: 21907263
ciliated epithelial cells	B cells	SPP1	ITGA4_ITGB1	0.0112445	0	SPP1_ITGA4_ITGB1	SPP1 - (ITGA4+ITGB1)	SPP1	Secreted Signaling	PMID: 21907263
NK cells	B cells	SPP1	ITGA4_ITGB1	0.00461444	0	SPP1_ITGA4_ITGB1	SPP1 - (ITGA4+ITGB1)	SPP1	Secreted Signaling	PMID: 21907263
epithelial cells	T cells	SPP1	ITGA4_ITGB1	0.0538294	0	SPP1_ITGA4_ITGB1	SPP1 - (ITGA4+ITGB1)	SPP1	Secreted Signaling	PMID: 21907263
ciliated epithelial cells	T cells	SPP1	ITGA4_ITGB1	0.0291465	0	SPP1_ITGA4_ITGB1	SPP1 - (ITGA4+ITGB1)	SPP1	Secreted Signaling	PMID: 21907263
NK cells	T cells	SPP1	ITGA4_ITGB1	0.0120901	0	SPP1_ITGA4_ITGB1	SPP1 - (ITGA4+ITGB1)	SPP1	Secreted Signaling	PMID: 21907263
epithelial cells	fibroblasts	SPP1	ITGA9_ITGB1	0.0783777	0	SPP1_ITGA9_ITGB1	SPP1 - (ITGA9+ITGB1)	SPP1	Secreted Signaling	PMID: 21907263
ciliated epithelial cells	fibroblasts	SPP1	ITGA9_ITGB1	0.0429494	0	SPP1_ITGA9_ITGB1	SPP1 - (ITGA9+ITGB1)	SPP1	Secreted Signaling	PMID: 21907263
NK cells	fibroblasts	SPP1	ITGA9_ITGB1	0.017965	0	SPP1_ITGA9_ITGB1	SPP1 - (ITGA9+ITGB1)	SPP1	Secreted Signaling	PMID: 21907263
epithelial cells	endothelial cells	SPP1	ITGA9_ITGB1	0.045467	0	SPP1_ITGA9_ITGB1	SPP1 - (ITGA9+ITGB1)	SPP1	Secreted Signaling	PMID: 21907263
ciliated epithelial cells	endothelial cells	SPP1	ITGA9_ITGB1	0.0245192	0	SPP1_ITGA9_ITGB1	SPP1 - (ITGA9+ITGB1)	SPP1	Secreted Signaling	PMID: 21907263
NK cells	endothelial cells	SPP1	ITGA9_ITGB1	0.0101424	0	SPP1_ITGA9_ITGB1	SPP1 - (ITGA9+ITGB1)	SPP1	Secreted Signaling	PMID: 21907263
fibroblasts	macrophages	ANGPTL2	TLR4	0.0169237	0	ANGPTL2_TLR4	ANGPTL2 - TLR4	ANGPTL	Secreted Signaling	PMID: 24478758
fibroblasts	fibroblasts	POSTN	ITGAV_ITGB5	0.0104459	0	POSTN_ITGAV_ITGB5	POSTN - (ITGAV+ITGB5)	PERIOSTIN	Secreted Signaling	PMID: 26721738
fibroblasts	macrophages	POSTN	ITGAV_ITGB5	0.00893522	0	POSTN_ITGAV_ITGB5	POSTN - (ITGAV+ITGB5)	PERIOSTIN	Secreted Signaling	PMID: 26721738
fibroblasts	endothelial cells	SEMA3C	NRP1_NRP2	0.0604226	0	SEMA3C_NRP1_NRP2	SEMA3C - (NRP1+NRP2)	SEMA3	Secreted Signaling	PMID: 27533782
fibroblasts	macrophages	SEMA3C	NRP1_NRP2	0.0577697	0	SEMA3C_NRP1_NRP2	SEMA3C - (NRP1+NRP2)	SEMA3	Secreted Signaling	PMID: 27533782
fibroblasts	ionocytes	SEMA3C	PLXND1	0.0342126	0	SEMA3C_PLXND1	SEMA3C - PLXND1	SEMA3	Secreted Signaling	PMID: 27533782
fibroblasts	endothelial cells	SEMA3C	PLXND1	0.135464	0	SEMA3C_PLXND1	SEMA3C - PLXND1	SEMA3	Secreted Signaling	PMID: 27533782
fibroblasts	macrophages	SEMA3C	PLXND1	0.0417606	0	SEMA3C_PLXND1	SEMA3C - PLXND1	SEMA3	Secreted Signaling	PMID: 27533782
fibroblasts	NK cells	SEMA3C	PLXND1	0.0192522	0	SEMA3C_PLXND1	SEMA3C - PLXND1	SEMA3	Secreted Signaling	PMID: 27533782
fibroblasts	fibroblasts	PROS1	AXL	0.00925419	0	PROS1_AXL	PROS1 - AXL	PROS	Secreted Signaling	PMID: 29531161
fibroblasts	fibroblasts	RARRES2	GPR1	0.0958916	0	RARRES2_GPR1	RARRES2 - GPR1	CHEMERIN	Secreted Signaling	PMID: 24671882
endothelial cells	fibroblasts	RARRES2	GPR1	0.0286737	0	RARRES2_GPR1	RARRES2 - GPR1	CHEMERIN	Secreted Signaling	PMID: 24671882
fibroblasts	epithelial cells	SLITRK2	PTPRS	0.00283966	0	SLITRK2_PTPRS	SLITRK2 - PTPRS	SLITRK	Secreted Signaling	PMID: 30648269;PMID: 30822649
fibroblasts	ionocytes	SLITRK2	PTPRS	0.00278164	0	SLITRK2_PTPRS	SLITRK2 - PTPRS	SLITRK	Secreted Signaling	PMID: 30648269;PMID: 30822649
fibroblasts	luminal epithelial	SLITRK2	PTPRS	0.00239722	0	SLITRK2_PTPRS	SLITRK2 - PTPRS	SLITRK	Secreted Signaling	PMID: 30648269;PMID: 30822649
fibroblasts	fibroblasts	SLITRK2	PTPRS	0.0129544	0	SLITRK2_PTPRS	SLITRK2 - PTPRS	SLITRK	Secreted Signaling	PMID: 30648269;PMID: 30822649
fibroblasts	NK cells	SLITRK2	PTPRS	0.00254062	0	SLITRK2_PTPRS	SLITRK2 - PTPRS	SLITRK	Secreted Signaling	PMID: 30648269;PMID: 30822649
ionocytes	epithelial cells	SLITRK6	PTPRS	0.00432801	0	SLITRK6_PTPRS	SLITRK6 - PTPRS	SLITRK	Secreted Signaling	PMID: 30648269;PMID: 30822649
NK cells	epithelial cells	SLITRK6	PTPRS	0.00440401	0	SLITRK6_PTPRS	SLITRK6 - PTPRS	SLITRK	Secreted Signaling	PMID: 30648269;PMID: 30822649
ionocytes	ionocytes	SLITRK6	PTPRS	0.00423971	0	SLITRK6_PTPRS	SLITRK6 - PTPRS	SLITRK	Secreted Signaling	PMID: 30648269;PMID: 30822649
NK cells	ionocytes	SLITRK6	PTPRS	0.00431416	0	SLITRK6_PTPRS	SLITRK6 - PTPRS	SLITRK	Secreted Signaling	PMID: 30648269;PMID: 30822649
ionocytes	luminal epithelial	SLITRK6	PTPRS	0.00365454	0	SLITRK6_PTPRS	SLITRK6 - PTPRS	SLITRK	Secreted Signaling	PMID: 30648269;PMID: 30822649
NK cells	luminal epithelial	SLITRK6	PTPRS	0.00371875	0	SLITRK6_PTPRS	SLITRK6 - PTPRS	SLITRK	Secreted Signaling	PMID: 30648269;PMID: 30822649
ionocytes	fibroblasts	SLITRK6	PTPRS	0.0196399	0	SLITRK6_PTPRS	SLITRK6 - PTPRS	SLITRK	Secreted Signaling	PMID: 30648269;PMID: 30822649
NK cells	fibroblasts	SLITRK6	PTPRS	0.0199793	0	SLITRK6_PTPRS	SLITRK6 - PTPRS	SLITRK	Secreted Signaling	PMID: 30648269;PMID: 30822649
ionocytes	NK cells	SLITRK6	PTPRS	0.00387286	0	SLITRK6_PTPRS	SLITRK6 - PTPRS	SLITRK	Secreted Signaling	PMID: 30648269;PMID: 30822649
NK cells	NK cells	SLITRK6	PTPRS	0.00394089	0	SLITRK6_PTPRS	SLITRK6 - PTPRS	SLITRK	Secreted Signaling	PMID: 30648269;PMID: 30822649
epithelial cells	epithelial cells	PPIA	BSG	0.0677869	0.04	PPIA_BSG	PPIA - BSG	CypA	Secreted Signaling	PMID: 36012604
ionocytes	epithelial cells	PPIA	BSG	0.0684031	0.03	PPIA_BSG	PPIA - BSG	CypA	Secreted Signaling	PMID: 36012604
luminal epithelial	epithelial cells	PPIA	BSG	0.0716298	0	PPIA_BSG	PPIA - BSG	CypA	Secreted Signaling	PMID: 36012604
fibroblasts	epithelial cells	PPIA	BSG	0.086642	0	PPIA_BSG	PPIA - BSG	CypA	Secreted Signaling	PMID: 36012604
epithelial cells	ionocytes	PPIA	BSG	0.100894	0	PPIA_BSG	PPIA - BSG	CypA	Secreted Signaling	PMID: 36012604
ionocytes	ionocytes	PPIA	BSG	0.101779	0	PPIA_BSG	PPIA - BSG	CypA	Secreted Signaling	PMID: 36012604
luminal epithelial	ionocytes	PPIA	BSG	0.1064	0	PPIA_BSG	PPIA - BSG	CypA	Secreted Signaling	PMID: 36012604
ciliated epithelial cells	ionocytes	PPIA	BSG	0.0974597	0	PPIA_BSG	PPIA - BSG	CypA	Secreted Signaling	PMID: 36012604
fibroblasts	ionocytes	PPIA	BSG	0.127697	0	PPIA_BSG	PPIA - BSG	CypA	Secreted Signaling	PMID: 36012604
macrophages	ionocytes	PPIA	BSG	0.0719009	0.01	PPIA_BSG	PPIA - BSG	CypA	Secreted Signaling	PMID: 36012604
B cells	ionocytes	PPIA	BSG	0.0742336	0.01	PPIA_BSG	PPIA - BSG	CypA	Secreted Signaling	PMID: 36012604
T cells	ionocytes	PPIA	BSG	0.0723792	0	PPIA_BSG	PPIA - BSG	CypA	Secreted Signaling	PMID: 36012604
NK cells	ionocytes	PPIA	BSG	0.100973	0	PPIA_BSG	PPIA - BSG	CypA	Secreted Signaling	PMID: 36012604
epithelial cells	ciliated epithelial cells	PPIA	BSG	0.0787646	0.02	PPIA_BSG	PPIA - BSG	CypA	Secreted Signaling	PMID: 36012604
ionocytes	ciliated epithelial cells	PPIA	BSG	0.079472	0.03	PPIA_BSG	PPIA - BSG	CypA	Secreted Signaling	PMID: 36012604
luminal epithelial	ciliated epithelial cells	PPIA	BSG	0.0831743	0.01	PPIA_BSG	PPIA - BSG	CypA	Secreted Signaling	PMID: 36012604
fibroblasts	ciliated epithelial cells	PPIA	BSG	0.100344	0	PPIA_BSG	PPIA - BSG	CypA	Secreted Signaling	PMID: 36012604
epithelial cells	fibroblasts	PPIA	BSG	0.0733219	0.01	PPIA_BSG	PPIA - BSG	CypA	Secreted Signaling	PMID: 36012604
ionocytes	fibroblasts	PPIA	BSG	0.0739843	0	PPIA_BSG	PPIA - BSG	CypA	Secreted Signaling	PMID: 36012604
luminal epithelial	fibroblasts	PPIA	BSG	0.0774525	0	PPIA_BSG	PPIA - BSG	CypA	Secreted Signaling	PMID: 36012604
fibroblasts	fibroblasts	PPIA	BSG	0.093562	0	PPIA_BSG	PPIA - BSG	CypA	Secreted Signaling	PMID: 36012604
epithelial cells	endothelial cells	PPIA	BSG	0.110114	0	PPIA_BSG	PPIA - BSG	CypA	Secreted Signaling	PMID: 36012604
ionocytes	endothelial cells	PPIA	BSG	0.111069	0	PPIA_BSG	PPIA - BSG	CypA	Secreted Signaling	PMID: 36012604
luminal epithelial	endothelial cells	PPIA	BSG	0.116058	0	PPIA_BSG	PPIA - BSG	CypA	Secreted Signaling	PMID: 36012604
ciliated epithelial cells	endothelial cells	PPIA	BSG	0.106402	0	PPIA_BSG	PPIA - BSG	CypA	Secreted Signaling	PMID: 36012604
fibroblasts	endothelial cells	PPIA	BSG	0.138987	0	PPIA_BSG	PPIA - BSG	CypA	Secreted Signaling	PMID: 36012604
endothelial cells	endothelial cells	PPIA	BSG	0.0770399	0.04	PPIA_BSG	PPIA - BSG	CypA	Secreted Signaling	PMID: 36012604
macrophages	endothelial cells	PPIA	BSG	0.078703	0.04	PPIA_BSG	PPIA - BSG	CypA	Secreted Signaling	PMID: 36012604
B cells	endothelial cells	PPIA	BSG	0.081237	0	PPIA_BSG	PPIA - BSG	CypA	Secreted Signaling	PMID: 36012604
T cells	endothelial cells	PPIA	BSG	0.0792227	0.02	PPIA_BSG	PPIA - BSG	CypA	Secreted Signaling	PMID: 36012604
NK cells	endothelial cells	PPIA	BSG	0.110199	0	PPIA_BSG	PPIA - BSG	CypA	Secreted Signaling	PMID: 36012604
epithelial cells	NK cells	PPIA	BSG	0.0922891	0.01	PPIA_BSG	PPIA - BSG	CypA	Secreted Signaling	PMID: 36012604
ionocytes	NK cells	PPIA	BSG	0.0931057	0.01	PPIA_BSG	PPIA - BSG	CypA	Secreted Signaling	PMID: 36012604
luminal epithelial	NK cells	PPIA	BSG	0.0973759	0	PPIA_BSG	PPIA - BSG	CypA	Secreted Signaling	PMID: 36012604
ciliated epithelial cells	NK cells	PPIA	BSG	0.0891182	0.04	PPIA_BSG	PPIA - BSG	CypA	Secreted Signaling	PMID: 36012604
fibroblasts	NK cells	PPIA	BSG	0.117103	0	PPIA_BSG	PPIA - BSG	CypA	Secreted Signaling	PMID: 36012604
NK cells	NK cells	PPIA	BSG	0.092362	0.02	PPIA_BSG	PPIA - BSG	CypA	Secreted Signaling	PMID: 36012604
epithelial cells	luminal epithelial	SLIT2	ROBO1	0.0374062	0	SLIT2_ROBO1	SLIT2 - ROBO1	SLIT	Secreted Signaling	PMID:10102268
luminal epithelial	luminal epithelial	SLIT2	ROBO1	0.00713495	0	SLIT2_ROBO1	SLIT2 - ROBO1	SLIT	Secreted Signaling	PMID:10102268
ciliated epithelial cells	luminal epithelial	SLIT2	ROBO1	0.0284133	0	SLIT2_ROBO1	SLIT2 - ROBO1	SLIT	Secreted Signaling	PMID:10102268
fibroblasts	luminal epithelial	SLIT2	ROBO1	0.0158994	0	SLIT2_ROBO1	SLIT2 - ROBO1	SLIT	Secreted Signaling	PMID:10102268
endothelial cells	luminal epithelial	SLIT2	ROBO1	0.0273194	0	SLIT2_ROBO1	SLIT2 - ROBO1	SLIT	Secreted Signaling	PMID:10102268
NK cells	luminal epithelial	SLIT2	ROBO1	0.0266614	0	SLIT2_ROBO1	SLIT2 - ROBO1	SLIT	Secreted Signaling	PMID:10102268
epithelial cells	ciliated epithelial cells	SLIT2	ROBO1	0.0216887	0	SLIT2_ROBO1	SLIT2 - ROBO1	SLIT	Secreted Signaling	PMID:10102268
luminal epithelial	ciliated epithelial cells	SLIT2	ROBO1	0.00408299	0	SLIT2_ROBO1	SLIT2 - ROBO1	SLIT	Secreted Signaling	PMID:10102268
ciliated epithelial cells	ciliated epithelial cells	SLIT2	ROBO1	0.01641	0	SLIT2_ROBO1	SLIT2 - ROBO1	SLIT	Secreted Signaling	PMID:10102268
fibroblasts	ciliated epithelial cells	SLIT2	ROBO1	0.00913298	0	SLIT2_ROBO1	SLIT2 - ROBO1	SLIT	Secreted Signaling	PMID:10102268
endothelial cells	ciliated epithelial cells	SLIT2	ROBO1	0.0157707	0	SLIT2_ROBO1	SLIT2 - ROBO1	SLIT	Secreted Signaling	PMID:10102268
NK cells	ciliated epithelial cells	SLIT2	ROBO1	0.0153865	0	SLIT2_ROBO1	SLIT2 - ROBO1	SLIT	Secreted Signaling	PMID:10102268
epithelial cells	fibroblasts	SLIT2	ROBO1	0.0658517	0	SLIT2_ROBO1	SLIT2 - ROBO1	SLIT	Secreted Signaling	PMID:10102268
luminal epithelial	fibroblasts	SLIT2	ROBO1	0.0128684	0	SLIT2_ROBO1	SLIT2 - ROBO1	SLIT	Secreted Signaling	PMID:10102268
ciliated epithelial cells	fibroblasts	SLIT2	ROBO1	0.050378	0	SLIT2_ROBO1	SLIT2 - ROBO1	SLIT	Secreted Signaling	PMID:10102268
fibroblasts	fibroblasts	SLIT2	ROBO1	0.0284739	0	SLIT2_ROBO1	SLIT2 - ROBO1	SLIT	Secreted Signaling	PMID:10102268
endothelial cells	fibroblasts	SLIT2	ROBO1	0.0484806	0	SLIT2_ROBO1	SLIT2 - ROBO1	SLIT	Secreted Signaling	PMID:10102268
NK cells	fibroblasts	SLIT2	ROBO1	0.0473377	0	SLIT2_ROBO1	SLIT2 - ROBO1	SLIT	Secreted Signaling	PMID:10102268
epithelial cells	NK cells	SLIT2	ROBO1	0.0119675	0	SLIT2_ROBO1	SLIT2 - ROBO1	SLIT	Secreted Signaling	PMID:10102268
luminal epithelial	NK cells	SLIT2	ROBO1	0.00223491	0	SLIT2_ROBO1	SLIT2 - ROBO1	SLIT	Secreted Signaling	PMID:10102268
ciliated epithelial cells	NK cells	SLIT2	ROBO1	0.00903295	0	SLIT2_ROBO1	SLIT2 - ROBO1	SLIT	Secreted Signaling	PMID:10102268
fibroblasts	NK cells	SLIT2	ROBO1	0.00501062	0	SLIT2_ROBO1	SLIT2 - ROBO1	SLIT	Secreted Signaling	PMID:10102268
endothelial cells	NK cells	SLIT2	ROBO1	0.0086785	0	SLIT2_ROBO1	SLIT2 - ROBO1	SLIT	Secreted Signaling	PMID:10102268
NK cells	NK cells	SLIT2	ROBO1	0.00846557	0	SLIT2_ROBO1	SLIT2 - ROBO1	SLIT	Secreted Signaling	PMID:10102268
epithelial cells	luminal epithelial	SLIT2	ROBO2	0.0929587	0	SLIT2_ROBO2	SLIT2 - ROBO2	SLIT	Secreted Signaling	PMID:10102268
luminal epithelial	luminal epithelial	SLIT2	ROBO2	0.0185998	0	SLIT2_ROBO2	SLIT2 - ROBO2	SLIT	Secreted Signaling	PMID:10102268
ciliated epithelial cells	luminal epithelial	SLIT2	ROBO2	0.0716037	0	SLIT2_ROBO2	SLIT2 - ROBO2	SLIT	Secreted Signaling	PMID:10102268
fibroblasts	luminal epithelial	SLIT2	ROBO2	0.040868	0	SLIT2_ROBO2	SLIT2 - ROBO2	SLIT	Secreted Signaling	PMID:10102268
endothelial cells	luminal epithelial	SLIT2	ROBO2	0.068965	0	SLIT2_ROBO2	SLIT2 - ROBO2	SLIT	Secreted Signaling	PMID:10102268
NK cells	luminal epithelial	SLIT2	ROBO2	0.0673734	0	SLIT2_ROBO2	SLIT2 - ROBO2	SLIT	Secreted Signaling	PMID:10102268
epithelial cells	NK cells	SLIT2	ROBO2	0.015285	0	SLIT2_ROBO2	SLIT2 - ROBO2	SLIT	Secreted Signaling	PMID:10102268
luminal epithelial	NK cells	SLIT2	ROBO2	0.00286227	0	SLIT2_ROBO2	SLIT2 - ROBO2	SLIT	Secreted Signaling	PMID:10102268
ciliated epithelial cells	NK cells	SLIT2	ROBO2	0.0115465	0	SLIT2_ROBO2	SLIT2 - ROBO2	SLIT	Secreted Signaling	PMID:10102268
fibroblasts	NK cells	SLIT2	ROBO2	0.00641215	0	SLIT2_ROBO2	SLIT2 - ROBO2	SLIT	Secreted Signaling	PMID:10102268
endothelial cells	NK cells	SLIT2	ROBO2	0.0110946	0	SLIT2_ROBO2	SLIT2 - ROBO2	SLIT	Secreted Signaling	PMID:10102268
NK cells	NK cells	SLIT2	ROBO2	0.010823	0	SLIT2_ROBO2	SLIT2 - ROBO2	SLIT	Secreted Signaling	PMID:10102268
fibroblasts	T cells	COL1A1	ITGA1_ITGB1	0.112024	0	COL1A1_ITGA1_ITGB1	COL1A1 - (ITGA1+ITGB1)	COLLAGEN	ECM-Receptor	KEGG: hsa04512
fibroblasts	T cells	COL1A2	ITGA1_ITGB1	0.120734	0	COL1A2_ITGA1_ITGB1	COL1A2 - (ITGA1+ITGB1)	COLLAGEN	ECM-Receptor	KEGG: hsa04512
fibroblasts	T cells	COL4A1	ITGA1_ITGB1	0.0891083	0	COL4A1_ITGA1_ITGB1	COL4A1 - (ITGA1+ITGB1)	COLLAGEN	ECM-Receptor	KEGG: hsa04512
endothelial cells	T cells	COL4A1	ITGA1_ITGB1	0.0549812	0	COL4A1_ITGA1_ITGB1	COL4A1 - (ITGA1+ITGB1)	COLLAGEN	ECM-Receptor	KEGG: hsa04512
fibroblasts	T cells	COL4A2	ITGA1_ITGB1	0.0609979	0	COL4A2_ITGA1_ITGB1	COL4A2 - (ITGA1+ITGB1)	COLLAGEN	ECM-Receptor	KEGG: hsa04512
endothelial cells	T cells	COL4A2	ITGA1_ITGB1	0.0374847	0	COL4A2_ITGA1_ITGB1	COL4A2 - (ITGA1+ITGB1)	COLLAGEN	ECM-Receptor	KEGG: hsa04512
fibroblasts	T cells	COL4A5	ITGA1_ITGB1	0.0267735	0	COL4A5_ITGA1_ITGB1	COL4A5 - (ITGA1+ITGB1)	COLLAGEN	ECM-Receptor	KEGG: hsa04512
fibroblasts	T cells	COL4A6	ITGA1_ITGB1	0.0130486	0	COL4A6_ITGA1_ITGB1	COL4A6 - (ITGA1+ITGB1)	COLLAGEN	ECM-Receptor	KEGG: hsa04512
fibroblasts	T cells	COL6A1	ITGA1_ITGB1	0.102197	0	COL6A1_ITGA1_ITGB1	COL6A1 - (ITGA1+ITGB1)	COLLAGEN	ECM-Receptor	KEGG: hsa04512
fibroblasts	T cells	COL6A2	ITGA1_ITGB1	0.0966846	0	COL6A2_ITGA1_ITGB1	COL6A2 - (ITGA1+ITGB1)	COLLAGEN	ECM-Receptor	KEGG: hsa04512
fibroblasts	T cells	COL6A3	ITGA1_ITGB1	0.0354001	0	COL6A3_ITGA1_ITGB1	COL6A3 - (ITGA1+ITGB1)	COLLAGEN	ECM-Receptor	KEGG: hsa04512
epithelial cells	B cells	FN1	ITGA4_ITGB1	0.0324856	0	FN1_ITGA4_ITGB1	FN1 - (ITGA4+ITGB1)	FN1	ECM-Receptor	KEGG: hsa04512
ciliated epithelial cells	B cells	FN1	ITGA4_ITGB1	0.0134345	0	FN1_ITGA4_ITGB1	FN1 - (ITGA4+ITGB1)	FN1	ECM-Receptor	KEGG: hsa04512
fibroblasts	B cells	FN1	ITGA4_ITGB1	0.0434102	0	FN1_ITGA4_ITGB1	FN1 - (ITGA4+ITGB1)	FN1	ECM-Receptor	KEGG: hsa04512
macrophages	B cells	FN1	ITGA4_ITGB1	0.00633176	0	FN1_ITGA4_ITGB1	FN1 - (ITGA4+ITGB1)	FN1	ECM-Receptor	KEGG: hsa04512
B cells	B cells	FN1	ITGA4_ITGB1	0.00167446	0	FN1_ITGA4_ITGB1	FN1 - (ITGA4+ITGB1)	FN1	ECM-Receptor	KEGG: hsa04512
NK cells	B cells	FN1	ITGA4_ITGB1	0.0168358	0	FN1_ITGA4_ITGB1	FN1 - (ITGA4+ITGB1)	FN1	ECM-Receptor	KEGG: hsa04512
epithelial cells	T cells	FN1	ITGA4_ITGB1	0.0814205	0	FN1_ITGA4_ITGB1	FN1 - (ITGA4+ITGB1)	FN1	ECM-Receptor	KEGG: hsa04512
ciliated epithelial cells	T cells	FN1	ITGA4_ITGB1	0.034701	0	FN1_ITGA4_ITGB1	FN1 - (ITGA4+ITGB1)	FN1	ECM-Receptor	KEGG: hsa04512
fibroblasts	T cells	FN1	ITGA4_ITGB1	0.106982	0	FN1_ITGA4_ITGB1	FN1 - (ITGA4+ITGB1)	FN1	ECM-Receptor	KEGG: hsa04512
macrophages	T cells	FN1	ITGA4_ITGB1	0.0165433	0	FN1_ITGA4_ITGB1	FN1 - (ITGA4+ITGB1)	FN1	ECM-Receptor	KEGG: hsa04512
B cells	T cells	FN1	ITGA4_ITGB1	0.00440825	0	FN1_ITGA4_ITGB1	FN1 - (ITGA4+ITGB1)	FN1	ECM-Receptor	KEGG: hsa04512
NK cells	T cells	FN1	ITGA4_ITGB1	0.0432503	0	FN1_ITGA4_ITGB1	FN1 - (ITGA4+ITGB1)	FN1	ECM-Receptor	KEGG: hsa04512
fibroblasts	T cells	LAMA2	ITGA1_ITGB1	0.0929165	0	LAMA2_ITGA1_ITGB1	LAMA2 - (ITGA1+ITGB1)	LAMININ	ECM-Receptor	KEGG: hsa04512
endothelial cells	T cells	LAMA3	ITGA1_ITGB1	0.0155418	0	LAMA3_ITGA1_ITGB1	LAMA3 - (ITGA1+ITGB1)	LAMININ	ECM-Receptor	KEGG: hsa04512
macrophages	T cells	LAMA3	ITGA1_ITGB1	0.0124396	0	LAMA3_ITGA1_ITGB1	LAMA3 - (ITGA1+ITGB1)	LAMININ	ECM-Receptor	KEGG: hsa04512
fibroblasts	T cells	LAMA4	ITGA1_ITGB1	0.00617095	0	LAMA4_ITGA1_ITGB1	LAMA4 - (ITGA1+ITGB1)	LAMININ	ECM-Receptor	KEGG: hsa04512
endothelial cells	T cells	LAMA4	ITGA1_ITGB1	0.0434991	0	LAMA4_ITGA1_ITGB1	LAMA4 - (ITGA1+ITGB1)	LAMININ	ECM-Receptor	KEGG: hsa04512
epithelial cells	T cells	LAMB1	ITGA1_ITGB1	0.0131259	0	LAMB1_ITGA1_ITGB1	LAMB1 - (ITGA1+ITGB1)	LAMININ	ECM-Receptor	KEGG: hsa04512
luminal epithelial	T cells	LAMB1	ITGA1_ITGB1	0.00981318	0	LAMB1_ITGA1_ITGB1	LAMB1 - (ITGA1+ITGB1)	LAMININ	ECM-Receptor	KEGG: hsa04512
fibroblasts	T cells	LAMB1	ITGA1_ITGB1	0.0678616	0	LAMB1_ITGA1_ITGB1	LAMB1 - (ITGA1+ITGB1)	LAMININ	ECM-Receptor	KEGG: hsa04512
endothelial cells	T cells	LAMB1	ITGA1_ITGB1	0.0102271	0	LAMB1_ITGA1_ITGB1	LAMB1 - (ITGA1+ITGB1)	LAMININ	ECM-Receptor	KEGG: hsa04512
NK cells	T cells	LAMB1	ITGA1_ITGB1	0.00168696	0	LAMB1_ITGA1_ITGB1	LAMB1 - (ITGA1+ITGB1)	LAMININ	ECM-Receptor	KEGG: hsa04512
fibroblasts	T cells	LAMC1	ITGA1_ITGB1	0.0539102	0	LAMC1_ITGA1_ITGB1	LAMC1 - (ITGA1+ITGB1)	LAMININ	ECM-Receptor	KEGG: hsa04512
fibroblasts	epithelial cells	LAMA2	ITGA6_ITGB1	0.0415823	0	LAMA2_ITGA6_ITGB1	LAMA2 - (ITGA6+ITGB1)	LAMININ	ECM-Receptor	KEGG: hsa04512
fibroblasts	ionocytes	LAMA2	ITGA6_ITGB1	0.0329008	0	LAMA2_ITGA6_ITGB1	LAMA2 - (ITGA6+ITGB1)	LAMININ	ECM-Receptor	KEGG: hsa04512
fibroblasts	luminal epithelial	LAMA2	ITGA6_ITGB1	0.0411366	0	LAMA2_ITGA6_ITGB1	LAMA2 - (ITGA6+ITGB1)	LAMININ	ECM-Receptor	KEGG: hsa04512
fibroblasts	ciliated epithelial cells	LAMA2	ITGA6_ITGB1	0.0743536	0	LAMA2_ITGA6_ITGB1	LAMA2 - (ITGA6+ITGB1)	LAMININ	ECM-Receptor	KEGG: hsa04512
fibroblasts	endothelial cells	LAMA2	ITGA6_ITGB1	0.0649422	0	LAMA2_ITGA6_ITGB1	LAMA2 - (ITGA6+ITGB1)	LAMININ	ECM-Receptor	KEGG: hsa04512
fibroblasts	NK cells	LAMA2	ITGA6_ITGB1	0.0862889	0	LAMA2_ITGA6_ITGB1	LAMA2 - (ITGA6+ITGB1)	LAMININ	ECM-Receptor	KEGG: hsa04512
endothelial cells	epithelial cells	LAMA3	ITGA6_ITGB1	0.00664229	0	LAMA3_ITGA6_ITGB1	LAMA3 - (ITGA6+ITGB1)	LAMININ	ECM-Receptor	KEGG: hsa04512
macrophages	epithelial cells	LAMA3	ITGA6_ITGB1	0.00530689	0	LAMA3_ITGA6_ITGB1	LAMA3 - (ITGA6+ITGB1)	LAMININ	ECM-Receptor	KEGG: hsa04512
endothelial cells	ionocytes	LAMA3	ITGA6_ITGB1	0.00521583	0	LAMA3_ITGA6_ITGB1	LAMA3 - (ITGA6+ITGB1)	LAMININ	ECM-Receptor	KEGG: hsa04512
macrophages	ionocytes	LAMA3	ITGA6_ITGB1	0.00416601	0	LAMA3_ITGA6_ITGB1	LAMA3 - (ITGA6+ITGB1)	LAMININ	ECM-Receptor	KEGG: hsa04512
endothelial cells	luminal epithelial	LAMA3	ITGA6_ITGB1	0.00656854	0	LAMA3_ITGA6_ITGB1	LAMA3 - (ITGA6+ITGB1)	LAMININ	ECM-Receptor	KEGG: hsa04512
macrophages	luminal epithelial	LAMA3	ITGA6_ITGB1	0.00524788	0	LAMA3_ITGA6_ITGB1	LAMA3 - (ITGA6+ITGB1)	LAMININ	ECM-Receptor	KEGG: hsa04512
endothelial cells	ciliated epithelial cells	LAMA3	ITGA6_ITGB1	0.0122285	0	LAMA3_ITGA6_ITGB1	LAMA3 - (ITGA6+ITGB1)	LAMININ	ECM-Receptor	KEGG: hsa04512
macrophages	ciliated epithelial cells	LAMA3	ITGA6_ITGB1	0.00978106	0	LAMA3_ITGA6_ITGB1	LAMA3 - (ITGA6+ITGB1)	LAMININ	ECM-Receptor	KEGG: hsa04512
endothelial cells	endothelial cells	LAMA3	ITGA6_ITGB1	0.0105907	0	LAMA3_ITGA6_ITGB1	LAMA3 - (ITGA6+ITGB1)	LAMININ	ECM-Receptor	KEGG: hsa04512
macrophages	endothelial cells	LAMA3	ITGA6_ITGB1	0.00846824	0	LAMA3_ITGA6_ITGB1	LAMA3 - (ITGA6+ITGB1)	LAMININ	ECM-Receptor	KEGG: hsa04512
endothelial cells	NK cells	LAMA3	ITGA6_ITGB1	0.014346	0	LAMA3_ITGA6_ITGB1	LAMA3 - (ITGA6+ITGB1)	LAMININ	ECM-Receptor	KEGG: hsa04512
macrophages	NK cells	LAMA3	ITGA6_ITGB1	0.0114797	0	LAMA3_ITGA6_ITGB1	LAMA3 - (ITGA6+ITGB1)	LAMININ	ECM-Receptor	KEGG: hsa04512
fibroblasts	epithelial cells	LAMA4	ITGA6_ITGB1	0.00262305	0	LAMA4_ITGA6_ITGB1	LAMA4 - (ITGA6+ITGB1)	LAMININ	ECM-Receptor	KEGG: hsa04512
endothelial cells	epithelial cells	LAMA4	ITGA6_ITGB1	0.018898	0	LAMA4_ITGA6_ITGB1	LAMA4 - (ITGA6+ITGB1)	LAMININ	ECM-Receptor	KEGG: hsa04512
fibroblasts	ionocytes	LAMA4	ITGA6_ITGB1	0.00205796	0	LAMA4_ITGA6_ITGB1	LAMA4 - (ITGA6+ITGB1)	LAMININ	ECM-Receptor	KEGG: hsa04512
endothelial cells	ionocytes	LAMA4	ITGA6_ITGB1	0.014879	0	LAMA4_ITGA6_ITGB1	LAMA4 - (ITGA6+ITGB1)	LAMININ	ECM-Receptor	KEGG: hsa04512
fibroblasts	luminal epithelial	LAMA4	ITGA6_ITGB1	0.00259381	0	LAMA4_ITGA6_ITGB1	LAMA4 - (ITGA6+ITGB1)	LAMININ	ECM-Receptor	KEGG: hsa04512
endothelial cells	luminal epithelial	LAMA4	ITGA6_ITGB1	0.0186908	0	LAMA4_ITGA6_ITGB1	LAMA4 - (ITGA6+ITGB1)	LAMININ	ECM-Receptor	KEGG: hsa04512
fibroblasts	ciliated epithelial cells	LAMA4	ITGA6_ITGB1	0.00484554	0	LAMA4_ITGA6_ITGB1	LAMA4 - (ITGA6+ITGB1)	LAMININ	ECM-Receptor	KEGG: hsa04512
endothelial cells	ciliated epithelial cells	LAMA4	ITGA6_ITGB1	0.034434	0	LAMA4_ITGA6_ITGB1	LAMA4 - (ITGA6+ITGB1)	LAMININ	ECM-Receptor	KEGG: hsa04512
fibroblasts	endothelial cells	LAMA4	ITGA6_ITGB1	0.00419236	0	LAMA4_ITGA6_ITGB1	LAMA4 - (ITGA6+ITGB1)	LAMININ	ECM-Receptor	KEGG: hsa04512
endothelial cells	endothelial cells	LAMA4	ITGA6_ITGB1	0.0299123	0	LAMA4_ITGA6_ITGB1	LAMA4 - (ITGA6+ITGB1)	LAMININ	ECM-Receptor	KEGG: hsa04512
fibroblasts	NK cells	LAMA4	ITGA6_ITGB1	0.00569196	0	LAMA4_ITGA6_ITGB1	LAMA4 - (ITGA6+ITGB1)	LAMININ	ECM-Receptor	KEGG: hsa04512
endothelial cells	NK cells	LAMA4	ITGA6_ITGB1	0.04024	0	LAMA4_ITGA6_ITGB1	LAMA4 - (ITGA6+ITGB1)	LAMININ	ECM-Receptor	KEGG: hsa04512
epithelial cells	epithelial cells	LAMB1	ITGA6_ITGB1	0.00560189	0	LAMB1_ITGA6_ITGB1	LAMB1 - (ITGA6+ITGB1)	LAMININ	ECM-Receptor	KEGG: hsa04512
fibroblasts	epithelial cells	LAMB1	ITGA6_ITGB1	0.0299131	0	LAMB1_ITGA6_ITGB1	LAMB1 - (ITGA6+ITGB1)	LAMININ	ECM-Receptor	KEGG: hsa04512
fibroblasts	ionocytes	LAMB1	ITGA6_ITGB1	0.0236079	0	LAMB1_ITGA6_ITGB1	LAMB1 - (ITGA6+ITGB1)	LAMININ	ECM-Receptor	KEGG: hsa04512
epithelial cells	luminal epithelial	LAMB1	ITGA6_ITGB1	0.00553963	0	LAMB1_ITGA6_ITGB1	LAMB1 - (ITGA6+ITGB1)	LAMININ	ECM-Receptor	KEGG: hsa04512
fibroblasts	luminal epithelial	LAMB1	ITGA6_ITGB1	0.0295887	0	LAMB1_ITGA6_ITGB1	LAMB1 - (ITGA6+ITGB1)	LAMININ	ECM-Receptor	KEGG: hsa04512
epithelial cells	ciliated epithelial cells	LAMB1	ITGA6_ITGB1	0.0103222	0	LAMB1_ITGA6_ITGB1	LAMB1 - (ITGA6+ITGB1)	LAMININ	ECM-Receptor	KEGG: hsa04512
fibroblasts	ciliated epithelial cells	LAMB1	ITGA6_ITGB1	0.0540062	0	LAMB1_ITGA6_ITGB1	LAMB1 - (ITGA6+ITGB1)	LAMININ	ECM-Receptor	KEGG: hsa04512
endothelial cells	ciliated epithelial cells	LAMB1	ITGA6_ITGB1	0.00803758	0.03	LAMB1_ITGA6_ITGB1	LAMB1 - (ITGA6+ITGB1)	LAMININ	ECM-Receptor	KEGG: hsa04512
epithelial cells	endothelial cells	LAMB1	ITGA6_ITGB1	0.00893741	0	LAMB1_ITGA6_ITGB1	LAMB1 - (ITGA6+ITGB1)	LAMININ	ECM-Receptor	KEGG: hsa04512
fibroblasts	endothelial cells	LAMB1	ITGA6_ITGB1	0.0470394	0	LAMB1_ITGA6_ITGB1	LAMB1 - (ITGA6+ITGB1)	LAMININ	ECM-Receptor	KEGG: hsa04512
epithelial cells	NK cells	LAMB1	ITGA6_ITGB1	0.0121136	0	LAMB1_ITGA6_ITGB1	LAMB1 - (ITGA6+ITGB1)	LAMININ	ECM-Receptor	KEGG: hsa04512
luminal epithelial	NK cells	LAMB1	ITGA6_ITGB1	0.00905405	0.03	LAMB1_ITGA6_ITGB1	LAMB1 - (ITGA6+ITGB1)	LAMININ	ECM-Receptor	KEGG: hsa04512
fibroblasts	NK cells	LAMB1	ITGA6_ITGB1	0.0628972	0	LAMB1_ITGA6_ITGB1	LAMB1 - (ITGA6+ITGB1)	LAMININ	ECM-Receptor	KEGG: hsa04512
endothelial cells	NK cells	LAMB1	ITGA6_ITGB1	0.0094363	0.03	LAMB1_ITGA6_ITGB1	LAMB1 - (ITGA6+ITGB1)	LAMININ	ECM-Receptor	KEGG: hsa04512
fibroblasts	epithelial cells	LAMC1	ITGA6_ITGB1	0.0235662	0	LAMC1_ITGA6_ITGB1	LAMC1 - (ITGA6+ITGB1)	LAMININ	ECM-Receptor	KEGG: hsa04512
fibroblasts	ionocytes	LAMC1	ITGA6_ITGB1	0.0185732	0	LAMC1_ITGA6_ITGB1	LAMC1 - (ITGA6+ITGB1)	LAMININ	ECM-Receptor	KEGG: hsa04512
fibroblasts	luminal epithelial	LAMC1	ITGA6_ITGB1	0.0233089	0	LAMC1_ITGA6_ITGB1	LAMC1 - (ITGA6+ITGB1)	LAMININ	ECM-Receptor	KEGG: hsa04512
fibroblasts	ciliated epithelial cells	LAMC1	ITGA6_ITGB1	0.0427726	0	LAMC1_ITGA6_ITGB1	LAMC1 - (ITGA6+ITGB1)	LAMININ	ECM-Receptor	KEGG: hsa04512
fibroblasts	endothelial cells	LAMC1	ITGA6_ITGB1	0.037198	0	LAMC1_ITGA6_ITGB1	LAMC1 - (ITGA6+ITGB1)	LAMININ	ECM-Receptor	KEGG: hsa04512
fibroblasts	NK cells	LAMC1	ITGA6_ITGB1	0.0499118	0	LAMC1_ITGA6_ITGB1	LAMC1 - (ITGA6+ITGB1)	LAMININ	ECM-Receptor	KEGG: hsa04512
fibroblasts	fibroblasts	COL1A1	ITGA9_ITGB1	0.169356	0	COL1A1_ITGA9_ITGB1	COL1A1 - (ITGA9+ITGB1)	COLLAGEN	ECM-Receptor	KEGG: hsa04512
fibroblasts	endothelial cells	COL1A1	ITGA9_ITGB1	0.102492	0	COL1A1_ITGA9_ITGB1	COL1A1 - (ITGA9+ITGB1)	COLLAGEN	ECM-Receptor	KEGG: hsa04512
fibroblasts	fibroblasts	COL1A2	ITGA9_ITGB1	0.181612	0	COL1A2_ITGA9_ITGB1	COL1A2 - (ITGA9+ITGB1)	COLLAGEN	ECM-Receptor	KEGG: hsa04512
fibroblasts	endothelial cells	COL1A2	ITGA9_ITGB1	0.110553	0	COL1A2_ITGA9_ITGB1	COL1A2 - (ITGA9+ITGB1)	COLLAGEN	ECM-Receptor	KEGG: hsa04512
fibroblasts	fibroblasts	COL4A1	ITGA9_ITGB1	0.136515	0	COL4A1_ITGA9_ITGB1	COL4A1 - (ITGA9+ITGB1)	COLLAGEN	ECM-Receptor	KEGG: hsa04512
endothelial cells	fibroblasts	COL4A1	ITGA9_ITGB1	0.0859451	0	COL4A1_ITGA9_ITGB1	COL4A1 - (ITGA9+ITGB1)	COLLAGEN	ECM-Receptor	KEGG: hsa04512
fibroblasts	endothelial cells	COL4A1	ITGA9_ITGB1	0.0813474	0	COL4A1_ITGA9_ITGB1	COL4A1 - (ITGA9+ITGB1)	COLLAGEN	ECM-Receptor	KEGG: hsa04512
endothelial cells	endothelial cells	COL4A1	ITGA9_ITGB1	0.0500293	0	COL4A1_ITGA9_ITGB1	COL4A1 - (ITGA9+ITGB1)	COLLAGEN	ECM-Receptor	KEGG: hsa04512
fibroblasts	fibroblasts	COL4A2	ITGA9_ITGB1	0.0950096	0	COL4A2_ITGA9_ITGB1	COL4A2 - (ITGA9+ITGB1)	COLLAGEN	ECM-Receptor	KEGG: hsa04512
endothelial cells	fibroblasts	COL4A2	ITGA9_ITGB1	0.0592125	0	COL4A2_ITGA9_ITGB1	COL4A2 - (ITGA9+ITGB1)	COLLAGEN	ECM-Receptor	KEGG: hsa04512
fibroblasts	endothelial cells	COL4A2	ITGA9_ITGB1	0.055536	0	COL4A2_ITGA9_ITGB1	COL4A2 - (ITGA9+ITGB1)	COLLAGEN	ECM-Receptor	KEGG: hsa04512
endothelial cells	endothelial cells	COL4A2	ITGA9_ITGB1	0.0340519	0	COL4A2_ITGA9_ITGB1	COL4A2 - (ITGA9+ITGB1)	COLLAGEN	ECM-Receptor	KEGG: hsa04512
fibroblasts	fibroblasts	COL4A5	ITGA9_ITGB1	0.0425671	0	COL4A5_ITGA9_ITGB1	COL4A5 - (ITGA9+ITGB1)	COLLAGEN	ECM-Receptor	KEGG: hsa04512
fibroblasts	endothelial cells	COL4A5	ITGA9_ITGB1	0.0242968	0	COL4A5_ITGA9_ITGB1	COL4A5 - (ITGA9+ITGB1)	COLLAGEN	ECM-Receptor	KEGG: hsa04512
fibroblasts	fibroblasts	COL4A6	ITGA9_ITGB1	0.02092	0	COL4A6_ITGA9_ITGB1	COL4A6 - (ITGA9+ITGB1)	COLLAGEN	ECM-Receptor	KEGG: hsa04512
fibroblasts	endothelial cells	COL4A6	ITGA9_ITGB1	0.0118262	0	COL4A6_ITGA9_ITGB1	COL4A6 - (ITGA9+ITGB1)	COLLAGEN	ECM-Receptor	KEGG: hsa04512
fibroblasts	fibroblasts	COL6A1	ITGA9_ITGB1	0.15538	0	COL6A1_ITGA9_ITGB1	COL6A1 - (ITGA9+ITGB1)	COLLAGEN	ECM-Receptor	KEGG: hsa04512
fibroblasts	endothelial cells	COL6A1	ITGA9_ITGB1	0.0934134	0	COL6A1_ITGA9_ITGB1	COL6A1 - (ITGA9+ITGB1)	COLLAGEN	ECM-Receptor	KEGG: hsa04512
fibroblasts	fibroblasts	COL6A2	ITGA9_ITGB1	0.14747	0	COL6A2_ITGA9_ITGB1	COL6A2 - (ITGA9+ITGB1)	COLLAGEN	ECM-Receptor	KEGG: hsa04512
fibroblasts	endothelial cells	COL6A2	ITGA9_ITGB1	0.0883279	0	COL6A2_ITGA9_ITGB1	COL6A2 - (ITGA9+ITGB1)	COLLAGEN	ECM-Receptor	KEGG: hsa04512
fibroblasts	fibroblasts	COL6A3	ITGA9_ITGB1	0.0559899	0	COL6A3_ITGA9_ITGB1	COL6A3 - (ITGA9+ITGB1)	COLLAGEN	ECM-Receptor	KEGG: hsa04512
fibroblasts	endothelial cells	COL6A3	ITGA9_ITGB1	0.0321519	0	COL6A3_ITGA9_ITGB1	COL6A3 - (ITGA9+ITGB1)	COLLAGEN	ECM-Receptor	KEGG: hsa04512
fibroblasts	fibroblasts	LAMA2	ITGA9_ITGB1	0.142034	0	LAMA2_ITGA9_ITGB1	LAMA2 - (ITGA9+ITGB1)	LAMININ	ECM-Receptor	KEGG: hsa04512
fibroblasts	endothelial cells	LAMA2	ITGA9_ITGB1	0.0848548	0	LAMA2_ITGA9_ITGB1	LAMA2 - (ITGA9+ITGB1)	LAMININ	ECM-Receptor	KEGG: hsa04512
endothelial cells	fibroblasts	LAMA3	ITGA9_ITGB1	0.0248793	0	LAMA3_ITGA9_ITGB1	LAMA3 - (ITGA9+ITGB1)	LAMININ	ECM-Receptor	KEGG: hsa04512
macrophages	fibroblasts	LAMA3	ITGA9_ITGB1	0.0199511	0	LAMA3_ITGA9_ITGB1	LAMA3 - (ITGA9+ITGB1)	LAMININ	ECM-Receptor	KEGG: hsa04512
endothelial cells	endothelial cells	LAMA3	ITGA9_ITGB1	0.0140891	0	LAMA3_ITGA9_ITGB1	LAMA3 - (ITGA9+ITGB1)	LAMININ	ECM-Receptor	KEGG: hsa04512
macrophages	endothelial cells	LAMA3	ITGA9_ITGB1	0.0112735	0	LAMA3_ITGA9_ITGB1	LAMA3 - (ITGA9+ITGB1)	LAMININ	ECM-Receptor	KEGG: hsa04512
fibroblasts	fibroblasts	LAMA4	ITGA9_ITGB1	0.00993526	0	LAMA4_ITGA9_ITGB1	LAMA4 - (ITGA9+ITGB1)	LAMININ	ECM-Receptor	KEGG: hsa04512
endothelial cells	fibroblasts	LAMA4	ITGA9_ITGB1	0.0684651	0	LAMA4_ITGA9_ITGB1	LAMA4 - (ITGA9+ITGB1)	LAMININ	ECM-Receptor	KEGG: hsa04512
fibroblasts	endothelial cells	LAMA4	ITGA9_ITGB1	0.00558917	0	LAMA4_ITGA9_ITGB1	LAMA4 - (ITGA9+ITGB1)	LAMININ	ECM-Receptor	KEGG: hsa04512
endothelial cells	endothelial cells	LAMA4	ITGA9_ITGB1	0.0395381	0	LAMA4_ITGA9_ITGB1	LAMA4 - (ITGA9+ITGB1)	LAMININ	ECM-Receptor	KEGG: hsa04512
epithelial cells	fibroblasts	LAMB1	ITGA9_ITGB1	0.0210429	0	LAMB1_ITGA9_ITGB1	LAMB1 - (ITGA9+ITGB1)	LAMININ	ECM-Receptor	KEGG: hsa04512
luminal epithelial	fibroblasts	LAMB1	ITGA9_ITGB1	0.015764	0	LAMB1_ITGA9_ITGB1	LAMB1 - (ITGA9+ITGB1)	LAMININ	ECM-Receptor	KEGG: hsa04512
fibroblasts	fibroblasts	LAMB1	ITGA9_ITGB1	0.105271	0	LAMB1_ITGA9_ITGB1	LAMB1 - (ITGA9+ITGB1)	LAMININ	ECM-Receptor	KEGG: hsa04512
endothelial cells	fibroblasts	LAMB1	ITGA9_ITGB1	0.0164249	0	LAMB1_ITGA9_ITGB1	LAMB1 - (ITGA9+ITGB1)	LAMININ	ECM-Receptor	KEGG: hsa04512
NK cells	fibroblasts	LAMB1	ITGA9_ITGB1	0.00272352	0	LAMB1_ITGA9_ITGB1	LAMB1 - (ITGA9+ITGB1)	LAMININ	ECM-Receptor	KEGG: hsa04512
epithelial cells	endothelial cells	LAMB1	ITGA9_ITGB1	0.0118963	0	LAMB1_ITGA9_ITGB1	LAMB1 - (ITGA9+ITGB1)	LAMININ	ECM-Receptor	KEGG: hsa04512
luminal epithelial	endothelial cells	LAMB1	ITGA9_ITGB1	0.00889109	0	LAMB1_ITGA9_ITGB1	LAMB1 - (ITGA9+ITGB1)	LAMININ	ECM-Receptor	KEGG: hsa04512
fibroblasts	endothelial cells	LAMB1	ITGA9_ITGB1	0.0618256	0	LAMB1_ITGA9_ITGB1	LAMB1 - (ITGA9+ITGB1)	LAMININ	ECM-Receptor	KEGG: hsa04512
endothelial cells	endothelial cells	LAMB1	ITGA9_ITGB1	0.00926652	0	LAMB1_ITGA9_ITGB1	LAMB1 - (ITGA9+ITGB1)	LAMININ	ECM-Receptor	KEGG: hsa04512
NK cells	endothelial cells	LAMB1	ITGA9_ITGB1	0.00152727	0	LAMB1_ITGA9_ITGB1	LAMB1 - (ITGA9+ITGB1)	LAMININ	ECM-Receptor	KEGG: hsa04512
fibroblasts	fibroblasts	LAMC1	ITGA9_ITGB1	0.0843249	0	LAMC1_ITGA9_ITGB1	LAMC1 - (ITGA9+ITGB1)	LAMININ	ECM-Receptor	KEGG: hsa04512
fibroblasts	endothelial cells	LAMC1	ITGA9_ITGB1	0.0490499	0	LAMC1_ITGA9_ITGB1	LAMC1 - (ITGA9+ITGB1)	LAMININ	ECM-Receptor	KEGG: hsa04512
fibroblasts	fibroblasts	COL1A1	ITGA11_ITGB1	0.108534	0	COL1A1_ITGA11_ITGB1	COL1A1 - (ITGA11+ITGB1)	COLLAGEN	ECM-Receptor	KEGG: hsa04512
fibroblasts	fibroblasts	COL1A2	ITGA11_ITGB1	0.117008	0	COL1A2_ITGA11_ITGB1	COL1A2 - (ITGA11+ITGB1)	COLLAGEN	ECM-Receptor	KEGG: hsa04512
fibroblasts	fibroblasts	COL4A1	ITGA11_ITGB1	0.0862625	0	COL4A1_ITGA11_ITGB1	COL4A1 - (ITGA11+ITGB1)	COLLAGEN	ECM-Receptor	KEGG: hsa04512
endothelial cells	fibroblasts	COL4A1	ITGA11_ITGB1	0.0531617	0	COL4A1_ITGA11_ITGB1	COL4A1 - (ITGA11+ITGB1)	COLLAGEN	ECM-Receptor	KEGG: hsa04512
fibroblasts	fibroblasts	COL4A2	ITGA11_ITGB1	0.0589917	0	COL4A2_ITGA11_ITGB1	COL4A2 - (ITGA11+ITGB1)	COLLAGEN	ECM-Receptor	KEGG: hsa04512
endothelial cells	fibroblasts	COL4A2	ITGA11_ITGB1	0.0362221	0	COL4A2_ITGA11_ITGB1	COL4A2 - (ITGA11+ITGB1)	COLLAGEN	ECM-Receptor	KEGG: hsa04512
fibroblasts	fibroblasts	COL4A5	ITGA11_ITGB1	0.0258619	0	COL4A5_ITGA11_ITGB1	COL4A5 - (ITGA11+ITGB1)	COLLAGEN	ECM-Receptor	KEGG: hsa04512
fibroblasts	fibroblasts	COL4A6	ITGA11_ITGB1	0.0125983	0	COL4A6_ITGA11_ITGB1	COL4A6 - (ITGA11+ITGB1)	COLLAGEN	ECM-Receptor	KEGG: hsa04512
fibroblasts	fibroblasts	COL6A1	ITGA11_ITGB1	0.098979	0	COL6A1_ITGA11_ITGB1	COL6A1 - (ITGA11+ITGB1)	COLLAGEN	ECM-Receptor	KEGG: hsa04512
fibroblasts	fibroblasts	COL6A2	ITGA11_ITGB1	0.0936218	0	COL6A2_ITGA11_ITGB1	COL6A2 - (ITGA11+ITGB1)	COLLAGEN	ECM-Receptor	KEGG: hsa04512
fibroblasts	fibroblasts	COL6A3	ITGA11_ITGB1	0.0342052	0	COL6A3_ITGA11_ITGB1	COL6A3 - (ITGA11+ITGB1)	COLLAGEN	ECM-Receptor	KEGG: hsa04512
epithelial cells	epithelial cells	FN1	ITGAV_ITGB1	0.0333629	0	FN1_ITGAV_ITGB1	FN1 - (ITGAV+ITGB1)	FN1	ECM-Receptor	KEGG: hsa04512
fibroblasts	epithelial cells	FN1	ITGAV_ITGB1	0.0445688	0	FN1_ITGAV_ITGB1	FN1 - (ITGAV+ITGB1)	FN1	ECM-Receptor	KEGG: hsa04512
epithelial cells	luminal epithelial	FN1	ITGAV_ITGB1	0.0540912	0	FN1_ITGAV_ITGB1	FN1 - (ITGAV+ITGB1)	FN1	ECM-Receptor	KEGG: hsa04512
fibroblasts	luminal epithelial	FN1	ITGAV_ITGB1	0.0717427	0	FN1_ITGAV_ITGB1	FN1 - (ITGAV+ITGB1)	FN1	ECM-Receptor	KEGG: hsa04512
epithelial cells	ciliated epithelial cells	FN1	ITGAV_ITGB1	0.0572077	0.01	FN1_ITGAV_ITGB1	FN1 - (ITGAV+ITGB1)	FN1	ECM-Receptor	KEGG: hsa04512
fibroblasts	ciliated epithelial cells	FN1	ITGAV_ITGB1	0.0757948	0	FN1_ITGAV_ITGB1	FN1 - (ITGAV+ITGB1)	FN1	ECM-Receptor	KEGG: hsa04512
epithelial cells	fibroblasts	FN1	ITGAV_ITGB1	0.166211	0	FN1_ITGAV_ITGB1	FN1 - (ITGAV+ITGB1)	FN1	ECM-Receptor	KEGG: hsa04512
ciliated epithelial cells	fibroblasts	FN1	ITGAV_ITGB1	0.0748	0	FN1_ITGAV_ITGB1	FN1 - (ITGAV+ITGB1)	FN1	ECM-Receptor	KEGG: hsa04512
fibroblasts	fibroblasts	FN1	ITGAV_ITGB1	0.212241	0	FN1_ITGAV_ITGB1	FN1 - (ITGAV+ITGB1)	FN1	ECM-Receptor	KEGG: hsa04512
macrophages	fibroblasts	FN1	ITGAV_ITGB1	0.0364524	0	FN1_ITGAV_ITGB1	FN1 - (ITGAV+ITGB1)	FN1	ECM-Receptor	KEGG: hsa04512
NK cells	fibroblasts	FN1	ITGAV_ITGB1	0.0922841	0	FN1_ITGAV_ITGB1	FN1 - (ITGAV+ITGB1)	FN1	ECM-Receptor	KEGG: hsa04512
epithelial cells	endothelial cells	FN1	ITGAV_ITGB1	0.0583716	0	FN1_ITGAV_ITGB1	FN1 - (ITGAV+ITGB1)	FN1	ECM-Receptor	KEGG: hsa04512
fibroblasts	endothelial cells	FN1	ITGAV_ITGB1	0.0773058	0	FN1_ITGAV_ITGB1	FN1 - (ITGAV+ITGB1)	FN1	ECM-Receptor	KEGG: hsa04512
epithelial cells	macrophages	FN1	ITGAV_ITGB1	0.093439	0	FN1_ITGAV_ITGB1	FN1 - (ITGAV+ITGB1)	FN1	ECM-Receptor	KEGG: hsa04512
ciliated epithelial cells	macrophages	FN1	ITGAV_ITGB1	0.0401245	0	FN1_ITGAV_ITGB1	FN1 - (ITGAV+ITGB1)	FN1	ECM-Receptor	KEGG: hsa04512
fibroblasts	macrophages	FN1	ITGAV_ITGB1	0.122271	0	FN1_ITGAV_ITGB1	FN1 - (ITGAV+ITGB1)	FN1	ECM-Receptor	KEGG: hsa04512
NK cells	macrophages	FN1	ITGAV_ITGB1	0.0499408	0	FN1_ITGAV_ITGB1	FN1 - (ITGAV+ITGB1)	FN1	ECM-Receptor	KEGG: hsa04512
fibroblasts	B cells	FN1	ITGAV_ITGB1	0.0416363	0	FN1_ITGAV_ITGB1	FN1 - (ITGAV+ITGB1)	FN1	ECM-Receptor	KEGG: hsa04512
epithelial cells	T cells	FN1	ITGAV_ITGB1	0.0769807	0	FN1_ITGAV_ITGB1	FN1 - (ITGAV+ITGB1)	FN1	ECM-Receptor	KEGG: hsa04512
fibroblasts	T cells	FN1	ITGAV_ITGB1	0.101302	0	FN1_ITGAV_ITGB1	FN1 - (ITGAV+ITGB1)	FN1	ECM-Receptor	KEGG: hsa04512
NK cells	T cells	FN1	ITGAV_ITGB1	0.0407994	0	FN1_ITGAV_ITGB1	FN1 - (ITGAV+ITGB1)	FN1	ECM-Receptor	KEGG: hsa04512
epithelial cells	NK cells	FN1	ITGAV_ITGB1	0.0787283	0	FN1_ITGAV_ITGB1	FN1 - (ITGAV+ITGB1)	FN1	ECM-Receptor	KEGG: hsa04512
fibroblasts	NK cells	FN1	ITGAV_ITGB1	0.10354	0	FN1_ITGAV_ITGB1	FN1 - (ITGAV+ITGB1)	FN1	ECM-Receptor	KEGG: hsa04512
epithelial cells	epithelial cells	FN1	ITGAV_ITGB8	0.023127	0	FN1_ITGAV_ITGB8	FN1 - (ITGAV+ITGB8)	FN1	ECM-Receptor	KEGG: hsa04512
ciliated epithelial cells	epithelial cells	FN1	ITGAV_ITGB8	0.00951029	0.02	FN1_ITGAV_ITGB8	FN1 - (ITGAV+ITGB8)	FN1	ECM-Receptor	KEGG: hsa04512
fibroblasts	epithelial cells	FN1	ITGAV_ITGB8	0.0310052	0	FN1_ITGAV_ITGB8	FN1 - (ITGAV+ITGB8)	FN1	ECM-Receptor	KEGG: hsa04512
macrophages	epithelial cells	FN1	ITGAV_ITGB8	0.00447284	0.02	FN1_ITGAV_ITGB8	FN1 - (ITGAV+ITGB8)	FN1	ECM-Receptor	KEGG: hsa04512
B cells	epithelial cells	FN1	ITGAV_ITGB8	0.00118123	0.02	FN1_ITGAV_ITGB8	FN1 - (ITGAV+ITGB8)	FN1	ECM-Receptor	KEGG: hsa04512
NK cells	epithelial cells	FN1	ITGAV_ITGB8	0.01193	0.02	FN1_ITGAV_ITGB8	FN1 - (ITGAV+ITGB8)	FN1	ECM-Receptor	KEGG: hsa04512
epithelial cells	ionocytes	FN1	ITGAV_ITGB8	0.0229794	0	FN1_ITGAV_ITGB8	FN1 - (ITGAV+ITGB8)	FN1	ECM-Receptor	KEGG: hsa04512
fibroblasts	ionocytes	FN1	ITGAV_ITGB8	0.030809	0	FN1_ITGAV_ITGB8	FN1 - (ITGAV+ITGB8)	FN1	ECM-Receptor	KEGG: hsa04512
epithelial cells	ciliated epithelial cells	FN1	ITGAV_ITGB8	0.0361088	0	FN1_ITGAV_ITGB8	FN1 - (ITGAV+ITGB8)	FN1	ECM-Receptor	KEGG: hsa04512
fibroblasts	ciliated epithelial cells	FN1	ITGAV_ITGB8	0.0481912	0	FN1_ITGAV_ITGB8	FN1 - (ITGAV+ITGB8)	FN1	ECM-Receptor	KEGG: hsa04512
epithelial cells	NK cells	FN1	ITGAV_ITGB8	0.0647317	0	FN1_ITGAV_ITGB8	FN1 - (ITGAV+ITGB8)	FN1	ECM-Receptor	KEGG: hsa04512
ciliated epithelial cells	NK cells	FN1	ITGAV_ITGB8	0.0273037	0.01	FN1_ITGAV_ITGB8	FN1 - (ITGAV+ITGB8)	FN1	ECM-Receptor	KEGG: hsa04512
fibroblasts	NK cells	FN1	ITGAV_ITGB8	0.0855415	0	FN1_ITGAV_ITGB8	FN1 - (ITGAV+ITGB8)	FN1	ECM-Receptor	KEGG: hsa04512
NK cells	NK cells	FN1	ITGAV_ITGB8	0.0340949	0	FN1_ITGAV_ITGB8	FN1 - (ITGAV+ITGB8)	FN1	ECM-Receptor	KEGG: hsa04512
fibroblasts	epithelial cells	LAMA2	ITGAV_ITGB8	0.02873	0	LAMA2_ITGAV_ITGB8	LAMA2 - (ITGAV+ITGB8)	LAMININ	ECM-Receptor	KEGG: hsa04512
fibroblasts	ionocytes	LAMA2	ITGAV_ITGB8	0.0285478	0	LAMA2_ITGAV_ITGB8	LAMA2 - (ITGAV+ITGB8)	LAMININ	ECM-Receptor	KEGG: hsa04512
fibroblasts	ciliated epithelial cells	LAMA2	ITGAV_ITGB8	0.0447131	0	LAMA2_ITGAV_ITGB8	LAMA2 - (ITGAV+ITGB8)	LAMININ	ECM-Receptor	KEGG: hsa04512
fibroblasts	NK cells	LAMA2	ITGAV_ITGB8	0.0795932	0	LAMA2_ITGAV_ITGB8	LAMA2 - (ITGAV+ITGB8)	LAMININ	ECM-Receptor	KEGG: hsa04512
endothelial cells	epithelial cells	LAMA3	ITGAV_ITGB8	0.00453816	0	LAMA3_ITGAV_ITGB8	LAMA3 - (ITGAV+ITGB8)	LAMININ	ECM-Receptor	KEGG: hsa04512
macrophages	epithelial cells	LAMA3	ITGAV_ITGB8	0.00362424	0	LAMA3_ITGAV_ITGB8	LAMA3 - (ITGAV+ITGB8)	LAMININ	ECM-Receptor	KEGG: hsa04512
endothelial cells	ionocytes	LAMA3	ITGAV_ITGB8	0.00450866	0	LAMA3_ITGAV_ITGB8	LAMA3 - (ITGAV+ITGB8)	LAMININ	ECM-Receptor	KEGG: hsa04512
macrophages	ionocytes	LAMA3	ITGAV_ITGB8	0.00360065	0	LAMA3_ITGAV_ITGB8	LAMA3 - (ITGAV+ITGB8)	LAMININ	ECM-Receptor	KEGG: hsa04512
endothelial cells	ciliated epithelial cells	LAMA3	ITGAV_ITGB8	0.00716206	0	LAMA3_ITGAV_ITGB8	LAMA3 - (ITGAV+ITGB8)	LAMININ	ECM-Receptor	KEGG: hsa04512
macrophages	ciliated epithelial cells	LAMA3	ITGAV_ITGB8	0.00572276	0	LAMA3_ITGAV_ITGB8	LAMA3 - (ITGAV+ITGB8)	LAMININ	ECM-Receptor	KEGG: hsa04512
endothelial cells	NK cells	LAMA3	ITGAV_ITGB8	0.0131524	0	LAMA3_ITGAV_ITGB8	LAMA3 - (ITGAV+ITGB8)	LAMININ	ECM-Receptor	KEGG: hsa04512
macrophages	NK cells	LAMA3	ITGAV_ITGB8	0.010522	0	LAMA3_ITGAV_ITGB8	LAMA3 - (ITGAV+ITGB8)	LAMININ	ECM-Receptor	KEGG: hsa04512
fibroblasts	epithelial cells	LAMA4	ITGAV_ITGB8	0.00178983	0	LAMA4_ITGAV_ITGB8	LAMA4 - (ITGAV+ITGB8)	LAMININ	ECM-Receptor	KEGG: hsa04512
endothelial cells	epithelial cells	LAMA4	ITGAV_ITGB8	0.0129622	0	LAMA4_ITGAV_ITGB8	LAMA4 - (ITGAV+ITGB8)	LAMININ	ECM-Receptor	KEGG: hsa04512
fibroblasts	ionocytes	LAMA4	ITGAV_ITGB8	0.00177817	0	LAMA4_ITGAV_ITGB8	LAMA4 - (ITGAV+ITGB8)	LAMININ	ECM-Receptor	KEGG: hsa04512
endothelial cells	ionocytes	LAMA4	ITGAV_ITGB8	0.0128786	0	LAMA4_ITGAV_ITGB8	LAMA4 - (ITGAV+ITGB8)	LAMININ	ECM-Receptor	KEGG: hsa04512
fibroblasts	ciliated epithelial cells	LAMA4	ITGAV_ITGB8	0.00282921	0	LAMA4_ITGAV_ITGB8	LAMA4 - (ITGAV+ITGB8)	LAMININ	ECM-Receptor	KEGG: hsa04512
endothelial cells	ciliated epithelial cells	LAMA4	ITGAV_ITGB8	0.0203572	0	LAMA4_ITGAV_ITGB8	LAMA4 - (ITGAV+ITGB8)	LAMININ	ECM-Receptor	KEGG: hsa04512
fibroblasts	NK cells	LAMA4	ITGAV_ITGB8	0.00521459	0	LAMA4_ITGAV_ITGB8	LAMA4 - (ITGAV+ITGB8)	LAMININ	ECM-Receptor	KEGG: hsa04512
endothelial cells	NK cells	LAMA4	ITGAV_ITGB8	0.0369729	0	LAMA4_ITGAV_ITGB8	LAMA4 - (ITGAV+ITGB8)	LAMININ	ECM-Receptor	KEGG: hsa04512
epithelial cells	epithelial cells	LAMB1	ITGAV_ITGB8	0.00382607	0	LAMB1_ITGAV_ITGB8	LAMB1 - (ITGAV+ITGB8)	LAMININ	ECM-Receptor	KEGG: hsa04512
luminal epithelial	epithelial cells	LAMB1	ITGAV_ITGB8	0.00285366	0.02	LAMB1_ITGAV_ITGB8	LAMB1 - (ITGAV+ITGB8)	LAMININ	ECM-Receptor	KEGG: hsa04512
fibroblasts	epithelial cells	LAMB1	ITGAV_ITGB8	0.0205901	0	LAMB1_ITGAV_ITGB8	LAMB1 - (ITGAV+ITGB8)	LAMININ	ECM-Receptor	KEGG: hsa04512
endothelial cells	epithelial cells	LAMB1	ITGAV_ITGB8	0.00297492	0.02	LAMB1_ITGAV_ITGB8	LAMB1 - (ITGAV+ITGB8)	LAMININ	ECM-Receptor	KEGG: hsa04512
NK cells	epithelial cells	LAMB1	ITGAV_ITGB8	0.000487728	0.02	LAMB1_ITGAV_ITGB8	LAMB1 - (ITGAV+ITGB8)	LAMININ	ECM-Receptor	KEGG: hsa04512
epithelial cells	ionocytes	LAMB1	ITGAV_ITGB8	0.00380118	0	LAMB1_ITGAV_ITGB8	LAMB1 - (ITGAV+ITGB8)	LAMININ	ECM-Receptor	KEGG: hsa04512
fibroblasts	ionocytes	LAMB1	ITGAV_ITGB8	0.0204584	0	LAMB1_ITGAV_ITGB8	LAMB1 - (ITGAV+ITGB8)	LAMININ	ECM-Receptor	KEGG: hsa04512
epithelial cells	ciliated epithelial cells	LAMB1	ITGAV_ITGB8	0.00604075	0	LAMB1_ITGAV_ITGB8	LAMB1 - (ITGAV+ITGB8)	LAMININ	ECM-Receptor	KEGG: hsa04512
luminal epithelial	ciliated epithelial cells	LAMB1	ITGAV_ITGB8	0.00450801	0.01	LAMB1_ITGAV_ITGB8	LAMB1 - (ITGAV+ITGB8)	LAMININ	ECM-Receptor	KEGG: hsa04512
fibroblasts	ciliated epithelial cells	LAMB1	ITGAV_ITGB8	0.0321949	0	LAMB1_ITGAV_ITGB8	LAMB1 - (ITGAV+ITGB8)	LAMININ	ECM-Receptor	KEGG: hsa04512
endothelial cells	ciliated epithelial cells	LAMB1	ITGAV_ITGB8	0.00469925	0.01	LAMB1_ITGAV_ITGB8	LAMB1 - (ITGAV+ITGB8)	LAMININ	ECM-Receptor	KEGG: hsa04512
epithelial cells	NK cells	LAMB1	ITGAV_ITGB8	0.0111037	0	LAMB1_ITGAV_ITGB8	LAMB1 - (ITGAV+ITGB8)	LAMININ	ECM-Receptor	KEGG: hsa04512
luminal epithelial	NK cells	LAMB1	ITGAV_ITGB8	0.00829706	0	LAMB1_ITGAV_ITGB8	LAMB1 - (ITGAV+ITGB8)	LAMININ	ECM-Receptor	KEGG: hsa04512
fibroblasts	NK cells	LAMB1	ITGAV_ITGB8	0.0579016	0	LAMB1_ITGAV_ITGB8	LAMB1 - (ITGAV+ITGB8)	LAMININ	ECM-Receptor	KEGG: hsa04512
endothelial cells	NK cells	LAMB1	ITGAV_ITGB8	0.00864763	0	LAMB1_ITGAV_ITGB8	LAMB1 - (ITGAV+ITGB8)	LAMININ	ECM-Receptor	KEGG: hsa04512
fibroblasts	epithelial cells	LAMC1	ITGAV_ITGB8	0.0161883	0	LAMC1_ITGAV_ITGB8	LAMC1 - (ITGAV+ITGB8)	LAMININ	ECM-Receptor	KEGG: hsa04512
fibroblasts	ionocytes	LAMC1	ITGAV_ITGB8	0.0160843	0	LAMC1_ITGAV_ITGB8	LAMC1 - (ITGAV+ITGB8)	LAMININ	ECM-Receptor	KEGG: hsa04512
fibroblasts	ciliated epithelial cells	LAMC1	ITGAV_ITGB8	0.0253765	0	LAMC1_ITGAV_ITGB8	LAMC1 - (ITGAV+ITGB8)	LAMININ	ECM-Receptor	KEGG: hsa04512
fibroblasts	NK cells	LAMC1	ITGAV_ITGB8	0.045897	0	LAMC1_ITGAV_ITGB8	LAMC1 - (ITGAV+ITGB8)	LAMININ	ECM-Receptor	KEGG: hsa04512
fibroblasts	epithelial cells	COL1A1	ITGAV_ITGB8	0.0351496	0	COL1A1_ITGAV_ITGB8	COL1A1 - (ITGAV+ITGB8)	COLLAGEN	ECM-Receptor	KEGG: hsa04512
fibroblasts	ionocytes	COL1A1	ITGAV_ITGB8	0.0349281	0	COL1A1_ITGAV_ITGB8	COL1A1 - (ITGAV+ITGB8)	COLLAGEN	ECM-Receptor	KEGG: hsa04512
fibroblasts	ciliated epithelial cells	COL1A1	ITGAV_ITGB8	0.0545036	0	COL1A1_ITGAV_ITGB8	COL1A1 - (ITGAV+ITGB8)	COLLAGEN	ECM-Receptor	KEGG: hsa04512
fibroblasts	NK cells	COL1A1	ITGAV_ITGB8	0.0962517	0	COL1A1_ITGAV_ITGB8	COL1A1 - (ITGAV+ITGB8)	COLLAGEN	ECM-Receptor	KEGG: hsa04512
fibroblasts	epithelial cells	COL1A2	ITGAV_ITGB8	0.0381392	0	COL1A2_ITGAV_ITGB8	COL1A2 - (ITGAV+ITGB8)	COLLAGEN	ECM-Receptor	KEGG: hsa04512
fibroblasts	ionocytes	COL1A2	ITGAV_ITGB8	0.0378996	0	COL1A2_ITGAV_ITGB8	COL1A2 - (ITGAV+ITGB8)	COLLAGEN	ECM-Receptor	KEGG: hsa04512
fibroblasts	ciliated epithelial cells	COL1A2	ITGAV_ITGB8	0.0590386	0	COL1A2_ITGAV_ITGB8	COL1A2 - (ITGAV+ITGB8)	COLLAGEN	ECM-Receptor	KEGG: hsa04512
fibroblasts	NK cells	COL1A2	ITGAV_ITGB8	0.103879	0	COL1A2_ITGAV_ITGB8	COL1A2 - (ITGAV+ITGB8)	COLLAGEN	ECM-Receptor	KEGG: hsa04512
fibroblasts	epithelial cells	COL4A1	ITGAV_ITGB8	0.0274728	0	COL4A1_ITGAV_ITGB8	COL4A1 - (ITGAV+ITGB8)	COLLAGEN	ECM-Receptor	KEGG: hsa04512
endothelial cells	epithelial cells	COL4A1	ITGAV_ITGB8	0.016523	0	COL4A1_ITGAV_ITGB8	COL4A1 - (ITGAV+ITGB8)	COLLAGEN	ECM-Receptor	KEGG: hsa04512
fibroblasts	ionocytes	COL4A1	ITGAV_ITGB8	0.0272983	0	COL4A1_ITGAV_ITGB8	COL4A1 - (ITGAV+ITGB8)	COLLAGEN	ECM-Receptor	KEGG: hsa04512
endothelial cells	ionocytes	COL4A1	ITGAV_ITGB8	0.0164168	0	COL4A1_ITGAV_ITGB8	COL4A1 - (ITGAV+ITGB8)	COLLAGEN	ECM-Receptor	KEGG: hsa04512
fibroblasts	ciliated epithelial cells	COL4A1	ITGAV_ITGB8	0.0427873	0	COL4A1_ITGAV_ITGB8	COL4A1 - (ITGAV+ITGB8)	COLLAGEN	ECM-Receptor	KEGG: hsa04512
endothelial cells	ciliated epithelial cells	COL4A1	ITGAV_ITGB8	0.0258961	0	COL4A1_ITGAV_ITGB8	COL4A1 - (ITGAV+ITGB8)	COLLAGEN	ECM-Receptor	KEGG: hsa04512
fibroblasts	NK cells	COL4A1	ITGAV_ITGB8	0.0762851	0	COL4A1_ITGAV_ITGB8	COL4A1 - (ITGAV+ITGB8)	COLLAGEN	ECM-Receptor	KEGG: hsa04512
endothelial cells	NK cells	COL4A1	ITGAV_ITGB8	0.0468166	0	COL4A1_ITGAV_ITGB8	COL4A1 - (ITGAV+ITGB8)	COLLAGEN	ECM-Receptor	KEGG: hsa04512
fibroblasts	epithelial cells	COL4A2	ITGAV_ITGB8	0.0184131	0	COL4A2_ITGAV_ITGB8	COL4A2 - (ITGAV+ITGB8)	COLLAGEN	ECM-Receptor	KEGG: hsa04512
endothelial cells	epithelial cells	COL4A2	ITGAV_ITGB8	0.0111209	0	COL4A2_ITGAV_ITGB8	COL4A2 - (ITGAV+ITGB8)	COLLAGEN	ECM-Receptor	KEGG: hsa04512
fibroblasts	ionocytes	COL4A2	ITGAV_ITGB8	0.0182951	0	COL4A2_ITGAV_ITGB8	COL4A2 - (ITGAV+ITGB8)	COLLAGEN	ECM-Receptor	KEGG: hsa04512
endothelial cells	ionocytes	COL4A2	ITGAV_ITGB8	0.0110491	0	COL4A2_ITGAV_ITGB8	COL4A2 - (ITGAV+ITGB8)	COLLAGEN	ECM-Receptor	KEGG: hsa04512
fibroblasts	ciliated epithelial cells	COL4A2	ITGAV_ITGB8	0.028827	0	COL4A2_ITGAV_ITGB8	COL4A2 - (ITGAV+ITGB8)	COLLAGEN	ECM-Receptor	KEGG: hsa04512
endothelial cells	ciliated epithelial cells	COL4A2	ITGAV_ITGB8	0.017484	0	COL4A2_ITGAV_ITGB8	COL4A2 - (ITGAV+ITGB8)	COLLAGEN	ECM-Receptor	KEGG: hsa04512
fibroblasts	NK cells	COL4A2	ITGAV_ITGB8	0.051989	0	COL4A2_ITGAV_ITGB8	COL4A2 - (ITGAV+ITGB8)	COLLAGEN	ECM-Receptor	KEGG: hsa04512
endothelial cells	NK cells	COL4A2	ITGAV_ITGB8	0.0318308	0	COL4A2_ITGAV_ITGB8	COL4A2 - (ITGAV+ITGB8)	COLLAGEN	ECM-Receptor	KEGG: hsa04512
fibroblasts	epithelial cells	COL4A5	ITGAV_ITGB8	0.00788142	0	COL4A5_ITGAV_ITGB8	COL4A5 - (ITGAV+ITGB8)	COLLAGEN	ECM-Receptor	KEGG: hsa04512
fibroblasts	ionocytes	COL4A5	ITGAV_ITGB8	0.00783035	0	COL4A5_ITGAV_ITGB8	COL4A5 - (ITGAV+ITGB8)	COLLAGEN	ECM-Receptor	KEGG: hsa04512
fibroblasts	ciliated epithelial cells	COL4A5	ITGAV_ITGB8	0.0124142	0	COL4A5_ITGAV_ITGB8	COL4A5 - (ITGAV+ITGB8)	COLLAGEN	ECM-Receptor	KEGG: hsa04512
fibroblasts	NK cells	COL4A5	ITGAV_ITGB8	0.0226971	0	COL4A5_ITGAV_ITGB8	COL4A5 - (ITGAV+ITGB8)	COLLAGEN	ECM-Receptor	KEGG: hsa04512
fibroblasts	epithelial cells	COL4A6	ITGAV_ITGB8	0.00380334	0	COL4A6_ITGAV_ITGB8	COL4A6 - (ITGAV+ITGB8)	COLLAGEN	ECM-Receptor	KEGG: hsa04512
fibroblasts	ionocytes	COL4A6	ITGAV_ITGB8	0.00377859	0	COL4A6_ITGAV_ITGB8	COL4A6 - (ITGAV+ITGB8)	COLLAGEN	ECM-Receptor	KEGG: hsa04512
fibroblasts	ciliated epithelial cells	COL4A6	ITGAV_ITGB8	0.00600494	0	COL4A6_ITGAV_ITGB8	COL4A6 - (ITGAV+ITGB8)	COLLAGEN	ECM-Receptor	KEGG: hsa04512
fibroblasts	NK cells	COL4A6	ITGAV_ITGB8	0.0110382	0	COL4A6_ITGAV_ITGB8	COL4A6 - (ITGAV+ITGB8)	COLLAGEN	ECM-Receptor	KEGG: hsa04512
fibroblasts	epithelial cells	COL6A1	ITGAV_ITGB8	0.0318246	0	COL6A1_ITGAV_ITGB8	COL6A1 - (ITGAV+ITGB8)	COLLAGEN	ECM-Receptor	KEGG: hsa04512
fibroblasts	ionocytes	COL6A1	ITGAV_ITGB8	0.0316234	0	COL6A1_ITGAV_ITGB8	COL6A1 - (ITGAV+ITGB8)	COLLAGEN	ECM-Receptor	KEGG: hsa04512
fibroblasts	ciliated epithelial cells	COL6A1	ITGAV_ITGB8	0.0494416	0	COL6A1_ITGAV_ITGB8	COL6A1 - (ITGAV+ITGB8)	COLLAGEN	ECM-Receptor	KEGG: hsa04512
fibroblasts	NK cells	COL6A1	ITGAV_ITGB8	0.0876719	0	COL6A1_ITGAV_ITGB8	COL6A1 - (ITGAV+ITGB8)	COLLAGEN	ECM-Receptor	KEGG: hsa04512
fibroblasts	epithelial cells	COL6A2	ITGAV_ITGB8	0.0299812	0	COL6A2_ITGAV_ITGB8	COL6A2 - (ITGAV+ITGB8)	COLLAGEN	ECM-Receptor	KEGG: hsa04512
fibroblasts	ionocytes	COL6A2	ITGAV_ITGB8	0.0297912	0	COL6A2_ITGAV_ITGB8	COL6A2 - (ITGAV+ITGB8)	COLLAGEN	ECM-Receptor	KEGG: hsa04512
fibroblasts	ciliated epithelial cells	COL6A2	ITGAV_ITGB8	0.0466268	0	COL6A2_ITGAV_ITGB8	COL6A2 - (ITGAV+ITGB8)	COLLAGEN	ECM-Receptor	KEGG: hsa04512
fibroblasts	NK cells	COL6A2	ITGAV_ITGB8	0.0828703	0	COL6A2_ITGAV_ITGB8	COL6A2 - (ITGAV+ITGB8)	COLLAGEN	ECM-Receptor	KEGG: hsa04512
fibroblasts	epithelial cells	COL6A3	ITGAV_ITGB8	0.0104865	0	COL6A3_ITGAV_ITGB8	COL6A3 - (ITGAV+ITGB8)	COLLAGEN	ECM-Receptor	KEGG: hsa04512
fibroblasts	ionocytes	COL6A3	ITGAV_ITGB8	0.0104187	0	COL6A3_ITGAV_ITGB8	COL6A3 - (ITGAV+ITGB8)	COLLAGEN	ECM-Receptor	KEGG: hsa04512
fibroblasts	ciliated epithelial cells	COL6A3	ITGAV_ITGB8	0.0164927	0	COL6A3_ITGAV_ITGB8	COL6A3 - (ITGAV+ITGB8)	COLLAGEN	ECM-Receptor	KEGG: hsa04512
fibroblasts	NK cells	COL6A3	ITGAV_ITGB8	0.0300509	0	COL6A3_ITGAV_ITGB8	COL6A3 - (ITGAV+ITGB8)	COLLAGEN	ECM-Receptor	KEGG: hsa04512
fibroblasts	endothelial cells	LAMA2	ITGA6_ITGB4	0.028528	0	LAMA2_ITGA6_ITGB4	LAMA2 - (ITGA6+ITGB4)	LAMININ	ECM-Receptor	KEGG: hsa04512
endothelial cells	endothelial cells	LAMA3	ITGA6_ITGB4	0.00450546	0	LAMA3_ITGA6_ITGB4	LAMA3 - (ITGA6+ITGB4)	LAMININ	ECM-Receptor	KEGG: hsa04512
macrophages	endothelial cells	LAMA3	ITGA6_ITGB4	0.0035981	0	LAMA3_ITGA6_ITGB4	LAMA3 - (ITGA6+ITGB4)	LAMININ	ECM-Receptor	KEGG: hsa04512
fibroblasts	endothelial cells	LAMA4	ITGA6_ITGB4	0.0017769	0	LAMA4_ITGA6_ITGB4	LAMA4 - (ITGA6+ITGB4)	LAMININ	ECM-Receptor	KEGG: hsa04512
endothelial cells	endothelial cells	LAMA4	ITGA6_ITGB4	0.0128696	0	LAMA4_ITGA6_ITGB4	LAMA4 - (ITGA6+ITGB4)	LAMININ	ECM-Receptor	KEGG: hsa04512
epithelial cells	endothelial cells	LAMB1	ITGA6_ITGB4	0.00379848	0	LAMB1_ITGA6_ITGB4	LAMB1 - (ITGA6+ITGB4)	LAMININ	ECM-Receptor	KEGG: hsa04512
luminal epithelial	endothelial cells	LAMB1	ITGA6_ITGB4	0.00283306	0	LAMB1_ITGA6_ITGB4	LAMB1 - (ITGA6+ITGB4)	LAMININ	ECM-Receptor	KEGG: hsa04512
fibroblasts	endothelial cells	LAMB1	ITGA6_ITGB4	0.0204441	0	LAMB1_ITGA6_ITGB4	LAMB1 - (ITGA6+ITGB4)	LAMININ	ECM-Receptor	KEGG: hsa04512
endothelial cells	endothelial cells	LAMB1	ITGA6_ITGB4	0.00295345	0	LAMB1_ITGA6_ITGB4	LAMB1 - (ITGA6+ITGB4)	LAMININ	ECM-Receptor	KEGG: hsa04512
NK cells	endothelial cells	LAMB1	ITGA6_ITGB4	0.0004842	0	LAMB1_ITGA6_ITGB4	LAMB1 - (ITGA6+ITGB4)	LAMININ	ECM-Receptor	KEGG: hsa04512
fibroblasts	endothelial cells	LAMC1	ITGA6_ITGB4	0.016073	0	LAMC1_ITGA6_ITGB4	LAMC1 - (ITGA6+ITGB4)	LAMININ	ECM-Receptor	KEGG: hsa04512
epithelial cells	fibroblasts	FN1	CD44	0.0462592	0	FN1_CD44	FN1 - CD44	FN1	ECM-Receptor	KEGG: hsa04512
ciliated epithelial cells	fibroblasts	FN1	CD44	0.0192917	0	FN1_CD44	FN1 - CD44	FN1	ECM-Receptor	KEGG: hsa04512
fibroblasts	fibroblasts	FN1	CD44	0.0615212	0	FN1_CD44	FN1 - CD44	FN1	ECM-Receptor	KEGG: hsa04512
macrophages	fibroblasts	FN1	CD44	0.00912092	0	FN1_CD44	FN1 - CD44	FN1	ECM-Receptor	KEGG: hsa04512
B cells	fibroblasts	FN1	CD44	0.00241705	0	FN1_CD44	FN1 - CD44	FN1	ECM-Receptor	KEGG: hsa04512
NK cells	fibroblasts	FN1	CD44	0.0241396	0	FN1_CD44	FN1 - CD44	FN1	ECM-Receptor	KEGG: hsa04512
epithelial cells	macrophages	FN1	CD44	0.154636	0	FN1_CD44	FN1 - CD44	FN1	ECM-Receptor	KEGG: hsa04512
ciliated epithelial cells	macrophages	FN1	CD44	0.0690637	0	FN1_CD44	FN1 - CD44	FN1	ECM-Receptor	KEGG: hsa04512
fibroblasts	macrophages	FN1	CD44	0.198223	0	FN1_CD44	FN1 - CD44	FN1	ECM-Receptor	KEGG: hsa04512
macrophages	macrophages	FN1	CD44	0.0335503	0	FN1_CD44	FN1 - CD44	FN1	ECM-Receptor	KEGG: hsa04512
B cells	macrophages	FN1	CD44	0.00905492	0	FN1_CD44	FN1 - CD44	FN1	ECM-Receptor	KEGG: hsa04512
NK cells	macrophages	FN1	CD44	0.0853306	0	FN1_CD44	FN1 - CD44	FN1	ECM-Receptor	KEGG: hsa04512
epithelial cells	B cells	FN1	CD44	0.0869004	0	FN1_CD44	FN1 - CD44	FN1	ECM-Receptor	KEGG: hsa04512
ciliated epithelial cells	B cells	FN1	CD44	0.0371637	0	FN1_CD44	FN1 - CD44	FN1	ECM-Receptor	KEGG: hsa04512
fibroblasts	B cells	FN1	CD44	0.113969	0	FN1_CD44	FN1 - CD44	FN1	ECM-Receptor	KEGG: hsa04512
macrophages	B cells	FN1	CD44	0.0177411	0	FN1_CD44	FN1 - CD44	FN1	ECM-Receptor	KEGG: hsa04512
B cells	B cells	FN1	CD44	0.00473164	0	FN1_CD44	FN1 - CD44	FN1	ECM-Receptor	KEGG: hsa04512
NK cells	B cells	FN1	CD44	0.0462906	0	FN1_CD44	FN1 - CD44	FN1	ECM-Receptor	KEGG: hsa04512
epithelial cells	T cells	FN1	CD44	0.249432	0	FN1_CD44	FN1 - CD44	FN1	ECM-Receptor	KEGG: hsa04512
ciliated epithelial cells	T cells	FN1	CD44	0.118772	0	FN1_CD44	FN1 - CD44	FN1	ECM-Receptor	KEGG: hsa04512
fibroblasts	T cells	FN1	CD44	0.309942	0	FN1_CD44	FN1 - CD44	FN1	ECM-Receptor	KEGG: hsa04512
macrophages	T cells	FN1	CD44	0.0593268	0	FN1_CD44	FN1 - CD44	FN1	ECM-Receptor	KEGG: hsa04512
B cells	T cells	FN1	CD44	0.0163298	0	FN1_CD44	FN1 - CD44	FN1	ECM-Receptor	KEGG: hsa04512
NK cells	T cells	FN1	CD44	0.144924	0	FN1_CD44	FN1 - CD44	FN1	ECM-Receptor	KEGG: hsa04512
fibroblasts	fibroblasts	COL1A1	CD44	0.0694523	0	COL1A1_CD44	COL1A1 - CD44	COLLAGEN	ECM-Receptor	KEGG: hsa04512
fibroblasts	macrophages	COL1A1	CD44	0.219652	0	COL1A1_CD44	COL1A1 - CD44	COLLAGEN	ECM-Receptor	KEGG: hsa04512
fibroblasts	B cells	COL1A1	CD44	0.127741	0	COL1A1_CD44	COL1A1 - CD44	COLLAGEN	ECM-Receptor	KEGG: hsa04512
fibroblasts	T cells	COL1A1	CD44	0.338352	0	COL1A1_CD44	COL1A1 - CD44	COLLAGEN	ECM-Receptor	KEGG: hsa04512
fibroblasts	fibroblasts	COL1A2	CD44	0.0751323	0	COL1A2_CD44	COL1A2 - CD44	COLLAGEN	ECM-Receptor	KEGG: hsa04512
fibroblasts	macrophages	COL1A2	CD44	0.23452	0	COL1A2_CD44	COL1A2 - CD44	COLLAGEN	ECM-Receptor	KEGG: hsa04512
fibroblasts	B cells	COL1A2	CD44	0.137483	0	COL1A2_CD44	COL1A2 - CD44	COLLAGEN	ECM-Receptor	KEGG: hsa04512
fibroblasts	T cells	COL1A2	CD44	0.357573	0	COL1A2_CD44	COL1A2 - CD44	COLLAGEN	ECM-Receptor	KEGG: hsa04512
fibroblasts	fibroblasts	COL4A1	CD44	0.0547085	0	COL4A1_CD44	COL4A1 - CD44	COLLAGEN	ECM-Receptor	KEGG: hsa04512
endothelial cells	fibroblasts	COL4A1	CD44	0.0332747	0	COL4A1_CD44	COL4A1 - CD44	COLLAGEN	ECM-Receptor	KEGG: hsa04512
fibroblasts	macrophages	COL4A1	CD44	0.179162	0	COL4A1_CD44	COL4A1 - CD44	COLLAGEN	ECM-Receptor	KEGG: hsa04512
endothelial cells	macrophages	COL4A1	CD44	0.114896	0	COL4A1_CD44	COL4A1 - CD44	COLLAGEN	ECM-Receptor	KEGG: hsa04512
fibroblasts	B cells	COL4A1	CD44	0.101979	0	COL4A1_CD44	COL4A1 - CD44	COLLAGEN	ECM-Receptor	KEGG: hsa04512
endothelial cells	B cells	COL4A1	CD44	0.063265	0	COL4A1_CD44	COL4A1 - CD44	COLLAGEN	ECM-Receptor	KEGG: hsa04512
fibroblasts	T cells	COL4A1	CD44	0.283943	0	COL4A1_CD44	COL4A1 - CD44	COLLAGEN	ECM-Receptor	KEGG: hsa04512
endothelial cells	T cells	COL4A1	CD44	0.190829	0	COL4A1_CD44	COL4A1 - CD44	COLLAGEN	ECM-Receptor	KEGG: hsa04512
fibroblasts	fibroblasts	COL4A2	CD44	0.037009	0	COL4A2_CD44	COL4A2 - CD44	COLLAGEN	ECM-Receptor	KEGG: hsa04512
endothelial cells	fibroblasts	COL4A2	CD44	0.0225212	0	COL4A2_CD44	COL4A2 - CD44	COLLAGEN	ECM-Receptor	KEGG: hsa04512
fibroblasts	macrophages	COL4A2	CD44	0.126591	0	COL4A2_CD44	COL4A2 - CD44	COLLAGEN	ECM-Receptor	KEGG: hsa04512
endothelial cells	macrophages	COL4A2	CD44	0.079946	0	COL4A2_CD44	COL4A2 - CD44	COLLAGEN	ECM-Receptor	KEGG: hsa04512
fibroblasts	B cells	COL4A2	CD44	0.0701209	0	COL4A2_CD44	COL4A2 - CD44	COLLAGEN	ECM-Receptor	KEGG: hsa04512
endothelial cells	B cells	COL4A2	CD44	0.0432531	0	COL4A2_CD44	COL4A2 - CD44	COLLAGEN	ECM-Receptor	KEGG: hsa04512
fibroblasts	T cells	COL4A2	CD44	0.208433	0	COL4A2_CD44	COL4A2 - CD44	COLLAGEN	ECM-Receptor	KEGG: hsa04512
endothelial cells	T cells	COL4A2	CD44	0.136339	0	COL4A2_CD44	COL4A2 - CD44	COLLAGEN	ECM-Receptor	KEGG: hsa04512
fibroblasts	fibroblasts	COL4A5	CD44	0.0160146	0	COL4A5_CD44	COL4A5 - CD44	COLLAGEN	ECM-Receptor	KEGG: hsa04512
fibroblasts	macrophages	COL4A5	CD44	0.0578304	0	COL4A5_CD44	COL4A5 - CD44	COLLAGEN	ECM-Receptor	KEGG: hsa04512
fibroblasts	B cells	COL4A5	CD44	0.0309465	0	COL4A5_CD44	COL4A5 - CD44	COLLAGEN	ECM-Receptor	KEGG: hsa04512
fibroblasts	T cells	COL4A5	CD44	0.100325	0	COL4A5_CD44	COL4A5 - CD44	COLLAGEN	ECM-Receptor	KEGG: hsa04512
fibroblasts	fibroblasts	COL4A6	CD44	0.00776109	0	COL4A6_CD44	COL4A6 - CD44	COLLAGEN	ECM-Receptor	KEGG: hsa04512
fibroblasts	macrophages	COL4A6	CD44	0.0286537	0	COL4A6_CD44	COL4A6 - CD44	COLLAGEN	ECM-Receptor	KEGG: hsa04512
fibroblasts	B cells	COL4A6	CD44	0.0151157	0	COL4A6_CD44	COL4A6 - CD44	COLLAGEN	ECM-Receptor	KEGG: hsa04512
fibroblasts	T cells	COL4A6	CD44	0.0508661	0	COL4A6_CD44	COL4A6 - CD44	COLLAGEN	ECM-Receptor	KEGG: hsa04512
fibroblasts	fibroblasts	COL6A1	CD44	0.0630946	0	COL6A1_CD44	COL6A1 - CD44	COLLAGEN	ECM-Receptor	KEGG: hsa04512
fibroblasts	macrophages	COL6A1	CD44	0.202538	0	COL6A1_CD44	COL6A1 - CD44	COLLAGEN	ECM-Receptor	KEGG: hsa04512
fibroblasts	B cells	COL6A1	CD44	0.116716	0	COL6A1_CD44	COL6A1 - CD44	COLLAGEN	ECM-Receptor	KEGG: hsa04512
fibroblasts	T cells	COL6A1	CD44	0.315731	0	COL6A1_CD44	COL6A1 - CD44	COLLAGEN	ECM-Receptor	KEGG: hsa04512
fibroblasts	fibroblasts	COL6A2	CD44	0.0595512	0	COL6A2_CD44	COL6A2 - CD44	COLLAGEN	ECM-Receptor	KEGG: hsa04512
fibroblasts	macrophages	COL6A2	CD44	0.192775	0	COL6A2_CD44	COL6A2 - CD44	COLLAGEN	ECM-Receptor	KEGG: hsa04512
fibroblasts	B cells	COL6A2	CD44	0.110517	0	COL6A2_CD44	COL6A2 - CD44	COLLAGEN	ECM-Receptor	KEGG: hsa04512
fibroblasts	T cells	COL6A2	CD44	0.302582	0	COL6A2_CD44	COL6A2 - CD44	COLLAGEN	ECM-Receptor	KEGG: hsa04512
fibroblasts	fibroblasts	COL6A3	CD44	0.0212504	0	COL6A3_CD44	COL6A3 - CD44	COLLAGEN	ECM-Receptor	KEGG: hsa04512
fibroblasts	macrophages	COL6A3	CD44	0.0756858	0	COL6A3_CD44	COL6A3 - CD44	COLLAGEN	ECM-Receptor	KEGG: hsa04512
fibroblasts	B cells	COL6A3	CD44	0.0408613	0	COL6A3_CD44	COL6A3 - CD44	COLLAGEN	ECM-Receptor	KEGG: hsa04512
fibroblasts	T cells	COL6A3	CD44	0.129497	0	COL6A3_CD44	COL6A3 - CD44	COLLAGEN	ECM-Receptor	KEGG: hsa04512
fibroblasts	fibroblasts	LAMA2	CD44	0.0571388	0	LAMA2_CD44	LAMA2 - CD44	LAMININ	ECM-Receptor	KEGG: hsa04512
fibroblasts	macrophages	LAMA2	CD44	0.186033	0	LAMA2_CD44	LAMA2 - CD44	LAMININ	ECM-Receptor	KEGG: hsa04512
fibroblasts	B cells	LAMA2	CD44	0.106273	0	LAMA2_CD44	LAMA2 - CD44	LAMININ	ECM-Receptor	KEGG: hsa04512
fibroblasts	T cells	LAMA2	CD44	0.293396	0	LAMA2_CD44	LAMA2 - CD44	LAMININ	ECM-Receptor	KEGG: hsa04512
endothelial cells	fibroblasts	LAMA3	CD44	0.00925347	0	LAMA3_CD44	LAMA3 - CD44	LAMININ	ECM-Receptor	KEGG: hsa04512
macrophages	fibroblasts	LAMA3	CD44	0.00739701	0	LAMA3_CD44	LAMA3 - CD44	LAMININ	ECM-Receptor	KEGG: hsa04512
endothelial cells	macrophages	LAMA3	CD44	0.0340257	0	LAMA3_CD44	LAMA3 - CD44	LAMININ	ECM-Receptor	KEGG: hsa04512
macrophages	macrophages	LAMA3	CD44	0.0273365	0	LAMA3_CD44	LAMA3 - CD44	LAMININ	ECM-Receptor	KEGG: hsa04512
endothelial cells	B cells	LAMA3	CD44	0.0179966	0	LAMA3_CD44	LAMA3 - CD44	LAMININ	ECM-Receptor	KEGG: hsa04512
macrophages	B cells	LAMA3	CD44	0.0144116	0	LAMA3_CD44	LAMA3 - CD44	LAMININ	ECM-Receptor	KEGG: hsa04512
endothelial cells	T cells	LAMA3	CD44	0.0601447	0	LAMA3_CD44	LAMA3 - CD44	LAMININ	ECM-Receptor	KEGG: hsa04512
macrophages	T cells	LAMA3	CD44	0.0485789	0	LAMA3_CD44	LAMA3 - CD44	LAMININ	ECM-Receptor	KEGG: hsa04512
fibroblasts	fibroblasts	LAMA4	CD44	0.00366004	0	LAMA4_CD44	LAMA4 - CD44	LAMININ	ECM-Receptor	KEGG: hsa04512
endothelial cells	fibroblasts	LAMA4	CD44	0.0262	0	LAMA4_CD44	LAMA4 - CD44	LAMININ	ECM-Receptor	KEGG: hsa04512
fibroblasts	macrophages	LAMA4	CD44	0.0136647	0	LAMA4_CD44	LAMA4 - CD44	LAMININ	ECM-Receptor	KEGG: hsa04512
endothelial cells	macrophages	LAMA4	CD44	0.0921212	0	LAMA4_CD44	LAMA4 - CD44	LAMININ	ECM-Receptor	KEGG: hsa04512
fibroblasts	B cells	LAMA4	CD44	0.00715639	0	LAMA4_CD44	LAMA4 - CD44	LAMININ	ECM-Receptor	KEGG: hsa04512
endothelial cells	B cells	LAMA4	CD44	0.0501447	0	LAMA4_CD44	LAMA4 - CD44	LAMININ	ECM-Receptor	KEGG: hsa04512
fibroblasts	T cells	LAMA4	CD44	0.0245514	0	LAMA4_CD44	LAMA4 - CD44	LAMININ	ECM-Receptor	KEGG: hsa04512
endothelial cells	T cells	LAMA4	CD44	0.15565	0	LAMA4_CD44	LAMA4 - CD44	LAMININ	ECM-Receptor	KEGG: hsa04512
epithelial cells	fibroblasts	LAMB1	CD44	0.00780729	0	LAMB1_CD44	LAMB1 - CD44	LAMININ	ECM-Receptor	KEGG: hsa04512
luminal epithelial	fibroblasts	LAMB1	CD44	0.00582896	0	LAMB1_CD44	LAMB1 - CD44	LAMININ	ECM-Receptor	KEGG: hsa04512
fibroblasts	fibroblasts	LAMB1	CD44	0.0412921	0	LAMB1_CD44	LAMB1 - CD44	LAMININ	ECM-Receptor	KEGG: hsa04512
endothelial cells	fibroblasts	LAMB1	CD44	0.00607588	0	LAMB1_CD44	LAMB1 - CD44	LAMININ	ECM-Receptor	KEGG: hsa04512
NK cells	fibroblasts	LAMB1	CD44	0.000998717	0	LAMB1_CD44	LAMB1 - CD44	LAMININ	ECM-Receptor	KEGG: hsa04512
epithelial cells	macrophages	LAMB1	CD44	0.0288206	0	LAMB1_CD44	LAMB1 - CD44	LAMININ	ECM-Receptor	KEGG: hsa04512
luminal epithelial	macrophages	LAMB1	CD44	0.0216337	0	LAMB1_CD44	LAMB1 - CD44	LAMININ	ECM-Receptor	KEGG: hsa04512
fibroblasts	macrophages	LAMB1	CD44	0.139737	0	LAMB1_CD44	LAMB1 - CD44	LAMININ	ECM-Receptor	KEGG: hsa04512
endothelial cells	macrophages	LAMB1	CD44	0.022535	0	LAMB1_CD44	LAMB1 - CD44	LAMININ	ECM-Receptor	KEGG: hsa04512
NK cells	macrophages	LAMB1	CD44	0.00375614	0	LAMB1_CD44	LAMB1 - CD44	LAMININ	ECM-Receptor	KEGG: hsa04512
epithelial cells	B cells	LAMB1	CD44	0.015205	0	LAMB1_CD44	LAMB1 - CD44	LAMININ	ECM-Receptor	KEGG: hsa04512
luminal epithelial	B cells	LAMB1	CD44	0.0113736	0	LAMB1_CD44	LAMB1 - CD44	LAMININ	ECM-Receptor	KEGG: hsa04512
fibroblasts	B cells	LAMB1	CD44	0.077926	0	LAMB1_CD44	LAMB1 - CD44	LAMININ	ECM-Receptor	KEGG: hsa04512
endothelial cells	B cells	LAMB1	CD44	0.0118526	0	LAMB1_CD44	LAMB1 - CD44	LAMININ	ECM-Receptor	KEGG: hsa04512
NK cells	B cells	LAMB1	CD44	0.00195777	0	LAMB1_CD44	LAMB1 - CD44	LAMININ	ECM-Receptor	KEGG: hsa04512
epithelial cells	T cells	LAMB1	CD44	0.0511557	0	LAMB1_CD44	LAMB1 - CD44	LAMININ	ECM-Receptor	KEGG: hsa04512
luminal epithelial	T cells	LAMB1	CD44	0.0386206	0	LAMB1_CD44	LAMB1 - CD44	LAMININ	ECM-Receptor	KEGG: hsa04512
fibroblasts	T cells	LAMB1	CD44	0.227861	0	LAMB1_CD44	LAMB1 - CD44	LAMININ	ECM-Receptor	KEGG: hsa04512
endothelial cells	T cells	LAMB1	CD44	0.0402005	0	LAMB1_CD44	LAMB1 - CD44	LAMININ	ECM-Receptor	KEGG: hsa04512
NK cells	T cells	LAMB1	CD44	0.00680309	0	LAMB1_CD44	LAMB1 - CD44	LAMININ	ECM-Receptor	KEGG: hsa04512
fibroblasts	fibroblasts	LAMC1	CD44	0.032612	0	LAMC1_CD44	LAMC1 - CD44	LAMININ	ECM-Receptor	KEGG: hsa04512
fibroblasts	macrophages	LAMC1	CD44	0.112797	0	LAMC1_CD44	LAMC1 - CD44	LAMININ	ECM-Receptor	KEGG: hsa04512
fibroblasts	B cells	LAMC1	CD44	0.0620433	0	LAMC1_CD44	LAMC1 - CD44	LAMININ	ECM-Receptor	KEGG: hsa04512
fibroblasts	T cells	LAMC1	CD44	0.187638	0	LAMC1_CD44	LAMC1 - CD44	LAMININ	ECM-Receptor	KEGG: hsa04512
fibroblasts	epithelial cells	COL1A1	SDC1	0.107659	0	COL1A1_SDC1	COL1A1 - SDC1	COLLAGEN	ECM-Receptor	KEGG: hsa04512
fibroblasts	ciliated epithelial cells	COL1A1	SDC1	0.0536689	0	COL1A1_SDC1	COL1A1 - SDC1	COLLAGEN	ECM-Receptor	KEGG: hsa04512
fibroblasts	fibroblasts	COL1A1	SDC1	0.0445891	0	COL1A1_SDC1	COL1A1 - SDC1	COLLAGEN	ECM-Receptor	KEGG: hsa04512
fibroblasts	NK cells	COL1A1	SDC1	0.0808192	0	COL1A1_SDC1	COL1A1 - SDC1	COLLAGEN	ECM-Receptor	KEGG: hsa04512
fibroblasts	epithelial cells	COL1A2	SDC1	0.116074	0	COL1A2_SDC1	COL1A2 - SDC1	COLLAGEN	ECM-Receptor	KEGG: hsa04512
fibroblasts	ciliated epithelial cells	COL1A2	SDC1	0.0581387	0	COL1A2_SDC1	COL1A2 - SDC1	COLLAGEN	ECM-Receptor	KEGG: hsa04512
fibroblasts	fibroblasts	COL1A2	SDC1	0.0483414	0	COL1A2_SDC1	COL1A2 - SDC1	COLLAGEN	ECM-Receptor	KEGG: hsa04512
fibroblasts	NK cells	COL1A2	SDC1	0.0873416	0	COL1A2_SDC1	COL1A2 - SDC1	COLLAGEN	ECM-Receptor	KEGG: hsa04512
fibroblasts	epithelial cells	COL4A1	SDC1	0.08555	0	COL4A1_SDC1	COL4A1 - SDC1	COLLAGEN	ECM-Receptor	KEGG: hsa04512
endothelial cells	epithelial cells	COL4A1	SDC1	0.0527068	0	COL4A1_SDC1	COL4A1 - SDC1	COLLAGEN	ECM-Receptor	KEGG: hsa04512
fibroblasts	ciliated epithelial cells	COL4A1	SDC1	0.042124	0	COL4A1_SDC1	COL4A1 - SDC1	COLLAGEN	ECM-Receptor	KEGG: hsa04512
endothelial cells	ciliated epithelial cells	COL4A1	SDC1	0.0254876	0	COL4A1_SDC1	COL4A1 - SDC1	COLLAGEN	ECM-Receptor	KEGG: hsa04512
fibroblasts	fibroblasts	COL4A1	SDC1	0.0349253	0	COL4A1_SDC1	COL4A1 - SDC1	COLLAGEN	ECM-Receptor	KEGG: hsa04512
endothelial cells	fibroblasts	COL4A1	SDC1	0.0210695	0	COL4A1_SDC1	COL4A1 - SDC1	COLLAGEN	ECM-Receptor	KEGG: hsa04512
fibroblasts	NK cells	COL4A1	SDC1	0.0638279	0	COL4A1_SDC1	COL4A1 - SDC1	COLLAGEN	ECM-Receptor	KEGG: hsa04512
endothelial cells	NK cells	COL4A1	SDC1	0.0389686	0	COL4A1_SDC1	COL4A1 - SDC1	COLLAGEN	ECM-Receptor	KEGG: hsa04512
fibroblasts	epithelial cells	COL4A2	SDC1	0.0584901	0	COL4A2_SDC1	COL4A2 - SDC1	COLLAGEN	ECM-Receptor	KEGG: hsa04512
endothelial cells	epithelial cells	COL4A2	SDC1	0.0359066	0	COL4A2_SDC1	COL4A2 - SDC1	COLLAGEN	ECM-Receptor	KEGG: hsa04512
fibroblasts	ciliated epithelial cells	COL4A2	SDC1	0.0283737	0	COL4A2_SDC1	COL4A2 - SDC1	COLLAGEN	ECM-Receptor	KEGG: hsa04512
endothelial cells	ciliated epithelial cells	COL4A2	SDC1	0.0172059	0	COL4A2_SDC1	COL4A2 - SDC1	COLLAGEN	ECM-Receptor	KEGG: hsa04512
fibroblasts	fibroblasts	COL4A2	SDC1	0.0234673	0	COL4A2_SDC1	COL4A2 - SDC1	COLLAGEN	ECM-Receptor	KEGG: hsa04512
endothelial cells	fibroblasts	COL4A2	SDC1	0.0142024	0	COL4A2_SDC1	COL4A2 - SDC1	COLLAGEN	ECM-Receptor	KEGG: hsa04512
fibroblasts	NK cells	COL4A2	SDC1	0.0433133	0	COL4A2_SDC1	COL4A2 - SDC1	COLLAGEN	ECM-Receptor	KEGG: hsa04512
endothelial cells	NK cells	COL4A2	SDC1	0.0264253	0	COL4A2_SDC1	COL4A2 - SDC1	COLLAGEN	ECM-Receptor	KEGG: hsa04512
fibroblasts	epithelial cells	COL4A5	SDC1	0.0256343	0	COL4A5_SDC1	COL4A5 - SDC1	COLLAGEN	ECM-Receptor	KEGG: hsa04512
fibroblasts	ciliated epithelial cells	COL4A5	SDC1	0.0122158	0	COL4A5_SDC1	COL4A5 - SDC1	COLLAGEN	ECM-Receptor	KEGG: hsa04512
fibroblasts	fibroblasts	COL4A5	SDC1	0.0100744	0	COL4A5_SDC1	COL4A5 - SDC1	COLLAGEN	ECM-Receptor	KEGG: hsa04512
fibroblasts	NK cells	COL4A5	SDC1	0.0188125	0	COL4A5_SDC1	COL4A5 - SDC1	COLLAGEN	ECM-Receptor	KEGG: hsa04512
fibroblasts	epithelial cells	COL4A6	SDC1	0.0124859	0	COL4A6_SDC1	COL4A6 - SDC1	COLLAGEN	ECM-Receptor	KEGG: hsa04512
fibroblasts	ciliated epithelial cells	COL4A6	SDC1	0.00590832	0	COL4A6_SDC1	COL4A6 - SDC1	COLLAGEN	ECM-Receptor	KEGG: hsa04512
fibroblasts	fibroblasts	COL4A6	SDC1	0.00486719	0	COL4A6_SDC1	COL4A6 - SDC1	COLLAGEN	ECM-Receptor	KEGG: hsa04512
fibroblasts	NK cells	COL4A6	SDC1	0.00913038	0	COL4A6_SDC1	COL4A6 - SDC1	COLLAGEN	ECM-Receptor	KEGG: hsa04512
fibroblasts	epithelial cells	COL6A1	SDC1	0.0981728	0	COL6A1_SDC1	COL6A1 - SDC1	COLLAGEN	ECM-Receptor	KEGG: hsa04512
fibroblasts	ciliated epithelial cells	COL6A1	SDC1	0.0486804	0	COL6A1_SDC1	COL6A1 - SDC1	COLLAGEN	ECM-Receptor	KEGG: hsa04512
fibroblasts	fibroblasts	COL6A1	SDC1	0.0404086	0	COL6A1_SDC1	COL6A1 - SDC1	COLLAGEN	ECM-Receptor	KEGG: hsa04512
fibroblasts	NK cells	COL6A1	SDC1	0.0735032	0	COL6A1_SDC1	COL6A1 - SDC1	COLLAGEN	ECM-Receptor	KEGG: hsa04512
fibroblasts	epithelial cells	COL6A2	SDC1	0.0928547	0	COL6A2_SDC1	COL6A2 - SDC1	COLLAGEN	ECM-Receptor	KEGG: hsa04512
fibroblasts	ciliated epithelial cells	COL6A2	SDC1	0.0459068	0	COL6A2_SDC1	COL6A2 - SDC1	COLLAGEN	ECM-Receptor	KEGG: hsa04512
fibroblasts	fibroblasts	COL6A2	SDC1	0.0380875	0	COL6A2_SDC1	COL6A2 - SDC1	COLLAGEN	ECM-Receptor	KEGG: hsa04512
fibroblasts	NK cells	COL6A2	SDC1	0.0694186	0	COL6A2_SDC1	COL6A2 - SDC1	COLLAGEN	ECM-Receptor	KEGG: hsa04512
fibroblasts	epithelial cells	COL6A3	SDC1	0.0339067	0	COL6A3_SDC1	COL6A3 - SDC1	COLLAGEN	ECM-Receptor	KEGG: hsa04512
fibroblasts	ciliated epithelial cells	COL6A3	SDC1	0.0162301	0	COL6A3_SDC1	COL6A3 - SDC1	COLLAGEN	ECM-Receptor	KEGG: hsa04512
fibroblasts	fibroblasts	COL6A3	SDC1	0.0133946	0	COL6A3_SDC1	COL6A3 - SDC1	COLLAGEN	ECM-Receptor	KEGG: hsa04512
fibroblasts	NK cells	COL6A3	SDC1	0.0249398	0	COL6A3_SDC1	COL6A3 - SDC1	COLLAGEN	ECM-Receptor	KEGG: hsa04512
epithelial cells	epithelial cells	FN1	SDC1	0.0727039	0	FN1_SDC1	FN1 - SDC1	FN1	ECM-Receptor	KEGG: hsa04512
fibroblasts	epithelial cells	FN1	SDC1	0.0958141	0	FN1_SDC1	FN1 - SDC1	FN1	ECM-Receptor	KEGG: hsa04512
NK cells	epithelial cells	FN1	SDC1	0.038449	0	FN1_SDC1	FN1 - SDC1	FN1	ECM-Receptor	KEGG: hsa04512
epithelial cells	ciliated epithelial cells	FN1	SDC1	0.0355452	0.01	FN1_SDC1	FN1 - SDC1	FN1	ECM-Receptor	KEGG: hsa04512
fibroblasts	ciliated epithelial cells	FN1	SDC1	0.0474482	0	FN1_SDC1	FN1 - SDC1	FN1	ECM-Receptor	KEGG: hsa04512
epithelial cells	fibroblasts	FN1	SDC1	0.0294363	0.02	FN1_SDC1	FN1 - SDC1	FN1	ECM-Receptor	KEGG: hsa04512
fibroblasts	fibroblasts	FN1	SDC1	0.0393771	0	FN1_SDC1	FN1 - SDC1	FN1	ECM-Receptor	KEGG: hsa04512
epithelial cells	NK cells	FN1	SDC1	0.0540507	0.04	FN1_SDC1	FN1 - SDC1	FN1	ECM-Receptor	KEGG: hsa04512
fibroblasts	NK cells	FN1	SDC1	0.0716901	0	FN1_SDC1	FN1 - SDC1	FN1	ECM-Receptor	KEGG: hsa04512
fibroblasts	epithelial cells	THBS1	SDC1	0.0427951	0	THBS1_SDC1	THBS1 - SDC1	THBS	ECM-Receptor	KEGG: hsa04512
fibroblasts	ciliated epithelial cells	THBS1	SDC1	0.0205833	0	THBS1_SDC1	THBS1 - SDC1	THBS	ECM-Receptor	KEGG: hsa04512
fibroblasts	fibroblasts	THBS1	SDC1	0.0170005	0	THBS1_SDC1	THBS1 - SDC1	THBS	ECM-Receptor	KEGG: hsa04512
fibroblasts	NK cells	THBS1	SDC1	0.0315543	0	THBS1_SDC1	THBS1 - SDC1	THBS	ECM-Receptor	KEGG: hsa04512
fibroblasts	epithelial cells	COMP	SDC1	0.0374046	0	COMP_SDC1	COMP - SDC1	THBS	ECM-Receptor	KEGG: hsa04512
fibroblasts	ciliated epithelial cells	COMP	SDC1	0.0179382	0	COMP_SDC1	COMP - SDC1	THBS	ECM-Receptor	KEGG: hsa04512
fibroblasts	fibroblasts	COMP	SDC1	0.0148088	0	COMP_SDC1	COMP - SDC1	THBS	ECM-Receptor	KEGG: hsa04512
fibroblasts	NK cells	COMP	SDC1	0.027539	0	COMP_SDC1	COMP - SDC1	THBS	ECM-Receptor	KEGG: hsa04512
fibroblasts	epithelial cells	COL1A1	SDC4	0.102397	0	COL1A1_SDC4	COL1A1 - SDC4	COLLAGEN	ECM-Receptor	KEGG: hsa04512
fibroblasts	ionocytes	COL1A1	SDC4	0.138173	0	COL1A1_SDC4	COL1A1 - SDC4	COLLAGEN	ECM-Receptor	KEGG: hsa04512
fibroblasts	luminal epithelial	COL1A1	SDC4	0.0404611	0	COL1A1_SDC4	COL1A1 - SDC4	COLLAGEN	ECM-Receptor	KEGG: hsa04512
fibroblasts	ciliated epithelial cells	COL1A1	SDC4	0.0354661	0	COL1A1_SDC4	COL1A1 - SDC4	COLLAGEN	ECM-Receptor	KEGG: hsa04512
fibroblasts	fibroblasts	COL1A1	SDC4	0.0230667	0	COL1A1_SDC4	COL1A1 - SDC4	COLLAGEN	ECM-Receptor	KEGG: hsa04512
fibroblasts	NK cells	COL1A1	SDC4	0.11695	0	COL1A1_SDC4	COL1A1 - SDC4	COLLAGEN	ECM-Receptor	KEGG: hsa04512
fibroblasts	epithelial cells	COL1A2	SDC4	0.110452	0	COL1A2_SDC4	COL1A2 - SDC4	COLLAGEN	ECM-Receptor	KEGG: hsa04512
fibroblasts	ionocytes	COL1A2	SDC4	0.148575	0	COL1A2_SDC4	COL1A2 - SDC4	COLLAGEN	ECM-Receptor	KEGG: hsa04512
fibroblasts	luminal epithelial	COL1A2	SDC4	0.0438819	0	COL1A2_SDC4	COL1A2 - SDC4	COLLAGEN	ECM-Receptor	KEGG: hsa04512
fibroblasts	ciliated epithelial cells	COL1A2	SDC4	0.0384815	0	COL1A2_SDC4	COL1A2 - SDC4	COLLAGEN	ECM-Receptor	KEGG: hsa04512
fibroblasts	fibroblasts	COL1A2	SDC4	0.0250553	0	COL1A2_SDC4	COL1A2 - SDC4	COLLAGEN	ECM-Receptor	KEGG: hsa04512
fibroblasts	NK cells	COL1A2	SDC4	0.125989	0	COL1A2_SDC4	COL1A2 - SDC4	COLLAGEN	ECM-Receptor	KEGG: hsa04512
fibroblasts	epithelial cells	COL4A1	SDC4	0.0812705	0	COL4A1_SDC4	COL4A1 - SDC4	COLLAGEN	ECM-Receptor	KEGG: hsa04512
endothelial cells	epithelial cells	COL4A1	SDC4	0.0499805	0	COL4A1_SDC4	COL4A1 - SDC4	COLLAGEN	ECM-Receptor	KEGG: hsa04512
fibroblasts	ionocytes	COL4A1	SDC4	0.110574	0	COL4A1_SDC4	COL4A1 - SDC4	COLLAGEN	ECM-Receptor	KEGG: hsa04512
endothelial cells	ionocytes	COL4A1	SDC4	0.068847	0	COL4A1_SDC4	COL4A1 - SDC4	COLLAGEN	ECM-Receptor	KEGG: hsa04512
fibroblasts	luminal epithelial	COL4A1	SDC4	0.0316623	0	COL4A1_SDC4	COL4A1 - SDC4	COLLAGEN	ECM-Receptor	KEGG: hsa04512
endothelial cells	luminal epithelial	COL4A1	SDC4	0.0190754	0	COL4A1_SDC4	COL4A1 - SDC4	COLLAGEN	ECM-Receptor	KEGG: hsa04512
fibroblasts	ciliated epithelial cells	COL4A1	SDC4	0.0277221	0	COL4A1_SDC4	COL4A1 - SDC4	COLLAGEN	ECM-Receptor	KEGG: hsa04512
endothelial cells	ciliated epithelial cells	COL4A1	SDC4	0.0166746	0	COL4A1_SDC4	COL4A1 - SDC4	COLLAGEN	ECM-Receptor	KEGG: hsa04512
fibroblasts	fibroblasts	COL4A1	SDC4	0.0179796	0	COL4A1_SDC4	COL4A1 - SDC4	COLLAGEN	ECM-Receptor	KEGG: hsa04512
endothelial cells	fibroblasts	COL4A1	SDC4	0.0107716	0	COL4A1_SDC4	COL4A1 - SDC4	COLLAGEN	ECM-Receptor	KEGG: hsa04512
fibroblasts	NK cells	COL4A1	SDC4	0.0931322	0	COL4A1_SDC4	COL4A1 - SDC4	COLLAGEN	ECM-Receptor	KEGG: hsa04512
endothelial cells	NK cells	COL4A1	SDC4	0.0575614	0	COL4A1_SDC4	COL4A1 - SDC4	COLLAGEN	ECM-Receptor	KEGG: hsa04512
fibroblasts	epithelial cells	COL4A2	SDC4	0.0554821	0	COL4A2_SDC4	COL4A2 - SDC4	COLLAGEN	ECM-Receptor	KEGG: hsa04512
endothelial cells	epithelial cells	COL4A2	SDC4	0.0340181	0	COL4A2_SDC4	COL4A2 - SDC4	COLLAGEN	ECM-Receptor	KEGG: hsa04512
fibroblasts	ionocytes	COL4A2	SDC4	0.0762587	0	COL4A2_SDC4	COL4A2 - SDC4	COLLAGEN	ECM-Receptor	KEGG: hsa04512
endothelial cells	ionocytes	COL4A2	SDC4	0.0471583	0	COL4A2_SDC4	COL4A2 - SDC4	COLLAGEN	ECM-Receptor	KEGG: hsa04512
fibroblasts	luminal epithelial	COL4A2	SDC4	0.0212512	0	COL4A2_SDC4	COL4A2 - SDC4	COLLAGEN	ECM-Receptor	KEGG: hsa04512
endothelial cells	luminal epithelial	COL4A2	SDC4	0.0128497	0	COL4A2_SDC4	COL4A2 - SDC4	COLLAGEN	ECM-Receptor	KEGG: hsa04512
fibroblasts	ciliated epithelial cells	COL4A2	SDC4	0.0185818	0	COL4A2_SDC4	COL4A2 - SDC4	COLLAGEN	ECM-Receptor	KEGG: hsa04512
endothelial cells	ciliated epithelial cells	COL4A2	SDC4	0.0112235	0	COL4A2_SDC4	COL4A2 - SDC4	COLLAGEN	ECM-Receptor	KEGG: hsa04512
fibroblasts	fibroblasts	COL4A2	SDC4	0.0120118	0	COL4A2_SDC4	COL4A2 - SDC4	COLLAGEN	ECM-Receptor	KEGG: hsa04512
endothelial cells	fibroblasts	COL4A2	SDC4	0.00723606	0	COL4A2_SDC4	COL4A2 - SDC4	COLLAGEN	ECM-Receptor	KEGG: hsa04512
fibroblasts	NK cells	COL4A2	SDC4	0.0638413	0	COL4A2_SDC4	COL4A2 - SDC4	COLLAGEN	ECM-Receptor	KEGG: hsa04512
endothelial cells	NK cells	COL4A2	SDC4	0.0392779	0	COL4A2_SDC4	COL4A2 - SDC4	COLLAGEN	ECM-Receptor	KEGG: hsa04512
fibroblasts	epithelial cells	COL4A5	SDC4	0.0242724	0	COL4A5_SDC4	COL4A5 - SDC4	COLLAGEN	ECM-Receptor	KEGG: hsa04512
fibroblasts	ionocytes	COL4A5	SDC4	0.0337798	0	COL4A5_SDC4	COL4A5 - SDC4	COLLAGEN	ECM-Receptor	KEGG: hsa04512
fibroblasts	luminal epithelial	COL4A5	SDC4	0.00911128	0	COL4A5_SDC4	COL4A5 - SDC4	COLLAGEN	ECM-Receptor	KEGG: hsa04512
fibroblasts	ciliated epithelial cells	COL4A5	SDC4	0.00795439	0	COL4A5_SDC4	COL4A5 - SDC4	COLLAGEN	ECM-Receptor	KEGG: hsa04512
fibroblasts	fibroblasts	COL4A5	SDC4	0.00512235	0	COL4A5_SDC4	COL4A5 - SDC4	COLLAGEN	ECM-Receptor	KEGG: hsa04512
fibroblasts	NK cells	COL4A5	SDC4	0.0280692	0	COL4A5_SDC4	COL4A5 - SDC4	COLLAGEN	ECM-Receptor	KEGG: hsa04512
fibroblasts	epithelial cells	COL4A6	SDC4	0.0118141	0	COL4A6_SDC4	COL4A6 - SDC4	COLLAGEN	ECM-Receptor	KEGG: hsa04512
fibroblasts	ionocytes	COL4A6	SDC4	0.0165243	0	COL4A6_SDC4	COL4A6 - SDC4	COLLAGEN	ECM-Receptor	KEGG: hsa04512
fibroblasts	luminal epithelial	COL4A6	SDC4	0.00439965	0	COL4A6_SDC4	COL4A6 - SDC4	COLLAGEN	ECM-Receptor	KEGG: hsa04512
fibroblasts	ciliated epithelial cells	COL4A6	SDC4	0.0038387	0	COL4A6_SDC4	COL4A6 - SDC4	COLLAGEN	ECM-Receptor	KEGG: hsa04512
fibroblasts	fibroblasts	COL4A6	SDC4	0.00246834	0	COL4A6_SDC4	COL4A6 - SDC4	COLLAGEN	ECM-Receptor	KEGG: hsa04512
fibroblasts	NK cells	COL4A6	SDC4	0.0136895	0	COL4A6_SDC4	COL4A6 - SDC4	COLLAGEN	ECM-Receptor	KEGG: hsa04512
fibroblasts	epithelial cells	COL6A1	SDC4	0.0933263	0	COL6A1_SDC4	COL6A1 - SDC4	COLLAGEN	ECM-Receptor	KEGG: hsa04512
fibroblasts	ionocytes	COL6A1	SDC4	0.126378	0	COL6A1_SDC4	COL6A1 - SDC4	COLLAGEN	ECM-Receptor	KEGG: hsa04512
fibroblasts	luminal epithelial	COL6A1	SDC4	0.0366527	0	COL6A1_SDC4	COL6A1 - SDC4	COLLAGEN	ECM-Receptor	KEGG: hsa04512
fibroblasts	ciliated epithelial cells	COL6A1	SDC4	0.0321121	0	COL6A1_SDC4	COL6A1 - SDC4	COLLAGEN	ECM-Receptor	KEGG: hsa04512
fibroblasts	fibroblasts	COL6A1	SDC4	0.0208599	0	COL6A1_SDC4	COL6A1 - SDC4	COLLAGEN	ECM-Receptor	KEGG: hsa04512
fibroblasts	NK cells	COL6A1	SDC4	0.106743	0	COL6A1_SDC4	COL6A1 - SDC4	COLLAGEN	ECM-Receptor	KEGG: hsa04512
fibroblasts	epithelial cells	COL6A2	SDC4	0.0882451	0	COL6A2_SDC4	COL6A2 - SDC4	COLLAGEN	ECM-Receptor	KEGG: hsa04512
fibroblasts	ionocytes	COL6A2	SDC4	0.119735	0	COL6A2_SDC4	COL6A2 - SDC4	COLLAGEN	ECM-Receptor	KEGG: hsa04512
fibroblasts	luminal epithelial	COL6A2	SDC4	0.0345396	0	COL6A2_SDC4	COL6A2 - SDC4	COLLAGEN	ECM-Receptor	KEGG: hsa04512
fibroblasts	ciliated epithelial cells	COL6A2	SDC4	0.0302525	0	COL6A2_SDC4	COL6A2 - SDC4	COLLAGEN	ECM-Receptor	KEGG: hsa04512
fibroblasts	fibroblasts	COL6A2	SDC4	0.0196387	0	COL6A2_SDC4	COL6A2 - SDC4	COLLAGEN	ECM-Receptor	KEGG: hsa04512
fibroblasts	NK cells	COL6A2	SDC4	0.101013	0	COL6A2_SDC4	COL6A2 - SDC4	COLLAGEN	ECM-Receptor	KEGG: hsa04512
fibroblasts	epithelial cells	COL6A3	SDC4	0.0321199	0	COL6A3_SDC4	COL6A3 - SDC4	COLLAGEN	ECM-Receptor	KEGG: hsa04512
fibroblasts	ionocytes	COL6A3	SDC4	0.0445607	0	COL6A3_SDC4	COL6A3 - SDC4	COLLAGEN	ECM-Receptor	KEGG: hsa04512
fibroblasts	luminal epithelial	COL6A3	SDC4	0.0121179	0	COL6A3_SDC4	COL6A3 - SDC4	COLLAGEN	ECM-Receptor	KEGG: hsa04512
fibroblasts	ciliated epithelial cells	COL6A3	SDC4	0.0105833	0	COL6A3_SDC4	COL6A3 - SDC4	COLLAGEN	ECM-Receptor	KEGG: hsa04512
fibroblasts	fibroblasts	COL6A3	SDC4	0.00682173	0	COL6A3_SDC4	COL6A3 - SDC4	COLLAGEN	ECM-Receptor	KEGG: hsa04512
fibroblasts	NK cells	COL6A3	SDC4	0.0370975	0	COL6A3_SDC4	COL6A3 - SDC4	COLLAGEN	ECM-Receptor	KEGG: hsa04512
epithelial cells	epithelial cells	FN1	SDC4	0.0690185	0	FN1_SDC4	FN1 - SDC4	FN1	ECM-Receptor	KEGG: hsa04512
fibroblasts	epithelial cells	FN1	SDC4	0.0910723	0	FN1_SDC4	FN1 - SDC4	FN1	ECM-Receptor	KEGG: hsa04512
NK cells	epithelial cells	FN1	SDC4	0.0364318	0.01	FN1_SDC4	FN1 - SDC4	FN1	ECM-Receptor	KEGG: hsa04512
epithelial cells	ionocytes	FN1	SDC4	0.0943578	0	FN1_SDC4	FN1 - SDC4	FN1	ECM-Receptor	KEGG: hsa04512
ciliated epithelial cells	ionocytes	FN1	SDC4	0.0405424	0	FN1_SDC4	FN1 - SDC4	FN1	ECM-Receptor	KEGG: hsa04512
fibroblasts	ionocytes	FN1	SDC4	0.123435	0	FN1_SDC4	FN1 - SDC4	FN1	ECM-Receptor	KEGG: hsa04512
NK cells	ionocytes	FN1	SDC4	0.0504557	0	FN1_SDC4	FN1 - SDC4	FN1	ECM-Receptor	KEGG: hsa04512
fibroblasts	luminal epithelial	FN1	SDC4	0.0357136	0	FN1_SDC4	FN1 - SDC4	FN1	ECM-Receptor	KEGG: hsa04512
epithelial cells	NK cells	FN1	SDC4	0.0792462	0	FN1_SDC4	FN1 - SDC4	FN1	ECM-Receptor	KEGG: hsa04512
fibroblasts	NK cells	FN1	SDC4	0.104202	0	FN1_SDC4	FN1 - SDC4	FN1	ECM-Receptor	KEGG: hsa04512
fibroblasts	epithelial cells	THBS1	SDC4	0.0405595	0	THBS1_SDC4	THBS1 - SDC4	THBS	ECM-Receptor	KEGG: hsa04512
fibroblasts	ionocytes	THBS1	SDC4	0.0560797	0	THBS1_SDC4	THBS1 - SDC4	THBS	ECM-Receptor	KEGG: hsa04512
fibroblasts	luminal epithelial	THBS1	SDC4	0.0153855	0	THBS1_SDC4	THBS1 - SDC4	THBS	ECM-Receptor	KEGG: hsa04512
fibroblasts	ciliated epithelial cells	THBS1	SDC4	0.0134427	0	THBS1_SDC4	THBS1 - SDC4	THBS	ECM-Receptor	KEGG: hsa04512
fibroblasts	fibroblasts	THBS1	SDC4	0.00867373	0	THBS1_SDC4	THBS1 - SDC4	THBS	ECM-Receptor	KEGG: hsa04512
fibroblasts	NK cells	THBS1	SDC4	0.0467818	0	THBS1_SDC4	THBS1 - SDC4	THBS	ECM-Receptor	KEGG: hsa04512
fibroblasts	epithelial cells	COMP	SDC4	0.0354402	0	COMP_SDC4	COMP - SDC4	THBS	ECM-Receptor	KEGG: hsa04512
fibroblasts	ionocytes	COMP	SDC4	0.0491018	0	COMP_SDC4	COMP - SDC4	THBS	ECM-Receptor	KEGG: hsa04512
fibroblasts	luminal epithelial	COMP	SDC4	0.0133992	0	COMP_SDC4	COMP - SDC4	THBS	ECM-Receptor	KEGG: hsa04512
fibroblasts	ciliated epithelial cells	COMP	SDC4	0.0117043	0	COMP_SDC4	COMP - SDC4	THBS	ECM-Receptor	KEGG: hsa04512
fibroblasts	fibroblasts	COMP	SDC4	0.0075473	0	COMP_SDC4	COMP - SDC4	THBS	ECM-Receptor	KEGG: hsa04512
fibroblasts	NK cells	COMP	SDC4	0.0409106	0	COMP_SDC4	COMP - SDC4	THBS	ECM-Receptor	KEGG: hsa04512
fibroblasts	epithelial cells	THBS1	CD47	0.0582162	0	THBS1_CD47	THBS1 - CD47	THBS	ECM-Receptor	KEGG: hsa04512
fibroblasts	ionocytes	THBS1	CD47	0.0650631	0	THBS1_CD47	THBS1 - CD47	THBS	ECM-Receptor	KEGG: hsa04512
fibroblasts	luminal epithelial	THBS1	CD47	0.0223667	0	THBS1_CD47	THBS1 - CD47	THBS	ECM-Receptor	KEGG: hsa04512
fibroblasts	ciliated epithelial cells	THBS1	CD47	0.052746	0	THBS1_CD47	THBS1 - CD47	THBS	ECM-Receptor	KEGG: hsa04512
fibroblasts	fibroblasts	THBS1	CD47	0.0549757	0	THBS1_CD47	THBS1 - CD47	THBS	ECM-Receptor	KEGG: hsa04512
fibroblasts	endothelial cells	THBS1	CD47	0.0775934	0	THBS1_CD47	THBS1 - CD47	THBS	ECM-Receptor	KEGG: hsa04512
fibroblasts	macrophages	THBS1	CD47	0.076731	0	THBS1_CD47	THBS1 - CD47	THBS	ECM-Receptor	KEGG: hsa04512
fibroblasts	B cells	THBS1	CD47	0.0642808	0	THBS1_CD47	THBS1 - CD47	THBS	ECM-Receptor	KEGG: hsa04512
fibroblasts	T cells	THBS1	CD47	0.0889073	0	THBS1_CD47	THBS1 - CD47	THBS	ECM-Receptor	KEGG: hsa04512
fibroblasts	NK cells	THBS1	CD47	0.0752687	0	THBS1_CD47	THBS1 - CD47	THBS	ECM-Receptor	KEGG: hsa04512
fibroblasts	epithelial cells	COMP	CD47	0.0509867	0	COMP_CD47	COMP - CD47	THBS	ECM-Receptor	KEGG: hsa04512
fibroblasts	ionocytes	COMP	CD47	0.0570349	0	COMP_CD47	COMP - CD47	THBS	ECM-Receptor	KEGG: hsa04512
fibroblasts	luminal epithelial	COMP	CD47	0.019497	0	COMP_CD47	COMP - CD47	THBS	ECM-Receptor	KEGG: hsa04512
fibroblasts	ciliated epithelial cells	COMP	CD47	0.0461626	0	COMP_CD47	COMP - CD47	THBS	ECM-Receptor	KEGG: hsa04512
fibroblasts	fibroblasts	COMP	CD47	0.0481281	0	COMP_CD47	COMP - CD47	THBS	ECM-Receptor	KEGG: hsa04512
fibroblasts	endothelial cells	COMP	CD47	0.0681317	0	COMP_CD47	COMP - CD47	THBS	ECM-Receptor	KEGG: hsa04512
fibroblasts	macrophages	COMP	CD47	0.0673668	0	COMP_CD47	COMP - CD47	THBS	ECM-Receptor	KEGG: hsa04512
fibroblasts	B cells	COMP	CD47	0.0563433	0	COMP_CD47	COMP - CD47	THBS	ECM-Receptor	KEGG: hsa04512
fibroblasts	T cells	COMP	CD47	0.0781829	0	COMP_CD47	COMP - CD47	THBS	ECM-Receptor	KEGG: hsa04512
fibroblasts	NK cells	COMP	CD47	0.0660702	0	COMP_CD47	COMP - CD47	THBS	ECM-Receptor	KEGG: hsa04512
NK cells	luminal epithelial	AGRN	DAG1	0.00237688	0	AGRN_DAG1	AGRN - DAG1	AGRN	ECM-Receptor	KEGG: hsa04512
NK cells	ciliated epithelial cells	AGRN	DAG1	0.00118666	0	AGRN_DAG1	AGRN - DAG1	AGRN	ECM-Receptor	KEGG: hsa04512
NK cells	fibroblasts	AGRN	DAG1	0.00149709	0	AGRN_DAG1	AGRN - DAG1	AGRN	ECM-Receptor	KEGG: hsa04512
NK cells	NK cells	AGRN	DAG1	0.00110876	0	AGRN_DAG1	AGRN - DAG1	AGRN	ECM-Receptor	KEGG: hsa04512
fibroblasts	luminal epithelial	HSPG2	DAG1	0.00264068	0	HSPG2_DAG1	HSPG2 - DAG1	HSPG	ECM-Receptor	KEGG: hsa04512
fibroblasts	ciliated epithelial cells	HSPG2	DAG1	0.00131854	0	HSPG2_DAG1	HSPG2 - DAG1	HSPG	ECM-Receptor	KEGG: hsa04512
fibroblasts	fibroblasts	HSPG2	DAG1	0.00166341	0	HSPG2_DAG1	HSPG2 - DAG1	HSPG	ECM-Receptor	KEGG: hsa04512
fibroblasts	NK cells	HSPG2	DAG1	0.00123199	0	HSPG2_DAG1	HSPG2 - DAG1	HSPG	ECM-Receptor	KEGG: hsa04512
fibroblasts	luminal epithelial	LAMA2	DAG1	0.0379793	0	LAMA2_DAG1	LAMA2 - DAG1	LAMININ	ECM-Receptor	KEGG: hsa04512
fibroblasts	ciliated epithelial cells	LAMA2	DAG1	0.0193063	0	LAMA2_DAG1	LAMA2 - DAG1	LAMININ	ECM-Receptor	KEGG: hsa04512
fibroblasts	fibroblasts	LAMA2	DAG1	0.0242418	0	LAMA2_DAG1	LAMA2 - DAG1	LAMININ	ECM-Receptor	KEGG: hsa04512
fibroblasts	NK cells	LAMA2	DAG1	0.0180603	0	LAMA2_DAG1	LAMA2 - DAG1	LAMININ	ECM-Receptor	KEGG: hsa04512
endothelial cells	luminal epithelial	LAMA3	DAG1	0.00604766	0	LAMA3_DAG1	LAMA3 - DAG1	LAMININ	ECM-Receptor	KEGG: hsa04512
macrophages	luminal epithelial	LAMA3	DAG1	0.00483123	0	LAMA3_DAG1	LAMA3 - DAG1	LAMININ	ECM-Receptor	KEGG: hsa04512
endothelial cells	ciliated epithelial cells	LAMA3	DAG1	0.00302488	0	LAMA3_DAG1	LAMA3 - DAG1	LAMININ	ECM-Receptor	KEGG: hsa04512
macrophages	ciliated epithelial cells	LAMA3	DAG1	0.00241497	0	LAMA3_DAG1	LAMA3 - DAG1	LAMININ	ECM-Receptor	KEGG: hsa04512
endothelial cells	fibroblasts	LAMA3	DAG1	0.00381436	0	LAMA3_DAG1	LAMA3 - DAG1	LAMININ	ECM-Receptor	KEGG: hsa04512
macrophages	fibroblasts	LAMA3	DAG1	0.00304576	0	LAMA3_DAG1	LAMA3 - DAG1	LAMININ	ECM-Receptor	KEGG: hsa04512
endothelial cells	NK cells	LAMA3	DAG1	0.00282664	0	LAMA3_DAG1	LAMA3 - DAG1	LAMININ	ECM-Receptor	KEGG: hsa04512
macrophages	NK cells	LAMA3	DAG1	0.00225661	0	LAMA3_DAG1	LAMA3 - DAG1	LAMININ	ECM-Receptor	KEGG: hsa04512
fibroblasts	luminal epithelial	LAMA4	DAG1	0.00238737	0	LAMA4_DAG1	LAMA4 - DAG1	LAMININ	ECM-Receptor	KEGG: hsa04512
endothelial cells	luminal epithelial	LAMA4	DAG1	0.0172253	0	LAMA4_DAG1	LAMA4 - DAG1	LAMININ	ECM-Receptor	KEGG: hsa04512
fibroblasts	ciliated epithelial cells	LAMA4	DAG1	0.0011919	0	LAMA4_DAG1	LAMA4 - DAG1	LAMININ	ECM-Receptor	KEGG: hsa04512
endothelial cells	ciliated epithelial cells	LAMA4	DAG1	0.00866432	0	LAMA4_DAG1	LAMA4 - DAG1	LAMININ	ECM-Receptor	KEGG: hsa04512
fibroblasts	fibroblasts	LAMA4	DAG1	0.00150371	0	LAMA4_DAG1	LAMA4 - DAG1	LAMININ	ECM-Receptor	KEGG: hsa04512
endothelial cells	fibroblasts	LAMA4	DAG1	0.0109096	0	LAMA4_DAG1	LAMA4 - DAG1	LAMININ	ECM-Receptor	KEGG: hsa04512
fibroblasts	NK cells	LAMA4	DAG1	0.00111366	0	LAMA4_DAG1	LAMA4 - DAG1	LAMININ	ECM-Receptor	KEGG: hsa04512
endothelial cells	NK cells	LAMA4	DAG1	0.0080995	0	LAMA4_DAG1	LAMA4 - DAG1	LAMININ	ECM-Receptor	KEGG: hsa04512
epithelial cells	luminal epithelial	LAMB1	DAG1	0.00509993	0	LAMB1_DAG1	LAMB1 - DAG1	LAMININ	ECM-Receptor	KEGG: hsa04512
luminal epithelial	luminal epithelial	LAMB1	DAG1	0.003805	0	LAMB1_DAG1	LAMB1 - DAG1	LAMININ	ECM-Receptor	KEGG: hsa04512
fibroblasts	luminal epithelial	LAMB1	DAG1	0.0272925	0	LAMB1_DAG1	LAMB1 - DAG1	LAMININ	ECM-Receptor	KEGG: hsa04512
endothelial cells	luminal epithelial	LAMB1	DAG1	0.00396653	0	LAMB1_DAG1	LAMB1 - DAG1	LAMININ	ECM-Receptor	KEGG: hsa04512
NK cells	luminal epithelial	LAMB1	DAG1	0.000650839	0	LAMB1_DAG1	LAMB1 - DAG1	LAMININ	ECM-Receptor	KEGG: hsa04512
epithelial cells	ciliated epithelial cells	LAMB1	DAG1	0.00254963	0.03	LAMB1_DAG1	LAMB1 - DAG1	LAMININ	ECM-Receptor	KEGG: hsa04512
fibroblasts	ciliated epithelial cells	LAMB1	DAG1	0.0137984	0	LAMB1_DAG1	LAMB1 - DAG1	LAMININ	ECM-Receptor	KEGG: hsa04512
epithelial cells	fibroblasts	LAMB1	DAG1	0.00321547	0	LAMB1_DAG1	LAMB1 - DAG1	LAMININ	ECM-Receptor	KEGG: hsa04512
luminal epithelial	fibroblasts	LAMB1	DAG1	0.00239787	0	LAMB1_DAG1	LAMB1 - DAG1	LAMININ	ECM-Receptor	KEGG: hsa04512
fibroblasts	fibroblasts	LAMB1	DAG1	0.0173508	0	LAMB1_DAG1	LAMB1 - DAG1	LAMININ	ECM-Receptor	KEGG: hsa04512
endothelial cells	fibroblasts	LAMB1	DAG1	0.00249982	0.01	LAMB1_DAG1	LAMB1 - DAG1	LAMININ	ECM-Receptor	KEGG: hsa04512
NK cells	fibroblasts	LAMB1	DAG1	0.000409673	0.03	LAMB1_DAG1	LAMB1 - DAG1	LAMININ	ECM-Receptor	KEGG: hsa04512
fibroblasts	NK cells	LAMB1	DAG1	0.0129032	0	LAMB1_DAG1	LAMB1 - DAG1	LAMININ	ECM-Receptor	KEGG: hsa04512
fibroblasts	luminal epithelial	LAMC1	DAG1	0.0214893	0	LAMC1_DAG1	LAMC1 - DAG1	LAMININ	ECM-Receptor	KEGG: hsa04512
fibroblasts	ciliated epithelial cells	LAMC1	DAG1	0.0108325	0	LAMC1_DAG1	LAMC1 - DAG1	LAMININ	ECM-Receptor	KEGG: hsa04512
fibroblasts	fibroblasts	LAMC1	DAG1	0.0136318	0	LAMC1_DAG1	LAMC1 - DAG1	LAMININ	ECM-Receptor	KEGG: hsa04512
fibroblasts	NK cells	LAMC1	DAG1	0.0101278	0	LAMC1_DAG1	LAMC1 - DAG1	LAMININ	ECM-Receptor	KEGG: hsa04512
epithelial cells	T cells	PGE2-PTGES3	PTGER4	0.00371429	0	PGE2-PTGES3_PTGER4	PGE2-PTGES3 - PTGER4	Prostaglandin	Non-protein Signaling	PMID: 34949672;PMID: 21508345
ionocytes	T cells	PGE2-PTGES3	PTGER4	0.00439246	0	PGE2-PTGES3_PTGER4	PGE2-PTGES3 - PTGER4	Prostaglandin	Non-protein Signaling	PMID: 34949672;PMID: 21508345
luminal epithelial	T cells	PGE2-PTGES3	PTGER4	0.00443917	0	PGE2-PTGES3_PTGER4	PGE2-PTGES3 - PTGER4	Prostaglandin	Non-protein Signaling	PMID: 34949672;PMID: 21508345
ciliated epithelial cells	T cells	PGE2-PTGES3	PTGER4	0.0125036	0	PGE2-PTGES3_PTGER4	PGE2-PTGES3 - PTGER4	Prostaglandin	Non-protein Signaling	PMID: 34949672;PMID: 21508345
fibroblasts	T cells	PGE2-PTGES3	PTGER4	0.00894165	0	PGE2-PTGES3_PTGER4	PGE2-PTGES3 - PTGER4	Prostaglandin	Non-protein Signaling	PMID: 34949672;PMID: 21508345
B cells	T cells	PGE2-PTGES3	PTGER4	0.00310754	0	PGE2-PTGES3_PTGER4	PGE2-PTGES3 - PTGER4	Prostaglandin	Non-protein Signaling	PMID: 34949672;PMID: 21508345
erythrocytes	T cells	PGE2-PTGES3	PTGER4	0.00886366	0	PGE2-PTGES3_PTGER4	PGE2-PTGES3 - PTGER4	Prostaglandin	Non-protein Signaling	PMID: 34949672;PMID: 21508345
NK cells	T cells	PGE2-PTGES3	PTGER4	0.00972266	0	PGE2-PTGES3_PTGER4	PGE2-PTGES3 - PTGER4	Prostaglandin	Non-protein Signaling	PMID: 34949672;PMID: 21508345
fibroblasts	ionocytes	RA-ALDH1A2	RORB	0.065348	0	RetinoicAcid-RA-ALDH1A2_RORB	RA-ALDH1A2 - RORB	RA	Non-protein Signaling	uniprot
fibroblasts	NK cells	RA-ALDH1A2	RORB	0.0155699	0	RetinoicAcid-RA-ALDH1A2_RORB	RA-ALDH1A2 - RORB	RA	Non-protein Signaling	uniprot
fibroblasts	ionocytes	RA-ALDH1A3	RORB	0.0425614	0	RetinoicAcid-RA-ALDH1A3_RORB	RA-ALDH1A3 - RORB	RA	Non-protein Signaling	uniprot
fibroblasts	NK cells	RA-ALDH1A3	RORB	0.00995584	0	RetinoicAcid-RA-ALDH1A3_RORB	RA-ALDH1A3 - RORB	RA	Non-protein Signaling	uniprot
NK cells	epithelial cells	Cholesterol-DHCR24	RORA	0.00162319	0	Cholesterol-Cholesterol-DHCR24_RORA	CHOLESTEROL-DHCR24 - RORA	Cholesterol	Non-protein Signaling	HMRbase;PMID:12467577;PDB:1N83
NK cells	ionocytes	Cholesterol-DHCR24	RORA	0.00120414	0	Cholesterol-Cholesterol-DHCR24_RORA	CHOLESTEROL-DHCR24 - RORA	Cholesterol	Non-protein Signaling	HMRbase;PMID:12467577;PDB:1N83
NK cells	luminal epithelial	Cholesterol-DHCR24	RORA	0.00173219	0	Cholesterol-Cholesterol-DHCR24_RORA	CHOLESTEROL-DHCR24 - RORA	Cholesterol	Non-protein Signaling	HMRbase;PMID:12467577;PDB:1N83
NK cells	ciliated epithelial cells	Cholesterol-DHCR24	RORA	0.00218219	0	Cholesterol-Cholesterol-DHCR24_RORA	CHOLESTEROL-DHCR24 - RORA	Cholesterol	Non-protein Signaling	HMRbase;PMID:12467577;PDB:1N83
NK cells	fibroblasts	Cholesterol-DHCR24	RORA	0.00585162	0	Cholesterol-Cholesterol-DHCR24_RORA	CHOLESTEROL-DHCR24 - RORA	Cholesterol	Non-protein Signaling	HMRbase;PMID:12467577;PDB:1N83
NK cells	T cells	Cholesterol-DHCR24	RORA	0.00196525	0	Cholesterol-Cholesterol-DHCR24_RORA	CHOLESTEROL-DHCR24 - RORA	Cholesterol	Non-protein Signaling	HMRbase;PMID:12467577;PDB:1N83
NK cells	NK cells	Cholesterol-DHCR24	RORA	0.00376089	0	Cholesterol-Cholesterol-DHCR24_RORA	CHOLESTEROL-DHCR24 - RORA	Cholesterol	Non-protein Signaling	HMRbase;PMID:12467577;PDB:1N83
fibroblasts	epithelial cells	Cholesterol-LIPA	RORA	0.00276177	0	Cholesterol-Cholesterol-LIPA_RORA	CHOLESTEROL-LIPA - RORA	Cholesterol	Non-protein Signaling	HMRbase;PMID:12467577;PDB:1N83
macrophages	epithelial cells	Cholesterol-LIPA	RORA	0.00523675	0	Cholesterol-Cholesterol-LIPA_RORA	CHOLESTEROL-LIPA - RORA	Cholesterol	Non-protein Signaling	HMRbase;PMID:12467577;PDB:1N83
fibroblasts	ionocytes	Cholesterol-LIPA	RORA	0.00204938	0	Cholesterol-Cholesterol-LIPA_RORA	CHOLESTEROL-LIPA - RORA	Cholesterol	Non-protein Signaling	HMRbase;PMID:12467577;PDB:1N83
macrophages	ionocytes	Cholesterol-LIPA	RORA	0.00388844	0	Cholesterol-Cholesterol-LIPA_RORA	CHOLESTEROL-LIPA - RORA	Cholesterol	Non-protein Signaling	HMRbase;PMID:12467577;PDB:1N83
fibroblasts	luminal epithelial	Cholesterol-LIPA	RORA	0.00294701	0	Cholesterol-Cholesterol-LIPA_RORA	CHOLESTEROL-LIPA - RORA	Cholesterol	Non-protein Signaling	HMRbase;PMID:12467577;PDB:1N83
macrophages	luminal epithelial	Cholesterol-LIPA	RORA	0.00558707	0	Cholesterol-Cholesterol-LIPA_RORA	CHOLESTEROL-LIPA - RORA	Cholesterol	Non-protein Signaling	HMRbase;PMID:12467577;PDB:1N83
fibroblasts	ciliated epithelial cells	Cholesterol-LIPA	RORA	0.00371142	0	Cholesterol-Cholesterol-LIPA_RORA	CHOLESTEROL-LIPA - RORA	Cholesterol	Non-protein Signaling	HMRbase;PMID:12467577;PDB:1N83
macrophages	ciliated epithelial cells	Cholesterol-LIPA	RORA	0.00703145	0	Cholesterol-Cholesterol-LIPA_RORA	CHOLESTEROL-LIPA - RORA	Cholesterol	Non-protein Signaling	HMRbase;PMID:12467577;PDB:1N83
fibroblasts	fibroblasts	Cholesterol-LIPA	RORA	0.00992672	0	Cholesterol-Cholesterol-LIPA_RORA	CHOLESTEROL-LIPA - RORA	Cholesterol	Non-protein Signaling	HMRbase;PMID:12467577;PDB:1N83
macrophages	fibroblasts	Cholesterol-LIPA	RORA	0.0187022	0	Cholesterol-Cholesterol-LIPA_RORA	CHOLESTEROL-LIPA - RORA	Cholesterol	Non-protein Signaling	HMRbase;PMID:12467577;PDB:1N83
fibroblasts	T cells	Cholesterol-LIPA	RORA	0.00334296	0	Cholesterol-Cholesterol-LIPA_RORA	CHOLESTEROL-LIPA - RORA	Cholesterol	Non-protein Signaling	HMRbase;PMID:12467577;PDB:1N83
macrophages	T cells	Cholesterol-LIPA	RORA	0.00633549	0	Cholesterol-Cholesterol-LIPA_RORA	CHOLESTEROL-LIPA - RORA	Cholesterol	Non-protein Signaling	HMRbase;PMID:12467577;PDB:1N83
fibroblasts	NK cells	Cholesterol-LIPA	RORA	0.00638936	0	Cholesterol-Cholesterol-LIPA_RORA	CHOLESTEROL-LIPA - RORA	Cholesterol	Non-protein Signaling	HMRbase;PMID:12467577;PDB:1N83
macrophages	NK cells	Cholesterol-LIPA	RORA	0.0120759	0	Cholesterol-Cholesterol-LIPA_RORA	CHOLESTEROL-LIPA - RORA	Cholesterol	Non-protein Signaling	HMRbase;PMID:12467577;PDB:1N83
fibroblasts	macrophages	DHEAS-SULT1E1	PPARD	0.00283719	0	DHEAsulfate-DHEAS-SULT1E1_PPARD	DHEAS-SULT1E1 - PPARD	DHEAS	Non-protein Signaling	HMRbase
fibroblasts	macrophages	DHEAS-SULT1E1	PPARG	0.00710167	0	DHEAsulfate-DHEAS-SULT1E1_PPARG	DHEAS-SULT1E1 - PPARG	DHEAS	Non-protein Signaling	HMRbase
epithelial cells	fibroblasts	Testosterone-HSD17B12	AR	0.00127763	0	Testosterone-Testosterone-HSD17B12_AR	TESTOSTERONE-HSD17B12 - AR	Testosterone	Non-protein Signaling	HMRbase;uniprot
ionocytes	fibroblasts	Testosterone-HSD17B12	AR	0.00867552	0	Testosterone-Testosterone-HSD17B12_AR	TESTOSTERONE-HSD17B12 - AR	Testosterone	Non-protein Signaling	HMRbase;uniprot
luminal epithelial	fibroblasts	Testosterone-HSD17B12	AR	0.00233522	0	Testosterone-Testosterone-HSD17B12_AR	TESTOSTERONE-HSD17B12 - AR	Testosterone	Non-protein Signaling	HMRbase;uniprot
ciliated epithelial cells	fibroblasts	Testosterone-HSD17B12	AR	0.00130482	0	Testosterone-Testosterone-HSD17B12_AR	TESTOSTERONE-HSD17B12 - AR	Testosterone	Non-protein Signaling	HMRbase;uniprot
fibroblasts	fibroblasts	Testosterone-HSD17B12	AR	0.00825443	0	Testosterone-Testosterone-HSD17B12_AR	TESTOSTERONE-HSD17B12 - AR	Testosterone	Non-protein Signaling	HMRbase;uniprot
endothelial cells	fibroblasts	Testosterone-HSD17B12	AR	0.00732681	0	Testosterone-Testosterone-HSD17B12_AR	TESTOSTERONE-HSD17B12 - AR	Testosterone	Non-protein Signaling	HMRbase;uniprot
NK cells	fibroblasts	Testosterone-HSD17B12	AR	0.00111938	0	Testosterone-Testosterone-HSD17B12_AR	TESTOSTERONE-HSD17B12 - AR	Testosterone	Non-protein Signaling	HMRbase;uniprot
epithelial cells	fibroblasts	APP	CD74	0.0146869	0	APP_CD74	APP - CD74	APP	Cell-Cell Contact	PMID: 19849849
ionocytes	fibroblasts	APP	CD74	0.0145164	0	APP_CD74	APP - CD74	APP	Cell-Cell Contact	PMID: 19849849
luminal epithelial	fibroblasts	APP	CD74	0.0116987	0	APP_CD74	APP - CD74	APP	Cell-Cell Contact	PMID: 19849849
ciliated epithelial cells	fibroblasts	APP	CD74	0.00874353	0	APP_CD74	APP - CD74	APP	Cell-Cell Contact	PMID: 19849849
fibroblasts	fibroblasts	APP	CD74	0.0220119	0	APP_CD74	APP - CD74	APP	Cell-Cell Contact	PMID: 19849849
endothelial cells	fibroblasts	APP	CD74	0.0233408	0	APP_CD74	APP - CD74	APP	Cell-Cell Contact	PMID: 19849849
macrophages	fibroblasts	APP	CD74	0.0145709	0	APP_CD74	APP - CD74	APP	Cell-Cell Contact	PMID: 19849849
B cells	fibroblasts	APP	CD74	0.00194383	0	APP_CD74	APP - CD74	APP	Cell-Cell Contact	PMID: 19849849
T cells	fibroblasts	APP	CD74	0.00434208	0	APP_CD74	APP - CD74	APP	Cell-Cell Contact	PMID: 19849849
NK cells	fibroblasts	APP	CD74	0.0233712	0	APP_CD74	APP - CD74	APP	Cell-Cell Contact	PMID: 19849849
epithelial cells	endothelial cells	APP	CD74	0.146791	0	APP_CD74	APP - CD74	APP	Cell-Cell Contact	PMID: 19849849
ionocytes	endothelial cells	APP	CD74	0.145313	0	APP_CD74	APP - CD74	APP	Cell-Cell Contact	PMID: 19849849
luminal epithelial	endothelial cells	APP	CD74	0.120204	0	APP_CD74	APP - CD74	APP	Cell-Cell Contact	PMID: 19849849
ciliated epithelial cells	endothelial cells	APP	CD74	0.0924023	0	APP_CD74	APP - CD74	APP	Cell-Cell Contact	PMID: 19849849
fibroblasts	endothelial cells	APP	CD74	0.206213	0	APP_CD74	APP - CD74	APP	Cell-Cell Contact	PMID: 19849849
endothelial cells	endothelial cells	APP	CD74	0.216204	0	APP_CD74	APP - CD74	APP	Cell-Cell Contact	PMID: 19849849
macrophages	endothelial cells	APP	CD74	0.145786	0	APP_CD74	APP - CD74	APP	Cell-Cell Contact	PMID: 19849849
B cells	endothelial cells	APP	CD74	0.0219855	0	APP_CD74	APP - CD74	APP	Cell-Cell Contact	PMID: 19849849
T cells	endothelial cells	APP	CD74	0.0479235	0	APP_CD74	APP - CD74	APP	Cell-Cell Contact	PMID: 19849849
NK cells	endothelial cells	APP	CD74	0.21643	0	APP_CD74	APP - CD74	APP	Cell-Cell Contact	PMID: 19849849
epithelial cells	macrophages	APP	CD74	0.190362	0	APP_CD74	APP - CD74	APP	Cell-Cell Contact	PMID: 19849849
ionocytes	macrophages	APP	CD74	0.188542	0	APP_CD74	APP - CD74	APP	Cell-Cell Contact	PMID: 19849849
luminal epithelial	macrophages	APP	CD74	0.157338	0	APP_CD74	APP - CD74	APP	Cell-Cell Contact	PMID: 19849849
ciliated epithelial cells	macrophages	APP	CD74	0.12214	0	APP_CD74	APP - CD74	APP	Cell-Cell Contact	PMID: 19849849
fibroblasts	macrophages	APP	CD74	0.262005	0	APP_CD74	APP - CD74	APP	Cell-Cell Contact	PMID: 19849849
endothelial cells	macrophages	APP	CD74	0.273767	0	APP_CD74	APP - CD74	APP	Cell-Cell Contact	PMID: 19849849
macrophages	macrophages	APP	CD74	0.189124	0	APP_CD74	APP - CD74	APP	Cell-Cell Contact	PMID: 19849849
B cells	macrophages	APP	CD74	0.0298054	0	APP_CD74	APP - CD74	APP	Cell-Cell Contact	PMID: 19849849
T cells	macrophages	APP	CD74	0.0643619	0	APP_CD74	APP - CD74	APP	Cell-Cell Contact	PMID: 19849849
NK cells	macrophages	APP	CD74	0.274032	0	APP_CD74	APP - CD74	APP	Cell-Cell Contact	PMID: 19849849
epithelial cells	B cells	APP	CD74	0.0815374	0	APP_CD74	APP - CD74	APP	Cell-Cell Contact	PMID: 19849849
ionocytes	B cells	APP	CD74	0.0806543	0	APP_CD74	APP - CD74	APP	Cell-Cell Contact	PMID: 19849849
luminal epithelial	B cells	APP	CD74	0.0658566	0	APP_CD74	APP - CD74	APP	Cell-Cell Contact	PMID: 19849849
ciliated epithelial cells	B cells	APP	CD74	0.0499118	0	APP_CD74	APP - CD74	APP	Cell-Cell Contact	PMID: 19849849
fibroblasts	B cells	APP	CD74	0.118204	0	APP_CD74	APP - CD74	APP	Cell-Cell Contact	PMID: 19849849
endothelial cells	B cells	APP	CD74	0.1246	0	APP_CD74	APP - CD74	APP	Cell-Cell Contact	PMID: 19849849
macrophages	B cells	APP	CD74	0.0809364	0	APP_CD74	APP - CD74	APP	Cell-Cell Contact	PMID: 19849849
B cells	B cells	APP	CD74	0.0114665	0	APP_CD74	APP - CD74	APP	Cell-Cell Contact	PMID: 19849849
T cells	B cells	APP	CD74	0.0253157	0	APP_CD74	APP - CD74	APP	Cell-Cell Contact	PMID: 19849849
NK cells	B cells	APP	CD74	0.124745	0	APP_CD74	APP - CD74	APP	Cell-Cell Contact	PMID: 19849849
epithelial cells	T cells	APP	CD74	0.0220134	0	APP_CD74	APP - CD74	APP	Cell-Cell Contact	PMID: 19849849
ionocytes	T cells	APP	CD74	0.0217597	0	APP_CD74	APP - CD74	APP	Cell-Cell Contact	PMID: 19849849
luminal epithelial	T cells	APP	CD74	0.017561	0	APP_CD74	APP - CD74	APP	Cell-Cell Contact	PMID: 19849849
ciliated epithelial cells	T cells	APP	CD74	0.0131447	0	APP_CD74	APP - CD74	APP	Cell-Cell Contact	PMID: 19849849
fibroblasts	T cells	APP	CD74	0.0328705	0	APP_CD74	APP - CD74	APP	Cell-Cell Contact	PMID: 19849849
endothelial cells	T cells	APP	CD74	0.0348315	0	APP_CD74	APP - CD74	APP	Cell-Cell Contact	PMID: 19849849
macrophages	T cells	APP	CD74	0.0218407	0	APP_CD74	APP - CD74	APP	Cell-Cell Contact	PMID: 19849849
B cells	T cells	APP	CD74	0.00293241	0	APP_CD74	APP - CD74	APP	Cell-Cell Contact	PMID: 19849849
T cells	T cells	APP	CD74	0.00654236	0	APP_CD74	APP - CD74	APP	Cell-Cell Contact	PMID: 19849849
NK cells	T cells	APP	CD74	0.0348764	0	APP_CD74	APP - CD74	APP	Cell-Cell Contact	PMID: 19849849
ionocytes	epithelial cells	CADM1	CADM1	0.0107803	0	CADM1_CADM1	CADM1 - CADM1	CADM	Cell-Cell Contact	PMID: 24503895
luminal epithelial	epithelial cells	CADM1	CADM1	0.0047419	0	CADM1_CADM1	CADM1 - CADM1	CADM	Cell-Cell Contact	PMID: 24503895
macrophages	epithelial cells	CADM1	CADM1	0.0111891	0	CADM1_CADM1	CADM1 - CADM1	CADM	Cell-Cell Contact	PMID: 24503895
NK cells	epithelial cells	CADM1	CADM1	0.0109766	0	CADM1_CADM1	CADM1 - CADM1	CADM	Cell-Cell Contact	PMID: 24503895
epithelial cells	ionocytes	CADM1	CADM1	0.0107803	0	CADM1_CADM1	CADM1 - CADM1	CADM	Cell-Cell Contact	PMID: 24503895
ionocytes	ionocytes	CADM1	CADM1	0.0340794	0	CADM1_CADM1	CADM1 - CADM1	CADM	Cell-Cell Contact	PMID: 24503895
luminal epithelial	ionocytes	CADM1	CADM1	0.0151907	0	CADM1_CADM1	CADM1 - CADM1	CADM	Cell-Cell Contact	PMID: 24503895
ciliated epithelial cells	ionocytes	CADM1	CADM1	0.012236	0	CADM1_CADM1	CADM1 - CADM1	CADM	Cell-Cell Contact	PMID: 24503895
macrophages	ionocytes	CADM1	CADM1	0.0353401	0	CADM1_CADM1	CADM1 - CADM1	CADM	Cell-Cell Contact	PMID: 24503895
NK cells	ionocytes	CADM1	CADM1	0.0346849	0	CADM1_CADM1	CADM1 - CADM1	CADM	Cell-Cell Contact	PMID: 24503895
epithelial cells	luminal epithelial	CADM1	CADM1	0.0047419	0	CADM1_CADM1	CADM1 - CADM1	CADM	Cell-Cell Contact	PMID: 24503895
ionocytes	luminal epithelial	CADM1	CADM1	0.0151907	0	CADM1_CADM1	CADM1 - CADM1	CADM	Cell-Cell Contact	PMID: 24503895
luminal epithelial	luminal epithelial	CADM1	CADM1	0.00669861	0	CADM1_CADM1	CADM1 - CADM1	CADM	Cell-Cell Contact	PMID: 24503895
ciliated epithelial cells	luminal epithelial	CADM1	CADM1	0.00538664	0	CADM1_CADM1	CADM1 - CADM1	CADM	Cell-Cell Contact	PMID: 24503895
macrophages	luminal epithelial	CADM1	CADM1	0.0157641	0	CADM1_CADM1	CADM1 - CADM1	CADM	Cell-Cell Contact	PMID: 24503895
NK cells	luminal epithelial	CADM1	CADM1	0.0154661	0	CADM1_CADM1	CADM1 - CADM1	CADM	Cell-Cell Contact	PMID: 24503895
ionocytes	ciliated epithelial cells	CADM1	CADM1	0.012236	0	CADM1_CADM1	CADM1 - CADM1	CADM	Cell-Cell Contact	PMID: 24503895
luminal epithelial	ciliated epithelial cells	CADM1	CADM1	0.00538664	0	CADM1_CADM1	CADM1 - CADM1	CADM	Cell-Cell Contact	PMID: 24503895
macrophages	ciliated epithelial cells	CADM1	CADM1	0.0126993	0	CADM1_CADM1	CADM1 - CADM1	CADM	Cell-Cell Contact	PMID: 24503895
NK cells	ciliated epithelial cells	CADM1	CADM1	0.0124585	0	CADM1_CADM1	CADM1 - CADM1	CADM	Cell-Cell Contact	PMID: 24503895
epithelial cells	macrophages	CADM1	CADM1	0.0111891	0	CADM1_CADM1	CADM1 - CADM1	CADM	Cell-Cell Contact	PMID: 24503895
ionocytes	macrophages	CADM1	CADM1	0.0353401	0	CADM1_CADM1	CADM1 - CADM1	CADM	Cell-Cell Contact	PMID: 24503895
luminal epithelial	macrophages	CADM1	CADM1	0.0157641	0	CADM1_CADM1	CADM1 - CADM1	CADM	Cell-Cell Contact	PMID: 24503895
ciliated epithelial cells	macrophages	CADM1	CADM1	0.0126993	0	CADM1_CADM1	CADM1 - CADM1	CADM	Cell-Cell Contact	PMID: 24503895
macrophages	macrophages	CADM1	CADM1	0.0366456	0	CADM1_CADM1	CADM1 - CADM1	CADM	Cell-Cell Contact	PMID: 24503895
NK cells	macrophages	CADM1	CADM1	0.0359672	0	CADM1_CADM1	CADM1 - CADM1	CADM	Cell-Cell Contact	PMID: 24503895
epithelial cells	NK cells	CADM1	CADM1	0.0109766	0	CADM1_CADM1	CADM1 - CADM1	CADM	Cell-Cell Contact	PMID: 24503895
ionocytes	NK cells	CADM1	CADM1	0.0346849	0	CADM1_CADM1	CADM1 - CADM1	CADM	Cell-Cell Contact	PMID: 24503895
luminal epithelial	NK cells	CADM1	CADM1	0.0154661	0	CADM1_CADM1	CADM1 - CADM1	CADM	Cell-Cell Contact	PMID: 24503895
ciliated epithelial cells	NK cells	CADM1	CADM1	0.0124585	0	CADM1_CADM1	CADM1 - CADM1	CADM	Cell-Cell Contact	PMID: 24503895
macrophages	NK cells	CADM1	CADM1	0.0359672	0	CADM1_CADM1	CADM1 - CADM1	CADM	Cell-Cell Contact	PMID: 24503895
NK cells	NK cells	CADM1	CADM1	0.0353009	0	CADM1_CADM1	CADM1 - CADM1	CADM	Cell-Cell Contact	PMID: 24503895
fibroblasts	fibroblasts	CADM3	CADM3	0.0717435	0	CADM3_CADM3	CADM3 - CADM3	CADM	Cell-Cell Contact	KEGG: hsa04514
macrophages	endothelial cells	PTPRC	MRC1	0.0362415	0	PTPRC_MRC1	PTPRC - MRC1	CD45	Cell-Cell Contact	PMID: 27601670; PMID: 10575006
B cells	endothelial cells	PTPRC	MRC1	0.00606354	0	PTPRC_MRC1	PTPRC - MRC1	CD45	Cell-Cell Contact	PMID: 27601670; PMID: 10575006
T cells	endothelial cells	PTPRC	MRC1	0.0703966	0	PTPRC_MRC1	PTPRC - MRC1	CD45	Cell-Cell Contact	PMID: 27601670; PMID: 10575006
fibroblasts	epithelial cells	CD99	CD99	0.0304972	0	CD99_CD99	CD99 - CD99	CD99	Cell-Cell Contact	KEGG: hsa04514
endothelial cells	epithelial cells	CD99	CD99	0.00425232	0	CD99_CD99	CD99 - CD99	CD99	Cell-Cell Contact	KEGG: hsa04514
erythrocytes	epithelial cells	CD99	CD99	0.00688465	0	CD99_CD99	CD99 - CD99	CD99	Cell-Cell Contact	KEGG: hsa04514
NK cells	epithelial cells	CD99	CD99	0.00771926	0	CD99_CD99	CD99 - CD99	CD99	Cell-Cell Contact	KEGG: hsa04514
fibroblasts	ionocytes	CD99	CD99	0.0323622	0	CD99_CD99	CD99 - CD99	CD99	Cell-Cell Contact	KEGG: hsa04514
endothelial cells	ionocytes	CD99	CD99	0.00451984	0	CD99_CD99	CD99 - CD99	CD99	Cell-Cell Contact	KEGG: hsa04514
erythrocytes	ionocytes	CD99	CD99	0.00731655	0	CD99_CD99	CD99 - CD99	CD99	Cell-Cell Contact	KEGG: hsa04514
NK cells	ionocytes	CD99	CD99	0.00820309	0	CD99_CD99	CD99 - CD99	CD99	Cell-Cell Contact	KEGG: hsa04514
fibroblasts	ciliated epithelial cells	CD99	CD99	0.0225566	0	CD99_CD99	CD99 - CD99	CD99	Cell-Cell Contact	KEGG: hsa04514
erythrocytes	ciliated epithelial cells	CD99	CD99	0.00506	0	CD99_CD99	CD99 - CD99	CD99	Cell-Cell Contact	KEGG: hsa04514
NK cells	ciliated epithelial cells	CD99	CD99	0.00567467	0	CD99_CD99	CD99 - CD99	CD99	Cell-Cell Contact	KEGG: hsa04514
epithelial cells	fibroblasts	CD99	CD99	0.0304972	0	CD99_CD99	CD99 - CD99	CD99	Cell-Cell Contact	KEGG: hsa04514
ionocytes	fibroblasts	CD99	CD99	0.0323622	0	CD99_CD99	CD99 - CD99	CD99	Cell-Cell Contact	KEGG: hsa04514
ciliated epithelial cells	fibroblasts	CD99	CD99	0.0225566	0	CD99_CD99	CD99 - CD99	CD99	Cell-Cell Contact	KEGG: hsa04514
fibroblasts	fibroblasts	CD99	CD99	0.225354	0	CD99_CD99	CD99 - CD99	CD99	Cell-Cell Contact	KEGG: hsa04514
endothelial cells	fibroblasts	CD99	CD99	0.0379933	0	CD99_CD99	CD99 - CD99	CD99	Cell-Cell Contact	KEGG: hsa04514
macrophages	fibroblasts	CD99	CD99	0.0282701	0	CD99_CD99	CD99 - CD99	CD99	Cell-Cell Contact	KEGG: hsa04514
B cells	fibroblasts	CD99	CD99	0.0286497	0	CD99_CD99	CD99 - CD99	CD99	Cell-Cell Contact	KEGG: hsa04514
erythrocytes	fibroblasts	CD99	CD99	0.0602486	0	CD99_CD99	CD99 - CD99	CD99	Cell-Cell Contact	KEGG: hsa04514
NK cells	fibroblasts	CD99	CD99	0.0671152	0	CD99_CD99	CD99 - CD99	CD99	Cell-Cell Contact	KEGG: hsa04514
epithelial cells	endothelial cells	CD99	CD99	0.00425232	0	CD99_CD99	CD99 - CD99	CD99	Cell-Cell Contact	KEGG: hsa04514
ionocytes	endothelial cells	CD99	CD99	0.00451984	0	CD99_CD99	CD99 - CD99	CD99	Cell-Cell Contact	KEGG: hsa04514
fibroblasts	endothelial cells	CD99	CD99	0.0379933	0	CD99_CD99	CD99 - CD99	CD99	Cell-Cell Contact	KEGG: hsa04514
endothelial cells	endothelial cells	CD99	CD99	0.00533301	0	CD99_CD99	CD99 - CD99	CD99	Cell-Cell Contact	KEGG: hsa04514
erythrocytes	endothelial cells	CD99	CD99	0.00862852	0	CD99_CD99	CD99 - CD99	CD99	Cell-Cell Contact	KEGG: hsa04514
NK cells	endothelial cells	CD99	CD99	0.00967247	0	CD99_CD99	CD99 - CD99	CD99	Cell-Cell Contact	KEGG: hsa04514
fibroblasts	macrophages	CD99	CD99	0.0282701	0	CD99_CD99	CD99 - CD99	CD99	Cell-Cell Contact	KEGG: hsa04514
erythrocytes	macrophages	CD99	CD99	0.00637054	0	CD99_CD99	CD99 - CD99	CD99	Cell-Cell Contact	KEGG: hsa04514
NK cells	macrophages	CD99	CD99	0.00714328	0	CD99_CD99	CD99 - CD99	CD99	Cell-Cell Contact	KEGG: hsa04514
fibroblasts	B cells	CD99	CD99	0.0286497	0	CD99_CD99	CD99 - CD99	CD99	Cell-Cell Contact	KEGG: hsa04514
erythrocytes	B cells	CD99	CD99	0.00645804	0	CD99_CD99	CD99 - CD99	CD99	Cell-Cell Contact	KEGG: hsa04514
NK cells	B cells	CD99	CD99	0.00724131	0	CD99_CD99	CD99 - CD99	CD99	Cell-Cell Contact	KEGG: hsa04514
epithelial cells	erythrocytes	CD99	CD99	0.00688465	0	CD99_CD99	CD99 - CD99	CD99	Cell-Cell Contact	KEGG: hsa04514
ionocytes	erythrocytes	CD99	CD99	0.00731655	0	CD99_CD99	CD99 - CD99	CD99	Cell-Cell Contact	KEGG: hsa04514
ciliated epithelial cells	erythrocytes	CD99	CD99	0.00506	0	CD99_CD99	CD99 - CD99	CD99	Cell-Cell Contact	KEGG: hsa04514
fibroblasts	erythrocytes	CD99	CD99	0.0602486	0	CD99_CD99	CD99 - CD99	CD99	Cell-Cell Contact	KEGG: hsa04514
endothelial cells	erythrocytes	CD99	CD99	0.00862852	0	CD99_CD99	CD99 - CD99	CD99	Cell-Cell Contact	KEGG: hsa04514
macrophages	erythrocytes	CD99	CD99	0.00637054	0	CD99_CD99	CD99 - CD99	CD99	Cell-Cell Contact	KEGG: hsa04514
B cells	erythrocytes	CD99	CD99	0.00645804	0	CD99_CD99	CD99 - CD99	CD99	Cell-Cell Contact	KEGG: hsa04514
erythrocytes	erythrocytes	CD99	CD99	0.0139319	0	CD99_CD99	CD99 - CD99	CD99	Cell-Cell Contact	KEGG: hsa04514
NK cells	erythrocytes	CD99	CD99	0.0156075	0	CD99_CD99	CD99 - CD99	CD99	Cell-Cell Contact	KEGG: hsa04514
epithelial cells	NK cells	CD99	CD99	0.00771926	0	CD99_CD99	CD99 - CD99	CD99	Cell-Cell Contact	KEGG: hsa04514
ionocytes	NK cells	CD99	CD99	0.00820309	0	CD99_CD99	CD99 - CD99	CD99	Cell-Cell Contact	KEGG: hsa04514
ciliated epithelial cells	NK cells	CD99	CD99	0.00567467	0	CD99_CD99	CD99 - CD99	CD99	Cell-Cell Contact	KEGG: hsa04514
fibroblasts	NK cells	CD99	CD99	0.0671152	0	CD99_CD99	CD99 - CD99	CD99	Cell-Cell Contact	KEGG: hsa04514
endothelial cells	NK cells	CD99	CD99	0.00967247	0	CD99_CD99	CD99 - CD99	CD99	Cell-Cell Contact	KEGG: hsa04514
macrophages	NK cells	CD99	CD99	0.00714328	0	CD99_CD99	CD99 - CD99	CD99	Cell-Cell Contact	KEGG: hsa04514
B cells	NK cells	CD99	CD99	0.00724131	0	CD99_CD99	CD99 - CD99	CD99	Cell-Cell Contact	KEGG: hsa04514
erythrocytes	NK cells	CD99	CD99	0.0156075	0	CD99_CD99	CD99 - CD99	CD99	Cell-Cell Contact	KEGG: hsa04514
NK cells	NK cells	CD99	CD99	0.0174809	0	CD99_CD99	CD99 - CD99	CD99	Cell-Cell Contact	KEGG: hsa04514
epithelial cells	fibroblasts	CD99	CD99L2	0.00208326	0	CD99_CD99L2	CD99 - CD99L2	CD99	Cell-Cell Contact	KEGG: hsa04514
ionocytes	fibroblasts	CD99	CD99L2	0.00221463	0	CD99_CD99L2	CD99 - CD99L2	CD99	Cell-Cell Contact	KEGG: hsa04514
ciliated epithelial cells	fibroblasts	CD99	CD99L2	0.00152917	0	CD99_CD99L2	CD99 - CD99L2	CD99	Cell-Cell Contact	KEGG: hsa04514
fibroblasts	fibroblasts	CD99	CD99L2	0.0189407	0	CD99_CD99L2	CD99 - CD99L2	CD99	Cell-Cell Contact	KEGG: hsa04514
endothelial cells	fibroblasts	CD99	CD99L2	0.00261415	0	CD99_CD99L2	CD99 - CD99L2	CD99	Cell-Cell Contact	KEGG: hsa04514
macrophages	fibroblasts	CD99	CD99L2	0.001927	0	CD99_CD99L2	CD99 - CD99L2	CD99	Cell-Cell Contact	KEGG: hsa04514
B cells	fibroblasts	CD99	CD99L2	0.00195359	0	CD99_CD99L2	CD99 - CD99L2	CD99	Cell-Cell Contact	KEGG: hsa04514
erythrocytes	fibroblasts	CD99	CD99L2	0.00423671	0	CD99_CD99L2	CD99 - CD99L2	CD99	Cell-Cell Contact	KEGG: hsa04514
NK cells	fibroblasts	CD99	CD99L2	0.00475185	0	CD99_CD99L2	CD99 - CD99L2	CD99	Cell-Cell Contact	KEGG: hsa04514
luminal epithelial	luminal epithelial	CDH4	CDH4	0.0849267	0	CDH4_CDH4	CDH4 - CDH4	CDH	Cell-Cell Contact	KEGG: hsa04514
ciliated epithelial cells	luminal epithelial	CDH4	CDH4	0.0151286	0	CDH4_CDH4	CDH4 - CDH4	CDH	Cell-Cell Contact	KEGG: hsa04514
NK cells	luminal epithelial	CDH4	CDH4	0.0238188	0	CDH4_CDH4	CDH4 - CDH4	CDH	Cell-Cell Contact	KEGG: hsa04514
luminal epithelial	ciliated epithelial cells	CDH4	CDH4	0.0151286	0	CDH4_CDH4	CDH4 - CDH4	CDH	Cell-Cell Contact	KEGG: hsa04514
ciliated epithelial cells	ciliated epithelial cells	CDH4	CDH4	0.00253598	0.01	CDH4_CDH4	CDH4 - CDH4	CDH	Cell-Cell Contact	KEGG: hsa04514
NK cells	ciliated epithelial cells	CDH4	CDH4	0.00402225	0	CDH4_CDH4	CDH4 - CDH4	CDH	Cell-Cell Contact	KEGG: hsa04514
luminal epithelial	NK cells	CDH4	CDH4	0.0238188	0	CDH4_CDH4	CDH4 - CDH4	CDH	Cell-Cell Contact	KEGG: hsa04514
ciliated epithelial cells	NK cells	CDH4	CDH4	0.00402225	0	CDH4_CDH4	CDH4 - CDH4	CDH	Cell-Cell Contact	KEGG: hsa04514
NK cells	NK cells	CDH4	CDH4	0.00637403	0	CDH4_CDH4	CDH4 - CDH4	CDH	Cell-Cell Contact	KEGG: hsa04514
NK cells	NK cells	CDH2	CDH2	0.000878173	0	CDH2_CDH2	CDH2 - CDH2	CDH	Cell-Cell Contact	KEGG: hsa04514
epithelial cells	epithelial cells	CDH1	CDH1	0.0192636	0	CDH1_CDH1	CDH1 - CDH1	CDH	Cell-Cell Contact	KEGG: hsa04514
ionocytes	epithelial cells	CDH1	CDH1	0.00899631	0	CDH1_CDH1	CDH1 - CDH1	CDH	Cell-Cell Contact	KEGG: hsa04514
luminal epithelial	epithelial cells	CDH1	CDH1	0.010317	0	CDH1_CDH1	CDH1 - CDH1	CDH	Cell-Cell Contact	KEGG: hsa04514
NK cells	epithelial cells	CDH1	CDH1	0.0213717	0	CDH1_CDH1	CDH1 - CDH1	CDH	Cell-Cell Contact	KEGG: hsa04514
epithelial cells	ionocytes	CDH1	CDH1	0.00899631	0	CDH1_CDH1	CDH1 - CDH1	CDH	Cell-Cell Contact	KEGG: hsa04514
epithelial cells	luminal epithelial	CDH1	CDH1	0.010317	0	CDH1_CDH1	CDH1 - CDH1	CDH	Cell-Cell Contact	KEGG: hsa04514
luminal epithelial	luminal epithelial	CDH1	CDH1	0.00550219	0.02	CDH1_CDH1	CDH1 - CDH1	CDH	Cell-Cell Contact	KEGG: hsa04514
NK cells	luminal epithelial	CDH1	CDH1	0.0114575	0.01	CDH1_CDH1	CDH1 - CDH1	CDH	Cell-Cell Contact	KEGG: hsa04514
epithelial cells	NK cells	CDH1	CDH1	0.0213717	0	CDH1_CDH1	CDH1 - CDH1	CDH	Cell-Cell Contact	KEGG: hsa04514
luminal epithelial	NK cells	CDH1	CDH1	0.0114575	0.01	CDH1_CDH1	CDH1 - CDH1	CDH	Cell-Cell Contact	KEGG: hsa04514
NK cells	NK cells	CDH1	CDH1	0.0237049	0.02	CDH1_CDH1	CDH1 - CDH1	CDH	Cell-Cell Contact	KEGG: hsa04514
fibroblasts	fibroblasts	CDH5	CDH5	0.00231832	0	CDH5_CDH5	CDH5 - CDH5	CDH5	Cell-Cell Contact	KEGG: hsa04514
endothelial cells	fibroblasts	CDH5	CDH5	0.0134175	0	CDH5_CDH5	CDH5 - CDH5	CDH5	Cell-Cell Contact	KEGG: hsa04514
fibroblasts	endothelial cells	CDH5	CDH5	0.0134175	0	CDH5_CDH5	CDH5 - CDH5	CDH5	Cell-Cell Contact	KEGG: hsa04514
endothelial cells	endothelial cells	CDH5	CDH5	0.0737283	0	CDH5_CDH5	CDH5 - CDH5	CDH5	Cell-Cell Contact	KEGG: hsa04514
ionocytes	fibroblasts	EFNA5	EPHA3	0.00143769	0	EFNA5_EPHA3	EFNA5 - EPHA3	EPHA	Cell-Cell Contact	PMID: 15114347
ciliated epithelial cells	fibroblasts	EFNA5	EPHA3	0.000910195	0	EFNA5_EPHA3	EFNA5 - EPHA3	EPHA	Cell-Cell Contact	PMID: 15114347
fibroblasts	fibroblasts	EFNA5	EPHA3	0.00149327	0	EFNA5_EPHA3	EFNA5 - EPHA3	EPHA	Cell-Cell Contact	PMID: 15114347
endothelial cells	fibroblasts	EFNA5	EPHA3	0.00629846	0	EFNA5_EPHA3	EFNA5 - EPHA3	EPHA	Cell-Cell Contact	PMID: 15114347
NK cells	fibroblasts	EFNA5	EPHA3	0.000738039	0	EFNA5_EPHA3	EFNA5 - EPHA3	EPHA	Cell-Cell Contact	PMID: 15114347
ionocytes	endothelial cells	EFNA5	EPHA5	0.00464694	0	EFNA5_EPHA5	EFNA5 - EPHA5	EPHA	Cell-Cell Contact	PMID: 15114347
ciliated epithelial cells	endothelial cells	EFNA5	EPHA5	0.00294543	0	EFNA5_EPHA5	EFNA5 - EPHA5	EPHA	Cell-Cell Contact	PMID: 15114347
fibroblasts	endothelial cells	EFNA5	EPHA5	0.00482598	0	EFNA5_EPHA5	EFNA5 - EPHA5	EPHA	Cell-Cell Contact	PMID: 15114347
endothelial cells	endothelial cells	EFNA5	EPHA5	0.0201392	0	EFNA5_EPHA5	EFNA5 - EPHA5	EPHA	Cell-Cell Contact	PMID: 15114347
NK cells	endothelial cells	EFNA5	EPHA5	0.00238925	0	EFNA5_EPHA5	EFNA5 - EPHA5	EPHA	Cell-Cell Contact	PMID: 15114347
ionocytes	fibroblasts	EFNA5	EPHB2	0.00235382	0	EFNA5_EPHB2	EFNA5 - EPHB2	EPHA	Cell-Cell Contact	PMID:15107857; PMID: 15114347
ciliated epithelial cells	fibroblasts	EFNA5	EPHB2	0.00149069	0	EFNA5_EPHB2	EFNA5 - EPHB2	EPHA	Cell-Cell Contact	PMID:15107857; PMID: 15114347
fibroblasts	fibroblasts	EFNA5	EPHB2	0.00244473	0	EFNA5_EPHB2	EFNA5 - EPHB2	EPHA	Cell-Cell Contact	PMID:15107857; PMID: 15114347
endothelial cells	fibroblasts	EFNA5	EPHB2	0.0102801	0	EFNA5_EPHB2	EFNA5 - EPHB2	EPHA	Cell-Cell Contact	PMID:15107857; PMID: 15114347
NK cells	fibroblasts	EFNA5	EPHB2	0.00120888	0	EFNA5_EPHB2	EFNA5 - EPHB2	EPHA	Cell-Cell Contact	PMID:15107857; PMID: 15114347
epithelial cells	fibroblasts	EFNB1	EPHB1	0.0103278	0	EFNB1_EPHB1	EFNB1 - EPHB1	EPHB	Cell-Cell Contact	PMID: 15114347
ionocytes	fibroblasts	EFNB1	EPHB1	0.00675954	0	EFNB1_EPHB1	EFNB1 - EPHB1	EPHB	Cell-Cell Contact	PMID: 15114347
ciliated epithelial cells	fibroblasts	EFNB1	EPHB1	0.00526806	0	EFNB1_EPHB1	EFNB1 - EPHB1	EPHB	Cell-Cell Contact	PMID: 15114347
fibroblasts	fibroblasts	EFNB1	EPHB1	0.00680868	0	EFNB1_EPHB1	EFNB1 - EPHB1	EPHB	Cell-Cell Contact	PMID: 15114347
NK cells	fibroblasts	EFNB1	EPHB1	0.0201295	0	EFNB1_EPHB1	EFNB1 - EPHB1	EPHB	Cell-Cell Contact	PMID: 15114347
epithelial cells	endothelial cells	EFNB1	EPHB1	0.00497262	0	EFNB1_EPHB1	EFNB1 - EPHB1	EPHB	Cell-Cell Contact	PMID: 15114347
ionocytes	endothelial cells	EFNB1	EPHB1	0.00324851	0	EFNB1_EPHB1	EFNB1 - EPHB1	EPHB	Cell-Cell Contact	PMID: 15114347
ciliated epithelial cells	endothelial cells	EFNB1	EPHB1	0.00252976	0	EFNB1_EPHB1	EFNB1 - EPHB1	EPHB	Cell-Cell Contact	PMID: 15114347
fibroblasts	endothelial cells	EFNB1	EPHB1	0.00327221	0	EFNB1_EPHB1	EFNB1 - EPHB1	EPHB	Cell-Cell Contact	PMID: 15114347
NK cells	endothelial cells	EFNB1	EPHB1	0.00974199	0	EFNB1_EPHB1	EFNB1 - EPHB1	EPHB	Cell-Cell Contact	PMID: 15114347
epithelial cells	fibroblasts	EFNB1	EPHB2	0.00320082	0	EFNB1_EPHB2	EFNB1 - EPHB2	EPHB	Cell-Cell Contact	PMID: 15114347
ionocytes	fibroblasts	EFNB1	EPHB2	0.00208974	0	EFNB1_EPHB2	EFNB1 - EPHB2	EPHB	Cell-Cell Contact	PMID: 15114347
ciliated epithelial cells	fibroblasts	EFNB1	EPHB2	0.00162695	0	EFNB1_EPHB2	EFNB1 - EPHB2	EPHB	Cell-Cell Contact	PMID: 15114347
fibroblasts	fibroblasts	EFNB1	EPHB2	0.002105	0	EFNB1_EPHB2	EFNB1 - EPHB2	EPHB	Cell-Cell Contact	PMID: 15114347
NK cells	fibroblasts	EFNB1	EPHB2	0.00628154	0	EFNB1_EPHB2	EFNB1 - EPHB2	EPHB	Cell-Cell Contact	PMID: 15114347
epithelial cells	fibroblasts	EFNB1	EPHB3	0.00275087	0	EFNB1_EPHB3	EFNB1 - EPHB3	EPHB	Cell-Cell Contact	PMID: 15114347
ionocytes	fibroblasts	EFNB1	EPHB3	0.0017957	0	EFNB1_EPHB3	EFNB1 - EPHB3	EPHB	Cell-Cell Contact	PMID: 15114347
ciliated epithelial cells	fibroblasts	EFNB1	EPHB3	0.00139794	0.01	EFNB1_EPHB3	EFNB1 - EPHB3	EPHB	Cell-Cell Contact	PMID: 15114347
fibroblasts	fibroblasts	EFNB1	EPHB3	0.00180882	0	EFNB1_EPHB3	EFNB1 - EPHB3	EPHB	Cell-Cell Contact	PMID: 15114347
NK cells	fibroblasts	EFNB1	EPHB3	0.00540087	0	EFNB1_EPHB3	EFNB1 - EPHB3	EPHB	Cell-Cell Contact	PMID: 15114347
epithelial cells	NK cells	EFNB1	EPHB3	0.00377585	0	EFNB1_EPHB3	EFNB1 - EPHB3	EPHB	Cell-Cell Contact	PMID: 15114347
ionocytes	NK cells	EFNB1	EPHB3	0.00246565	0.04	EFNB1_EPHB3	EFNB1 - EPHB3	EPHB	Cell-Cell Contact	PMID: 15114347
fibroblasts	NK cells	EFNB1	EPHB3	0.00248365	0.03	EFNB1_EPHB3	EFNB1 - EPHB3	EPHB	Cell-Cell Contact	PMID: 15114347
NK cells	NK cells	EFNB1	EPHB3	0.00740591	0	EFNB1_EPHB3	EFNB1 - EPHB3	EPHB	Cell-Cell Contact	PMID: 15114347
epithelial cells	fibroblasts	EFNB2	EPHB1	0.00478932	0	EFNB2_EPHB1	EFNB2 - EPHB1	EPHB	Cell-Cell Contact	PMID: 15114347
luminal epithelial	fibroblasts	EFNB2	EPHB1	0.00618682	0	EFNB2_EPHB1	EFNB2 - EPHB1	EPHB	Cell-Cell Contact	PMID: 15114347
endothelial cells	fibroblasts	EFNB2	EPHB1	0.00963971	0	EFNB2_EPHB1	EFNB2 - EPHB1	EPHB	Cell-Cell Contact	PMID: 15114347
NK cells	fibroblasts	EFNB2	EPHB1	0.00849213	0	EFNB2_EPHB1	EFNB2 - EPHB1	EPHB	Cell-Cell Contact	PMID: 15114347
epithelial cells	endothelial cells	EFNB2	EPHB1	0.00229929	0	EFNB2_EPHB1	EFNB2 - EPHB1	EPHB	Cell-Cell Contact	PMID: 15114347
luminal epithelial	endothelial cells	EFNB2	EPHB1	0.00297238	0	EFNB2_EPHB1	EFNB2 - EPHB1	EPHB	Cell-Cell Contact	PMID: 15114347
endothelial cells	endothelial cells	EFNB2	EPHB1	0.00463965	0	EFNB2_EPHB1	EFNB2 - EPHB1	EPHB	Cell-Cell Contact	PMID: 15114347
NK cells	endothelial cells	EFNB2	EPHB1	0.00408486	0	EFNB2_EPHB1	EFNB2 - EPHB1	EPHB	Cell-Cell Contact	PMID: 15114347
epithelial cells	fibroblasts	EFNB2	EPHB2	0.00147861	0	EFNB2_EPHB2	EFNB2 - EPHB2	EPHB	Cell-Cell Contact	PMID: 15114347
luminal epithelial	fibroblasts	EFNB2	EPHB2	0.00191192	0	EFNB2_EPHB2	EFNB2 - EPHB2	EPHB	Cell-Cell Contact	PMID: 15114347
endothelial cells	fibroblasts	EFNB2	EPHB2	0.00298614	0	EFNB2_EPHB2	EFNB2 - EPHB2	EPHB	Cell-Cell Contact	PMID: 15114347
NK cells	fibroblasts	EFNB2	EPHB2	0.00262854	0	EFNB2_EPHB2	EFNB2 - EPHB2	EPHB	Cell-Cell Contact	PMID: 15114347
epithelial cells	fibroblasts	EFNB2	EPHB3	0.00127045	0	EFNB2_EPHB3	EFNB2 - EPHB3	EPHB	Cell-Cell Contact	PMID: 15114347
luminal epithelial	fibroblasts	EFNB2	EPHB3	0.00164286	0	EFNB2_EPHB3	EFNB2 - EPHB3	EPHB	Cell-Cell Contact	PMID: 15114347
endothelial cells	fibroblasts	EFNB2	EPHB3	0.00256629	0	EFNB2_EPHB3	EFNB2 - EPHB3	EPHB	Cell-Cell Contact	PMID: 15114347
NK cells	fibroblasts	EFNB2	EPHB3	0.00225886	0	EFNB2_EPHB3	EFNB2 - EPHB3	EPHB	Cell-Cell Contact	PMID: 15114347
epithelial cells	NK cells	EFNB2	EPHB3	0.00174479	0	EFNB2_EPHB3	EFNB2 - EPHB3	EPHB	Cell-Cell Contact	PMID: 15114347
luminal epithelial	NK cells	EFNB2	EPHB3	0.00225592	0	EFNB2_EPHB3	EFNB2 - EPHB3	EPHB	Cell-Cell Contact	PMID: 15114347
endothelial cells	NK cells	EFNB2	EPHB3	0.00352273	0	EFNB2_EPHB3	EFNB2 - EPHB3	EPHB	Cell-Cell Contact	PMID: 15114347
NK cells	NK cells	EFNB2	EPHB3	0.00310108	0	EFNB2_EPHB3	EFNB2 - EPHB3	EPHB	Cell-Cell Contact	PMID: 15114347
fibroblasts	epithelial cells	JAM2	ITGAV_ITGB1	0.00943278	0	JAM2_ITGAV_ITGB1	JAM2 - (ITGAV+ITGB1)	JAM	Cell-Cell Contact	KEGG: hsa04514
endothelial cells	epithelial cells	JAM2	ITGAV_ITGB1	0.00577793	0	JAM2_ITGAV_ITGB1	JAM2 - (ITGAV+ITGB1)	JAM	Cell-Cell Contact	KEGG: hsa04514
fibroblasts	ionocytes	JAM2	ITGAV_ITGB1	0.00587124	0	JAM2_ITGAV_ITGB1	JAM2 - (ITGAV+ITGB1)	JAM	Cell-Cell Contact	KEGG: hsa04514
endothelial cells	ionocytes	JAM2	ITGAV_ITGB1	0.00359135	0	JAM2_ITGAV_ITGB1	JAM2 - (ITGAV+ITGB1)	JAM	Cell-Cell Contact	KEGG: hsa04514
fibroblasts	luminal epithelial	JAM2	ITGAV_ITGB1	0.0155323	0	JAM2_ITGAV_ITGB1	JAM2 - (ITGAV+ITGB1)	JAM	Cell-Cell Contact	KEGG: hsa04514
endothelial cells	luminal epithelial	JAM2	ITGAV_ITGB1	0.00953684	0	JAM2_ITGAV_ITGB1	JAM2 - (ITGAV+ITGB1)	JAM	Cell-Cell Contact	KEGG: hsa04514
fibroblasts	ciliated epithelial cells	JAM2	ITGAV_ITGB1	0.0164658	0	JAM2_ITGAV_ITGB1	JAM2 - (ITGAV+ITGB1)	JAM	Cell-Cell Contact	KEGG: hsa04514
endothelial cells	ciliated epithelial cells	JAM2	ITGAV_ITGB1	0.0101138	0	JAM2_ITGAV_ITGB1	JAM2 - (ITGAV+ITGB1)	JAM	Cell-Cell Contact	KEGG: hsa04514
fibroblasts	fibroblasts	JAM2	ITGAV_ITGB1	0.0521323	0	JAM2_ITGAV_ITGB1	JAM2 - (ITGAV+ITGB1)	JAM	Cell-Cell Contact	KEGG: hsa04514
endothelial cells	fibroblasts	JAM2	ITGAV_ITGB1	0.0324754	0	JAM2_ITGAV_ITGB1	JAM2 - (ITGAV+ITGB1)	JAM	Cell-Cell Contact	KEGG: hsa04514
fibroblasts	endothelial cells	JAM2	ITGAV_ITGB1	0.0168156	0	JAM2_ITGAV_ITGB1	JAM2 - (ITGAV+ITGB1)	JAM	Cell-Cell Contact	KEGG: hsa04514
endothelial cells	endothelial cells	JAM2	ITGAV_ITGB1	0.01033	0	JAM2_ITGAV_ITGB1	JAM2 - (ITGAV+ITGB1)	JAM	Cell-Cell Contact	KEGG: hsa04514
fibroblasts	macrophages	JAM2	ITGAV_ITGB1	0.0276509	0	JAM2_ITGAV_ITGB1	JAM2 - (ITGAV+ITGB1)	JAM	Cell-Cell Contact	KEGG: hsa04514
endothelial cells	macrophages	JAM2	ITGAV_ITGB1	0.0170588	0	JAM2_ITGAV_ITGB1	JAM2 - (ITGAV+ITGB1)	JAM	Cell-Cell Contact	KEGG: hsa04514
fibroblasts	B cells	JAM2	ITGAV_ITGB1	0.00879085	0	JAM2_ITGAV_ITGB1	JAM2 - (ITGAV+ITGB1)	JAM	Cell-Cell Contact	KEGG: hsa04514
endothelial cells	B cells	JAM2	ITGAV_ITGB1	0.00538337	0	JAM2_ITGAV_ITGB1	JAM2 - (ITGAV+ITGB1)	JAM	Cell-Cell Contact	KEGG: hsa04514
fibroblasts	T cells	JAM2	ITGAV_ITGB1	0.022493	0	JAM2_ITGAV_ITGB1	JAM2 - (ITGAV+ITGB1)	JAM	Cell-Cell Contact	KEGG: hsa04514
endothelial cells	T cells	JAM2	ITGAV_ITGB1	0.0138485	0	JAM2_ITGAV_ITGB1	JAM2 - (ITGAV+ITGB1)	JAM	Cell-Cell Contact	KEGG: hsa04514
fibroblasts	NK cells	JAM2	ITGAV_ITGB1	0.0230345	0	JAM2_ITGAV_ITGB1	JAM2 - (ITGAV+ITGB1)	JAM	Cell-Cell Contact	KEGG: hsa04514
endothelial cells	NK cells	JAM2	ITGAV_ITGB1	0.0141849	0	JAM2_ITGAV_ITGB1	JAM2 - (ITGAV+ITGB1)	JAM	Cell-Cell Contact	KEGG: hsa04514
fibroblasts	fibroblasts	JAM2	JAM3	0.00588268	0	JAM2_JAM3	JAM2 - JAM3	JAM	Cell-Cell Contact	PMC1237098; PMID: 11590146
endothelial cells	fibroblasts	JAM2	JAM3	0.00359837	0	JAM2_JAM3	JAM2 - JAM3	JAM	Cell-Cell Contact	PMC1237098; PMID: 11590146
fibroblasts	fibroblasts	JAM2	JAM2	0.0170352	0	JAM2_JAM2	JAM2 - JAM2	JAM	Cell-Cell Contact	KEGG: hsa04514
endothelial cells	fibroblasts	JAM2	JAM2	0.0104658	0	JAM2_JAM2	JAM2 - JAM2	JAM	Cell-Cell Contact	KEGG: hsa04514
fibroblasts	endothelial cells	JAM2	JAM2	0.0104658	0	JAM2_JAM2	JAM2 - JAM2	JAM	Cell-Cell Contact	KEGG: hsa04514
endothelial cells	endothelial cells	JAM2	JAM2	0.0064133	0	JAM2_JAM2	JAM2 - JAM2	JAM	Cell-Cell Contact	KEGG: hsa04514
fibroblasts	fibroblasts	JAM3	JAM3	0.00201646	0	JAM3_JAM3	JAM3 - JAM3	JAM	Cell-Cell Contact	KEGG: hsa04514
epithelial cells	epithelial cells	MPZL1	MPZL1	0.0196887	0	MPZL1_MPZL1	MPZL1 - MPZL1	MPZ	Cell-Cell Contact	KEGG: hsa04514
ionocytes	epithelial cells	MPZL1	MPZL1	0.00928397	0	MPZL1_MPZL1	MPZL1 - MPZL1	MPZ	Cell-Cell Contact	KEGG: hsa04514
luminal epithelial	epithelial cells	MPZL1	MPZL1	0.0067034	0	MPZL1_MPZL1	MPZL1 - MPZL1	MPZ	Cell-Cell Contact	KEGG: hsa04514
fibroblasts	epithelial cells	MPZL1	MPZL1	0.00600385	0.03	MPZL1_MPZL1	MPZL1 - MPZL1	MPZ	Cell-Cell Contact	KEGG: hsa04514
endothelial cells	epithelial cells	MPZL1	MPZL1	0.0122246	0	MPZL1_MPZL1	MPZL1 - MPZL1	MPZ	Cell-Cell Contact	KEGG: hsa04514
macrophages	epithelial cells	MPZL1	MPZL1	0.0109169	0	MPZL1_MPZL1	MPZL1 - MPZL1	MPZ	Cell-Cell Contact	KEGG: hsa04514
NK cells	epithelial cells	MPZL1	MPZL1	0.0233789	0	MPZL1_MPZL1	MPZL1 - MPZL1	MPZ	Cell-Cell Contact	KEGG: hsa04514
epithelial cells	ionocytes	MPZL1	MPZL1	0.00928397	0	MPZL1_MPZL1	MPZL1 - MPZL1	MPZ	Cell-Cell Contact	KEGG: hsa04514
epithelial cells	luminal epithelial	MPZL1	MPZL1	0.0067034	0	MPZL1_MPZL1	MPZL1 - MPZL1	MPZ	Cell-Cell Contact	KEGG: hsa04514
epithelial cells	fibroblasts	MPZL1	MPZL1	0.00600385	0.03	MPZL1_MPZL1	MPZL1 - MPZL1	MPZ	Cell-Cell Contact	KEGG: hsa04514
epithelial cells	endothelial cells	MPZL1	MPZL1	0.0122246	0	MPZL1_MPZL1	MPZL1 - MPZL1	MPZ	Cell-Cell Contact	KEGG: hsa04514
NK cells	endothelial cells	MPZL1	MPZL1	0.0145365	0.02	MPZL1_MPZL1	MPZL1 - MPZL1	MPZ	Cell-Cell Contact	KEGG: hsa04514
epithelial cells	macrophages	MPZL1	MPZL1	0.0109169	0	MPZL1_MPZL1	MPZL1 - MPZL1	MPZ	Cell-Cell Contact	KEGG: hsa04514
NK cells	macrophages	MPZL1	MPZL1	0.0129848	0.03	MPZL1_MPZL1	MPZL1 - MPZL1	MPZ	Cell-Cell Contact	KEGG: hsa04514
epithelial cells	NK cells	MPZL1	MPZL1	0.0233789	0	MPZL1_MPZL1	MPZL1 - MPZL1	MPZ	Cell-Cell Contact	KEGG: hsa04514
endothelial cells	NK cells	MPZL1	MPZL1	0.0145365	0.02	MPZL1_MPZL1	MPZL1 - MPZL1	MPZ	Cell-Cell Contact	KEGG: hsa04514
macrophages	NK cells	MPZL1	MPZL1	0.0129848	0.03	MPZL1_MPZL1	MPZL1 - MPZL1	MPZ	Cell-Cell Contact	KEGG: hsa04514
epithelial cells	fibroblasts	NECTIN1	CADM3	0.040212	0	NECTIN1_CADM3	NECTIN1 - CADM3	NECTIN	Cell-Cell Contact	PMID: 23027581
ionocytes	fibroblasts	NECTIN1	CADM3	0.0178743	0	NECTIN1_CADM3	NECTIN1 - CADM3	NECTIN	Cell-Cell Contact	PMID: 23027581
luminal epithelial	fibroblasts	NECTIN1	CADM3	0.0222691	0	NECTIN1_CADM3	NECTIN1 - CADM3	NECTIN	Cell-Cell Contact	PMID: 23027581
ciliated epithelial cells	fibroblasts	NECTIN1	CADM3	0.00215163	0	NECTIN1_CADM3	NECTIN1 - CADM3	NECTIN	Cell-Cell Contact	PMID: 23027581
fibroblasts	fibroblasts	NECTIN1	CADM3	0.0362206	0	NECTIN1_CADM3	NECTIN1 - CADM3	NECTIN	Cell-Cell Contact	PMID: 23027581
NK cells	fibroblasts	NECTIN1	CADM3	0.0441741	0	NECTIN1_CADM3	NECTIN1 - CADM3	NECTIN	Cell-Cell Contact	PMID: 23027581
epithelial cells	epithelial cells	NECTIN3	NECTIN1	0.00826642	0	NECTIN3_NECTIN1	NECTIN3 - NECTIN1	NECTIN	Cell-Cell Contact	PMID: 23027581
luminal epithelial	epithelial cells	NECTIN3	NECTIN1	0.00903063	0	NECTIN3_NECTIN1	NECTIN3 - NECTIN1	NECTIN	Cell-Cell Contact	PMID: 23027581
ciliated epithelial cells	epithelial cells	NECTIN3	NECTIN1	0.00561316	0	NECTIN3_NECTIN1	NECTIN3 - NECTIN1	NECTIN	Cell-Cell Contact	PMID: 23027581
fibroblasts	epithelial cells	NECTIN3	NECTIN1	0.00639043	0	NECTIN3_NECTIN1	NECTIN3 - NECTIN1	NECTIN	Cell-Cell Contact	PMID: 23027581
endothelial cells	epithelial cells	NECTIN3	NECTIN1	0.0133726	0	NECTIN3_NECTIN1	NECTIN3 - NECTIN1	NECTIN	Cell-Cell Contact	PMID: 23027581
NK cells	epithelial cells	NECTIN3	NECTIN1	0.00759367	0	NECTIN3_NECTIN1	NECTIN3 - NECTIN1	NECTIN	Cell-Cell Contact	PMID: 23027581
epithelial cells	ionocytes	NECTIN3	NECTIN1	0.00360773	0.01	NECTIN3_NECTIN1	NECTIN3 - NECTIN1	NECTIN	Cell-Cell Contact	PMID: 23027581
luminal epithelial	ionocytes	NECTIN3	NECTIN1	0.00394297	0.01	NECTIN3_NECTIN1	NECTIN3 - NECTIN1	NECTIN	Cell-Cell Contact	PMID: 23027581
endothelial cells	ionocytes	NECTIN3	NECTIN1	0.00585321	0	NECTIN3_NECTIN1	NECTIN3 - NECTIN1	NECTIN	Cell-Cell Contact	PMID: 23027581
epithelial cells	luminal epithelial	NECTIN3	NECTIN1	0.00451089	0	NECTIN3_NECTIN1	NECTIN3 - NECTIN1	NECTIN	Cell-Cell Contact	PMID: 23027581
luminal epithelial	luminal epithelial	NECTIN3	NECTIN1	0.00492964	0	NECTIN3_NECTIN1	NECTIN3 - NECTIN1	NECTIN	Cell-Cell Contact	PMID: 23027581
endothelial cells	luminal epithelial	NECTIN3	NECTIN1	0.00731437	0	NECTIN3_NECTIN1	NECTIN3 - NECTIN1	NECTIN	Cell-Cell Contact	PMID: 23027581
epithelial cells	fibroblasts	NECTIN3	NECTIN1	0.00742139	0	NECTIN3_NECTIN1	NECTIN3 - NECTIN1	NECTIN	Cell-Cell Contact	PMID: 23027581
luminal epithelial	fibroblasts	NECTIN3	NECTIN1	0.00810812	0	NECTIN3_NECTIN1	NECTIN3 - NECTIN1	NECTIN	Cell-Cell Contact	PMID: 23027581
ciliated epithelial cells	fibroblasts	NECTIN3	NECTIN1	0.00503798	0	NECTIN3_NECTIN1	NECTIN3 - NECTIN1	NECTIN	Cell-Cell Contact	PMID: 23027581
fibroblasts	fibroblasts	NECTIN3	NECTIN1	0.00573607	0.01	NECTIN3_NECTIN1	NECTIN3 - NECTIN1	NECTIN	Cell-Cell Contact	PMID: 23027581
endothelial cells	fibroblasts	NECTIN3	NECTIN1	0.0120119	0	NECTIN3_NECTIN1	NECTIN3 - NECTIN1	NECTIN	Cell-Cell Contact	PMID: 23027581
NK cells	fibroblasts	NECTIN3	NECTIN1	0.00681694	0.01	NECTIN3_NECTIN1	NECTIN3 - NECTIN1	NECTIN	Cell-Cell Contact	PMID: 23027581
epithelial cells	NK cells	NECTIN3	NECTIN1	0.00911079	0.01	NECTIN3_NECTIN1	NECTIN3 - NECTIN1	NECTIN	Cell-Cell Contact	PMID: 23027581
luminal epithelial	NK cells	NECTIN3	NECTIN1	0.00995228	0	NECTIN3_NECTIN1	NECTIN3 - NECTIN1	NECTIN	Cell-Cell Contact	PMID: 23027581
endothelial cells	NK cells	NECTIN3	NECTIN1	0.0147308	0	NECTIN3_NECTIN1	NECTIN3 - NECTIN1	NECTIN	Cell-Cell Contact	PMID: 23027581
NK cells	NK cells	NECTIN3	NECTIN1	0.0083699	0.04	NECTIN3_NECTIN1	NECTIN3 - NECTIN1	NECTIN	Cell-Cell Contact	PMID: 23027581
fibroblasts	fibroblasts	NEGR1	NEGR1	0.0047462	0	NEGR1_NEGR1	NEGR1 - NEGR1	NEGR	Cell-Cell Contact	KEGG: hsa04514
B cells	fibroblasts	NEGR1	NEGR1	0.00188629	0	NEGR1_NEGR1	NEGR1 - NEGR1	NEGR	Cell-Cell Contact	KEGG: hsa04514
fibroblasts	B cells	NEGR1	NEGR1	0.00188629	0	NEGR1_NEGR1	NEGR1 - NEGR1	NEGR	Cell-Cell Contact	KEGG: hsa04514
B cells	B cells	NEGR1	NEGR1	0.000748374	0	NEGR1_NEGR1	NEGR1 - NEGR1	NEGR	Cell-Cell Contact	KEGG: hsa04514
endothelial cells	epithelial cells	DLL4	NOTCH1	0.00288716	0	DLL4_NOTCH1	DLL4 - NOTCH1	NOTCH	Cell-Cell Contact	PMID: 22353464
endothelial cells	ciliated epithelial cells	DLL4	NOTCH1	0.00256441	0	DLL4_NOTCH1	DLL4 - NOTCH1	NOTCH	Cell-Cell Contact	PMID: 22353464
endothelial cells	endothelial cells	DLL4	NOTCH1	0.00985233	0	DLL4_NOTCH1	DLL4 - NOTCH1	NOTCH	Cell-Cell Contact	PMID: 22353464
endothelial cells	T cells	DLL4	NOTCH1	0.00291394	0	DLL4_NOTCH1	DLL4 - NOTCH1	NOTCH	Cell-Cell Contact	PMID: 22353464
endothelial cells	NK cells	DLL4	NOTCH1	0.00226181	0	DLL4_NOTCH1	DLL4 - NOTCH1	NOTCH	Cell-Cell Contact	PMID: 22353464
endothelial cells	epithelial cells	DLL4	NOTCH2	0.00327495	0	DLL4_NOTCH2	DLL4 - NOTCH2	NOTCH	Cell-Cell Contact	PMID: 22353464
endothelial cells	luminal epithelial	DLL4	NOTCH2	0.00242624	0	DLL4_NOTCH2	DLL4 - NOTCH2	NOTCH	Cell-Cell Contact	PMID: 22353464
endothelial cells	fibroblasts	DLL4	NOTCH2	0.00257828	0	DLL4_NOTCH2	DLL4 - NOTCH2	NOTCH	Cell-Cell Contact	PMID: 22353464
endothelial cells	macrophages	DLL4	NOTCH2	0.003198	0	DLL4_NOTCH2	DLL4 - NOTCH2	NOTCH	Cell-Cell Contact	PMID: 22353464
endothelial cells	T cells	DLL4	NOTCH2	0.00273577	0	DLL4_NOTCH2	DLL4 - NOTCH2	NOTCH	Cell-Cell Contact	PMID: 22353464
endothelial cells	NK cells	DLL4	NOTCH2	0.0024085	0	DLL4_NOTCH2	DLL4 - NOTCH2	NOTCH	Cell-Cell Contact	PMID: 22353464
fibroblasts	epithelial cells	JAG1	NOTCH1	0.00198856	0	JAG1_NOTCH1	JAG1 - NOTCH1	NOTCH	Cell-Cell Contact	PMID: 22353464
NK cells	epithelial cells	JAG1	NOTCH1	0.00186434	0	JAG1_NOTCH1	JAG1 - NOTCH1	NOTCH	Cell-Cell Contact	PMID: 22353464
fibroblasts	ciliated epithelial cells	JAG1	NOTCH1	0.00176608	0	JAG1_NOTCH1	JAG1 - NOTCH1	NOTCH	Cell-Cell Contact	PMID: 22353464
NK cells	ciliated epithelial cells	JAG1	NOTCH1	0.00165574	0	JAG1_NOTCH1	JAG1 - NOTCH1	NOTCH	Cell-Cell Contact	PMID: 22353464
fibroblasts	endothelial cells	JAG1	NOTCH1	0.00680068	0	JAG1_NOTCH1	JAG1 - NOTCH1	NOTCH	Cell-Cell Contact	PMID: 22353464
NK cells	endothelial cells	JAG1	NOTCH1	0.0063778	0	JAG1_NOTCH1	JAG1 - NOTCH1	NOTCH	Cell-Cell Contact	PMID: 22353464
fibroblasts	T cells	JAG1	NOTCH1	0.00200703	0	JAG1_NOTCH1	JAG1 - NOTCH1	NOTCH	Cell-Cell Contact	PMID: 22353464
NK cells	T cells	JAG1	NOTCH1	0.00188166	0	JAG1_NOTCH1	JAG1 - NOTCH1	NOTCH	Cell-Cell Contact	PMID: 22353464
fibroblasts	NK cells	JAG1	NOTCH1	0.00155754	0	JAG1_NOTCH1	JAG1 - NOTCH1	NOTCH	Cell-Cell Contact	PMID: 22353464
NK cells	NK cells	JAG1	NOTCH1	0.00146021	0	JAG1_NOTCH1	JAG1 - NOTCH1	NOTCH	Cell-Cell Contact	PMID: 22353464
fibroblasts	epithelial cells	JAG1	NOTCH2	0.00225593	0	JAG1_NOTCH2	JAG1 - NOTCH2	NOTCH	Cell-Cell Contact	PMID: 22353464
NK cells	epithelial cells	JAG1	NOTCH2	0.00211505	0	JAG1_NOTCH2	JAG1 - NOTCH2	NOTCH	Cell-Cell Contact	PMID: 22353464
fibroblasts	luminal epithelial	JAG1	NOTCH2	0.00167086	0	JAG1_NOTCH2	JAG1 - NOTCH2	NOTCH	Cell-Cell Contact	PMID: 22353464
NK cells	luminal epithelial	JAG1	NOTCH2	0.00156646	0	JAG1_NOTCH2	JAG1 - NOTCH2	NOTCH	Cell-Cell Contact	PMID: 22353464
fibroblasts	fibroblasts	JAG1	NOTCH2	0.00177564	0	JAG1_NOTCH2	JAG1 - NOTCH2	NOTCH	Cell-Cell Contact	PMID: 22353464
NK cells	fibroblasts	JAG1	NOTCH2	0.00166471	0	JAG1_NOTCH2	JAG1 - NOTCH2	NOTCH	Cell-Cell Contact	PMID: 22353464
fibroblasts	macrophages	JAG1	NOTCH2	0.00220287	0	JAG1_NOTCH2	JAG1 - NOTCH2	NOTCH	Cell-Cell Contact	PMID: 22353464
NK cells	macrophages	JAG1	NOTCH2	0.00206529	0	JAG1_NOTCH2	JAG1 - NOTCH2	NOTCH	Cell-Cell Contact	PMID: 22353464
fibroblasts	T cells	JAG1	NOTCH2	0.0018842	0	JAG1_NOTCH2	JAG1 - NOTCH2	NOTCH	Cell-Cell Contact	PMID: 22353464
NK cells	T cells	JAG1	NOTCH2	0.00176649	0	JAG1_NOTCH2	JAG1 - NOTCH2	NOTCH	Cell-Cell Contact	PMID: 22353464
fibroblasts	NK cells	JAG1	NOTCH2	0.00165863	0	JAG1_NOTCH2	JAG1 - NOTCH2	NOTCH	Cell-Cell Contact	PMID: 22353464
NK cells	NK cells	JAG1	NOTCH2	0.00155499	0	JAG1_NOTCH2	JAG1 - NOTCH2	NOTCH	Cell-Cell Contact	PMID: 22353464
ionocytes	epithelial cells	JAG2	NOTCH1	0.00353481	0	JAG2_NOTCH1	JAG2 - NOTCH1	NOTCH	Cell-Cell Contact	PMID: 22353464
ciliated epithelial cells	epithelial cells	JAG2	NOTCH1	0.00240404	0	JAG2_NOTCH1	JAG2 - NOTCH1	NOTCH	Cell-Cell Contact	PMID: 22353464
ionocytes	ciliated epithelial cells	JAG2	NOTCH1	0.00313989	0	JAG2_NOTCH1	JAG2 - NOTCH1	NOTCH	Cell-Cell Contact	PMID: 22353464
ciliated epithelial cells	ciliated epithelial cells	JAG2	NOTCH1	0.00213518	0	JAG2_NOTCH1	JAG2 - NOTCH1	NOTCH	Cell-Cell Contact	PMID: 22353464
ionocytes	endothelial cells	JAG2	NOTCH1	0.0120436	0	JAG2_NOTCH1	JAG2 - NOTCH1	NOTCH	Cell-Cell Contact	PMID: 22353464
ciliated epithelial cells	endothelial cells	JAG2	NOTCH1	0.00821331	0	JAG2_NOTCH1	JAG2 - NOTCH1	NOTCH	Cell-Cell Contact	PMID: 22353464
ionocytes	T cells	JAG2	NOTCH1	0.00356759	0	JAG2_NOTCH1	JAG2 - NOTCH1	NOTCH	Cell-Cell Contact	PMID: 22353464
ciliated epithelial cells	T cells	JAG2	NOTCH1	0.00242636	0	JAG2_NOTCH1	JAG2 - NOTCH1	NOTCH	Cell-Cell Contact	PMID: 22353464
ionocytes	NK cells	JAG2	NOTCH1	0.00276958	0	JAG2_NOTCH1	JAG2 - NOTCH1	NOTCH	Cell-Cell Contact	PMID: 22353464
ciliated epithelial cells	NK cells	JAG2	NOTCH1	0.00188313	0	JAG2_NOTCH1	JAG2 - NOTCH1	NOTCH	Cell-Cell Contact	PMID: 22353464
ionocytes	epithelial cells	JAG2	NOTCH2	0.00400925	0	JAG2_NOTCH2	JAG2 - NOTCH2	NOTCH	Cell-Cell Contact	PMID: 22353464
ciliated epithelial cells	epithelial cells	JAG2	NOTCH2	0.00272712	0	JAG2_NOTCH2	JAG2 - NOTCH2	NOTCH	Cell-Cell Contact	PMID: 22353464
ionocytes	luminal epithelial	JAG2	NOTCH2	0.00297081	0	JAG2_NOTCH2	JAG2 - NOTCH2	NOTCH	Cell-Cell Contact	PMID: 22353464
ciliated epithelial cells	luminal epithelial	JAG2	NOTCH2	0.00202009	0	JAG2_NOTCH2	JAG2 - NOTCH2	NOTCH	Cell-Cell Contact	PMID: 22353464
ionocytes	fibroblasts	JAG2	NOTCH2	0.00315687	0	JAG2_NOTCH2	JAG2 - NOTCH2	NOTCH	Cell-Cell Contact	PMID: 22353464
ciliated epithelial cells	fibroblasts	JAG2	NOTCH2	0.00214674	0	JAG2_NOTCH2	JAG2 - NOTCH2	NOTCH	Cell-Cell Contact	PMID: 22353464
ionocytes	macrophages	JAG2	NOTCH2	0.00391511	0	JAG2_NOTCH2	JAG2 - NOTCH2	NOTCH	Cell-Cell Contact	PMID: 22353464
ciliated epithelial cells	macrophages	JAG2	NOTCH2	0.002663	0	JAG2_NOTCH2	JAG2 - NOTCH2	NOTCH	Cell-Cell Contact	PMID: 22353464
ionocytes	T cells	JAG2	NOTCH2	0.00334959	0	JAG2_NOTCH2	JAG2 - NOTCH2	NOTCH	Cell-Cell Contact	PMID: 22353464
ciliated epithelial cells	T cells	JAG2	NOTCH2	0.00227793	0	JAG2_NOTCH2	JAG2 - NOTCH2	NOTCH	Cell-Cell Contact	PMID: 22353464
ionocytes	NK cells	JAG2	NOTCH2	0.0029491	0	JAG2_NOTCH2	JAG2 - NOTCH2	NOTCH	Cell-Cell Contact	PMID: 22353464
ciliated epithelial cells	NK cells	JAG2	NOTCH2	0.00200532	0	JAG2_NOTCH2	JAG2 - NOTCH2	NOTCH	Cell-Cell Contact	PMID: 22353464
epithelial cells	epithelial cells	OCLN	OCLN	0.00257582	0	OCLN_OCLN	OCLN - OCLN	OCLN	Cell-Cell Contact	KEGG: hsa04514
NK cells	epithelial cells	OCLN	OCLN	0.00244182	0	OCLN_OCLN	OCLN - OCLN	OCLN	Cell-Cell Contact	KEGG: hsa04514
epithelial cells	NK cells	OCLN	OCLN	0.00244182	0	OCLN_OCLN	OCLN - OCLN	OCLN	Cell-Cell Contact	KEGG: hsa04514
endothelial cells	endothelial cells	PECAM1	PECAM1	0.248799	0	PECAM1_PECAM1	PECAM1 - PECAM1	PECAM1	Cell-Cell Contact	KEGG: hsa04514
NK cells	endothelial cells	PECAM1	PECAM1	0.0191635	0	PECAM1_PECAM1	PECAM1 - PECAM1	PECAM1	Cell-Cell Contact	KEGG: hsa04514
endothelial cells	NK cells	PECAM1	PECAM1	0.0191635	0	PECAM1_PECAM1	PECAM1 - PECAM1	PECAM1	Cell-Cell Contact	KEGG: hsa04514
NK cells	NK cells	PECAM1	PECAM1	0.00115124	0	PECAM1_PECAM1	PECAM1 - PECAM1	PECAM1	Cell-Cell Contact	KEGG: hsa04514
ionocytes	ionocytes	PTPRM	PTPRM	0.0424754	0	PTPRM_PTPRM	PTPRM - PTPRM	PTPRM	Cell-Cell Contact	KEGG: hsa04514
ciliated epithelial cells	ionocytes	PTPRM	PTPRM	0.0171325	0	PTPRM_PTPRM	PTPRM - PTPRM	PTPRM	Cell-Cell Contact	KEGG: hsa04514
fibroblasts	ionocytes	PTPRM	PTPRM	0.0123598	0	PTPRM_PTPRM	PTPRM - PTPRM	PTPRM	Cell-Cell Contact	KEGG: hsa04514
endothelial cells	ionocytes	PTPRM	PTPRM	0.0893665	0	PTPRM_PTPRM	PTPRM - PTPRM	PTPRM	Cell-Cell Contact	KEGG: hsa04514
ionocytes	ciliated epithelial cells	PTPRM	PTPRM	0.0171325	0	PTPRM_PTPRM	PTPRM - PTPRM	PTPRM	Cell-Cell Contact	KEGG: hsa04514
ciliated epithelial cells	ciliated epithelial cells	PTPRM	PTPRM	0.00680295	0	PTPRM_PTPRM	PTPRM - PTPRM	PTPRM	Cell-Cell Contact	KEGG: hsa04514
fibroblasts	ciliated epithelial cells	PTPRM	PTPRM	0.00489349	0	PTPRM_PTPRM	PTPRM - PTPRM	PTPRM	Cell-Cell Contact	KEGG: hsa04514
endothelial cells	ciliated epithelial cells	PTPRM	PTPRM	0.0371309	0	PTPRM_PTPRM	PTPRM - PTPRM	PTPRM	Cell-Cell Contact	KEGG: hsa04514
ionocytes	fibroblasts	PTPRM	PTPRM	0.0123598	0	PTPRM_PTPRM	PTPRM - PTPRM	PTPRM	Cell-Cell Contact	KEGG: hsa04514
ciliated epithelial cells	fibroblasts	PTPRM	PTPRM	0.00489349	0	PTPRM_PTPRM	PTPRM - PTPRM	PTPRM	Cell-Cell Contact	KEGG: hsa04514
fibroblasts	fibroblasts	PTPRM	PTPRM	0.00351807	0	PTPRM_PTPRM	PTPRM - PTPRM	PTPRM	Cell-Cell Contact	KEGG: hsa04514
endothelial cells	fibroblasts	PTPRM	PTPRM	0.0269398	0	PTPRM_PTPRM	PTPRM - PTPRM	PTPRM	Cell-Cell Contact	KEGG: hsa04514
ionocytes	endothelial cells	PTPRM	PTPRM	0.0893665	0	PTPRM_PTPRM	PTPRM - PTPRM	PTPRM	Cell-Cell Contact	KEGG: hsa04514
ciliated epithelial cells	endothelial cells	PTPRM	PTPRM	0.0371309	0	PTPRM_PTPRM	PTPRM - PTPRM	PTPRM	Cell-Cell Contact	KEGG: hsa04514
fibroblasts	endothelial cells	PTPRM	PTPRM	0.0269398	0	PTPRM_PTPRM	PTPRM - PTPRM	PTPRM	Cell-Cell Contact	KEGG: hsa04514
endothelial cells	endothelial cells	PTPRM	PTPRM	0.17838	0	PTPRM_PTPRM	PTPRM - PTPRM	PTPRM	Cell-Cell Contact	KEGG: hsa04514
epithelial cells	epithelial cells	SEMA4D	PLXNB2	0.0267339	0	SEMA4D_PLXNB2	SEMA4D - PLXNB2	SEMA4	Cell-Cell Contact	PMID: 27533782
ionocytes	epithelial cells	SEMA4D	PLXNB2	0.026017	0	SEMA4D_PLXNB2	SEMA4D - PLXNB2	SEMA4	Cell-Cell Contact	PMID: 27533782
T cells	epithelial cells	SEMA4D	PLXNB2	0.0376571	0	SEMA4D_PLXNB2	SEMA4D - PLXNB2	SEMA4	Cell-Cell Contact	PMID: 27533782
T cells	ciliated epithelial cells	SEMA4D	PLXNB2	0.025754	0.02	SEMA4D_PLXNB2	SEMA4D - PLXNB2	SEMA4	Cell-Cell Contact	PMID: 27533782
epithelial cells	endothelial cells	SEMA4D	PLXNB2	0.0251138	0	SEMA4D_PLXNB2	SEMA4D - PLXNB2	SEMA4	Cell-Cell Contact	PMID: 27533782
ionocytes	endothelial cells	SEMA4D	PLXNB2	0.0244393	0	SEMA4D_PLXNB2	SEMA4D - PLXNB2	SEMA4	Cell-Cell Contact	PMID: 27533782
T cells	endothelial cells	SEMA4D	PLXNB2	0.0353991	0	SEMA4D_PLXNB2	SEMA4D - PLXNB2	SEMA4	Cell-Cell Contact	PMID: 27533782
T cells	NK cells	SEMA4D	PLXNB2	0.030391	0	SEMA4D_PLXNB2	SEMA4D - PLXNB2	SEMA4	Cell-Cell Contact	PMID: 27533782
epithelial cells	ionocytes	SEMA4D	PLXNB3	0.00272871	0	SEMA4D_PLXNB3	SEMA4D - PLXNB3	SEMA4	Cell-Cell Contact	PMID: 27533782
ionocytes	ionocytes	SEMA4D	PLXNB3	0.00265379	0	SEMA4D_PLXNB3	SEMA4D - PLXNB3	SEMA4	Cell-Cell Contact	PMID: 27533782
ciliated epithelial cells	ionocytes	SEMA4D	PLXNB3	0.00237748	0	SEMA4D_PLXNB3	SEMA4D - PLXNB3	SEMA4	Cell-Cell Contact	PMID: 27533782
T cells	ionocytes	SEMA4D	PLXNB3	0.00388276	0	SEMA4D_PLXNB3	SEMA4D - PLXNB3	SEMA4	Cell-Cell Contact	PMID: 27533782
NK cells	ionocytes	SEMA4D	PLXNB3	0.00241028	0	SEMA4D_PLXNB3	SEMA4D - PLXNB3	SEMA4	Cell-Cell Contact	PMID: 27533782
T cells	NK cells	SEMA4D	PLXNB3	0.00237264	0.03	SEMA4D_PLXNB3	SEMA4D - PLXNB3	SEMA4	Cell-Cell Contact	PMID: 27533782
luminal epithelial	epithelial cells	SEMA4G	PLXNB2	0.0188682	0	SEMA4G_PLXNB2	SEMA4G - PLXNB2	SEMA4	Cell-Cell Contact	PMID: 27533782
NK cells	epithelial cells	SEMA4G	PLXNB2	0.0248887	0	SEMA4G_PLXNB2	SEMA4G - PLXNB2	SEMA4	Cell-Cell Contact	PMID: 27533782
luminal epithelial	ionocytes	SEMA4G	PLXNB2	0.00930915	0	SEMA4G_PLXNB2	SEMA4G - PLXNB2	SEMA4	Cell-Cell Contact	PMID: 27533782
NK cells	ionocytes	SEMA4G	PLXNB2	0.0123178	0.01	SEMA4G_PLXNB2	SEMA4G - PLXNB2	SEMA4	Cell-Cell Contact	PMID: 27533782
luminal epithelial	luminal epithelial	SEMA4G	PLXNB2	0.0113195	0	SEMA4G_PLXNB2	SEMA4G - PLXNB2	SEMA4	Cell-Cell Contact	PMID: 27533782
NK cells	luminal epithelial	SEMA4G	PLXNB2	0.0149681	0	SEMA4G_PLXNB2	SEMA4G - PLXNB2	SEMA4	Cell-Cell Contact	PMID: 27533782
luminal epithelial	ciliated epithelial cells	SEMA4G	PLXNB2	0.012825	0	SEMA4G_PLXNB2	SEMA4G - PLXNB2	SEMA4	Cell-Cell Contact	PMID: 27533782
NK cells	ciliated epithelial cells	SEMA4G	PLXNB2	0.0169505	0	SEMA4G_PLXNB2	SEMA4G - PLXNB2	SEMA4	Cell-Cell Contact	PMID: 27533782
luminal epithelial	fibroblasts	SEMA4G	PLXNB2	0.0103947	0	SEMA4G_PLXNB2	SEMA4G - PLXNB2	SEMA4	Cell-Cell Contact	PMID: 27533782
NK cells	fibroblasts	SEMA4G	PLXNB2	0.0137493	0.01	SEMA4G_PLXNB2	SEMA4G - PLXNB2	SEMA4	Cell-Cell Contact	PMID: 27533782
luminal epithelial	endothelial cells	SEMA4G	PLXNB2	0.0177161	0	SEMA4G_PLXNB2	SEMA4G - PLXNB2	SEMA4	Cell-Cell Contact	PMID: 27533782
NK cells	endothelial cells	SEMA4G	PLXNB2	0.0233777	0	SEMA4G_PLXNB2	SEMA4G - PLXNB2	SEMA4	Cell-Cell Contact	PMID: 27533782
luminal epithelial	macrophages	SEMA4G	PLXNB2	0.00290567	0	SEMA4G_PLXNB2	SEMA4G - PLXNB2	SEMA4	Cell-Cell Contact	PMID: 27533782
NK cells	macrophages	SEMA4G	PLXNB2	0.00385281	0.01	SEMA4G_PLXNB2	SEMA4G - PLXNB2	SEMA4	Cell-Cell Contact	PMID: 27533782
luminal epithelial	B cells	SEMA4G	PLXNB2	0.00170253	0	SEMA4G_PLXNB2	SEMA4G - PLXNB2	SEMA4	Cell-Cell Contact	PMID: 27533782
NK cells	B cells	SEMA4G	PLXNB2	0.00225838	0.01	SEMA4G_PLXNB2	SEMA4G - PLXNB2	SEMA4	Cell-Cell Contact	PMID: 27533782
luminal epithelial	NK cells	SEMA4G	PLXNB2	0.0151704	0	SEMA4G_PLXNB2	SEMA4G - PLXNB2	SEMA4	Cell-Cell Contact	PMID: 27533782
NK cells	NK cells	SEMA4G	PLXNB2	0.020035	0	SEMA4G_PLXNB2	SEMA4G - PLXNB2	SEMA4	Cell-Cell Contact	PMID: 27533782
epithelial cells	ionocytes	SEMA5A	PLXNB3	0.00321286	0	SEMA5A_PLXNB3	SEMA5A - PLXNB3	SEMA5	Cell-Cell Contact	PMID: 27533782
ionocytes	ionocytes	SEMA5A	PLXNB3	0.00245166	0	SEMA5A_PLXNB3	SEMA5A - PLXNB3	SEMA5	Cell-Cell Contact	PMID: 27533782
NK cells	ionocytes	SEMA5A	PLXNB3	0.00162858	0	SEMA5A_PLXNB3	SEMA5A - PLXNB3	SEMA5	Cell-Cell Contact	PMID: 27533782
NK cells	T cells	SEMA7A	ITGB1_ITGA1	0.00660056	0	SEMA7A_ITGB1_ITGA1	SEMA7A - (ITGB1+ITGA1)	SEMA7	Cell-Cell Contact	PMID: 22325954
NK cells	macrophages	SEMA7A	PLXNC1	0.00367751	0	SEMA7A_PLXNC1	SEMA7A - PLXNC1	SEMA7	Cell-Cell Contact	PMID: 27533782
NK cells	B cells	SEMA7A	PLXNC1	0.00148826	0	SEMA7A_PLXNC1	SEMA7A - PLXNC1	SEMA7	Cell-Cell Contact	PMID: 27533782
B cells	endothelial cells	ITGA4_ITGB1	VCAM1	0.00837867	0	ITGA4_ITGB1_VCAM1	VCAM1 - (ITGA4+ITGB1)	VCAM	Cell-Cell Contact	KEGG: hsa04514
T cells	endothelial cells	ITGA4_ITGB1	VCAM1	0.0218189	0	ITGA4_ITGB1_VCAM1	VCAM1 - (ITGA4+ITGB1)	VCAM	Cell-Cell Contact	KEGG: hsa04514
B cells	macrophages	ITGA4_ITGB1	VCAM1	0.00620884	0	ITGA4_ITGB1_VCAM1	VCAM1 - (ITGA4+ITGB1)	VCAM	Cell-Cell Contact	KEGG: hsa04514
T cells	macrophages	ITGA4_ITGB1	VCAM1	0.0162254	0	ITGA4_ITGB1_VCAM1	VCAM1 - (ITGA4+ITGB1)	VCAM	Cell-Cell Contact	KEGG: hsa04514
fibroblasts	endothelial cells	ITGA9_ITGB1	VCAM1	0.0322669	0	ITGA9_ITGB1_VCAM1	VCAM1 - (ITGA9+ITGB1)	VCAM	Cell-Cell Contact	KEGG: hsa04514
endothelial cells	endothelial cells	ITGA9_ITGB1	VCAM1	0.0183329	0	ITGA9_ITGB1_VCAM1	VCAM1 - (ITGA9+ITGB1)	VCAM	Cell-Cell Contact	KEGG: hsa04514
fibroblasts	macrophages	ITGA9_ITGB1	VCAM1	0.0240608	0	ITGA9_ITGB1_VCAM1	VCAM1 - (ITGA9+ITGB1)	VCAM	Cell-Cell Contact	KEGG: hsa04514
endothelial cells	macrophages	ITGA9_ITGB1	VCAM1	0.0136206	0	ITGA9_ITGB1_VCAM1	VCAM1 - (ITGA9+ITGB1)	VCAM	Cell-Cell Contact	KEGG: hsa04514
NK cells	NK cells	CDH3	CDH3	0.000965565	0	CDH3_CDH3	CDH3 - CDH3	CDH	Cell-Cell Contact	KEGG: hsa04514
fibroblasts	fibroblasts	GJA1	GJA1	0.0189617	0	GJA1_GJA1	GJA1 - GJA1	GAP	Cell-Cell Contact	PMID: 32532966;PMID: 15094344
epithelial cells	epithelial cells	CLDN1	CLDN1	0.0656862	0	CLDN1_CLDN1	CLDN1 - CLDN1	CLDN	Cell-Cell Contact	PMID: 31942240
ciliated epithelial cells	epithelial cells	CLDN1	CLDN1	0.0678741	0	CLDN1_CLDN1	CLDN1 - CLDN1	CLDN	Cell-Cell Contact	PMID: 31942240
epithelial cells	ciliated epithelial cells	CLDN1	CLDN1	0.0678741	0	CLDN1_CLDN1	CLDN1 - CLDN1	CLDN	Cell-Cell Contact	PMID: 31942240
ciliated epithelial cells	ciliated epithelial cells	CLDN1	CLDN1	0.0701294	0	CLDN1_CLDN1	CLDN1 - CLDN1	CLDN	Cell-Cell Contact	PMID: 31942240
epithelial cells	epithelial cells	CLDN3	CLDN3	0.0818988	0	CLDN3_CLDN3	CLDN3 - CLDN3	CLDN	Cell-Cell Contact	PMID: 31942240
ionocytes	epithelial cells	CLDN3	CLDN3	0.0699053	0	CLDN3_CLDN3	CLDN3 - CLDN3	CLDN	Cell-Cell Contact	PMID: 31942240
ciliated epithelial cells	epithelial cells	CLDN3	CLDN3	0.0774953	0.01	CLDN3_CLDN3	CLDN3 - CLDN3	CLDN	Cell-Cell Contact	PMID: 31942240
NK cells	epithelial cells	CLDN3	CLDN3	0.0936861	0	CLDN3_CLDN3	CLDN3 - CLDN3	CLDN	Cell-Cell Contact	PMID: 31942240
epithelial cells	ionocytes	CLDN3	CLDN3	0.0699053	0	CLDN3_CLDN3	CLDN3 - CLDN3	CLDN	Cell-Cell Contact	PMID: 31942240
NK cells	ionocytes	CLDN3	CLDN3	0.0801171	0	CLDN3_CLDN3	CLDN3 - CLDN3	CLDN	Cell-Cell Contact	PMID: 31942240
epithelial cells	ciliated epithelial cells	CLDN3	CLDN3	0.0774953	0.01	CLDN3_CLDN3	CLDN3 - CLDN3	CLDN	Cell-Cell Contact	PMID: 31942240
NK cells	ciliated epithelial cells	CLDN3	CLDN3	0.0887101	0	CLDN3_CLDN3	CLDN3 - CLDN3	CLDN	Cell-Cell Contact	PMID: 31942240
epithelial cells	NK cells	CLDN3	CLDN3	0.0936861	0	CLDN3_CLDN3	CLDN3 - CLDN3	CLDN	Cell-Cell Contact	PMID: 31942240
ionocytes	NK cells	CLDN3	CLDN3	0.0801171	0	CLDN3_CLDN3	CLDN3 - CLDN3	CLDN	Cell-Cell Contact	PMID: 31942240
ciliated epithelial cells	NK cells	CLDN3	CLDN3	0.0887101	0	CLDN3_CLDN3	CLDN3 - CLDN3	CLDN	Cell-Cell Contact	PMID: 31942240
NK cells	NK cells	CLDN3	CLDN3	0.106972	0	CLDN3_CLDN3	CLDN3 - CLDN3	CLDN	Cell-Cell Contact	PMID: 31942240
fibroblasts	fibroblasts	PCDHGC3	PCDHGC3	0.142179	0	PCDHGC3_PCDHGC3	PCDHGC3 - PCDHGC3	PCDH	Cell-Cell Contact	PMID: 35253643; PMID: 32694982
endothelial cells	fibroblasts	PCDHGC3	PCDHGC3	0.0258479	0	PCDHGC3_PCDHGC3	PCDHGC3 - PCDHGC3	PCDH	Cell-Cell Contact	PMID: 35253643; PMID: 32694982
fibroblasts	endothelial cells	PCDHGC3	PCDHGC3	0.0258479	0	PCDHGC3_PCDHGC3	PCDHGC3 - PCDHGC3	PCDH	Cell-Cell Contact	PMID: 35253643; PMID: 32694982
endothelial cells	endothelial cells	PCDHGC3	PCDHGC3	0.00422979	0	PCDHGC3_PCDHGC3	PCDHGC3 - PCDHGC3	PCDH	Cell-Cell Contact	PMID: 35253643; PMID: 32694982
fibroblasts	endothelial cells	COL4A1	ADGRG6	0.13316	0	COL4A1_ADGRG6	COL4A1 - ADGRG6	ADGRG	Cell-Cell Contact	PMID: 31462748
endothelial cells	endothelial cells	COL4A1	ADGRG6	0.0837124	0	COL4A1_ADGRG6	COL4A1 - ADGRG6	ADGRG	Cell-Cell Contact	PMID: 31462748
fibroblasts	macrophages	COL4A1	ADGRG6	0.118718	0	COL4A1_ADGRG6	COL4A1 - ADGRG6	ADGRG	Cell-Cell Contact	PMID: 31462748
endothelial cells	macrophages	COL4A1	ADGRG6	0.0741739	0	COL4A1_ADGRG6	COL4A1 - ADGRG6	ADGRG	Cell-Cell Contact	PMID: 31462748
fibroblasts	endothelial cells	COL4A2	ADGRG6	0.0925653	0	COL4A2_ADGRG6	COL4A2 - ADGRG6	ADGRG	Cell-Cell Contact	PMID: 31462748
endothelial cells	endothelial cells	COL4A2	ADGRG6	0.0576305	0	COL4A2_ADGRG6	COL4A2 - ADGRG6	ADGRG	Cell-Cell Contact	PMID: 31462748
fibroblasts	macrophages	COL4A2	ADGRG6	0.0821084	0	COL4A2_ADGRG6	COL4A2 - ADGRG6	ADGRG	Cell-Cell Contact	PMID: 31462748
endothelial cells	macrophages	COL4A2	ADGRG6	0.0508988	0	COL4A2_ADGRG6	COL4A2 - ADGRG6	ADGRG	Cell-Cell Contact	PMID: 31462748
fibroblasts	endothelial cells	COL4A5	ADGRG6	0.0414102	0	COL4A5_ADGRG6	COL4A5 - ADGRG6	ADGRG	Cell-Cell Contact	PMID: 31462748
fibroblasts	macrophages	COL4A5	ADGRG6	0.0364998	0	COL4A5_ADGRG6	COL4A5 - ADGRG6	ADGRG	Cell-Cell Contact	PMID: 31462748
fibroblasts	endothelial cells	COL4A6	ADGRG6	0.020339	0	COL4A6_ADGRG6	COL4A6 - ADGRG6	ADGRG	Cell-Cell Contact	PMID: 31462748
fibroblasts	macrophages	COL4A6	ADGRG6	0.0178806	0	COL4A6_ADGRG6	COL4A6 - ADGRG6	ADGRG	Cell-Cell Contact	PMID: 31462748
fibroblasts	endothelial cells	LAMA2	ADGRG6	0.138565	0	LAMA2_ADGRG6	LAMA2 - ADGRG6	ADGRG	Cell-Cell Contact	PMID: 31462748
fibroblasts	macrophages	LAMA2	ADGRG6	0.123619	0	LAMA2_ADGRG6	LAMA2 - ADGRG6	ADGRG	Cell-Cell Contact	PMID: 31462748
fibroblasts	epithelial cells	FLRT2	ADGRL2	0.0141181	0	FLRT2_ADGRL2	FLRT2 - ADGRL2	ADGRL	Cell-Cell Contact	PMID: 25728924;PMID: 34022279;PMID: 27091502;PMID: 35907405
endothelial cells	epithelial cells	FLRT2	ADGRL2	0.0066411	0	FLRT2_ADGRL2	FLRT2 - ADGRL2	ADGRL	Cell-Cell Contact	PMID: 25728924;PMID: 34022279;PMID: 27091502;PMID: 35907405
fibroblasts	ionocytes	FLRT2	ADGRL2	0.00962245	0	FLRT2_ADGRL2	FLRT2 - ADGRL2	ADGRL	Cell-Cell Contact	PMID: 25728924;PMID: 34022279;PMID: 27091502;PMID: 35907405
endothelial cells	ionocytes	FLRT2	ADGRL2	0.00451545	0	FLRT2_ADGRL2	FLRT2 - ADGRL2	ADGRL	Cell-Cell Contact	PMID: 25728924;PMID: 34022279;PMID: 27091502;PMID: 35907405
fibroblasts	luminal epithelial	FLRT2	ADGRL2	0.0153837	0	FLRT2_ADGRL2	FLRT2 - ADGRL2	ADGRL	Cell-Cell Contact	PMID: 25728924;PMID: 34022279;PMID: 27091502;PMID: 35907405
endothelial cells	luminal epithelial	FLRT2	ADGRL2	0.00724133	0	FLRT2_ADGRL2	FLRT2 - ADGRL2	ADGRL	Cell-Cell Contact	PMID: 25728924;PMID: 34022279;PMID: 27091502;PMID: 35907405
fibroblasts	ciliated epithelial cells	FLRT2	ADGRL2	0.00771551	0	FLRT2_ADGRL2	FLRT2 - ADGRL2	ADGRL	Cell-Cell Contact	PMID: 25728924;PMID: 34022279;PMID: 27091502;PMID: 35907405
endothelial cells	ciliated epithelial cells	FLRT2	ADGRL2	0.0036169	0	FLRT2_ADGRL2	FLRT2 - ADGRL2	ADGRL	Cell-Cell Contact	PMID: 25728924;PMID: 34022279;PMID: 27091502;PMID: 35907405
fibroblasts	fibroblasts	FLRT2	ADGRL2	0.0144558	0	FLRT2_ADGRL2	FLRT2 - ADGRL2	ADGRL	Cell-Cell Contact	PMID: 25728924;PMID: 34022279;PMID: 27091502;PMID: 35907405
endothelial cells	fibroblasts	FLRT2	ADGRL2	0.0068012	0	FLRT2_ADGRL2	FLRT2 - ADGRL2	ADGRL	Cell-Cell Contact	PMID: 25728924;PMID: 34022279;PMID: 27091502;PMID: 35907405
fibroblasts	endothelial cells	FLRT2	ADGRL2	0.0729435	0	FLRT2_ADGRL2	FLRT2 - ADGRL2	ADGRL	Cell-Cell Contact	PMID: 25728924;PMID: 34022279;PMID: 27091502;PMID: 35907405
endothelial cells	endothelial cells	FLRT2	ADGRL2	0.035432	0	FLRT2_ADGRL2	FLRT2 - ADGRL2	ADGRL	Cell-Cell Contact	PMID: 25728924;PMID: 34022279;PMID: 27091502;PMID: 35907405
fibroblasts	NK cells	FLRT2	ADGRL2	0.011171	0	FLRT2_ADGRL2	FLRT2 - ADGRL2	ADGRL	Cell-Cell Contact	PMID: 25728924;PMID: 34022279;PMID: 27091502;PMID: 35907405
endothelial cells	NK cells	FLRT2	ADGRL2	0.00524647	0	FLRT2_ADGRL2	FLRT2 - ADGRL2	ADGRL	Cell-Cell Contact	PMID: 25728924;PMID: 34022279;PMID: 27091502;PMID: 35907405
epithelial cells	epithelial cells	TENM2	ADGRL2	0.0204512	0	TENM2_ADGRL2	TENM2 - ADGRL2	ADGRL	Cell-Cell Contact	PMID: 25728924;PMID: 34022279;PMID: 27091502;PMID: 35907405
luminal epithelial	epithelial cells	TENM2	ADGRL2	0.0202649	0	TENM2_ADGRL2	TENM2 - ADGRL2	ADGRL	Cell-Cell Contact	PMID: 25728924;PMID: 34022279;PMID: 27091502;PMID: 35907405
ciliated epithelial cells	epithelial cells	TENM2	ADGRL2	0.0198302	0.01	TENM2_ADGRL2	TENM2 - ADGRL2	ADGRL	Cell-Cell Contact	PMID: 25728924;PMID: 34022279;PMID: 27091502;PMID: 35907405
epithelial cells	luminal epithelial	TENM2	ADGRL2	0.0222716	0	TENM2_ADGRL2	TENM2 - ADGRL2	ADGRL	Cell-Cell Contact	PMID: 25728924;PMID: 34022279;PMID: 27091502;PMID: 35907405
luminal epithelial	luminal epithelial	TENM2	ADGRL2	0.0220691	0	TENM2_ADGRL2	TENM2 - ADGRL2	ADGRL	Cell-Cell Contact	PMID: 25728924;PMID: 34022279;PMID: 27091502;PMID: 35907405
ciliated epithelial cells	luminal epithelial	TENM2	ADGRL2	0.0215965	0	TENM2_ADGRL2	TENM2 - ADGRL2	ADGRL	Cell-Cell Contact	PMID: 25728924;PMID: 34022279;PMID: 27091502;PMID: 35907405
epithelial cells	fibroblasts	TENM2	ADGRL2	0.0209372	0	TENM2_ADGRL2	TENM2 - ADGRL2	ADGRL	Cell-Cell Contact	PMID: 25728924;PMID: 34022279;PMID: 27091502;PMID: 35907405
luminal epithelial	fibroblasts	TENM2	ADGRL2	0.0207465	0	TENM2_ADGRL2	TENM2 - ADGRL2	ADGRL	Cell-Cell Contact	PMID: 25728924;PMID: 34022279;PMID: 27091502;PMID: 35907405
ciliated epithelial cells	fibroblasts	TENM2	ADGRL2	0.0203017	0.01	TENM2_ADGRL2	TENM2 - ADGRL2	ADGRL	Cell-Cell Contact	PMID: 25728924;PMID: 34022279;PMID: 27091502;PMID: 35907405
epithelial cells	endothelial cells	TENM2	ADGRL2	0.10291	0	TENM2_ADGRL2	TENM2 - ADGRL2	ADGRL	Cell-Cell Contact	PMID: 25728924;PMID: 34022279;PMID: 27091502;PMID: 35907405
ionocytes	endothelial cells	TENM2	ADGRL2	0.0267934	0	TENM2_ADGRL2	TENM2 - ADGRL2	ADGRL	Cell-Cell Contact	PMID: 25728924;PMID: 34022279;PMID: 27091502;PMID: 35907405
luminal epithelial	endothelial cells	TENM2	ADGRL2	0.102051	0	TENM2_ADGRL2	TENM2 - ADGRL2	ADGRL	Cell-Cell Contact	PMID: 25728924;PMID: 34022279;PMID: 27091502;PMID: 35907405
ciliated epithelial cells	endothelial cells	TENM2	ADGRL2	0.100041	0	TENM2_ADGRL2	TENM2 - ADGRL2	ADGRL	Cell-Cell Contact	PMID: 25728924;PMID: 34022279;PMID: 27091502;PMID: 35907405
NK cells	endothelial cells	TENM2	ADGRL2	0.0747061	0	TENM2_ADGRL2	TENM2 - ADGRL2	ADGRL	Cell-Cell Contact	PMID: 25728924;PMID: 34022279;PMID: 27091502;PMID: 35907405
epithelial cells	epithelial cells	TENM3	ADGRL2	0.0164936	0	TENM3_ADGRL2	TENM3 - ADGRL2	ADGRL	Cell-Cell Contact	PMID: 25728924;PMID: 34022279;PMID: 27091502;PMID: 35907405
ciliated epithelial cells	epithelial cells	TENM3	ADGRL2	0.0212181	0	TENM3_ADGRL2	TENM3 - ADGRL2	ADGRL	Cell-Cell Contact	PMID: 25728924;PMID: 34022279;PMID: 27091502;PMID: 35907405
NK cells	epithelial cells	TENM3	ADGRL2	0.0229392	0	TENM3_ADGRL2	TENM3 - ADGRL2	ADGRL	Cell-Cell Contact	PMID: 25728924;PMID: 34022279;PMID: 27091502;PMID: 35907405
ciliated epithelial cells	ionocytes	TENM3	ADGRL2	0.0144948	0	TENM3_ADGRL2	TENM3 - ADGRL2	ADGRL	Cell-Cell Contact	PMID: 25728924;PMID: 34022279;PMID: 27091502;PMID: 35907405
NK cells	ionocytes	TENM3	ADGRL2	0.0156793	0.01	TENM3_ADGRL2	TENM3 - ADGRL2	ADGRL	Cell-Cell Contact	PMID: 25728924;PMID: 34022279;PMID: 27091502;PMID: 35907405
epithelial cells	luminal epithelial	TENM3	ADGRL2	0.0179682	0	TENM3_ADGRL2	TENM3 - ADGRL2	ADGRL	Cell-Cell Contact	PMID: 25728924;PMID: 34022279;PMID: 27091502;PMID: 35907405
ciliated epithelial cells	luminal epithelial	TENM3	ADGRL2	0.0231051	0	TENM3_ADGRL2	TENM3 - ADGRL2	ADGRL	Cell-Cell Contact	PMID: 25728924;PMID: 34022279;PMID: 27091502;PMID: 35907405
NK cells	luminal epithelial	TENM3	ADGRL2	0.0249754	0	TENM3_ADGRL2	TENM3 - ADGRL2	ADGRL	Cell-Cell Contact	PMID: 25728924;PMID: 34022279;PMID: 27091502;PMID: 35907405
epithelial cells	fibroblasts	TENM3	ADGRL2	0.0168872	0	TENM3_ADGRL2	TENM3 - ADGRL2	ADGRL	Cell-Cell Contact	PMID: 25728924;PMID: 34022279;PMID: 27091502;PMID: 35907405
ciliated epithelial cells	fibroblasts	TENM3	ADGRL2	0.0217219	0	TENM3_ADGRL2	TENM3 - ADGRL2	ADGRL	Cell-Cell Contact	PMID: 25728924;PMID: 34022279;PMID: 27091502;PMID: 35907405
NK cells	fibroblasts	TENM3	ADGRL2	0.0234829	0	TENM3_ADGRL2	TENM3 - ADGRL2	ADGRL	Cell-Cell Contact	PMID: 25728924;PMID: 34022279;PMID: 27091502;PMID: 35907405
epithelial cells	endothelial cells	TENM3	ADGRL2	0.0843699	0	TENM3_ADGRL2	TENM3 - ADGRL2	ADGRL	Cell-Cell Contact	PMID: 25728924;PMID: 34022279;PMID: 27091502;PMID: 35907405
ionocytes	endothelial cells	TENM3	ADGRL2	0.0147056	0	TENM3_ADGRL2	TENM3 - ADGRL2	ADGRL	Cell-Cell Contact	PMID: 25728924;PMID: 34022279;PMID: 27091502;PMID: 35907405
ciliated epithelial cells	endothelial cells	TENM3	ADGRL2	0.106433	0	TENM3_ADGRL2	TENM3 - ADGRL2	ADGRL	Cell-Cell Contact	PMID: 25728924;PMID: 34022279;PMID: 27091502;PMID: 35907405
fibroblasts	endothelial cells	TENM3	ADGRL2	0.0160454	0	TENM3_ADGRL2	TENM3 - ADGRL2	ADGRL	Cell-Cell Contact	PMID: 25728924;PMID: 34022279;PMID: 27091502;PMID: 35907405
macrophages	endothelial cells	TENM3	ADGRL2	0.0340456	0	TENM3_ADGRL2	TENM3 - ADGRL2	ADGRL	Cell-Cell Contact	PMID: 25728924;PMID: 34022279;PMID: 27091502;PMID: 35907405
NK cells	endothelial cells	TENM3	ADGRL2	0.114259	0	TENM3_ADGRL2	TENM3 - ADGRL2	ADGRL	Cell-Cell Contact	PMID: 25728924;PMID: 34022279;PMID: 27091502;PMID: 35907405
ciliated epithelial cells	NK cells	TENM3	ADGRL2	0.0168141	0.01	TENM3_ADGRL2	TENM3 - ADGRL2	ADGRL	Cell-Cell Contact	PMID: 25728924;PMID: 34022279;PMID: 27091502;PMID: 35907405
NK cells	NK cells	TENM3	ADGRL2	0.0181846	0.01	TENM3_ADGRL2	TENM3 - ADGRL2	ADGRL	Cell-Cell Contact	PMID: 25728924;PMID: 34022279;PMID: 27091502;PMID: 35907405
ciliated epithelial cells	epithelial cells	TENM4	ADGRL2	0.0036698	0	TENM4_ADGRL2	TENM4 - ADGRL2	ADGRL	Cell-Cell Contact	PMID: 25728924;PMID: 34022279;PMID: 27091502;PMID: 35907405
fibroblasts	epithelial cells	TENM4	ADGRL2	0.0131305	0	TENM4_ADGRL2	TENM4 - ADGRL2	ADGRL	Cell-Cell Contact	PMID: 25728924;PMID: 34022279;PMID: 27091502;PMID: 35907405
NK cells	epithelial cells	TENM4	ADGRL2	0.00182933	0.03	TENM4_ADGRL2	TENM4 - ADGRL2	ADGRL	Cell-Cell Contact	PMID: 25728924;PMID: 34022279;PMID: 27091502;PMID: 35907405
ciliated epithelial cells	ionocytes	TENM4	ADGRL2	0.0024928	0	TENM4_ADGRL2	TENM4 - ADGRL2	ADGRL	Cell-Cell Contact	PMID: 25728924;PMID: 34022279;PMID: 27091502;PMID: 35907405
fibroblasts	ionocytes	TENM4	ADGRL2	0.00894647	0	TENM4_ADGRL2	TENM4 - ADGRL2	ADGRL	Cell-Cell Contact	PMID: 25728924;PMID: 34022279;PMID: 27091502;PMID: 35907405
NK cells	ionocytes	TENM4	ADGRL2	0.00124188	0.04	TENM4_ADGRL2	TENM4 - ADGRL2	ADGRL	Cell-Cell Contact	PMID: 25728924;PMID: 34022279;PMID: 27091502;PMID: 35907405
ciliated epithelial cells	luminal epithelial	TENM4	ADGRL2	0.00400257	0	TENM4_ADGRL2	TENM4 - ADGRL2	ADGRL	Cell-Cell Contact	PMID: 25728924;PMID: 34022279;PMID: 27091502;PMID: 35907405
fibroblasts	luminal epithelial	TENM4	ADGRL2	0.0143088	0	TENM4_ADGRL2	TENM4 - ADGRL2	ADGRL	Cell-Cell Contact	PMID: 25728924;PMID: 34022279;PMID: 27091502;PMID: 35907405
NK cells	luminal epithelial	TENM4	ADGRL2	0.00199554	0.03	TENM4_ADGRL2	TENM4 - ADGRL2	ADGRL	Cell-Cell Contact	PMID: 25728924;PMID: 34022279;PMID: 27091502;PMID: 35907405
ciliated epithelial cells	ciliated epithelial cells	TENM4	ADGRL2	0.00199594	0.01	TENM4_ADGRL2	TENM4 - ADGRL2	ADGRL	Cell-Cell Contact	PMID: 25728924;PMID: 34022279;PMID: 27091502;PMID: 35907405
fibroblasts	ciliated epithelial cells	TENM4	ADGRL2	0.00717252	0	TENM4_ADGRL2	TENM4 - ADGRL2	ADGRL	Cell-Cell Contact	PMID: 25728924;PMID: 34022279;PMID: 27091502;PMID: 35907405
NK cells	ciliated epithelial cells	TENM4	ADGRL2	0.000994105	0.04	TENM4_ADGRL2	TENM4 - ADGRL2	ADGRL	Cell-Cell Contact	PMID: 25728924;PMID: 34022279;PMID: 27091502;PMID: 35907405
ciliated epithelial cells	fibroblasts	TENM4	ADGRL2	0.00375854	0	TENM4_ADGRL2	TENM4 - ADGRL2	ADGRL	Cell-Cell Contact	PMID: 25728924;PMID: 34022279;PMID: 27091502;PMID: 35907405
fibroblasts	fibroblasts	TENM4	ADGRL2	0.0134449	0	TENM4_ADGRL2	TENM4 - ADGRL2	ADGRL	Cell-Cell Contact	PMID: 25728924;PMID: 34022279;PMID: 27091502;PMID: 35907405
NK cells	fibroblasts	TENM4	ADGRL2	0.00187365	0.03	TENM4_ADGRL2	TENM4 - ADGRL2	ADGRL	Cell-Cell Contact	PMID: 25728924;PMID: 34022279;PMID: 27091502;PMID: 35907405
ciliated epithelial cells	endothelial cells	TENM4	ADGRL2	0.0198366	0	TENM4_ADGRL2	TENM4 - ADGRL2	ADGRL	Cell-Cell Contact	PMID: 25728924;PMID: 34022279;PMID: 27091502;PMID: 35907405
fibroblasts	endothelial cells	TENM4	ADGRL2	0.0681252	0	TENM4_ADGRL2	TENM4 - ADGRL2	ADGRL	Cell-Cell Contact	PMID: 25728924;PMID: 34022279;PMID: 27091502;PMID: 35907405
NK cells	endothelial cells	TENM4	ADGRL2	0.00996931	0	TENM4_ADGRL2	TENM4 - ADGRL2	ADGRL	Cell-Cell Contact	PMID: 25728924;PMID: 34022279;PMID: 27091502;PMID: 35907405
ciliated epithelial cells	NK cells	TENM4	ADGRL2	0.00289732	0	TENM4_ADGRL2	TENM4 - ADGRL2	ADGRL	Cell-Cell Contact	PMID: 25728924;PMID: 34022279;PMID: 27091502;PMID: 35907405
fibroblasts	NK cells	TENM4	ADGRL2	0.0103873	0	TENM4_ADGRL2	TENM4 - ADGRL2	ADGRL	Cell-Cell Contact	PMID: 25728924;PMID: 34022279;PMID: 27091502;PMID: 35907405
NK cells	NK cells	TENM4	ADGRL2	0.0014437	0.04	TENM4_ADGRL2	TENM4 - ADGRL2	ADGRL	Cell-Cell Contact	PMID: 25728924;PMID: 34022279;PMID: 27091502;PMID: 35907405
fibroblasts	fibroblasts	FLRT2	FLRT2	0.0484679	0	FLRT2_FLRT2	FLRT2 - FLRT2	FLRT	Cell-Cell Contact	PMID: 27091502
endothelial cells	fibroblasts	FLRT2	FLRT2	0.0232277	0	FLRT2_FLRT2	FLRT2 - FLRT2	FLRT	Cell-Cell Contact	PMID: 27091502
fibroblasts	endothelial cells	FLRT2	FLRT2	0.0232277	0	FLRT2_FLRT2	FLRT2 - FLRT2	FLRT	Cell-Cell Contact	PMID: 27091502
endothelial cells	endothelial cells	FLRT2	FLRT2	0.0109799	0	FLRT2_FLRT2	FLRT2 - FLRT2	FLRT	Cell-Cell Contact	PMID: 27091502
fibroblasts	fibroblasts	FLRT2	UNC5B	0.00682938	0	FLRT2_UNC5B	FLRT2 - UNC5B	UNC5	Cell-Cell Contact	PMID: 27091502
endothelial cells	fibroblasts	FLRT2	UNC5B	0.00319998	0	FLRT2_UNC5B	FLRT2 - UNC5B	UNC5	Cell-Cell Contact	PMID: 27091502
fibroblasts	ionocytes	FLRT2	UNC5C	0.0140587	0	FLRT2_UNC5C	FLRT2 - UNC5C	UNC5	Cell-Cell Contact	PMID: 27091502
endothelial cells	ionocytes	FLRT2	UNC5C	0.00661294	0	FLRT2_UNC5C	FLRT2 - UNC5C	UNC5	Cell-Cell Contact	PMID: 27091502
fibroblasts	NK cells	FLRT2	UNC5C	0.0175187	0	FLRT2_UNC5C	FLRT2 - UNC5C	UNC5	Cell-Cell Contact	PMID: 27091502
endothelial cells	NK cells	FLRT2	UNC5C	0.00825581	0	FLRT2_UNC5C	FLRT2 - UNC5C	UNC5	Cell-Cell Contact	PMID: 27091502
fibroblasts	epithelial cells	NRXN1	CLSTN1	0.00511248	0	NRXN1_CLSTN1	NRXN1 - CLSTN1	NRXN	Cell-Cell Contact	PMID: 32434929
fibroblasts	ionocytes	NRXN1	CLSTN1	0.00626443	0	NRXN1_CLSTN1	NRXN1 - CLSTN1	NRXN	Cell-Cell Contact	PMID: 32434929
fibroblasts	ciliated epithelial cells	NRXN1	CLSTN1	0.00474009	0	NRXN1_CLSTN1	NRXN1 - CLSTN1	NRXN	Cell-Cell Contact	PMID: 32434929
fibroblasts	fibroblasts	NRXN1	CLSTN1	0.00457638	0	NRXN1_CLSTN1	NRXN1 - CLSTN1	NRXN	Cell-Cell Contact	PMID: 32434929
fibroblasts	NK cells	NRXN1	CLSTN1	0.00459518	0	NRXN1_CLSTN1	NRXN1 - CLSTN1	NRXN	Cell-Cell Contact	PMID: 32434929
fibroblasts	ciliated epithelial cells	NRXN1	CLSTN2	0.00285784	0	NRXN1_CLSTN2	NRXN1 - CLSTN2	NRXN	Cell-Cell Contact	PMID: 32434929
fibroblasts	NK cells	NRXN1	CLSTN2	0.00361359	0	NRXN1_CLSTN2	NRXN1 - CLSTN2	NRXN	Cell-Cell Contact	PMID: 32434929
fibroblasts	luminal epithelial	NRXN1	DAG1	0.00661805	0	NRXN1_DAG1	NRXN1 - DAG1	NRXN	Cell-Cell Contact	PMID: 21628410
fibroblasts	ciliated epithelial cells	NRXN1	DAG1	0.00331112	0	NRXN1_DAG1	NRXN1 - DAG1	NRXN	Cell-Cell Contact	PMID: 21628410
fibroblasts	fibroblasts	NRXN1	DAG1	0.00417499	0	NRXN1_DAG1	NRXN1 - DAG1	NRXN	Cell-Cell Contact	PMID: 21628410
fibroblasts	NK cells	NRXN1	DAG1	0.00309418	0	NRXN1_DAG1	NRXN1 - DAG1	NRXN	Cell-Cell Contact	PMID: 21628410
epithelial cells	ionocytes	APP	SORL1	0.00873533	0	APP_SORL1	APP - SORL1	APP	Cell-Cell Contact	PMID: 24523320
ionocytes	ionocytes	APP	SORL1	0.00863332	0	APP_SORL1	APP - SORL1	APP	Cell-Cell Contact	PMID: 24523320
luminal epithelial	ionocytes	APP	SORL1	0.00694947	0	APP_SORL1	APP - SORL1	APP	Cell-Cell Contact	PMID: 24523320
ciliated epithelial cells	ionocytes	APP	SORL1	0.0051877	0	APP_SORL1	APP - SORL1	APP	Cell-Cell Contact	PMID: 24523320
fibroblasts	ionocytes	APP	SORL1	0.0131316	0	APP_SORL1	APP - SORL1	APP	Cell-Cell Contact	PMID: 24523320
endothelial cells	ionocytes	APP	SORL1	0.013932	0	APP_SORL1	APP - SORL1	APP	Cell-Cell Contact	PMID: 24523320
macrophages	ionocytes	APP	SORL1	0.00866589	0	APP_SORL1	APP - SORL1	APP	Cell-Cell Contact	PMID: 24523320
B cells	ionocytes	APP	SORL1	0.0011501	0	APP_SORL1	APP - SORL1	APP	Cell-Cell Contact	PMID: 24523320
T cells	ionocytes	APP	SORL1	0.0025716	0	APP_SORL1	APP - SORL1	APP	Cell-Cell Contact	PMID: 24523320
NK cells	ionocytes	APP	SORL1	0.0139503	0	APP_SORL1	APP - SORL1	APP	Cell-Cell Contact	PMID: 24523320
epithelial cells	luminal epithelial	APP	SORL1	0.0517316	0	APP_SORL1	APP - SORL1	APP	Cell-Cell Contact	PMID: 24523320
ionocytes	luminal epithelial	APP	SORL1	0.0511533	0	APP_SORL1	APP - SORL1	APP	Cell-Cell Contact	PMID: 24523320
luminal epithelial	luminal epithelial	APP	SORL1	0.0415237	0	APP_SORL1	APP - SORL1	APP	Cell-Cell Contact	PMID: 24523320
ciliated epithelial cells	luminal epithelial	APP	SORL1	0.031273	0	APP_SORL1	APP - SORL1	APP	Cell-Cell Contact	PMID: 24523320
fibroblasts	luminal epithelial	APP	SORL1	0.0761052	0	APP_SORL1	APP - SORL1	APP	Cell-Cell Contact	PMID: 24523320
endothelial cells	luminal epithelial	APP	SORL1	0.0804311	0	APP_SORL1	APP - SORL1	APP	Cell-Cell Contact	PMID: 24523320
macrophages	luminal epithelial	APP	SORL1	0.051338	0	APP_SORL1	APP - SORL1	APP	Cell-Cell Contact	PMID: 24523320
B cells	luminal epithelial	APP	SORL1	0.00707759	0.02	APP_SORL1	APP - SORL1	APP	Cell-Cell Contact	PMID: 24523320
T cells	luminal epithelial	APP	SORL1	0.0157101	0	APP_SORL1	APP - SORL1	APP	Cell-Cell Contact	PMID: 24523320
NK cells	luminal epithelial	APP	SORL1	0.0805298	0	APP_SORL1	APP - SORL1	APP	Cell-Cell Contact	PMID: 24523320
epithelial cells	ciliated epithelial cells	APP	SORL1	0.0233857	0	APP_SORL1	APP - SORL1	APP	Cell-Cell Contact	PMID: 24523320
ionocytes	ciliated epithelial cells	APP	SORL1	0.0231166	0	APP_SORL1	APP - SORL1	APP	Cell-Cell Contact	PMID: 24523320
luminal epithelial	ciliated epithelial cells	APP	SORL1	0.0186611	0	APP_SORL1	APP - SORL1	APP	Cell-Cell Contact	PMID: 24523320
ciliated epithelial cells	ciliated epithelial cells	APP	SORL1	0.0139721	0	APP_SORL1	APP - SORL1	APP	Cell-Cell Contact	PMID: 24523320
fibroblasts	ciliated epithelial cells	APP	SORL1	0.0348955	0	APP_SORL1	APP - SORL1	APP	Cell-Cell Contact	PMID: 24523320
endothelial cells	ciliated epithelial cells	APP	SORL1	0.0369727	0	APP_SORL1	APP - SORL1	APP	Cell-Cell Contact	PMID: 24523320
macrophages	ciliated epithelial cells	APP	SORL1	0.0232025	0	APP_SORL1	APP - SORL1	APP	Cell-Cell Contact	PMID: 24523320
NK cells	ciliated epithelial cells	APP	SORL1	0.0370202	0	APP_SORL1	APP - SORL1	APP	Cell-Cell Contact	PMID: 24523320
epithelial cells	NK cells	APP	SORL1	0.0120429	0.02	APP_SORL1	APP - SORL1	APP	Cell-Cell Contact	PMID: 24523320
ionocytes	NK cells	APP	SORL1	0.0119028	0.02	APP_SORL1	APP - SORL1	APP	Cell-Cell Contact	PMID: 24523320
fibroblasts	NK cells	APP	SORL1	0.0180734	0	APP_SORL1	APP - SORL1	APP	Cell-Cell Contact	PMID: 24523320
endothelial cells	NK cells	APP	SORL1	0.0191692	0	APP_SORL1	APP - SORL1	APP	Cell-Cell Contact	PMID: 24523320
macrophages	NK cells	APP	SORL1	0.0119475	0.02	APP_SORL1	APP - SORL1	APP	Cell-Cell Contact	PMID: 24523320
NK cells	NK cells	APP	SORL1	0.0191943	0	APP_SORL1	APP - SORL1	APP	Cell-Cell Contact	PMID: 24523320
epithelial cells	epithelial cells	APP	TNFRSF21	0.0448142	0	APP_TNFRSF21	APP - TNFRSF21	APP	Cell-Cell Contact	PMID: 33075465
ionocytes	epithelial cells	APP	TNFRSF21	0.0443097	0	APP_TNFRSF21	APP - TNFRSF21	APP	Cell-Cell Contact	PMID: 33075465
luminal epithelial	epithelial cells	APP	TNFRSF21	0.0359196	0	APP_TNFRSF21	APP - TNFRSF21	APP	Cell-Cell Contact	PMID: 33075465
ciliated epithelial cells	epithelial cells	APP	TNFRSF21	0.0270134	0	APP_TNFRSF21	APP - TNFRSF21	APP	Cell-Cell Contact	PMID: 33075465
fibroblasts	epithelial cells	APP	TNFRSF21	0.0661561	0	APP_TNFRSF21	APP - TNFRSF21	APP	Cell-Cell Contact	PMID: 33075465
endothelial cells	epithelial cells	APP	TNFRSF21	0.0699593	0	APP_TNFRSF21	APP - TNFRSF21	APP	Cell-Cell Contact	PMID: 33075465
macrophages	epithelial cells	APP	TNFRSF21	0.0444709	0	APP_TNFRSF21	APP - TNFRSF21	APP	Cell-Cell Contact	PMID: 33075465
NK cells	epithelial cells	APP	TNFRSF21	0.0700462	0	APP_TNFRSF21	APP - TNFRSF21	APP	Cell-Cell Contact	PMID: 33075465
fibroblasts	ionocytes	APP	TNFRSF21	0.0260385	0	APP_TNFRSF21	APP - TNFRSF21	APP	Cell-Cell Contact	PMID: 33075465
endothelial cells	ionocytes	APP	TNFRSF21	0.0276036	0	APP_TNFRSF21	APP - TNFRSF21	APP	Cell-Cell Contact	PMID: 33075465
NK cells	ionocytes	APP	TNFRSF21	0.0276394	0	APP_TNFRSF21	APP - TNFRSF21	APP	Cell-Cell Contact	PMID: 33075465
fibroblasts	luminal epithelial	APP	TNFRSF21	0.0267363	0.01	APP_TNFRSF21	APP - TNFRSF21	APP	Cell-Cell Contact	PMID: 33075465
endothelial cells	luminal epithelial	APP	TNFRSF21	0.0283421	0.01	APP_TNFRSF21	APP - TNFRSF21	APP	Cell-Cell Contact	PMID: 33075465
NK cells	luminal epithelial	APP	TNFRSF21	0.0283789	0.01	APP_TNFRSF21	APP - TNFRSF21	APP	Cell-Cell Contact	PMID: 33075465
fibroblasts	macrophages	APP	TNFRSF21	0.0306989	0.03	APP_TNFRSF21	APP - TNFRSF21	APP	Cell-Cell Contact	PMID: 33075465
endothelial cells	macrophages	APP	TNFRSF21	0.0325348	0.03	APP_TNFRSF21	APP - TNFRSF21	APP	Cell-Cell Contact	PMID: 33075465
NK cells	macrophages	APP	TNFRSF21	0.0325768	0.01	APP_TNFRSF21	APP - TNFRSF21	APP	Cell-Cell Contact	PMID: 33075465
ciliated epithelial cells	fibroblasts	APOA1	ABCA1	0.00269134	0	APOA1_ABCA1	APOA1 - ABCA1	ApoA	Cell-Cell Contact	PMID: 20064972
fibroblasts	fibroblasts	APOA1	ABCA1	0.0354689	0	APOA1_ABCA1	APOA1 - ABCA1	ApoA	Cell-Cell Contact	PMID: 20064972
ciliated epithelial cells	endothelial cells	APOA1	ABCA1	0.00132976	0	APOA1_ABCA1	APOA1 - ABCA1	ApoA	Cell-Cell Contact	PMID: 20064972
fibroblasts	endothelial cells	APOA1	ABCA1	0.017821	0	APOA1_ABCA1	APOA1 - ABCA1	ApoA	Cell-Cell Contact	PMID: 20064972
ciliated epithelial cells	macrophages	APOA1	ABCA1	0.00445083	0	APOA1_ABCA1	APOA1 - ABCA1	ApoA	Cell-Cell Contact	PMID: 20064972
fibroblasts	macrophages	APOA1	ABCA1	0.0574232	0	APOA1_ABCA1	APOA1 - ABCA1	ApoA	Cell-Cell Contact	PMID: 20064972
epithelial cells	epithelial cells	CADM1	NECTIN3	0.00319869	0	CADM1_NECTIN3	CADM1 - NECTIN3	CADM	Cell-Cell Contact	uniprot
ionocytes	epithelial cells	CADM1	NECTIN3	0.0102822	0	CADM1_NECTIN3	CADM1 - NECTIN3	CADM	Cell-Cell Contact	uniprot
luminal epithelial	epithelial cells	CADM1	NECTIN3	0.00452151	0	CADM1_NECTIN3	CADM1 - NECTIN3	CADM	Cell-Cell Contact	uniprot
ciliated epithelial cells	epithelial cells	CADM1	NECTIN3	0.00363438	0.01	CADM1_NECTIN3	CADM1 - NECTIN3	CADM	Cell-Cell Contact	uniprot
macrophages	epithelial cells	CADM1	NECTIN3	0.0106723	0	CADM1_NECTIN3	CADM1 - NECTIN3	CADM	Cell-Cell Contact	uniprot
NK cells	epithelial cells	CADM1	NECTIN3	0.0104695	0	CADM1_NECTIN3	CADM1 - NECTIN3	CADM	Cell-Cell Contact	uniprot
epithelial cells	luminal epithelial	CADM1	NECTIN3	0.00349606	0	CADM1_NECTIN3	CADM1 - NECTIN3	CADM	Cell-Cell Contact	uniprot
ionocytes	luminal epithelial	CADM1	NECTIN3	0.0112306	0	CADM1_NECTIN3	CADM1 - NECTIN3	CADM	Cell-Cell Contact	uniprot
luminal epithelial	luminal epithelial	CADM1	NECTIN3	0.00494123	0	CADM1_NECTIN3	CADM1 - NECTIN3	CADM	Cell-Cell Contact	uniprot
ciliated epithelial cells	luminal epithelial	CADM1	NECTIN3	0.00397208	0	CADM1_NECTIN3	CADM1 - NECTIN3	CADM	Cell-Cell Contact	uniprot
macrophages	luminal epithelial	CADM1	NECTIN3	0.0116563	0	CADM1_NECTIN3	CADM1 - NECTIN3	CADM	Cell-Cell Contact	uniprot
NK cells	luminal epithelial	CADM1	NECTIN3	0.011435	0	CADM1_NECTIN3	CADM1 - NECTIN3	CADM	Cell-Cell Contact	uniprot
ionocytes	ciliated epithelial cells	CADM1	NECTIN3	0.00698649	0	CADM1_NECTIN3	CADM1 - NECTIN3	CADM	Cell-Cell Contact	uniprot
macrophages	ciliated epithelial cells	CADM1	NECTIN3	0.00725246	0	CADM1_NECTIN3	CADM1 - NECTIN3	CADM	Cell-Cell Contact	uniprot
NK cells	ciliated epithelial cells	CADM1	NECTIN3	0.00711418	0	CADM1_NECTIN3	CADM1 - NECTIN3	CADM	Cell-Cell Contact	uniprot
ionocytes	fibroblasts	CADM1	NECTIN3	0.00795241	0	CADM1_NECTIN3	CADM1 - NECTIN3	CADM	Cell-Cell Contact	uniprot
luminal epithelial	fibroblasts	CADM1	NECTIN3	0.0034924	0.01	CADM1_NECTIN3	CADM1 - NECTIN3	CADM	Cell-Cell Contact	uniprot
macrophages	fibroblasts	CADM1	NECTIN3	0.00825486	0	CADM1_NECTIN3	CADM1 - NECTIN3	CADM	Cell-Cell Contact	uniprot
NK cells	fibroblasts	CADM1	NECTIN3	0.00809762	0	CADM1_NECTIN3	CADM1 - NECTIN3	CADM	Cell-Cell Contact	uniprot
epithelial cells	endothelial cells	CADM1	NECTIN3	0.00519091	0	CADM1_NECTIN3	CADM1 - NECTIN3	CADM	Cell-Cell Contact	uniprot
ionocytes	endothelial cells	CADM1	NECTIN3	0.0166126	0	CADM1_NECTIN3	CADM1 - NECTIN3	CADM	Cell-Cell Contact	uniprot
luminal epithelial	endothelial cells	CADM1	NECTIN3	0.00733154	0	CADM1_NECTIN3	CADM1 - NECTIN3	CADM	Cell-Cell Contact	uniprot
ciliated epithelial cells	endothelial cells	CADM1	NECTIN3	0.00589634	0	CADM1_NECTIN3	CADM1 - NECTIN3	CADM	Cell-Cell Contact	uniprot
macrophages	endothelial cells	CADM1	NECTIN3	0.0172387	0	CADM1_NECTIN3	CADM1 - NECTIN3	CADM	Cell-Cell Contact	uniprot
NK cells	endothelial cells	CADM1	NECTIN3	0.0169133	0	CADM1_NECTIN3	CADM1 - NECTIN3	CADM	Cell-Cell Contact	uniprot
ionocytes	NK cells	CADM1	NECTIN3	0.00944695	0	CADM1_NECTIN3	CADM1 - NECTIN3	CADM	Cell-Cell Contact	uniprot
luminal epithelial	NK cells	CADM1	NECTIN3	0.00415225	0.01	CADM1_NECTIN3	CADM1 - NECTIN3	CADM	Cell-Cell Contact	uniprot
macrophages	NK cells	CADM1	NECTIN3	0.00980567	0	CADM1_NECTIN3	CADM1 - NECTIN3	CADM	Cell-Cell Contact	uniprot
NK cells	NK cells	CADM1	NECTIN3	0.00961918	0	CADM1_NECTIN3	CADM1 - NECTIN3	CADM	Cell-Cell Contact	uniprot
fibroblasts	epithelial cells	CADM3	CADM1	0.0158735	0	CADM3_CADM1	CADM3 - CADM1	CADM	Cell-Cell Contact	PMID: 33397712;
fibroblasts	ionocytes	CADM3	CADM1	0.0496279	0	CADM3_CADM1	CADM3 - CADM1	CADM	Cell-Cell Contact	PMID: 33397712;
fibroblasts	luminal epithelial	CADM3	CADM1	0.0223206	0	CADM3_CADM1	CADM3 - CADM1	CADM	Cell-Cell Contact	PMID: 33397712;
fibroblasts	ciliated epithelial cells	CADM3	CADM1	0.0180044	0	CADM3_CADM1	CADM3 - CADM1	CADM	Cell-Cell Contact	PMID: 33397712;
fibroblasts	macrophages	CADM3	CADM1	0.0514332	0	CADM3_CADM1	CADM3 - CADM1	CADM	Cell-Cell Contact	PMID: 33397712;
fibroblasts	NK cells	CADM3	CADM1	0.0504953	0	CADM3_CADM1	CADM3 - CADM1	CADM	Cell-Cell Contact	PMID: 33397712;
fibroblasts	epithelial cells	CADM3	NECTIN3	0.0151436	0	CADM3_NECTIN3	CADM3 - NECTIN3	CADM	Cell-Cell Contact	uniprot
fibroblasts	luminal epithelial	CADM3	NECTIN3	0.016533	0	CADM3_NECTIN3	CADM3 - NECTIN3	CADM	Cell-Cell Contact	uniprot
fibroblasts	ciliated epithelial cells	CADM3	NECTIN3	0.0103059	0	CADM3_NECTIN3	CADM3 - NECTIN3	CADM	Cell-Cell Contact	uniprot
fibroblasts	fibroblasts	CADM3	NECTIN3	0.0117254	0	CADM3_NECTIN3	CADM3 - NECTIN3	CADM	Cell-Cell Contact	uniprot
fibroblasts	endothelial cells	CADM3	NECTIN3	0.0243933	0	CADM3_NECTIN3	CADM3 - NECTIN3	CADM	Cell-Cell Contact	uniprot
fibroblasts	NK cells	CADM3	NECTIN3	0.013919	0	CADM3_NECTIN3	CADM3 - NECTIN3	CADM	Cell-Cell Contact	uniprot
fibroblasts	epithelial cells	CNTN1	NOTCH1	0.00169562	0	CNTN1_NOTCH1	CNTN1 - NOTCH1	CNTN	Cell-Cell Contact	uniprot;PMID:14567914
fibroblasts	ciliated epithelial cells	CNTN1	NOTCH1	0.00150587	0	CNTN1_NOTCH1	CNTN1 - NOTCH1	CNTN	Cell-Cell Contact	uniprot;PMID:14567914
fibroblasts	endothelial cells	CNTN1	NOTCH1	0.00580298	0	CNTN1_NOTCH1	CNTN1 - NOTCH1	CNTN	Cell-Cell Contact	uniprot;PMID:14567914
fibroblasts	T cells	CNTN1	NOTCH1	0.00171137	0	CNTN1_NOTCH1	CNTN1 - NOTCH1	CNTN	Cell-Cell Contact	uniprot;PMID:14567914
fibroblasts	NK cells	CNTN1	NOTCH1	0.00132801	0	CNTN1_NOTCH1	CNTN1 - NOTCH1	CNTN	Cell-Cell Contact	uniprot;PMID:14567914
fibroblasts	epithelial cells	CNTN1	NOTCH2	0.00192368	0	CNTN1_NOTCH2	CNTN1 - NOTCH2	CNTN	Cell-Cell Contact	reactome;PMID:14567914;PMID: 33957164
fibroblasts	luminal epithelial	CNTN1	NOTCH2	0.00142465	0	CNTN1_NOTCH2	CNTN1 - NOTCH2	CNTN	Cell-Cell Contact	reactome;PMID:14567914;PMID: 33957164
fibroblasts	fibroblasts	CNTN1	NOTCH2	0.00151402	0	CNTN1_NOTCH2	CNTN1 - NOTCH2	CNTN	Cell-Cell Contact	reactome;PMID:14567914;PMID: 33957164
fibroblasts	macrophages	CNTN1	NOTCH2	0.00187842	0	CNTN1_NOTCH2	CNTN1 - NOTCH2	CNTN	Cell-Cell Contact	reactome;PMID:14567914;PMID: 33957164
fibroblasts	T cells	CNTN1	NOTCH2	0.00160661	0	CNTN1_NOTCH2	CNTN1 - NOTCH2	CNTN	Cell-Cell Contact	reactome;PMID:14567914;PMID: 33957164
fibroblasts	NK cells	CNTN1	NOTCH2	0.00141422	0	CNTN1_NOTCH2	CNTN1 - NOTCH2	CNTN	Cell-Cell Contact	reactome;PMID:14567914;PMID: 33957164
TEF	USP36	TRUE	6	taipale_tf_pairs__ELK1_TEF_NSCGGAWNTTACGTAAN_CAP	3.43	500bp	top50perTarget	0.0345951	0.00384739
EGR1	FLRT2	FALSE	2	predrem__nrMotif2348	3.78	10kb	w0.001	0.0345973	0.0021881
XRCC4	TTC9	FALSE	11	dbcorrdb__POLR2A__ENCSR000BHH_1__m1	3.7	500bp	w0.001	0.0345983	0.00124552
GABPA	PREX1	TRUE	40	hocomoco__GABPA_HUMAN.H11MO.0.A	4.85	10kb	w0.001	0.0345986	0.00110015
GABPA	AKAP12	TRUE	184	taipale_cyt_meth__GABPA_NACCGGAAGTN_eDBD	4.9	10kb	w0.001	0.0346002	0.00117337
ETV5	EIF2A	TRUE	181	transfac_pro__M07703	4.29	10kb	w0.001	0.0346014	0.00258949
XRCC4	SP2	FALSE	4	predrem__nrMotif2348	3.52	10kb	w0.001	0.0346066	0.00104483
KAT2A	VLDLR	TRUE	1	dbcorrdb__KAT2A__ENCSR000DNO_1__m2	3.37	500bp	top50perTargetAndtop1sd	0.0346072	0.00901901
EHF	LRRC47	FALSE	3	cisbp__M0711	3.06	500bp	w0.001	0.0346072	0.00127394
MYC	ANKS1A	FALSE	27	dbcorrdb__POLR2A__ENCSR000EAM_1__m1	4.82	10kb	w0.001	0.0346088	0.00138886
MYC	ATG4C	FALSE	21	dbcorrdb__ELK1__ENCSR000ECI_1__m1	4.11	10kb	w0.001	0.0346106	0.0013302
PRDM1	UGCG	FALSE	1	homer__AGTTTCAGTTTC_ISRE	3.31	10kb	w0.001	0.034611	0.00143886
RCOR1	FABP3	FALSE	1	dbcorrdb__BRCA1__ENCSR000EDB_1__m1	3.15	500bp	w0.001	0.034614	0.00112068
RARG	TTC39C	TRUE	3	cisbp__M4933	3.12	10kb	top1sd	0.0346192	0.00256072
MYC	ALDH6A1	FALSE	11	dbcorrdb__HCFC1__ENCSR000ECH_1__m3	3.54	500bp	w0.001	0.0346217	0.00120109
MAX	TMED3	FALSE	21	dbcorrdb__PHF8__ENCSR000AQH_1__m1	4.43	500bp	w0.001	0.0346234	0.00104032
XRCC4	CNTN1	FALSE	4	dbcorrdb__SIN3A__ENCSR000BGL_1__m1	3.59	500bp	w0.001	0.0346246	0.00164653
MYC	E2F6	FALSE	3	dbcorrdb__RBBP5__ENCSR000AQI_1__m1	3.36	500bp	w0.001	0.0346273	0.00190697
E2F6	TIMP4	FALSE	7	dbcorrdb__ELK4__ENCSR000EVB_1__m1	4.16	500bp	w0.001	0.03463	0.00146656
CREB1	FDXACB1	FALSE	1	factorbook__CREB-ext	3.05	500bp	w0.001	0.0346308	0.00124232
MAX	ENC1	FALSE	11	dbcorrdb__HCFC1__ENCSR000ECH_1__m3	4.23	10kb	w0.001	0.0346369	0.00138018
EZH2	SLITRK6	FALSE	1	dbcorrdb__POLR2A__ENCSR000EZL_1__m1	3.64	500bp	w0.001	0.0346381	0.00223204
NR3C1	PCDH1	FALSE	5	dbcorrdb__CHD2__ENCSR000EED_1__m1	3.47	500bp	w0.001	0.034643	0.00202759
ELK4	HS3ST1	TRUE	34	swissregulon__hs__ELK1_4_GABP_A_B1_.p3	3.02	10kb	w0.001	0.0346447	0.00128494
ELK4	CNTN1	TRUE	49	dbcorrdb__ELK4__ENCSR000EVB_1__m1	3.76	500bp	w0.001	0.0346484	0.00120529
EZH2	SALL4	FALSE	7	dbcorrdb__POLR2A__ENCSR000EBC_1__m1	3.31	500bp	w0.001	0.0346531	0.00116786
XRCC4	NOC2L	FALSE	1	dbcorrdb__UBTF__ENCSR000EFW_1__m1	3.02	500bp	w0.001	0.0346531	0.00112815
SREBF1	PLA2G6	FALSE	8	dbcorrdb__POLR2A__ENCSR000DMK_1__m1	3.64	500bp	w0.001	0.0346572	0.00159533
SREBF2	TUBGCP4	FALSE	17	transfac_pro__M01173	4.42	500bp	top10perTarget	0.0346605	0.0069129
E2F4	DCPS	FALSE	1	dbcorrdb__ELK4__ENCSR000EVI_1__m1	3.23	500bp	w0.001	0.0346636	0.00224112
ATF3	TAF13	FALSE	1	dbcorrdb__POLR2A__ENCSR000BHN_1__m1	3.08	10kb	w0.001	0.0346653	0.00296626
CREB1	MRPL9	FALSE	7	dbcorrdb__POLR2A__ENCSR000EAR_1__m1	4.59	500bp	w0.001	0.0346661	0.00101469
ATF3	KBTBD8	FALSE	4	dbcorrdb__POLR2A__ENCSR000EFK_1__m1	3.37	10kb	w0.001	0.0346675	0.00208572
GABPA	DCP1A	TRUE	206	cisbp__M4568	5.44	10kb	w0.001	0.0346718	0.00180413
SRF	NAT10	FALSE	1	dbcorrdb__SIN3A__ENCSR000BGL_1__m1	3.07	500bp	w0.001	0.0346726	0.00128329
BCLAF1	SCYL3	FALSE	20	dbcorrdb__POLR2A__ENCSR000EZL_1__m1	3.69	500bp	w0.001	0.0346731	0.00160945
CEBPB	ARL13B	FALSE	1	dbcorrdb__GABPA__ENCSR000BJK_1__m1	3.75	500bp	w0.001	0.0346762	0.00178014
BRF1	RAD17	FALSE	2	predrem__nrMotif2348	3.37	500bp	w0.001	0.0346769	0.00192795
HDAC2	TFB1M	FALSE	11	dbcorrdb__POLR2A__ENCSR000EBG_1__m1	3.52	10kb	w0.001	0.0346773	0.00108607
RAD21	CCDC88A	FALSE	2	dbcorrdb__ZNF384__ENCSR000EFP_1__m1	3.69	10kb	w0.001	0.0346791	0.0010602
ELF2	CHAF1A	FALSE	39	transfac_pro__M01991	3.57	10kb	w0.001	0.034681	0.00161294
HDAC2	SCML2	FALSE	2	dbcorrdb__POLR2A__ENCSR000EBG_1__m1	3.52	10kb	w0.001	0.0346818	0.00109808
IRF8	BLMH	FALSE	1	homer__AGTTTCAGTTTC_ISRE	3.12	10kb	top50perTarget	0.0346852	0.00407362
MAFK	IGFBP4	TRUE	7	dbcorrdb__MAFK__ENCSR000DYV_1__m3	3.47	10kb	w0.001	0.0346908	0.00104055
PRDM1	PTER	TRUE	5	flyfactorsurvey__Blimp-1_SOLEXA_FBgn0035625	3.37	10kb	top50perTarget	0.0346956	0.00342148
ZBTB33	SYS1	FALSE	2	dbcorrdb__BRCA1__ENCSR000EDB_1__m1	3.89	10kb	w0.001	0.0346963	0.00239714
EGR1	NCLN	FALSE	1	predrem__nrMotif2348	3.78	10kb	w0.001	0.0346995	0.00264279
EZH2	KCNK13	FALSE	1	predrem__nrMotif2348	3.25	10kb	w0.001	0.0347001	0.00105898
SPDEF	PHPT1	FALSE	1	transfac_pro__M01976	3.3	500bp	w0.001	0.0347023	0.00179634
ELK4	PCDH1	TRUE	38	swissregulon__hs__ELK1_4_GABP_A_B1_.p3	3.34	500bp	w0.001	0.0347051	0.00137015
NFATC2	RORA	FALSE	1	transfac_pro__M07264	3.11	10kb	w0.001	0.0347056	0.00103722
NR3C1	SYTL4	TRUE	17	transfac_pro__M04760	3.09	500bp	w0.001	0.0347105	0.00121933
HSF2	BID	FALSE	1	dbcorrdb__PPARGC1A__ENCSR000EEQ_1__m1	4.52	10kb	top50perTargetAndtop50	0.0347115	0.0032926
GABPA	CUTC	TRUE	338	cisbp__M4568	5.44	10kb	w0.001	0.0347124	0.00124957
XRCC4	ABCC1	FALSE	4	dbcorrdb__POLR2A__ENCSR000BHH_1__m1	3.7	500bp	w0.001	0.0347143	0.00139653
ATF3	TEX264	FALSE	2	jaspar__MA1002.1	3.25	10kb	w0.001	0.0347149	0.0030723
SPDEF	SNAP23	FALSE	7	transfac_pro__M01981	3.94	500bp	w0.001	0.0347172	0.0011505
EGR1	ASF1A	FALSE	1	predrem__nrMotif2348	3.78	10kb	w0.001	0.0347322	0.00319734
EZH2	MRPL3	FALSE	1	dbcorrdb__SIN3A__ENCSR000BGL_1__m1	3.03	500bp	w0.001	0.0347331	0.00110175
EHF	SMUG1	FALSE	3	cisbp__M0711	3.06	500bp	w0.001	0.0347341	0.00125615
ATF3	CACNG2	FALSE	5	jaspar__MA1005.1	3.64	10kb	w0.001	0.034735	0.00194844
ATF3	ZCCHC6	FALSE	1	dbcorrdb__POLR2A__ENCSR000EFK_1__m1	3.37	10kb	w0.001	0.0347429	0.003198
SREBF1	ABCG1	FALSE	1	hocomoco__SP1_HUMAN.H11MO.0.A	3.85	500bp	top1sd	0.0347432	0.00267214
MYC	MFSD8	FALSE	1	dbcorrdb__POLR2A__ENCSR000BHH_1__m1	3.16	10kb	w0.001	0.0347453	0.00133812
CREB1	SRRD	FALSE	1	factorbook__CREB-ext	3.05	500bp	w0.001	0.0347461	0.00106652
RAD21	POLR1D	FALSE	2	dbcorrdb__ZNF384__ENCSR000EFP_1__m1	3.69	10kb	w0.001	0.0347548	0.00513626
ELF2	LMNB1	FALSE	23	dbcorrdb__PML__ENCSR000BQM_1__m1	3.57	500bp	w0.001	0.0347551	0.00130924
TEF	SOCS3	FALSE	1	cisbp__M5496	3.09	10kb	w0.001	0.0347585	0.00121183
ETV5	PGM3	TRUE	105	flyfactorsurvey__Ets96B_SANGER_5_FBgn0039225	3.82	10kb	w0.001	0.0347618	0.00112866
FOXP2	PTGR2	FALSE	1	dbcorrdb__POLR2A__ENCSR000BGO_1__m1	3.25	500bp	w0.001	0.0347637	0.00157488
MXI1	LYSMD4	FALSE	25	dbcorrdb__POLR2A__ENCSR000EBG_1__m1	3.76	500bp	w0.001	0.034776	0.00110369
NR3C1	HSF2	FALSE	1	hocomoco__KAISO_HUMAN.H11MO.1.A	3.21	500bp	w0.001	0.0347768	0.00153783
EZH2	ALDH3A2	FALSE	11	dbcorrdb__POLR2A__ENCSR000BHH_1__m1	3.77	500bp	w0.001	0.0347778	0.00163984
ATF3	ZDHHC13	FALSE	5	dbcorrdb__POLR2A__ENCSR000EFK_1__m1	3.37	10kb	w0.001	0.0347778	0.00295626
TAF1	MINPP1	TRUE	90	dbcorrdb__TAF1__ENCSR000BGS_1__m2	3.56	10kb	w0.001	0.0347791	0.00112203
XRCC4	UIMC1	FALSE	17	dbcorrdb__POLR2A__ENCSR000EBK_1__m1	4.38	500bp	top10perTarget	0.0347803	0.00538778
GABPA	ARHGEF16	TRUE	60	cisbp__M4505	5.2	10kb	w0.001	0.0347851	0.00103978
ATF3	RPS6KB2	FALSE	1	dbcorrdb__BRCA1__ENCSR000EDB_1__m1	3.16	500bp	w0.001	0.0347867	0.00315812
NR3C1	C8orf59	FALSE	1	hocomoco__KAISO_HUMAN.H11MO.0.A	3.24	500bp	w0.001	0.0347878	0.00189493
UBTF	FAM76B	FALSE	5	dbcorrdb__GABPA__ENCSR000BJK_1__m1	3.24	500bp	w0.001	0.0347892	0.00130895
MAFK	ZNF507	TRUE	7	dbcorrdb__MAFK__ENCSR000DYV_1__m3	3.47	10kb	w0.001	0.0347901	0.0016034
MXI1	RGS9	FALSE	10	dbcorrdb__POLR2A__ENCSR000EBG_1__m1	3.76	500bp	w0.001	0.0347906	0.0018797
ATF1	SLC35A5	FALSE	2	dbcorrdb__POLR2AphosphoS2__ENCSR000ECT_1__m1	3.26	10kb	w0.001	0.0347942	0.00286152
RFX3	SLC16A10	TRUE	2	cisbp__M1531	5.75	500bp	top50perTarget	0.0347964	0.00664716
ZBTB7A	FAM89A	FALSE	1	dbcorrdb__IRF1__ENCSR000EGT_1__m1	3.01	500bp	w0.001	0.0347986	0.001117
XRCC4	ACSF2	FALSE	2	dbcorrdb__POLR2A__ENCSR000EAY_1__m1	3.29	500bp	w0.001	0.0348028	0.00199023
RCOR1	KRT14	FALSE	1	dbcorrdb__BRCA1__ENCSR000EDB_1__m1	3.15	500bp	w0.001	0.0348096	0.00187339
MXI1	PMVK	FALSE	11	dbcorrdb__POLR2A__ENCSR000BMR_1__m1	3.64	500bp	w0.001	0.034813	0.00166371
SIN3A	UBE2E2	FALSE	3	dbcorrdb__ELK1__ENCSR000EFU_1__m2	3.88	10kb	w0.001	0.034814	0.00322991
XRCC4	TUBA1C	FALSE	2	dbcorrdb__SIN3A__ENCSR000BGL_1__m1	3.59	500bp	w0.001	0.0348149	0.00126912
EGR3	RNFT1	TRUE	1	transfac_pro__M05333	3.06	500bp	w0.001	0.0348152	0.00106455
SREBF1	GPR180	FALSE	4	dbcorrdb__POLR2A__ENCSR000BHH_1__m1	4.08	500bp	w0.001	0.034818	0.00204965
FOXP2	SLC8A3	FALSE	1	dbcorrdb__POLR2A__ENCSR000BGO_1__m1	3.25	500bp	w0.001	0.0348182	0.0011564
SMARCA4	STAT2	FALSE	2	dbcorrdb__ZNF384__ENCSR000EFP_1__m1	3.89	10kb	w0.001	0.0348186	0.00139986
SPI1	ARHGEF11	TRUE	4	taipale__SPI1_full_AAAAAGCGGAAGTN_repr	5.75	10kb	w0.001	0.0348206	0.00283566
MXI1	PLCG2	FALSE	3	dbcorrdb__PHF8__ENCSR000AQH_1__m1	3.32	10kb	w0.001	0.0348206	0.00204507
ATF3	AKT2	TRUE	11	dbcorrdb__ATF3__ENCSR000BKE_1__m2	3.16	500bp	top50perTarget	0.0348228	0.00342804
TEAD4	FAM20A	FALSE	4	homer__CCWGGAATGY_TEAD2	4.12	10kb	top50perTarget	0.0348269	0.00454157
SREBF2	FHOD1	FALSE	8	dbcorrdb__SMARCA4__ENCSR000EZC_1__m9	3.63	10kb	w0.001	0.0348308	0.00151815
MXI1	NAE1	FALSE	11	dbcorrdb__POLR2A__ENCSR000EBG_1__m1	3.76	500bp	w0.001	0.0348338	0.00108327
GABPA	EXOG	FALSE	9	dbcorrdb__POLR2A__ENCSR000FAL_1__m1	4.53	10kb	w0.001	0.034835	0.00438649
SREBF2	PHLDA1	FALSE	5	predrem__nrMotif2348	3.4	10kb	w0.001	0.0348367	0.00124308
MAFK	GRAMD1B	TRUE	3	dbcorrdb__MAFK__ENCSR000DYV_1__m3	3.47	10kb	w0.001	0.034841	0.00100935
SPI1	MBTPS1	TRUE	3	taipale__SPI1_full_AAAAAGCGGAAGTN_repr	5.75	10kb	w0.001	0.0348412	0.0013637
RBBP5	TAP2	TRUE	46	dbcorrdb__RBBP5__ENCSR000AQI_1__m1	3.79	500bp	w0.001	0.0348452	0.00111018
GABPA	ABAT	TRUE	52	hocomoco__GABPA_HUMAN.H11MO.0.A	4.85	10kb	w0.001	0.0348456	0.00129785
BRF1	PUS7L	FALSE	1	dbcorrdb__POLR2A__ENCSR000BHH_1__m1	3.36	500bp	w0.001	0.0348477	0.00115694
MAX	CNNM4	FALSE	16	dbcorrdb__PHF8__ENCSR000AQH_1__m1	4.43	500bp	w0.001	0.0348501	0.00111653
ETV3	TMEM117	FALSE	38	transfac_pro__M04832	4.17	10kb	w0.001	0.0348521	0.0013895
ATF3	DDI2	FALSE	5	jaspar__MA1005.1	3.64	10kb	w0.001	0.0348535	0.00257228
RBBP5	ATL1	TRUE	5	dbcorrdb__RBBP5__ENCSR000AQI_1__m1	3.79	500bp	w0.001	0.0348545	0.00108159
ETV5	TMED8	TRUE	120	flyfactorsurvey__Ets96B_SANGER_5_FBgn0039225	3.82	10kb	w0.001	0.0348563	0.00129552
MXI1	BRAP	FALSE	8	dbcorrdb__GABPA__ENCSR000BJK_1__m1	3.46	10kb	w0.001	0.0348573	0.00145713
HDAC2	LRRC42	FALSE	2	dbcorrdb__POLR2A__ENCSR000BHH_1__m1	3.4	500bp	w0.001	0.0348652	0.00141681
SPDEF	FADS2	TRUE	16	taipale_cyt_meth__SPDEF_NAMCCGGATGTN_FL	3.36	10kb	w0.001	0.0348654	0.00130757
ATF3	DCUN1D2	FALSE	2	jaspar__MA1002.1	3.25	10kb	w0.001	0.0348666	0.00281963
XRCC4	FAM65B	FALSE	5	dbcorrdb__POLR2A__ENCSR000BHH_1__m1	3.7	500bp	w0.001	0.0348692	0.0015177
ELF2	TMEM69	FALSE	48	transfac_pro__M04698	3.81	10kb	w0.001	0.0348745	0.00190741
SOX8	WDR41	FALSE	1	taipale__SOX10_full_ATGAATTGCAGTCAT	3.4	10kb	w0.001	0.0348747	0.00102135
MAFF	NTAN1	FALSE	1	neph__UW.Motif.0039	3.48	10kb	w0.001	0.034878	0.00104446
SREBF2	CERKL	FALSE	1	transfac_pro__M09415	3.18	10kb	w0.001	0.0348791	0.00102681
XRCC4	TTBK2	FALSE	5	dbcorrdb__POLR2A__ENCSR000BHH_1__m1	3.7	500bp	w0.001	0.0348818	0.00100426
EGR3	PDRG1	TRUE	1	transfac_pro__M05333	3.06	500bp	w0.001	0.0348818	0.00109754
MAFK	CNTLN	FALSE	2	dbcorrdb__ZNF384__ENCSR000DYP_1__m1	3.42	10kb	w0.001	0.0348832	0.00135588
ETV5	NT5DC2	TRUE	12	transfac_pro__M07703	4.29	10kb	w0.001	0.0348842	0.00156277
RARG	MAPRE3	FALSE	1	taipale__Nr2f6_DBD_RRGGTCAAAAGGTCA	3.01	10kb	w0.001	0.0348868	0.00110441
CREB1	FASTKD2	FALSE	1	dbcorrdb__POLR2A__ENCSR000EAR_1__m1	4.59	500bp	w0.001	0.0348871	0.00141299
ELK4	TNFRSF1B	FALSE	3	dbcorrdb__POLR2AphosphoS5__ENCSR000BOA_1__m1	3.83	500bp	w0.001	0.0348893	0.00172368
HDAC2	NOL12	FALSE	6	dbcorrdb__POLR2A__ENCSR000EBG_1__m1	3.52	10kb	w0.001	0.0348905	0.00131208
XRCC4	ITGA2	FALSE	6	dbcorrdb__POLR2A__ENCSR000BHH_1__m1	3.7	500bp	w0.001	0.0348921	0.0010374
MAX	CLK2	FALSE	29	dbcorrdb__POLR2A__ENCSR000EZL_1__m1	4.63	10kb	w0.001	0.0348948	0.00165927
E2F4	ABCC1	FALSE	3	dbcorrdb__HCFC1__ENCSR000ECH_1__m3	4.01	500bp	w0.001	0.0348966	0.00127617
DMRT2	MORN4	FALSE	1	taipale_cyt_meth__DMRT1_NNTYGNTACATN_FL	3.45	10kb	top50perTarget	0.0348982	0.00445302
MYC	TTL	FALSE	8	dbcorrdb__HCFC1__ENCSR000ECH_1__m3	3.54	500bp	w0.001	0.0349001	0.00108737
MXI1	HELLS	FALSE	6	dbcorrdb__POLR2A__ENCSR000BGO_1__m1	3.64	500bp	w0.001	0.0349013	0.00105814
NCOR1	WEE1	TRUE	1	swissregulon__hs__DMAP1_NCOR_1_2__SMARC.p2	3.14	10kb	w0.005	0.0349044	0.00686643
ZFX	DNAL1	TRUE	1	transfac_pro__M01593	3.14	10kb	top50	0.0349048	0.00448646
PRDM1	RAB8A	FALSE	1	homer__AGTTTCAGTTTC_ISRE	3.31	10kb	w0.001	0.0349061	0.00159757
EZH2	EML6	FALSE	12	predrem__nrMotif2348	3.8	500bp	w0.001	0.0349072	0.0010669
ZMIZ1	PPM1F	FALSE	1	dbcorrdb__POLR2A__ENCSR000BHH_1__m1	3.05	500bp	w0.001	0.0349107	0.00352284
GABPA	WSCD2	TRUE	36	dbcorrdb__GABPA__ENCSR000BIW_1__m2	3.26	10kb	w0.001	0.0349146	0.00147558
SREBF2	MUM1L1	FALSE	3	dbcorrdb__MAFK__ENCSR000DYV_1__m3	3.42	10kb	w0.001	0.0349148	0.00248773
SMARCA4	ADAMTS9	FALSE	18	dbcorrdb__GABPA__ENCSR000BJK_1__m1	5.07	10kb	w0.001	0.0349158	0.00105356
TEF	NRCAM	FALSE	1	cisbp__M5496	3.09	10kb	w0.001	0.0349169	0.00103928
ATF1	MDFIC	FALSE	1	dbcorrdb__POLR2AphosphoS2__ENCSR000ECT_1__m1	3.26	10kb	w0.001	0.0349176	0.00115021
CTCF	ZNF410	FALSE	20	dbcorrdb__ELK1__ENCSR000DZB_1__m1	4.51	10kb	w0.001	0.0349181	0.00266164
EGR3	MCF2L2	TRUE	2	transfac_pro__M05333	3.06	500bp	w0.001	0.0349207	0.00919242
FOXP2	DNAJC21	FALSE	1	dbcorrdb__POLR2A__ENCSR000BGO_1__m1	3.25	500bp	w0.001	0.0349252	0.00110977
MXI1	ARHGAP31	FALSE	6	dbcorrdb__GABPA__ENCSR000BJK_1__m1	3.38	500bp	w0.001	0.0349254	0.00173056
EZH2	PDCD11	FALSE	10	dbcorrdb__POLR2A__ENCSR000BHH_1__m1	3.77	500bp	w0.001	0.0349261	0.0015309
EGR3	HOXB5	TRUE	1	transfac_pro__M05333	3.06	500bp	w0.001	0.0349338	0.00130351
EGR1	TMEM39B	FALSE	2	predrem__nrMotif2348	3.78	10kb	w0.001	0.0349357	0.00258802
SREBF2	NCBP1	FALSE	12	dbcorrdb__GABPA__ENCSR000BJK_1__m1	3.38	10kb	w0.001	0.0349368	0.00107239
EZH2	ATP12A	FALSE	1	predrem__nrMotif2348	3.25	10kb	w0.001	0.0349377	0.00121136
ZBTB33	IL1RAPL1	FALSE	1	dbcorrdb__CHD2__ENCSR000EHD_1__m1	3.29	500bp	w0.001	0.0349419	0.00107305
ELK4	REEP1	FALSE	2	dbcorrdb__BCLAF1__ENCSR000BJZ_1__m1	3.35	10kb	w0.001	0.0349438	0.00103648
ZBTB7B	FAM91A1	FALSE	2	dbcorrdb__IRF1__ENCSR000EGT_1__m1	3.37	500bp	w0.001	0.0349445	0.00305034
ATF3	TTC1	TRUE	2	dbcorrdb__ATF3__ENCSR000BKE_1__m2	3.16	500bp	top50perTarget	0.0349494	0.0034201
ZBTB7B	EPHX2	FALSE	2	dbcorrdb__IRF1__ENCSR000EGT_1__m1	3.37	500bp	w0.001	0.0349516	0.00237093
GABPB1	NPHP4	TRUE	105	swissregulon__hs__ELK1_4_GABP_A_B1_.p3	3.17	10kb	w0.001	0.0349562	0.00229918
BRF1	WDR90	FALSE	2	predrem__nrMotif2348	3.37	500bp	w0.001	0.0349576	0.00143351
MYC	MND1	FALSE	1	dbcorrdb__BCLAF1__ENCSR000BJZ_1__m1	3.2	500bp	w0.001	0.0349598	0.00130029
ATF3	SMARCAD1	FALSE	1	dbcorrdb__BRCA1__ENCSR000EDB_1__m1	3.16	500bp	w0.001	0.0349614	0.00260957
EZH2	TDP2	FALSE	4	dbcorrdb__POLR2A__ENCSR000BHH_1__m1	3.77	500bp	w0.001	0.0349633	0.0017144
MYC	SDHC	FALSE	8	dbcorrdb__ELK1__ENCSR000ECI_1__m1	4.11	10kb	w0.001	0.0349643	0.00110995
NFATC2	RIMKLB	FALSE	1	transfac_pro__M07264	3.11	10kb	w0.001	0.0349646	0.00144716
OVOL2	UNC45A	TRUE	3	taipale_cyt_meth__OVOL2_NWWCCGTTAYNYN_eDBD	3.38	500bp	top1sd	0.0349674	0.00364611
MYC	FRA10AC1	FALSE	43	dbcorrdb__POLR2A__ENCSR000EAM_1__m1	4.82	10kb	w0.001	0.0349764	0.00127769
CREB3	UBXN6	TRUE	3	cisbp__M5324	3.09	500bp	w0.001	0.0349775	0.00180668
MYC	FXN	FALSE	1	dbcorrdb__POLR2A__ENCSR000BHH_1__m1	3.16	10kb	w0.001	0.0349799	0.00121062
KDM5A	WDR77	FALSE	1	homer__CAAGATGGCGGC_YY1	3.01	10kb	w0.001	0.0349817	0.00122859
ATF3	CCND3	FALSE	1	jaspar__MA1005.1	3.64	10kb	w0.001	0.0349844	0.00255286
FOXP2	DEPDC5	FALSE	1	dbcorrdb__POLR2A__ENCSR000BGO_1__m1	3.25	500bp	w0.001	0.0349847	0.00134922
MYC	ZFYVE27	FALSE	16	dbcorrdb__POLR2A__ENCSR000EAM_1__m1	4.82	10kb	w0.001	0.0349859	0.00193478
EGR1	ENPP1	FALSE	1	predrem__nrMotif2348	3.78	10kb	w0.001	0.0349861	0.00245964
ELF2	TMCO1	FALSE	69	dbcorrdb__POLR2A__ENCSR000EZL_1__m1	3.83	10kb	w0.001	0.0349871	0.00105994
SIN3A	OSBPL3	FALSE	16	dbcorrdb__ELK1__ENCSR000EFU_1__m2	3.88	10kb	w0.001	0.0349913	0.00105335
TAF7	HEATR6	FALSE	2	dbcorrdb__POLR2A__ENCSR000BHZ_1__m1	3.26	500bp	w0.001	0.0349918	0.00312588
IRF6	RBFOX1	FALSE	2	dbcorrdb__PRDM1__ENCSR000ECY_1__m1	3.56	10kb	top10perTarget	0.0349927	0.00888416
ETV5	NPLOC4	FALSE	1	dbcorrdb__ELK4__ENCSR000EVI_1__m1	3.29	500bp	w0.001	0.0349946	0.00159627
BCLAF1	ASRGL1	FALSE	4	dbcorrdb__NR2C2__ENCSR000EVS_1__m1	3.49	10kb	w0.001	0.0350032	0.00153415
MXI1	MLST8	FALSE	2	predrem__nrMotif2348	3.62	10kb	w0.001	0.0350066	0.00163838
EZH2	LRRC42	FALSE	2	dbcorrdb__POLR2A__ENCSR000BHH_1__m1	3.77	500bp	w0.001	0.0350071	0.00111847
GMEB2	GABPB2	TRUE	2	taipale__GMEB2_DBD_YACGTAACNKACGTA_repr	3.29	500bp	w0.001	0.0350093	0.00189649
SPDEF	MRPS22	FALSE	12	transfac_pro__M02058	4.88	10kb	w0.001	0.0350104	0.00293137
SREBF2	IFT27	FALSE	6	dbcorrdb__ZNF384__ENCSR000EFP_1__m1	3.43	10kb	w0.001	0.035014	0.00115982
ELF2	SCRN3	FALSE	19	elemento__ACTTCCG	3.6	10kb	w0.001	0.0350157	0.00122502
GABPA	DCAF17	TRUE	26	dbcorrdb__GABPA__ENCSR000BJK_1__m1	4.41	500bp	w0.001	0.0350174	0.00147917
KDM5B	RCL1	FALSE	2	dbcorrdb__POLR2A__ENCSR000EBK_1__m1	3.37	500bp	w0.001	0.0350176	0.00107843
ATF1	ERBB4	FALSE	2	dbcorrdb__POLR2AphosphoS2__ENCSR000ECT_1__m1	3.26	10kb	w0.001	0.0350206	0.00192063
XRCC4	SREBF1	FALSE	2	predrem__nrMotif2348	3.52	10kb	w0.001	0.0350268	0.00126928
ATF3	CDK12	FALSE	3	dbcorrdb__POLR2A__ENCSR000BGD_1__m1	3.22	10kb	w0.001	0.0350269	0.00304654
ATF1	C10orf88	FALSE	1	dbcorrdb__POLR2AphosphoS2__ENCSR000ECT_1__m1	3.22	500bp	w0.001	0.0350285	0.00102607
XRCC4	UBLCP1	FALSE	1	dbcorrdb__POLR2A__ENCSR000BGO_1__m1	3.2	500bp	w0.001	0.0350363	0.00142559
CEBPB	NUP54	FALSE	3	dbcorrdb__GABPA__ENCSR000BJK_1__m1	4.42	10kb	w0.001	0.0350365	0.00103492
SOX8	PLOD2	FALSE	1	taipale__SOX10_full_ATGAATTGCAGTCAT	3.4	10kb	w0.001	0.035038	0.00154944
ZNF143	JMJD8	FALSE	6	dbcorrdb__POLR2A__ENCSR000DYO_1__m2	3.47	500bp	w0.001	0.0350413	0.00109793
RCOR1	ANKRA2	FALSE	1	dbcorrdb__BRCA1__ENCSR000EDB_1__m1	3.15	500bp	w0.001	0.0350432	0.00158197
SREBF2	NCAM2	FALSE	1	predrem__nrMotif2348	3.4	10kb	w0.001	0.0350476	0.0021298
HDAC2	JAG2	FALSE	6	dbcorrdb__POLR2A__ENCSR000EBG_1__m1	3.52	10kb	w0.001	0.0350528	0.00155631
FOXP2	NAA35	FALSE	1	dbcorrdb__POLR2A__ENCSR000BGO_1__m1	3.25	500bp	w0.001	0.0350542	0.00116395
ZMIZ1	GADD45GIP1	FALSE	1	dbcorrdb__POLR2A__ENCSR000BHH_1__m1	3.05	500bp	w0.001	0.0350546	0.00427318
RFX3	HAT1	TRUE	6	cisbp__M1536	4.38	10kb	top1sd	0.0350548	0.00433491
JUND	TRAP1	FALSE	12	transfac_pro__M01186	3.54	500bp	top50perTarget	0.0350553	0.00369028
ATF3	RASGRP1	FALSE	1	transfac_pro__M07514	3.15	10kb	w0.001	0.0350565	0.0026548
HDAC2	ELMO3	FALSE	3	dbcorrdb__GABPA__ENCSR000BJK_1__m1	3.36	10kb	w0.001	0.0350606	0.00133841
EZH2	WNT7B	FALSE	2	predrem__nrMotif2348	3.25	10kb	w0.001	0.035062	0.00115296
MXI1	B4GALT1	FALSE	4	dbcorrdb__PHF8__ENCSR000AQH_1__m1	3.7	500bp	w0.001	0.0350639	0.00125321
ATF1	KIF9	FALSE	1	dbcorrdb__POLR2AphosphoS2__ENCSR000ECT_1__m1	3.26	10kb	w0.001	0.0350644	0.00101265
EGR1	BSX	FALSE	1	predrem__nrMotif2348	3.78	10kb	w0.001	0.035067	0.00202925
NFATC2	STX7	FALSE	1	transfac_pro__M07264	3.11	10kb	w0.001	0.0350693	0.00222072
SPDEF	GEMIN8	TRUE	31	taipale_cyt_meth__SPDEF_NAMCCGGATGTN_FL	3.36	10kb	w0.001	0.0350702	0.00221363
SREBF2	LRRC45	FALSE	2	dbcorrdb__PHF8__ENCSR000AQH_1__m1	3.25	500bp	w0.001	0.0350734	0.00337464
SREBF2	NUAK1	FALSE	4	dbcorrdb__SMARCA4__ENCSR000EZC_1__m9	3.63	10kb	w0.001	0.0350735	0.00129487
MAX	NLRP3	FALSE	3	dbcorrdb__SIN3A__ENCSR000BGL_1__m1	3.97	10kb	w0.001	0.0350737	0.00145499
EZH2	EFCAB7	FALSE	1	dbcorrdb__SIN3A__ENCSR000BGL_1__m1	3.03	500bp	w0.001	0.0350745	0.00255849
ZBTB7A	CRISPLD2	FALSE	1	dbcorrdb__IRF1__ENCSR000EGT_1__m1	3.01	500bp	w0.001	0.0350745	0.00159823
MAFK	COL25A1	FALSE	1	dbcorrdb__SMARCA4__ENCSR000EZC_1__m9	3.32	10kb	w0.001	0.0350814	0.00140334
BCLAF1	GALNT11	FALSE	1	dbcorrdb__NR2C2__ENCSR000EVS_1__m1	3.49	10kb	w0.001	0.0350836	0.00140752
CTCF	SP2	FALSE	5	dbcorrdb__ELK1__ENCSR000DZB_1__m1	4.51	10kb	w0.001	0.0350838	0.00198372
RAD21	MIER3	FALSE	1	predrem__nrMotif2348	3.47	10kb	w0.001	0.0350869	0.00112407
ZBTB33	KCNIP4	FALSE	1	dbcorrdb__BRCA1__ENCSR000EDB_1__m1	3.89	10kb	w0.001	0.0350896	0.0015674
ZNF143	BET1L	FALSE	17	dbcorrdb__GABPA__ENCSR000BIW_1__m1	3.54	10kb	w0.001	0.0350922	0.00133692
EZH2	TUBGCP6	FALSE	11	predrem__nrMotif2348	3.8	500bp	w0.001	0.0350924	0.0015215
MAFK	SLC40A1	TRUE	6	dbcorrdb__MAFK__ENCSR000DYV_1__m3	3.47	10kb	w0.001	0.0350931	0.0011878
MXI1	ING3	FALSE	18	dbcorrdb__POLR2A__ENCSR000EBG_1__m1	3.76	500bp	w0.001	0.0350933	0.00143711
ATF3	THAP9	TRUE	5	dbcorrdb__ATF3__ENCSR000BKE_1__m2	3.16	500bp	top50perTarget	0.0350936	0.00427542
ATF3	CCDC134	FALSE	1	dbcorrdb__BRCA1__ENCSR000EDB_1__m1	3.16	500bp	w0.001	0.0350939	0.0038928
SMARCA4	ITGB1BP1	FALSE	22	dbcorrdb__GABPA__ENCSR000BJK_1__m1	5.07	10kb	w0.001	0.0350948	0.00133541
RAD21	RORB	FALSE	4	predrem__nrMotif2348	3.47	10kb	w0.001	0.0350952	0.00100633
RAD21	INTS2	FALSE	5	dbcorrdb__ZNF384__ENCSR000EFP_1__m1	3.69	10kb	w0.001	0.0350966	0.00101653
UBTF	CALCA	FALSE	2	dbcorrdb__SIN3A__ENCSR000BGL_1__m1	3.81	10kb	w0.001	0.0350998	0.00102296
EZH2	PANK4	FALSE	8	predrem__nrMotif2348	3.8	500bp	w0.001	0.0351026	0.00116766
ETV5	TP53I3	FALSE	1	dbcorrdb__POLR2AphosphoS5__ENCSR000BIF_1__m1	3.15	500bp	w0.001	0.0351032	0.00122311
ZBTB33	ATXN1L	FALSE	2	dbcorrdb__BRCA1__ENCSR000EDB_1__m1	3.89	10kb	w0.001	0.0351075	0.00126823
MYC	TCEA2	FALSE	25	dbcorrdb__POLR2A__ENCSR000EAM_1__m1	4.82	10kb	w0.001	0.0351111	0.00186666
NR3C1	PSMG2	TRUE	12	transfac_pro__M04760	3.09	500bp	w0.001	0.0351128	0.0033652
SREBF1	AP4M1	FALSE	4	dbcorrdb__CREB1__ENCSR000BRB_1__m1	3.64	500bp	w0.001	0.035113	0.00112587
ELF2	SMYD2	FALSE	17	dbcorrdb__POLR2A__ENCSR000EZL_1__m1	3.83	10kb	w0.001	0.035113	0.00144041
[truncated: 111,009 more rows]
